# Supplementary material for: Integrated Transcriptomic, Proteomic, and Metabolomic Analyses Revealed Molecular Mechanism for Salt Resistance in Soybean (Glycine max L.) Seedlings
Source: Int J Mol Sci. 2024 Dec 18;25(24):13559. doi: 10.3390/ijms252413559 (PMC11678865; doi:10.3390/ijms252413559)
Supplement: Supplementary file 1 [file ijms-25-13559-s001.zip]

Archive with 32 entries (32 files):
- Supplementary materials-Figure.pdf
- Supplementary materials-Figure/Figure_S1.tif
- Supplementary materials-Figure/Figure_S2.tif
- Supplementary materials-Figure/Figure_S3.tif
- Supplementary materials-Figure/Figure_S4.tif
- Supplementary materials-Figure/Figure_S5.tif
- Supplementary materials-Figure/Figure_S6.tif
- Supplementary materials-Figure/Figure_S7.tif
- Supplementary materials-Figure/Figure_S8.tif
- Supplementary materials-Table.pdf
- Supplementary materials-Table/Table s10 DEPs.xlsx
- Supplementary materials-Table/Table s11 DEPs GO.xlsx
- Supplementary materials-Table/Table s12 DEPs KEGG.xlsx
- Supplementary materials-Table/Table s13 DEP IPR.xlsx
- Supplementary materials-Table/Table S14 PPI.xlsx
- Supplementary materials-Table/Table s15 DEMs POS.xlsx
- Supplementary materials-Table/Table s16 DEMs neg.xlsx
- Supplementary materials-Table/Table s17 DEMs kegg pos.xlsx
- Supplementary materials-Table/Table s18 DEMs kegg neg.xlsx
- Supplementary materials-Table/Table s19 DEGs+DEMs pos corr.xlsx
- Supplementary materials-Table/Table s20 DEGs+DEMs neg corr.xlsx
- Supplementary materials-Table/Table s21 DEGs+DEPs.xlsx
- Supplementary materials-Table/Table s22 DEPS+DEMS pos corr.xlsx
- Supplementary materials-Table/Table s2-2h.xlsx
- Supplementary materials-Table/Table S23 DEPs+DEMs neg corr.xlsx
- Supplementary materials-Table/Table s3-4h.xlsx
- Supplementary materials-Table/Table s4-12h.xlsx
- Supplementary materials-Table/Table s5-24h.xlsx
- Supplementary materials-Table/Table s6-48h.xlsx
- Supplementary materials-Table/Table s7 DEGs GO time.xlsx
- Supplementary materials-Table/Table s8-GO.xlsx
- Supplementary materials-Table/Table s9- KEGG.xlsx
