# Supplementary material for: Integrated Transcriptomic, Proteomic, and Metabolomic Analyses Revealed Molecular Mechanism for Salt Resistance in Soybean (Glycine max L.) Seedlings
Source: Int J Mol Sci. 2024 Dec 18;25(24):13559. doi: 10.3390/ijms252413559 (PMC11678865; doi:10.3390/ijms252413559)
Supplement: Supplementary file 1 [file ijms-25-13559-s001.zip › Supplementary materials-Table/Table s10 DEPs.xlsx]

## Sheet: Table s10 DEPs
Protein	Description	Gene	P_24h_1	P_24h_2	P_24h_3	P_CK_1	P_CK_2	P_CK_3	P_24.vs.P_CK FC	P_24.vs.P_CK Pvalue	P_24.vs.P_CK log2FC	P_24.vs.P_CK UP.DOWN	GO_NUM	GO_Description	KEGG_Description	KEGG_EC	KEGG_ko	KOGs_Function_Description	KOGs_Function_Class	KOGs_Class_Description	IPR_Term	Subcellular_localization	TF_family
Q2MJR4	inositol-3-phosphate synthase	MIPS3	4868.6	5236.9	5724.1	2908.9	3540.2	2627.9	1.74392	0.00355554	0.802337	up	3	Molecular Function:inositol-3-phosphate synthase activity (GO:0004512),Biological Process:inositol biosynthetic process (GO:0006021),Biological Process:phospholipid biosynthetic process (GO:0008654)	myo-inositol-1-phosphate synthase	5.5.1.4	ko00562 Inositol phosphate metabolism ko01100 Metabolic pathways	Myo-inositol-1-phosphate synthase	I	Lipid transport and metabolism ;	IPR002587 [Myo-inositol-1-phosphate synthase] ; IPR013021 [Myo-inositol-1-phosphate synthase, GAPDH-like]	--	--
Q2MJR3	inositol-3-phosphate synthase	MIPS4	5905.5	5894	8433.1	3049.9	3503.7	3077.8	2.10069	0.0145796	1.07086	up	3	Molecular Function:inositol-3-phosphate synthase activity (GO:0004512),Biological Process:inositol biosynthetic process (GO:0006021),Biological Process:phospholipid biosynthetic process (GO:0008654)	myo-inositol-1-phosphate synthase	5.5.1.4	ko00562 Inositol phosphate metabolism ko01100 Metabolic pathways	Myo-inositol-1-phosphate synthase	I	Lipid transport and metabolism ;	IPR002587 [Myo-inositol-1-phosphate synthase] ; IPR013021 [Myo-inositol-1-phosphate synthase, GAPDH-like]	--	--
C6TL53	NAD-dependent epimerase/dehydratase domain-containing protein		9465.9	9228.1	10498.6	6383.3	5939.7	6557.6	1.54617	0.00134146	0.628698	up	2	Molecular Function:catalytic activity (GO:0003824),Molecular Function:coenzyme binding (GO:0050662)	--	--	--	Flavonol reductase/cinnamoyl-CoA reductase	V	Defense mechanisms ;	IPR001509 [NAD-dependent epimerase/dehydratase]	mitochondrion protein	--
G9I8U0	Inositol methyltransferase	100812768	12221.1	12608.7	19118.1	4092.6	4458	4291.7	3.42212	0.0432612	1.77489	up	2	Molecular Function:O-methyltransferase activity (GO:0008171),Molecular Function:protein dimerization activity (GO:0046983)	--	--	--	Hydroxyindole-O-methyltransferase and related SAM-dependent methyltransferases	R	General function prediction only ;	IPR001077 [O-methyltransferase, family 2] ; IPR012967 [Plant methyltransferase dimerisation]	--	--
I1N019	ThiC-associated domain-containing protein	100787350	9539.7	10439.5	10230.2	16530.3	15767.9	16928.4	0.61368	0.00012977	-0.704441	down	2	Biological Process:thiamine biosynthetic process (GO:0009228),Molecular Function:iron-sulfur cluster binding (GO:0051536)	phosphomethylpyrimidine synthase	4.1.99.17	ko00730 Thiamine metabolism ko01100 Metabolic pathways	--	--	--	IPR002817 [Phosphomethylpyrimidine synthase]	--	--
I1LS00	Uncharacterized protein	100800801	1108.4	1134.2	1821.9	384.2	287.8	492.4	3.49064	0.0159827	1.80349	up	2	Molecular Function:O-methyltransferase activity (GO:0008171),Molecular Function:protein dimerization activity (GO:0046983)	--	--	--	Hydroxyindole-O-methyltransferase and related SAM-dependent methyltransferases	R	General function prediction only ;	IPR001077 [O-methyltransferase, family 2] ; IPR012967 [Plant methyltransferase dimerisation]	--	--
I1M5G8	Malic enzyme	100800844	543	569	465.9	819.5	837.1	775.2	0.648861	0.00138733	-0.624019	down	3	Molecular Function:malate dehydrogenase (decarboxylating) (NAD+) activity (GO:0004471),Molecular Function:NAD binding (GO:0051287),Biological Process:oxidation-reduction process (GO:0055114)	malate dehydrogenase (oxaloacetate-decarboxylating)(NADP+)	1.1.1.40	ko00620 Pyruvate metabolism ko00710 Carbon fixation in photosynthetic organisms ko01100 Metabolic pathways ko01200 Carbon metabolism	NADP+-dependent malic enzyme	C	Energy production and conversion ;	IPR012301 [Malic enzyme, N-terminal domain] ; IPR012302 [Malic enzyme, NAD-binding]	cytoplasm protein	--
I1MCU4	Malic enzyme	100791514	184.3	159.9	141.1	287.9	309.8	271.7	0.558201	0.00154934	-0.841143	down	3	Molecular Function:malate dehydrogenase (decarboxylating) (NAD+) activity (GO:0004471),Molecular Function:NAD binding (GO:0051287),Biological Process:oxidation-reduction process (GO:0055114)	malate dehydrogenase (oxaloacetate-decarboxylating)(NADP+)	1.1.1.40	ko00620 Pyruvate metabolism ko00710 Carbon fixation in photosynthetic organisms ko01100 Metabolic pathways ko01200 Carbon metabolism	NADP+-dependent malic enzyme	C	Energy production and conversion ;	IPR012301 [Malic enzyme, N-terminal domain] ; IPR012302 [Malic enzyme, NAD-binding]	cytoplasm protein	--
K7M7P5	Phospho-2-dehydro-3-deoxyheptonate aldolase	GLYMA_14G176600	349.4	403.6	413.7	627.2	597.1	622.3	0.63181	0.00050393	-0.662438	down	2	Molecular Function:3-deoxy-7-phosphoheptulonate synthase activity (GO:0003849),Biological Process:aromatic amino acid family biosynthetic process (GO:0009073)	3-deoxy-7-phosphoheptulonate synthase	2.5.1.54	ko00400 Phenylalanine, tyrosine and tryptophan biosynthesis ko01100 Metabolic pathways ko01110 Biosynthesis of secondary metabolites ko01230 Biosynthesis of amino acids	--	--	--	IPR002480 [DAHP synthetase, class II]	--	--
I1L6D2	Protein LUTEIN DEFICIENT 5, chloroplastic	100791400	781.9	828.3	732.9	1238.2	1345.2	1327.7	0.59909	0.000265039	-0.739156	down	3	Molecular Function:iron ion binding (GO:0005506),Molecular Function:heme binding (GO:0020037),Biological Process:oxidation-reduction process (GO:0055114)	beta-ring hydroxylase	1.14.-.-	ko00906 Carotenoid biosynthesis ko01100 Metabolic pathways ko01110 Biosynthesis of secondary metabolites	Cytochrome P450 CYP4/CYP19/CYP26 subfamilies	QI	Secondary metabolites biosynthesis, transport and catabolism ; Lipid transport and metabolism ;	IPR001128 [Cytochrome P450]	microsome protein	--
I1M5Q4	ADP,ATP carrier protein	100778352	746.5	853.5	773.3	1639.4	1653.4	1658	0.479377	1.24e-05	-1.06077	down	4	Molecular Function:ATP:ADP antiporter activity (GO:0005471),Molecular Function:ATP binding (GO:0005524),Biological Process:transport (GO:0006810),Cellular Component:integral component of membrane (GO:0016021)	ATP:ADP antiporter, AAA family	--	--	--	--	--	IPR004667 [ADP/ATP carrier protein]	--	--
I1NES2	RNA helicase	100815040	301.9	339.4	323.5	581.2	551.7	602.2	0.556049	0.000147713	-0.846717	down	6	Molecular Function:nucleic acid binding (GO:0003676),Molecular Function:RNA binding (GO:0003723),Molecular Function:helicase activity (GO:0004386),Molecular Function:ATP binding (GO:0005524),Cellular Component:nucleus (GO:0005634),Molecular Function:zinc ion binding (GO:0008270)	--	--	--	ATP-dependent RNA helicase	A	RNA processing and modification ;	IPR001650 [Helicase, C-terminal] ; IPR001878 [Zinc finger, CCHC-type] ; IPR011545 [DEAD/DEAH box helicase domain] ; IPR012562 [GUCT]	nucleus protein	--
I1MCJ2	ADP,ATP carrier protein	100775892	571.7	615.4	635.2	1051.7	1154.1	1103.1	0.550727	0.000144649	-0.860591	down	4	Molecular Function:ATP:ADP antiporter activity (GO:0005471),Molecular Function:ATP binding (GO:0005524),Biological Process:transport (GO:0006810),Cellular Component:integral component of membrane (GO:0016021)	ATP:ADP antiporter, AAA family	--	--	--	--	--	IPR004667 [ADP/ATP carrier protein]	--	--
Q8W1A1	Adenosine 5-phosphosulfate reductase	547630	685.4	709.1	637.8	1085.1	1398.3	960.6	0.590099	0.0234176	-0.760972	down	3	Molecular Function:catalytic activity (GO:0003824),Biological Process:metabolic process (GO:0008152),Biological Process:cell redox homeostasis (GO:0045454)	adenylyl-sulfate reductase (glutathione)	1.8.4.9	ko00920 Sulfur metabolism	Phosphoadenosine phosphosulfate reductase	E	Amino acid transport and metabolism ;	IPR002500 [Phosphoadenosine phosphosulphate reductase] ; IPR013766 [Thioredoxin domain]	endoplasmic reticulum protein	--
A0A0R0KSS1	Enoyl reductase (ER) domain-containing protein	100811802	553	548	481.6	234.4	264.2	321.3	1.93024	0.00177658	0.948777	up	1	Biological Process:oxidation-reduction process (GO:0055114)	--	--	--	Predicted NAD-dependent oxidoreductase	R	General function prediction only ;	IPR013149 [Alcohol dehydrogenase, C-terminal]	cytoplasm protein	--
A0A0R4J443	Beta-amylase	100781448	758.1	757.8	678.2	449.1	505.1	500.1	1.5087	0.00153382	0.593304	up	2	Biological Process:polysaccharide catabolic process (GO:0000272),Molecular Function:beta-amylase activity (GO:0016161)	beta-amylase	3.2.1.2	ko00500 Starch and sucrose metabolism	--	--	--	IPR001554 [Glycoside hydrolase, family 14]	--	--
I1MFI0	Thioredoxin domain-containing protein	GLYMA_15G108700	576.9	635.7	553.9	955.7	1037.1	753.1	0.643323	0.0205642	-0.636385	down	3	Molecular Function:catalytic activity (GO:0003824),Biological Process:metabolic process (GO:0008152),Biological Process:cell redox homeostasis (GO:0045454)	adenylyl-sulfate reductase (glutathione)	1.8.4.9	ko00920 Sulfur metabolism	Phosphoadenosine phosphosulfate reductase	E	Amino acid transport and metabolism ;	IPR002500 [Phosphoadenosine phosphosulphate reductase] ; IPR013766 [Thioredoxin domain]	endoplasmic reticulum protein	--
K7MV03	phosphopyruvate hydratase	GLYMA_18G270500	857.9	904	1105.4	418.9	448.7	516.8	2.07115	0.00370299	1.05043	up	1	Molecular Function:ATP binding (GO:0005524)	--	--	--	Mitochondrial chaperonin, Cpn60/Hsp60p	O	Posttranslational modification, protein turnover, chaperones ;	IPR002423 [Chaperonin Cpn60/TCP-1 family] ; IPR020810 [Enolase, C-terminal TIM barrel domain]	mitochondrion protein	--
K7LLI0	Uncharacterized protein	GLYMA_10G261000	2495.6	2365.3	2380.7	1524.1	1735.3	1475.5	1.52941	0.000739674	0.612975	up	--	--	--	--	--	--	--	--	--	--	--
Q8H2A9	L-asparaginase		2215.4	2510.4	2129	4159.8	4091.3	3623.4	0.577271	0.00121069	-0.79268	down	1	Molecular Function:hydrolase activity (GO:0016787)	beta-aspartyl-peptidase (threonine type)	3.4.19.5	--	Asparaginase	E	Amino acid transport and metabolism ;	IPR000246 [Peptidase T2, asparaginase 2]	cytoplasm protein	--
A0A0R0FZZ9	ATP synthase subunit alpha, mitochondrial	GLYMA_16G115300	847.1	789.7	843.9	1418.6	1538.2	1310.7	0.581301	0.000952019	-0.782644	down	2	Molecular Function:ATP binding (GO:0005524),Biological Process:ATP synthesis coupled proton transport (GO:0015986)	F-type H+-transporting ATPase subunit alpha	3.6.3.14	ko00190 Oxidative phosphorylation ko00195 Photosynthesis ko01100 Metabolic pathways	F0F1-type ATP synthase, alpha subunit	C	Energy production and conversion ;	IPR000194 [ATPase, F1/V1/A1 complex, alpha/beta subunit, nucleotide-binding domain] ; IPR000793 [ATP synthase, alpha subunit, C-terminal]	mitochondrion protein	--
C6ZHS3	Eukaryotic translation initiation factor 5A	100306157	680.7	632.8	773	420.1	458.2	403.1	1.6283	0.00373279	0.703364	up	6	Molecular Function:RNA binding (GO:0003723),Molecular Function:translation elongation factor activity (GO:0003746),Biological Process:translational frameshifting (GO:0006452),Molecular Function:ribosome binding (GO:0043022),Biological Process:positive regulation of translational elongation (GO:0045901),Biological Process:positive regulation of translational termination (GO:0045905)	translation initiation factor 5A	--	--	Translation initiation factor 5A (eIF-5A)	J	Translation, ribosomal structure and biogenesis ;	IPR020189 [Translation elongation factor, IF5A C-terminal]	nucleus protein	--
I1J9C9	RNase III domain-containing protein	100814070	358.2	392.6	332.8	622.6	587.2	628.5	0.589458	0.000310684	-0.76254	down	2	Molecular Function:ribonuclease III activity (GO:0004525),Biological Process:RNA processing (GO:0006396)	--	--	--	--	--	--	IPR000999 [Ribonuclease III domain]	--	--
Q2TUW1	Abscisic stress ripening-like protein	732594	3512.2	3265.9	3028.5	1820.7	1688.1	1872.3	1.82242	0.000599973	0.865852	up	1	Biological Process:response to stress (GO:0006950)	--	--	--	--	--	--	IPR003496 [ABA/WDS induced protein]	--	--
K7MJ07	Beta-amylase	100781423	209.2	190.5	222.4	401	392	382	0.529447	6.81e-05	-0.917442	down	2	Biological Process:polysaccharide catabolic process (GO:0000272),Molecular Function:beta-amylase activity (GO:0016161)	beta-amylase	3.2.1.2	ko00500 Starch and sucrose metabolism	--	--	--	IPR001554 [Glycoside hydrolase, family 14]	--	--
O24482	Sali3-2		3098.6	3503.9	3441.4	2081.7	2143.1	2313.3	1.53621	0.00124616	0.619376	up	--	--	--	--	--	--	--	--	IPR004873 [BURP domain]	--	--
G0Z350	Zeaxanthin epoxidase, chloroplastic		1401.7	1270.8	1425.4	828.7	835.6	846.1	1.63237	0.00762806	0.706968	up	2	Molecular Function:protein binding (GO:0005515),Molecular Function:FAD binding (GO:0071949)	zeaxanthin epoxidase	1.14.15.21	ko00906 Carotenoid biosynthesis ko01100 Metabolic pathways ko01110 Biosynthesis of secondary metabolites	Kynurenine 3-monooxygenase and related flavoprotein monooxygenases	CR	Energy production and conversion ; General function prediction only ;	IPR000253 [Forkhead-associated (FHA) domain] ; IPR002938 [FAD-binding domain]	--	--
C6T981	NusB/RsmB/TIM44 domain-containing protein		691.3	713.1	721	1019.5	1112.6	1220.3	0.633994	0.0176766	-0.65746	down	1	Molecular Function:RNA binding (GO:0003723)	--	--	--	--	--	--	IPR006027 [NusB/RsmB/TIM44]	--	--
C6TH17	SGNH hydrolase-type esterase domain-containing protein		1021.8	1078.7	1192.7	1662.7	1769.7	1684.4	0.643605	0.000531742	-0.635752	down	--	--	--	--	--	Isoamyl acetate-hydrolyzing esterase	I	Lipid transport and metabolism ;	IPR013830 [SGNH hydrolase-type esterase domain]	--	--
I1M704	15-cis-phytoene synthase	100811518	370.1	328.4	361	639.4	610.4	500.2	0.605429	0.00650975	-0.723971	down	2	Biological Process:biosynthetic process (GO:0009058),Molecular Function:transferase activity (GO:0016740)	--	--	ko00906 Carotenoid biosynthesis ko01100 Metabolic pathways ko01110 Biosynthesis of secondary metabolites	Squalene synthetase	I	Lipid transport and metabolism ;	IPR002060 [Squalene/phytoene synthase]	--	--
I1LLM2	Asparagine synthetase [glutamine-hydrolyzing]	GLYMA_11G171400	3292.2	2691.8	2878.5	1887.7	2018	1918.8	1.52159	0.00507932	0.60558	up	2	Molecular Function:asparagine synthase (glutamine-hydrolyzing) activity (GO:0004066),Biological Process:asparagine biosynthetic process (GO:0006529)	asparagine synthase (glutamine-hydrolysing)	6.3.5.4	ko00250 Alanine, aspartate and glutamate metabolism ko01100 Metabolic pathways ko01110 Biosynthesis of secondary metabolites	Asparagine synthase (glutamine-hydrolyzing)	E	Amino acid transport and metabolism ;	IPR001962 [Asparagine synthase] ; IPR017932 [Glutamine amidotransferase type 2 domain]	--	--
I1MFL4	Plastid lipid-associated protein/fibrillin conserved domain-containing protein	100806895	815.7	850.4	1236	447.9	632.7	377	1.99101	0.0358269	0.993502	up	--	--	--	--	--	--	--	--	IPR006843 [Plastid lipid-associated protein/fibrillin conserved domain]	--	--
C6SYY5	Snakin-2-like		1042.5	912.2	1379.9	2166.1	1753.1	2245.6	0.54091	0.0103058	-0.88654	down	--	--	--	--	--	--	--	--	IPR003854 [Gibberellin regulated protein]	--	--
A0A0R0G4U7	UBX domain-containing protein	100777664	1767.4	2070.2	1732.2	1209.6	1359.4	1134.3	1.50401	0.00783775	0.588814	up	1	Molecular Function:protein binding (GO:0005515)	--	--	--	Predicted regulator of the ubiquitin pathway (contains UAS and UBX domains)	T	Signal transduction mechanisms ;	IPR001012 [UBX domain]	--	--
K7M862	Methyltransf_2 domain-containing protein	100808134	185.2	185.4	191.8	304.2	281.1	284.7	0.646437	0.000165446	-0.629419	down	2	Molecular Function:O-methyltransferase activity (GO:0008171),Molecular Function:protein dimerization activity (GO:0046983)	trans-resveratrol di-O-methyltransferase	2.1.1.240	ko00945 Stilbenoid, diarylheptanoid and gingerol biosynthesis	Hydroxyindole-O-methyltransferase and related SAM-dependent methyltransferases	R	General function prediction only ;	IPR001077 [O-methyltransferase, family 2] ; IPR012967 [Plant methyltransferase dimerisation]	--	--
A0A0R4J4Z9	Uncharacterized protein	GLYMA_14G050900	759.4	816	884.6	506.3	443.5	484.8	1.71476	0.0010917	0.77801	up	--	--	--	--	--	--	--	--	IPR001087 [GDSL lipase/esterase]	--	--
I1JJ15	15-cis-phytoene synthase	100817119	207.8	231.4	180.2	373.8	374.3	337.1	0.57077	0.00128364	-0.809018	down	2	Biological Process:biosynthetic process (GO:0009058),Molecular Function:transferase activity (GO:0016740)	--	--	ko00906 Carotenoid biosynthesis ko01100 Metabolic pathways ko01110 Biosynthesis of secondary metabolites	Squalene synthetase	I	Lipid transport and metabolism ;	IPR002060 [Squalene/phytoene synthase]	--	--
I1KS19	REF/SRPP-like protein At1g67360	GLYMA_08G104200	479.5	481.3	511	320.4	389.3	229.8	1.56658	0.0199275	0.647617	up	--	--	--	--	--	--	--	--	IPR008802 [Rubber elongation factor]	--	--
Q39805	Dehydrin-like protein		825.4	521.6	591.4	182.4	186.5	228.4	3.24527	0.0368522	1.69834	up	2	Biological Process:response to stress (GO:0006950),Biological Process:response to water (GO:0009415)	--	--	--	--	--	--	IPR000167 [Dehydrin]	--	--
I1JIH2	Uncharacterized protein	100809796	259.6	266.7	259.7	134.1	128.5	147.9	1.91474	3.61e-05	0.937147	up	--	--	--	--	--	--	--	--	IPR001087 [GDSL lipase/esterase]	--	--
I1LL87	PAM2 domain-containing protein	GLYMA_11G149900	796	765.1	695.9	413	385.6	448.1	1.81038	0.000629801	0.856292	up	--	--	--	--	--	--	--	--	--	--	--
A0A0K2CTI6	MYB/HD-like transcription factor	Glyma01g04530.1_like1	255.1	263.1	164.9	374.7	335.8	345.6	0.646814	0.0207918	-0.628578	down	--	--	--	--	--	--	--	--	IPR001005 [SANT/Myb domain]	--	MYB-related
I1LB94	Dormancy-associated protein homolog 3	GLYMA_10G151000	602.2	530.8	454.8	209.4	207.2	262.2	2.33913	0.00279533	1.22597	up	--	--	--	--	--	--	--	--	IPR008406 [Dormancy/auxin associated protein]	--	--
A0A0R0FZ31	Uncharacterized protein	100797899	176.8	192.3	162.9	319.5	269.6	308.2	0.59289	0.00216114	-0.754164	down	--	--	--	--	--	FOG: PPR repeat	R	General function prediction only ;	--	--	--
K7KRB9	EF-hand domain-containing protein	100791305	144.1	176.6	138.8	258.2	186.1	255.9	0.656241	0.0386337	-0.607702	down	1	Molecular Function:calcium ion binding (GO:0005509)	solute carrier family 25 (mitochondrial phosphate transporter), member 23/24/25/41	--	--	Predicted mitochondrial carrier protein	F	Nucleotide transport and metabolism ;	IPR002048 [EF-hand domain] ; IPR018108 [Mitochondrial substrate/solute carrier]	mitochondrion protein	--
A0A0R0IWM0	Tetrapyrrole methylase domain-containing protein	GLYMA_08G150800	146.8	143.2	154.4	246.2	225.3	217.9	0.644619	0.00085098	-0.633482	down	2	Biological Process:metabolic process (GO:0008152),Molecular Function:methyltransferase activity (GO:0008168)	uroporphyrin-III C-methyltransferase	2.1.1.107	ko00860 Porphyrin and chlorophyll metabolism ko01100 Metabolic pathways ko01110 Biosynthesis of secondary metabolites	Uroporphyrin III methyltransferase	H	Coenzyme transport and metabolism ;	IPR000878 [Tetrapyrrole methylase]	--	--
I1K5B8	Methyltransferase type 11 domain-containing protein	GLYMA_05G246500	104.9	120.2	96.7	163.6	167.7	159.6	0.655531	0.00149303	-0.609265	down	2	Biological Process:metabolic process (GO:0008152),Molecular Function:methyltransferase activity (GO:0008168)	phosphoethanolamine N-methyltransferase	2.1.1.103	ko00564 Glycerophospholipid metabolism	SAM-dependent methyltransferases	IR	Lipid transport and metabolism ; General function prediction only ;	IPR013216 [Methyltransferase type 11]	--	--
I1KXJ6	Trichome birefringence-like N-terminal domain-containing protein	100775716	133.4	135	91.4	74.8	62.2	77.2	1.67974	0.0318924	0.748237	up	--	--	--	--	--	--	--	--	IPR025846 [PMR5 N-terminal domain] ; IPR026057 [PC-Esterase]	--	--
C6TM45	Fatty acid hydroxylase domain-containing protein	100790183	147.6	130.7	142.3	293.3	263.5	245.7	0.524112	0.000992409	-0.932053	down	4	Molecular Function:iron ion binding (GO:0005506),Biological Process:fatty acid biosynthetic process (GO:0006633),Molecular Function:oxidoreductase activity (GO:0016491),Biological Process:oxidation-reduction process (GO:0055114)	methylsterol monooxygenase 2	--	ko00100 Steroid biosynthesis ko01100 Metabolic pathways ko01110 Biosynthesis of secondary metabolites	C-4 sterol methyl oxidase	I	Lipid transport and metabolism ;	IPR006694 [Fatty acid hydroxylase]	--	--
