# Supplementary material for: Integrated Transcriptomic, Proteomic, and Metabolomic Analyses Revealed Molecular Mechanism for Salt Resistance in Soybean (Glycine max L.) Seedlings
Source: Int J Mol Sci. 2024 Dec 18;25(24):13559. doi: 10.3390/ijms252413559 (PMC11678865; doi:10.3390/ijms252413559)
Supplement: Supplementary file 1 [file ijms-25-13559-s001.zip › Supplementary materials-Table/Table s11 DEPs GO.xlsx]

## Sheet: Table s11 DEPs GO
GO_ID	GO_Term	GO_Class	Pvalue	AdjustedPv	x	n	y	N	Up	Up_Prot_names	Down	Down_Prot_names
GO:0044283	small molecule biosynthetic process	BP	4.61e-05	0.00258911	6	36	105	5608	3	Q2MJR4 Q2MJR3 I1LLM2	3	I1N019 K7M7P5 C6TM45
GO:0008171	O-methyltransferase activity	MF	0.000104864	0.00258911	3	36	15	5608	2	G9I8U0 I1LS00	1	K7M862
GO:0004512	inositol-3-phosphate synthase activity	MF	0.000119727	0.00258911	2	36	3	5608	2	Q2MJR4 Q2MJR3	0
GO:0006021	inositol biosynthetic process	BP	0.000119727	0.00258911	2	36	3	5608	2	Q2MJR4 Q2MJR3	0
GO:0005471	ATP:ADP antiporter activity	MF	0.000119727	0.00258911	2	36	3	5608	0		2	I1M5Q4 I1MCJ2
GO:0000272	polysaccharide catabolic process	BP	0.000591411	0.00930127	2	36	6	5608	1	A0A0R4J443	1	K7MJ07
GO:0016161	beta-amylase activity	MF	0.000591411	0.00930127	2	36	6	5608	1	A0A0R4J443	1	K7MJ07
GO:0044711	single-organism biosynthetic process	BP	0.000710698	0.0104454	7	36	241	5608	3	Q2MJR4 Q2MJR3 I1LLM2	4	I1N019 K7M7P5 A0A0R0FZZ9 C6TM45
GO:0008168	methyltransferase activity	MF	0.000724533	0.0104454	5	36	114	5608	2	G9I8U0 I1LS00	3	K7M862 A0A0R0IWM0 I1K5B8
GO:0046983	protein dimerization activity	MF	0.000965355	0.0122224	3	36	31	5608	2	G9I8U0 I1LS00	1	K7M862
GO:0004471	malate dehydrogenase (decarboxylating) (NAD+) activity	MF	0.00174577	0.0177658	2	36	10	5608	0		2	I1M5G8 I1MCU4
GO:0008654	phospholipid biosynthetic process	BP	0.00253986	0.0251084	2	36	12	5608	2	Q2MJR4 Q2MJR3	0
GO:0009228	thiamine biosynthetic process	BP	0.0064194	0.0528836	1	36	1	5608	0		1	I1N019
GO:0008610	lipid biosynthetic process	BP	0.00677456	0.0545116	3	36	61	5608	2	Q2MJR4 Q2MJR3	1	C6TM45
GO:0090407	organophosphate biosynthetic process	BP	0.0102976	0.0774558	3	36	71	5608	2	Q2MJR4 Q2MJR3	1	A0A0R0FZZ9
GO:0044281	small molecule metabolic process	BP	0.0111343	0.0819677	7	36	393	5608	3	Q2MJR4 Q2MJR3 I1LLM2	4	I1N019 K7M7P5 A0A0R0FZZ9 C6TM45
GO:0009415	response to water	BP	0.0127987	0.087098	1	36	2	5608	1	Q39805	0
GO:0044255	cellular lipid metabolic process	BP	0.0128381	0.087098	3	36	77	5608	2	Q2MJR4 Q2MJR3	1	C6TM45
GO:0050662	coenzyme binding	MF	0.0136011	0.0905	4	36	146	5608	2	C6TL53 G0Z350	2	I1M5G8 I1MCU4
GO:0003824	catalytic activity	MF	0.0144811	0.0945371	22	36	2234	5608	7	Q2MJR4 Q2MJR3 C6TL53 G9I8U0 I1LS00 A0A0R4J443 I1LLM2	15	I1M5G8 I1MCU4 K7M7P5 I1NES2 Q8W1A1 I1MFI0 Q8H2A9 I1J9C9 K7MJ07 I1M704 K7M862 I1JJ15 A0A0R0IWM0 I1K5B8 C6TM45
GO:0016053	organic acid biosynthetic process	BP	0.0178079	0.114103	3	36	87	5608	1	I1LLM2	2	K7M7P5 C6TM45
GO:0004066	asparagine synthase (glutamine-hydrolyzing) activity	MF	0.0191382	0.114169	1	36	3	5608	1	I1LLM2	0
GO:0006529	asparagine biosynthetic process	BP	0.0191382	0.114169	1	36	3	5608	1	I1LLM2	0
GO:0009058	biosynthetic process	BP	0.0208358	0.114969	10	36	735	5608	4	Q2MJR4 Q2MJR3 C6ZHS3 I1LLM2	6	I1N019 K7M7P5 A0A0R0FZZ9 I1M704 I1JJ15 C6TM45
GO:0044763	single-organism cellular process	BP	0.0238682	0.114969	10	36	764	5608	4	Q2MJR4 Q2MJR3 C6ZHS3 I1LLM2	6	I1N019 K7M7P5 Q8W1A1 I1MFI0 A0A0R0FZZ9 C6TM45
GO:0003849	3-deoxy-7-phosphoheptulonate synthase activity	MF	0.0254381	0.114969	1	36	4	5608	0		1	K7M7P5
GO:0006452	translational frameshifting	BP	0.0254381	0.114969	1	36	4	5608	1	C6ZHS3	0
GO:0045901	positive regulation of translational elongation	BP	0.0254381	0.114969	1	36	4	5608	1	C6ZHS3	0
GO:0045905	positive regulation of translational termination	BP	0.0254381	0.114969	1	36	4	5608	1	C6ZHS3	0
GO:0004525	ribonuclease III activity	MF	0.0254381	0.114969	1	36	4	5608	0		1	I1J9C9
GO:0071949	FAD binding	MF	0.0254381	0.114969	1	36	4	5608	1	G0Z350	0
GO:0043022	ribosome binding	MF	0.0316987	0.126066	1	36	5	5608	1	C6ZHS3	0
GO:0051287	NAD binding	MF	0.0333747	0.128307	2	36	45	5608	0		2	I1M5G8 I1MCU4
GO:0019438	aromatic compound biosynthetic process	BP	0.0417358	0.142976	3	36	121	5608	0		3	I1N019 K7M7P5 A0A0R0FZZ9
GO:0016740	transferase activity	MF	0.0566607	0.163372	8	36	632	5608	2	G9I8U0 I1LS00	6	K7M7P5 I1M704 K7M862 I1JJ15 A0A0R0IWM0 I1K5B8
GO:1901362	organic cyclic compound biosynthetic process	BP	0.0587243	0.165192	3	36	139	5608	0		3	I1N019 K7M7P5 A0A0R0FZZ9
GO:1901576	organic substance biosynthetic process	BP	0.0628291	0.166765	8	36	654	5608	4	Q2MJR4 Q2MJR3 C6ZHS3 I1LLM2	4	I1N019 K7M7P5 A0A0R0FZZ9 C6TM45
GO:0044249	cellular biosynthetic process	BP	0.0631392	0.166765	8	36	655	5608	4	Q2MJR4 Q2MJR3 C6ZHS3 I1LLM2	4	I1N019 K7M7P5 A0A0R0FZZ9 C6TM45
GO:0009073	aromatic amino acid family biosynthetic process	BP	0.0744409	0.185299	1	36	12	5608	0		1	K7M7P5
GO:0005506	iron ion binding	MF	0.075572	0.186771	2	36	71	5608	0		2	I1L6D2 C6TM45
GO:0044699	single-organism process	BP	0.0772876	0.189656	14	36	1392	5608	5	Q2MJR4 Q2MJR3 A0A0R0KSS1 C6ZHS3 I1LLM2	9	I1N019 I1M5G8 I1MCU4 K7M7P5 I1L6D2 Q8W1A1 I1MFI0 A0A0R0FZZ9 C6TM45
GO:0046394	carboxylic acid biosynthetic process	BP	0.0792937	0.191839	2	36	73	5608	1	I1LLM2	1	C6TM45
GO:0045454	cell redox homeostasis	BP	0.0947331	0.218518	2	36	81	5608	0		2	Q8W1A1 I1MFI0
GO:0003746	translation elongation factor activity	MF	0.103842	0.236377	1	36	17	5608	1	C6ZHS3	0
GO:0050794	regulation of cellular process	BP	0.121226	0.258915	3	36	190	5608	1	C6ZHS3	2	Q8W1A1 I1MFI0
GO:0005975	carbohydrate metabolic process	BP	0.12723	0.266797	4	36	303	5608	3	Q2MJR4 Q2MJR3 A0A0R4J443	1	K7MJ07
GO:0006633	fatty acid biosynthetic process	BP	0.132334	0.274178	1	36	22	5608	0		1	C6TM45
GO:0006950	response to stress	BP	0.134376	0.276751	2	36	100	5608	2	Q2TUW1 Q39805	0
GO:0044710	single-organism metabolic process	BP	0.13971	0.277814	11	36	1091	5608	4	Q2MJR4 Q2MJR3 A0A0R0KSS1 I1LLM2	7	I1N019 I1M5G8 I1MCU4 K7M7P5 I1L6D2 A0A0R0FZZ9 C6TM45
GO:0004386	helicase activity	MF	0.149005	0.289639	1	36	25	5608	0		1	I1NES2
GO:0015986	ATP synthesis coupled proton transport	BP	0.159945	0.305752	1	36	27	5608	0		1	A0A0R0FZZ9
GO:0018130	heterocycle biosynthetic process	BP	0.181696	0.339821	2	36	121	5608	0		2	I1N019 A0A0R0FZZ9
GO:0003723	RNA binding	MF	0.210053	0.367062	3	36	247	5608	1	C6ZHS3	2	I1NES2 C6T981
GO:1901566	organonitrogen compound biosynthetic process	BP	0.239749	0.391288	5	36	491	5608	2	C6ZHS3 I1LLM2	3	I1N019 K7M7P5 A0A0R0FZZ9
GO:0008152	metabolic process	BP	0.254224	0.40304	21	36	2663	5608	6	Q2MJR4 Q2MJR3 A0A0R0KSS1 A0A0R4J443 C6ZHS3 I1LLM2	15	I1N019 I1M5G8 I1MCU4 K7M7P5 I1L6D2 Q8W1A1 I1MFI0 A0A0R0FZZ9 I1J9C9 K7MJ07 I1M704 I1JJ15 A0A0R0IWM0 I1K5B8 C6TM45
GO:0051536	iron-sulfur cluster binding	MF	0.262092	0.40304	1	36	47	5608	0		1	I1N019
GO:0006725	cellular aromatic compound metabolic process	BP	0.348468	0.508734	4	36	426	5608	0		4	I1N019 K7M7P5 A0A0R0FZZ9 I1J9C9
GO:0000166	nucleotide binding	MF	0.402299	0.572821	8	36	884	5608	2	K7MV03 G0Z350	6	I1M5G8 I1MCU4 I1M5Q4 I1NES2 I1MCJ2 A0A0R0FZZ9
GO:0005524	ATP binding	MF	0.409888	0.581235	5	36	574	5608	1	K7MV03	4	I1M5Q4 I1NES2 I1MCJ2 A0A0R0FZZ9
GO:0006396	RNA processing	BP	0.41637	0.583255	1	36	83	5608	0		1	I1J9C9
GO:0046914	transition metal ion binding	MF	0.422219	0.586698	3	36	277	5608	0		3	I1L6D2 I1NES2 C6TM45
GO:0020037	heme binding	MF	0.46747	0.614772	1	36	97	5608	0		1	I1L6D2
GO:0005509	calcium ion binding	MF	0.491361	0.625041	1	36	104	5608	0		1	K7KRB9
GO:1901360	organic cyclic compound metabolic process	BP	0.525192	0.653656	4	36	440	5608	0		4	I1N019 K7M7P5 A0A0R0FZZ9 I1J9C9
GO:0055114	oxidation-reduction process	BP	0.590566	0.710379	5	36	622	5608	1	A0A0R0KSS1	4	I1M5G8 I1MCU4 I1L6D2 C6TM45
GO:0016787	hydrolase activity	MF	0.600268	0.716181	5	36	646	5608	1	A0A0R4J443	4	I1NES2 Q8H2A9 I1J9C9 K7MJ07
GO:0016021	integral component of membrane	CC	0.669383	0.785107	2	36	244	5608	0		2	I1M5Q4 I1MCJ2
GO:0006796	phosphate-containing compound metabolic process	BP	0.732484	0.828982	3	36	378	5608	2	Q2MJR4 Q2MJR3	1	A0A0R0FZZ9
GO:0046483	heterocycle metabolic process	BP	0.748623	0.843725	3	36	419	5608	0		3	I1N019 A0A0R0FZZ9 I1J9C9
GO:0044271	cellular nitrogen compound biosynthetic process	BP	0.762082	0.853431	3	36	447	5608	1	C6ZHS3	2	I1N019 A0A0R0FZZ9
GO:0006810	transport	BP	0.762589	0.853431	3	36	448	5608	0		3	I1M5Q4 I1MCJ2 A0A0R0FZZ9
GO:0046872	metal ion binding	MF	0.775368	0.860927	4	36	547	5608	0		4	I1L6D2 I1NES2 K7KRB9 C6TM45
GO:0005488	binding	MF	0.858772	0.922779	19	36	2799	5608	7	C6TL53 G9I8U0 I1LS00 K7MV03 C6ZHS3 G0Z350 A0A0R0G4U7	12	I1N019 I1M5G8 I1MCU4 I1L6D2 I1M5Q4 I1NES2 I1MCJ2 A0A0R0FZZ9 C6T981 K7M862 K7KRB9 C6TM45
GO:0006807	nitrogen compound metabolic process	BP	0.881483	0.944252	6	36	808	5608	2	C6ZHS3 I1LLM2	4	I1N019 K7M7P5 A0A0R0FZZ9 I1J9C9
GO:0097159	organic cyclic compound binding	MF	0.977974	1	11	36	1624	5608	3	K7MV03 C6ZHS3 G0Z350	8	I1M5G8 I1MCU4 I1L6D2 I1M5Q4 I1NES2 I1MCJ2 A0A0R0FZZ9 C6T981
GO:1901363	heterocyclic compound binding	MF	0.977974	1	11	36	1624	5608	3	K7MV03 C6ZHS3 G0Z350	8	I1M5G8 I1MCU4 I1L6D2 I1M5Q4 I1NES2 I1MCJ2 A0A0R0FZZ9 C6T981
GO:0016491	oxidoreductase activity	MF	1	1	3	36	459	5608	0		3	I1M5G8 I1MCU4 C6TM45
