# Supplementary material for: Integrated Transcriptomic, Proteomic, and Metabolomic Analyses Revealed Molecular Mechanism for Salt Resistance in Soybean (Glycine max L.) Seedlings
Source: Int J Mol Sci. 2024 Dec 18;25(24):13559. doi: 10.3390/ijms252413559 (PMC11678865; doi:10.3390/ijms252413559)
Supplement: Supplementary file 1 [file ijms-25-13559-s001.zip › Supplementary materials-Table/Table s12 DEPs KEGG.xlsx]

## Sheet: Table s12 DEPs KEGG
MapID	MapTitle	Pvalue	AdjustedPv	x	y	n	N	EnrichDirect	ProtIDs	Description
map00906	Carotenoid biosynthesis	1.16925e-05	0.000222158	4	26	20	3422	Over	I1L6D2 G0Z350 I1M704 I1JJ15	Protein LUTEIN DEFICIENT 5, chloroplastic,Zeaxanthin epoxidase, chloroplastic,15-cis-phytoene synthase,15-cis-phytoene synthase
map00920	Sulfur metabolism	0.0136356	0.097377	2	31	20	3422	Over	Q8W1A1 I1MFI0	Adenosine 5-phosphosulfate reductase,Thioredoxin domain-containing protein
map00562	Inositol phosphate metabolism	0.0153753	0.097377	2	33	20	3422	Over	Q2MJR4 Q2MJR3	inositol-3-phosphate synthase,inositol-3-phosphate synthase
map01100	Metabolic pathways	0.0546565	0.259618	14	1579	20	3422	Over	Q2MJR4 Q2MJR3 I1N019 I1M5G8 I1MCU4 K7M7P5 I1L6D2 A0A0R0FZZ9 G0Z350 I1M704 I1LLM2 I1JJ15 A0A0R0IWM0 C6TM45	inositol-3-phosphate synthase,inositol-3-phosphate synthase,ThiC-associated domain-containing protein,Malic enzyme,Malic enzyme,Phospho-2-dehydro-3-deoxyheptonate aldolase,Protein LUTEIN DEFICIENT 5, chloroplastic,ATP synthase subunit alpha, mitochondrial,Zeaxanthin epoxidase, chloroplastic,15-cis-phytoene synthase,Asparagine synthetase [glutamine-hydrolyzing],15-cis-phytoene synthase,Tetrapyrrol…
map00100	Steroid biosynthesis	0.0897115	0.261688	1	16	20	3422	Over	C6TM45	Fatty acid hydroxylase domain-containing protein
map00730	Thiamine metabolism	0.0950567	0.261688	1	17	20	3422	Over	I1N019	ThiC-associated domain-containing protein
map00710	Carbon fixation in photosynthetic organisms	0.11623	0.261688	2	101	20	3422	Over	I1M5G8 I1MCU4	Malic enzyme,Malic enzyme
map00945	Stilbenoid, diarylheptanoid and gingerol biosynthesis	0.121338	0.261688	1	22	20	3422	Over	K7M862	Methyltransf_2 domain-containing protein
map00500	Starch and sucrose metabolism	0.123957	0.261688	2	105	20	3422	Over	A0A0R4J443 K7MJ07	Beta-amylase,Beta-amylase
map00620	Pyruvate metabolism	0.160189	0.304359	2	123	20	3422	Over	I1M5G8 I1MCU4	Malic enzyme,Malic enzyme
map00400	Phenylalanine, tyrosine and tryptophan biosynthesis	0.228604	0.362281	1	44	20	3422	Over	K7M7P5	Phospho-2-dehydro-3-deoxyheptonate aldolase
map00564	Glycerophospholipid metabolism	0.233171	0.362281	1	45	20	3422	Over	I1K5B8	Methyltransferase type 11 domain-containing protein
map01110	Biosynthesis of secondary metabolites	0.276946	0.362281	8	916	20	3422	Over	K7M7P5 I1L6D2 G0Z350 I1M704 I1LLM2 I1JJ15 A0A0R0IWM0 C6TM45	Phospho-2-dehydro-3-deoxyheptonate aldolase,Protein LUTEIN DEFICIENT 5, chloroplastic,Zeaxanthin epoxidase, chloroplastic,15-cis-phytoene synthase,Asparagine synthetase [glutamine-hydrolyzing],15-cis-phytoene synthase,Tetrapyrrole methylase domain-containing protein,Fatty acid hydroxylase domain-containing protein
map00250	Alanine, aspartate and glutamate metabolism	0.286011	0.362281	1	57	20	3422	Over	I1LLM2	Asparagine synthetase [glutamine-hydrolyzing]
map00860	Porphyrin and chlorophyll metabolism	0.286011	0.362281	1	57	20	3422	Over	A0A0R0IWM0	Tetrapyrrole methylase domain-containing protein
map00195	Photosynthesis	0.381496	0.453026	1	81	20	3422	Over	A0A0R0FZZ9	ATP synthase subunit alpha, mitochondrial
map00190	Oxidative phosphorylation	0.572606	0.639971	1	142	20	3422	Over	A0A0R0FZZ9	ATP synthase subunit alpha, mitochondrial
map01200	Carbon metabolism	1	1	2	339	20	3422	Over	I1M5G8 I1MCU4	Malic enzyme,Malic enzyme
