# Supplementary material for: Integrated Transcriptomic, Proteomic, and Metabolomic Analyses Revealed Molecular Mechanism for Salt Resistance in Soybean (Glycine max L.) Seedlings
Source: Int J Mol Sci. 2024 Dec 18;25(24):13559. doi: 10.3390/ijms252413559 (PMC11678865; doi:10.3390/ijms252413559)
Supplement: Supplementary file 1 [file ijms-25-13559-s001.zip › Supplementary materials-Table/Table s13 DEP IPR.xlsx]

## Sheet: Table s13 DEP IPR
IPRID	IPRTitle	Pvalue	AdjustedPv	x	y	n	N	EnrichDirect	ProtID	Description
IPR012967	Plant methyltransferase dimerisation	3.21665e-06	0.000189783	3	6	46	8242	Over	G9I8U0 I1LS00 K7M862	Inositol methyltransferase,Uncharacterized protein,Methyltransf_2 domain-containing protein
IPR001077	O-methyltransferase, family 2	8.9363e-06	0.000263621	3	8	46	8242	Over	G9I8U0 I1LS00 K7M862	Inositol methyltransferase,Uncharacterized protein,Methyltransf_2 domain-containing protein
IPR013021	Myo-inositol-1-phosphate synthase, GAPDH-like	3.0476e-05	0.000599361	2	2	46	8242	Over	Q2MJR4 Q2MJR3	inositol-3-phosphate synthase,inositol-3-phosphate synthase
IPR002500	Phosphoadenosine phosphosulphate reductase	9.11025e-05	0.000895841	2	3	46	8242	Over	Q8W1A1 I1MFI0	Adenosine 5-phosphosulfate reductase,Thioredoxin domain-containing protein
IPR002587	Myo-inositol-1-phosphate synthase	9.11025e-05	0.000895841	2	3	46	8242	Over	Q2MJR4 Q2MJR3	inositol-3-phosphate synthase,inositol-3-phosphate synthase
IPR004667	ADP/ATP carrier protein	9.11025e-05	0.000895841	2	3	46	8242	Over	I1M5Q4 I1MCJ2	ADP,ATP carrier protein,ADP,ATP carrier protein
IPR002060	Squalene/phytoene synthase	0.000301518	0.00223741	2	5	46	8242	Over	I1M704 I1JJ15	15-cis-phytoene synthase,15-cis-phytoene synthase
IPR014729	Rossmann-like alpha/beta/alpha sandwich fold	0.000303378	0.00223741	3	24	46	8242	Over	Q8W1A1 I1MFI0 I1LLM2	Adenosine 5-phosphosulfate reductase,Thioredoxin domain-containing protein,Asparagine synthetase [glutamine-hydrolyzing]
IPR001554	Glycoside hydrolase, family 14	0.000450669	0.00295438	2	6	46	8242	Over	A0A0R4J443 K7MJ07	Beta-amylase,Beta-amylase
IPR012301	Malic enzyme, N-terminal	0.00133289	0.00714916	2	10	46	8242	Over	I1M5G8 I1MCU4	Malic enzyme,Malic enzyme
IPR012302	Malic enzyme, NAD-binding	0.00133289	0.00714916	2	10	46	8242	Over	I1M5G8 I1MCU4	Malic enzyme,Malic enzyme
IPR002817	Thiamine biosynthesis protein ThiC	0.00558117	0.0235206	1	1	46	8242	Over	I1N019	ThiC-associated domain-containing protein
IPR003496	ABA/WDS induced protein	0.00558117	0.0235206	1	1	46	8242	Over	Q2TUW1	Abscisic stress ripening-like protein
IPR008406	Dormancyauxin associated	0.00558117	0.0235206	1	1	46	8242	Over	I1LB94	Dormancy-associated protein homolog 3
IPR000167	Dehydrin	0.0111319	0.0345674	1	2	46	8242	Over	Q39805	Dehydrin-like protein
IPR000246	Peptidase T2, asparaginase 2	0.0111319	0.0345674	1	2	46	8242	Over	Q8H2A9	L-asparaginase
IPR000878	Tetrapyrrole methylase	0.0111319	0.0345674	1	2	46	8242	Over	A0A0R0IWM0	Tetrapyrrole methylase domain-containing protein
IPR006027	NusB/RsmB/TIM44	0.0111319	0.0345674	1	2	46	8242	Over	C6T981	NusB/RsmB/TIM44 domain-containing protein
IPR008802	Rubber elongation factor	0.0111319	0.0345674	1	2	46	8242	Over	I1KS19	REF/SRPP-like protein At1g67360
IPR000793	ATPase, F1/V1/A1 complex, alpha/beta subunit, C-terminal	0.0166522	0.0467849	1	3	46	8242	Over	A0A0R0FZZ9	ATP synthase subunit alpha, mitochondrial
IPR001962	Asparagine synthase	0.0166522	0.0467849	1	3	46	8242	Over	I1LLM2	Asparagine synthetase [glutamine-hydrolyzing]
IPR000999	Ribonuclease III domain	0.0221425	0.0483854	1	4	46	8242	Over	I1J9C9	RNase III domain-containing protein
IPR002480	DAHP synthetase, class II	0.0221425	0.0483854	1	4	46	8242	Over	K7M7P5	Phospho-2-dehydro-3-deoxyheptonate aldolase
IPR002938	Monooxygenase, FAD-binding	0.0221425	0.0483854	1	4	46	8242	Over	G0Z350	Zeaxanthin epoxidase, chloroplastic
IPR003042	Aromatic-ring hydroxylase-like	0.0221425	0.0483854	1	4	46	8242	Over	G0Z350	Zeaxanthin epoxidase, chloroplastic
IPR004873	BURP domain	0.0221425	0.0483854	1	4	46	8242	Over	O24482	Sali3-2
IPR020189	Translation elongation factor, IF5A C-terminal	0.0221425	0.0483854	1	4	46	8242	Over	C6ZHS3	Eukaryotic translation initiation factor 5A
IPR006694	Fatty acid hydroxylase	0.0276027	0.0561572	1	5	46	8242	Over	C6TM45	Fatty acid hydroxylase domain-containing protein
IPR012562	GUCT	0.0276027	0.0561572	1	5	46	8242	Over	I1NES2	RNA helicase
IPR001087	Lipase, GDSL	0.0303516	0.0596914	2	49	46	8242	Over	A0A0R4J4Z9 I1JIH2	Uncharacterized protein,Uncharacterized protein
IPR013830	Esterase, SGNH hydrolase-type	0.0330331	0.0628695	1	6	46	8242	Over	C6TH17	SGNH hydrolase-type esterase domain-containing protein
IPR003854	Gibberellin regulated protein	0.0384339	0.0687151	1	7	46	8242	Over	C6SYY5	Snakin-2-like
IPR020810	Enolase, C-terminal	0.0384339	0.0687151	1	7	46	8242	Over	K7MV03	phosphopyruvate hydratase
IPR013766	Thioredoxin domain	0.0439579	0.0762799	2	60	46	8242	Over	Q8W1A1 I1MFI0	Adenosine 5-phosphosulfate reductase,Thioredoxin domain-containing protein
IPR017932	Glutamine amidotransferase type 2 domain	0.049147	0.0828477	1	9	46	8242	Over	I1LLM2	Asparagine synthetase [glutamine-hydrolyzing]
IPR000194	ATPase, F1/V1/A1 complex, alpha/beta subunit, nucleotide-binding domain	0.0544596	0.0845557	1	10	46	8242	Over	A0A0R0FZZ9	ATP synthase subunit alpha, mitochondrial
IPR025846	PMR5 N-terminal domain	0.0544596	0.0845557	1	10	46	8242	Over	I1KXJ6	Trichome birefringence-like N-terminal domain-containing protein
IPR026057	PC-Esterase	0.0544596	0.0845557	1	10	46	8242	Over	I1KXJ6	Trichome birefringence-like N-terminal domain-containing protein
IPR000253	Forkhead-associated (FHA) domain	0.0597433	0.0881213	1	11	46	8242	Over	G0Z350	Zeaxanthin epoxidase, chloroplastic
IPR008984	SMAD/FHA domain	0.0597433	0.0881213	1	11	46	8242	Over	G0Z350	Zeaxanthin epoxidase, chloroplastic
IPR001005	SANT/Myb domain	0.070224	0.098648	1	13	46	8242	Over	A0A0K2CTI6	MYB/HD-like transcription factor
IPR001012	UBX	0.070224	0.098648	1	13	46	8242	Over	A0A0R0G4U7	UBX domain-containing protein
IPR006843	Plastid lipid-associated protein/fibrillin conserved domain	0.0754215	0.103485	1	14	46	8242	Over	I1MFL4	Plastid lipid-associated protein/fibrillin conserved domain-containing protein
IPR013216	Methyltransferase type 11	0.100985	0.135412	1	19	46	8242	Over	I1K5B8	Methyltransferase type 11 domain-containing protein
IPR001878	Zinc finger, CCHC-type	0.135616	0.174916	1	26	46	8242	Over	I1NES2	RNA helicase
IPR009057	Homeodomain-like	0.140456	0.174916	1	27	46	8242	Over	A0A0K2CTI6	MYB/HD-like transcription factor
IPR002423	Chaperonin Cpn60/TCP-1	0.145269	0.174916	1	28	46	8242	Over	K7MV03	phosphopyruvate hydratase
IPR001509	NAD-dependent epimerase/dehydratase	0.15955	0.188269	1	31	46	8242	Over	C6TL53	NAD-dependent epimerase/dehydratase domain-containing protein
IPR013149	Alcohol dehydrogenase, C-terminal	0.164259	0.190025	1	32	46	8242	Over	A0A0R0KSS1	Enoyl reductase (ER) domain-containing protein
IPR018108	Mitochondrial substrate/solute carrier	0.173598	0.196967	1	34	46	8242	Over	K7KRB9	EF-hand domain-containing protein
IPR012340	Nucleic acid-binding, OB-fold	0.191972	0.209747	1	38	46	8242	Over	C6ZHS3	Eukaryotic translation initiation factor 5A
IPR016027	Nucleic acid-binding, OB-fold-like	0.191972	0.209747	1	38	46	8242	Over	C6ZHS3	Eukaryotic translation initiation factor 5A
IPR001128	Cytochrome P450	0.236176	0.253352	1	48	46	8242	Over	I1L6D2	Protein LUTEIN DEFICIENT 5, chloroplastic
IPR002048	Calcium-binding EF-hand	0.248969	0.262307	1	51	46	8242	Over	K7KRB9	EF-hand domain-containing protein
IPR011545	DNA/RNA helicase, DEAD/DEAH box type, N-terminal	0.317602	0.328746	1	68	46	8242	Over	I1NES2	RNA helicase
IPR001650	Helicase, C-terminal	0.373037	0.373037	1	83	46	8242	Over	I1NES2	RNA helicase
