# Supplementary material for: Integrated Transcriptomic, Proteomic, and Metabolomic Analyses Revealed Molecular Mechanism for Salt Resistance in Soybean (Glycine max L.) Seedlings
Source: Int J Mol Sci. 2024 Dec 18;25(24):13559. doi: 10.3390/ijms252413559 (PMC11678865; doi:10.3390/ijms252413559)
Supplement: Supplementary file 1 [file ijms-25-13559-s001.zip › Supplementary materials-Table/Table S14 PPI.xlsx]

## Sheet: Sheet1
prot1	prot2	score
I1J9C9	C6T981	270
I1J9C9	I1NES2	163
C6TM45	I1JJ15	921
C6TM45	I1K5B8	898
C6TM45	I1L6D2	662
C6TM45	G0Z350	234
C6TM45	C6TL53	324
C6TM45	I1M704	921
C6ZHS3	K7MV03	297
C6ZHS3	I1NES2	162
I1JJ15	I1K5B8	780
I1JJ15	I1L6D2	637
I1JJ15	G0Z350	760
I1JJ15	C6TL53	266
A0A0R0KSS1	C6TL53	198
I1K5B8	I1L6D2	625
I1K5B8	C6TL53	218
I1K5B8	I1M704	780
A0A0R0IWM0	Q8W1A1	865
A0A0R0IWM0	I1LLM2	199
A0A0R0IWM0	I1MFI0	865
I1L6D2	G0Z350	957
I1L6D2	C6TL53	305
I1L6D2	I1M704	637
G0Z350	C6TL53	199
G0Z350	I1M704	760
I1LLM2	C6TL53	367
I1LLM2	I1M5G8	197
I1LLM2	Q8H2A9	816
I1LLM2	I1MCU4	197
I1LLM2	K7MV03	226
C6TL53	I1M704	266
I1LS00	I1M704	419
I1M5G8	K7MV03	184
I1MCU4	K7MV03	184
A0A0R0FZZ9	K7MV03	448
A0A0R0FZZ9	I1NES2	165
C6TH17	K7MV03	197
K7MV03	I1NES2	277
C6T981	I1NES2	194
