# Supplementary material for: Integrated Transcriptomic, Proteomic, and Metabolomic Analyses Revealed Molecular Mechanism for Salt Resistance in Soybean (Glycine max L.) Seedlings
Source: Int J Mol Sci. 2024 Dec 18;25(24):13559. doi: 10.3390/ijms252413559 (PMC11678865; doi:10.3390/ijms252413559)
Supplement: Supplementary file 1 [file ijms-25-13559-s001.zip › Supplementary materials-Table/Table s15 DEMs POS.xlsx]

## Sheet: Table s15 DEMs POS
ID	Name	Formula	Molecular Weight	RT [min]	m/z	mzCloud_Results	mzVault_Results	MassList_Results	Class_I	Class_II	Class_III	Class_IV	FC	log2FC	Pvalue	ROC	VIP	Up.Down	pos_M_24h_1	pos_M_24h_2	pos_M_24h_3	pos_M_24h_4	pos_M_24h_5	pos_M_24h_6	pos_M_CK_1	pos_M_CK_2	pos_M_CK_3	pos_M_CK_4	pos_M_CK_5	pos_M_CK_6
Com_3279_pos	5'-S-Methyl-5'-thioadenosine	C11 H15 N5 O3 S	297.09	5.145	298.097	Full match	Full match	Full match	Nucleosides, nucleotides, and analogues	5'-deoxyribonucleosides	5'-deoxy-5'-thionucleosides	5'-deoxy-5'-thionucleosides	0.58289	-0.778705	6.17e-08	1	1.65983	down	1.01239e+07	1.19685e+07	1.14363e+07	1.04481e+07	1.01726e+07	1.12442e+07	1.8827e+07	1.76122e+07	1.9463e+07	1.7361e+07	2.01751e+07	1.87504e+07
Com_2264_pos	3-Methylcrotonylglycine	C7 H11 N O3	157.074	5.062	158.081	No results	No results	Full match	Organic acids and derivatives	Carboxylic acids and derivatives	Amino acids, peptides, and analogues	N-acyl-alpha amino acids	2.19957	1.13722	7.89e-08	1	1.67078	up	3.06086e+07	2.78736e+07	3.39967e+07	2.852e+07	3.41388e+07	2.80004e+07	1.4244e+07	1.46676e+07	1.29498e+07	1.33297e+07	1.32397e+07	1.48301e+07
Com_2031_pos	NNK	C14 H26 N6 O6	356.181	5.939	357.189	Invalid mass	No results	No results	Organic oxygen compounds	Organooxygen compounds	Carbonyl compounds	Aryl alkyl ketones	2.20538	1.14102	3.59e-07	1	1.65077	up	3.0351e+07	2.81895e+07	3.26789e+07	3.84505e+07	3.49805e+07	3.71508e+07	1.52085e+07	1.39288e+07	1.61239e+07	1.71562e+07	1.38059e+07	1.52809e+07
Com_2438_pos	N-(6-methoxypyridin-3-yl)thiophene-2-carboxamide	C11 H10 N2 O2 S	196.093	1.231	197.101	Invalid mass	No results	No results					18.0486	4.17381	4.97e-07	1	1.67866	up	2.3292e+07	1.68182e+07	2.08032e+07	1.35266e+07	1.62074e+07	3.25279e+07	1.37383e+06	1.16727e+06	1.13172e+06	1.10837e+06	1.03654e+06	1.00693e+06
Com_2395_pos	DHZROG	C21 H33 N5 O10	515.224	5.031	516.231	No results	No results	Full match					2.40721	1.26736	1.08e-06	1	1.62464	up	2.67036e+07	2.46951e+07	3.22184e+07	2.27119e+07	2.07918e+07	2.53392e+07	8.50179e+06	1.24155e+07	9.69901e+06	1.01077e+07	1.20262e+07	1.05846e+07
Com_2047_pos	N'2-(2-furylcarbonyl)-3-chloro-4-methylthiophene-2-carbohydrazide	C11 H9 Cl N2 O3 S	284.006	1.333	285.013	Invalid mass	No results	No results					3.85224	1.9457	1.63e-06	1	1.62673	up	3.33396e+07	3.10115e+07	3.35504e+07	3.80732e+07	1.88797e+07	3.31819e+07	7.26188e+06	1.08329e+07	8.04776e+06	8.013e+06	6.14767e+06	8.50907e+06
Com_10727_pos	4-amino-1-(2-furylmethyl)-6-hydroxy-1,2-dihydropyrimidine-2-thione	C9 H9 N3 O2 S	245.026	1.17	246.033	Invalid mass	No results	No results					9.74859	3.28519	2.25e-06	1	1.67384	up	3.2611e+06	2.52054e+06	2.43772e+06	1.6869e+06	1.75929e+06	3.18962e+06	283303	251461	248403	233222	271310	236129
Com_982_pos	Methyl 4-hydroxy-3-methoxycinnamate	C11 H12 O4	226.084	5.161	227.091	No results	Invalid mass	No match	Phenylpropanoids and polyketides	Cinnamic acids and derivatives	Hydroxycinnamic acids and derivatives	Hydroxycinnamic acids	1.51478	0.599106	3.25e-06	1	1.60719	up	7.5682e+07	7.8079e+07	8.97959e+07	8.91902e+07	8.18362e+07	8.77695e+07	5.56147e+07	5.80349e+07	5.21701e+07	5.84913e+07	5.92138e+07	4.81098e+07
Com_564_pos	Pantothenic acid	C9 H17 N O5	219.111	5.076	220.118	Full match	Full match	Full match	Organic oxygen compounds	Organooxygen compounds	Alcohols and polyols	Secondary alcohols	2.68024	1.42236	4.28e-06	1	1.65358	up	1.33152e+08	1.61878e+08	1.41347e+08	1.46045e+08	1.5251e+08	1.39636e+08	5.5381e+07	5.26239e+07	4.97022e+07	6.42869e+07	6.32707e+07	4.10375e+07
Com_963_pos	1-(3-ethyl-2,4-dihydroxy-6-methoxyphenyl)butan-1-one	C13 H18 O4	220.107	6.082	221.115	Invalid mass	No results	No results					1.6003	0.678346	5.19e-06	1	1.60679	up	8.96926e+07	6.81217e+07	7.39119e+07	7.03544e+07	7.30214e+07	7.07909e+07	4.32306e+07	4.64766e+07	4.31544e+07	4.61967e+07	53294860	4.62769e+07
Com_2154_pos	1-(3,4-dimethoxyphenyl)ethan-1-one oxime	C10 H13 N O3	195.09	2.453	196.097	Full match	No results	No results					4.55298	2.18681	6.85e-06	1	1.65764	up	3.36908e+07	2.39913e+07	2.46951e+07	3.57668e+07	1.90788e+07	3.13578e+07	5.95919e+06	5.73524e+06	7.02011e+06	5.98695e+06	5.84223e+06	6.48273e+06
Com_10583_pos	Isoeugenyl acetate	C12 H14 O3	206.094	5.686	207.101	Full match	Not the top hit	Full match					2.56926	1.36135	1.03e-05	1	1.61181	up	2.00537e+06	2.793e+06	3.4565e+06	2.72483e+06	2.35032e+06	3.29498e+06	1.23723e+06	1.07332e+06	1.0762e+06	1.17345e+06	1.04106e+06	869461
Com_6478_pos	Adenosine 5'-monophosphate	C10 H14 N5 O7 P	347.063	4.725	348.07	No results	Full match	Full match	Nucleosides, nucleotides, and analogues	Purine nucleotides	Purine ribonucleotides	Purine ribonucleoside monophosphates	0.611884	-0.708669	1.16e-05	1	1.58272	down	3.51023e+06	4.43194e+06	3.77567e+06	4.29682e+06	3.67626e+06	3.55016e+06	7.4574e+06	5.95645e+06	5.75452e+06	7.02973e+06	5.81916e+06	5.96553e+06
Com_2298_pos	N6,N6,N6-Trimethyl-L-lysine	C9 H20 N2 O2	188.152	1.204	189.16	Full match	Full match	Full match	Organic acids and derivatives	Carboxylic acids and derivatives	Amino acids, peptides, and analogues	L-alpha-amino acids	2.17474	1.12084	1.29e-05	1	1.62044	up	2.66091e+07	2.6358e+07	2.0205e+07	3.32066e+07	2.5451e+07	2.306e+07	1.20871e+07	1.355e+07	1.04407e+07	1.15079e+07	1.19731e+07	1.16636e+07
Com_5689_pos	N-(9H-Purin-6-ylcarbamoyl)threonine	C10 H12 N6 O4	280.092	5.153	281.099	No results	No results	Full match	Nucleosides, nucleotides, and analogues	Purine nucleosides	Not available	Purine nucleosides	1.51631	0.600564	1.43e-05	1	1.5987	up	8.66274e+06	8.6698e+06	9.9943e+06	9.05041e+06	1.00692e+07	9.24357e+06	5.70448e+06	6.01392e+06	5.4924e+06	5.94524e+06	7.28044e+06	6.29086e+06
Com_4514_pos	4-oxo-5-phenylpentanoic acid	C11 H12 O3	174.068	5.488	175.075	Invalid mass	No results	No match					2.40617	1.26674	1.91e-05	1	1.60705	up	8.79008e+06	9.02475e+06	1.39762e+07	1.00269e+07	7.72193e+06	9.6391e+06	4.5167e+06	4.64643e+06	3.87796e+06	4.21193e+06	3.48978e+06	3.85187e+06
Com_2043_pos	2-Methoxybenzaldehyde	C8 H8 O2	136.053	5.477	137.06	Full match	Partial match	Full match					1.75742	0.813458	2.24e-05	1	1.60349	up	2.94631e+07	2.8196e+07	3.88653e+07	3.36434e+07	2.71094e+07	3.1219e+07	1.80747e+07	1.85396e+07	1.58183e+07	1.70335e+07	1.88573e+07	1.8934e+07
Com_12531_pos	Nortanshinone	C17 H12 O4	280.073	1.756	281.08	No results	No results	Full match	Lipids and lipid-like molecules	Prenol lipids	Diterpenoids	Tanshinones, isotanshinones, and derivatives	5.1081	2.35279	2.77e-05	1	1.64645	up	2.0564e+06	1.26516e+06	2.3729e+06	1.17551e+06	1.47188e+06	2.18172e+06	363413	378735	343403	319350	334557	320715
Com_2185_pos	Argininosuccinic acid	C10 H18 N4 O6	290.122	1.293	291.13	Full match	Full match	Full match	Organic acids and derivatives	Carboxylic acids and derivatives	Amino acids, peptides, and analogues	Aspartic acid and derivatives	0.412252	-1.2784	3.57e-05	1	1.64259	down	1.21756e+07	1.24094e+07	9.62366e+06	1.67877e+07	1.29175e+07	1.2521e+07	3.01988e+07	2.94561e+07	3.19794e+07	3.17377e+07	29809992	3.22261e+07
Com_1638_pos	2-Aminoadipic acid	C6 H11 N O4	161.069	1.404	162.076	Full match	Full match	Full match	Organic acids and derivatives	Carboxylic acids and derivatives	Amino acids, peptides, and analogues	Alpha amino acids	2.8108	1.49098	4e-05	1	1.54809	up	3.53809e+07	4.76875e+07	2.57051e+07	4.73401e+07	4.44025e+07	3.22886e+07	1.67635e+07	1.40449e+07	8.07201e+06	1.50438e+07	1.29062e+07	1.59947e+07
Com_2545_pos	4-[1-(acetyloxy)prop-2-en-1-yl]-2-methoxyphenyl 2-methylpropanoate	C16 H20 O5	309.158	5.393	310.165	Invalid mass	No results	No results					4.1428	2.05061	4.17e-05	1	1.56967	up	2.33794e+07	2.05584e+07	2.98647e+07	2.50492e+07	1.5066e+07	2.81167e+07	6.36857e+06	6.93113e+06	6.27475e+06	2.47784e+06	5.76487e+06	6.46749e+06
Com_997_pos	2-(2-amino-3-methylbutanamido)-3-phenylpropanoic acid	C14 H20 N2 O3	264.148	5.263	265.155	Full match	No results	Full match					1.77665	0.829159	4.21e-05	1	1.59852	up	7.64154e+07	7.93916e+07	6.07544e+07	8.81276e+07	6.53358e+07	6.57198e+07	3.99886e+07	4.11246e+07	3.94481e+07	4.35409e+07	3.69152e+07	4.42446e+07
Com_1603_pos	Apocynin	C9 H10 O3	166.064	5.316	167.071	Full match	Partial match	Full match	Organic oxygen compounds	Organooxygen compounds	Carbonyl compounds	Alkyl-phenylketones	1.78343	0.834653	5.9e-05	1	1.53227	up	3.39334e+07	3.47894e+07	4.29605e+07	5.0578e+07	4.51288e+07	3.85073e+07	2.82389e+07	2.09175e+07	2.42641e+07	1.8343e+07	2.32838e+07	2.28318e+07
Com_4980_pos	trans-Zeatin-riboside	C15 H21 N5 O5	351.156	5.449	369.189	No results	No results	Full match	Nucleosides, nucleotides, and analogues	Purine nucleosides	Not available	Purine nucleosides	1.51721	0.601425	5.93e-05	1	1.53192	up	9.73299e+06	1.16437e+07	1.18775e+07	9.85831e+06	9.59133e+06	1.20817e+07	8.20091e+06	7.83998e+06	7.02644e+06	6.98557e+06	6.44004e+06	6.20736e+06
Com_2268_pos	Methyl Eugenol	C11 H14 O2	178.1	5.922	179.107	No results	No results	Full match	Benzenoids	Benzene and substituted derivatives	Methoxybenzenes	Dimethoxybenzenes	1.5788	0.658826	6.28e-05	1	1.54471	up	2.79839e+07	2.55805e+07	3.10882e+07	3.37147e+07	2.65602e+07	2.37312e+07	1.75271e+07	1.65706e+07	1.89309e+07	2.01809e+07	1.55136e+07	1.81042e+07
Com_9431_pos	4-[2-(2-oxo-1-imidazolidinyl)ethyl]-1lambda~6~,4-thiazinane-1,1-dione	C9 H17 N3 O3 S	247.096	3.999	248.103	Invalid mass	No results	No results					3.06205	1.6145	6.78e-05	1	1.54416	up	2.24138e+06	2.96727e+06	1.66423e+06	4.26374e+06	2.35108e+06	2.33738e+06	1.12877e+06	1.00337e+06	950482	743340	670771	671382
Com_5051_pos	Curcumin	C21 H20 O6	368.126	5.513	369.133	No results	No results	Full match	Phenylpropanoids and polyketides	Diarylheptanoids	Linear diarylheptanoids	Curcuminoids	2.27256	1.18432	7.18e-05	1	1.53281	up	1.1705e+07	7.88112e+06	8.30292e+06	9.0218e+06	6.80917e+06	1.00564e+07	4.84968e+06	5.00702e+06	2.95547e+06	4.40395e+06	3.45207e+06	2.9952e+06
Com_1558_pos	N1-(2,3-dihydro-1,4-benzodioxin-2-ylmethyl)-2,2-dimethylpropanamide	C14 H19 N O3	249.136	5.569	250.144	Full match	No results	No results					3.35913	1.74809	7.51e-05	1	1.57534	up	3.96555e+07	5.0508e+07	3.37519e+07	4.33458e+07	3.44648e+07	3.21562e+07	1.38204e+07	6.99796e+06	1.18178e+07	1.5115e+07	7.39375e+06	1.44809e+07
Com_3122_pos	Angelol B	C20 H24 O7	376.15	5.711	377.158	No results	No results	Full match	Phenylpropanoids and polyketides	Coumarins and derivatives	Not available	Coumarins and derivatives	2.31915	1.2136	8.14e-05	1	1.55489	up	2.21454e+07	1.36654e+07	15438199	1.73738e+07	1.148e+07	1.96305e+07	6.80204e+06	8.81728e+06	7.07343e+06	7.97899e+06	6.00305e+06	6.3295e+06
Com_1786_pos	Irisflorentin	C20 H18 O8	386.099	5.788	387.107	No results	No results	Full match	Phenylpropanoids and polyketides	Isoflavonoids	O-methylated isoflavonoids	4'-O-methylisoflavones	4.1944	2.06847	8.88e-05	1	1.54551	up	4.41391e+07	3.46286e+07	2.94141e+07	3.7997e+07	2.08566e+07	2.4186e+07	4.49968e+06	6.12012e+06	4.11908e+06	1.04714e+07	8.66999e+06	1.17094e+07
Com_2094_pos	Methyl cinnamate	C10 H10 O2	162.068	5.488	163.076	Full match	Full match	Full match	Phenylpropanoids and polyketides	Cinnamic acids and derivatives	Cinnamic acid esters	Cinnamic acid esters	2.27257	1.18433	9.37e-05	1	1.55646	up	2.28213e+07	2.80609e+07	3.77172e+07	3.23697e+07	1.95891e+07	2.9574e+07	1.4747e+07	1.4445e+07	1.1697e+07	1.20429e+07	1.14125e+07	10518998
Com_6592_pos	Casticin	C19 H18 O8	374.1	5.717	375.107	No results	No results	Full match	Phenylpropanoids and polyketides	Flavonoids	O-methylated flavonoids	7-O-methylated flavonoids	1.83411	0.875083	0.000100623	1	1.56241	up	7.10542e+06	6.86984e+06	5.38542e+06	7.94572e+06	5.56528e+06	5.21156e+06	3.91665e+06	3.2653e+06	3.1829e+06	3.64366e+06	3.13084e+06	3.62449e+06
Com_9784_pos	1,2,3,6,7-Pentamethoxyxanthone	C18 H18 O7	346.106	5.347	347.113	No results	No results	Full match					2.02031	1.01458	0.000105626	1	1.56524	up	3.94161e+06	2.89587e+06	3.31939e+06	2.94993e+06	2.23121e+06	3.62344e+06	1.46028e+06	1.42242e+06	1.52844e+06	1.87278e+06	1.60618e+06	1.4953e+06
Com_1366_pos	N-[2-chloro-6-(trifluoromethoxy)phenyl]-2,2-dimethylpropanamide	C12 H13 Cl F3 N O2	295.059	1.269	296.066	Full match	No results	No results					11.412	3.51248	0.000112054	1	1.59377	up	3.5088e+07	2.86853e+07	2.23176e+07	6.03093e+07	9.40795e+06	3.40347e+07	2.53148e+06	3.34187e+06	1.9041e+06	3.3636e+06	2.93809e+06	2.55621e+06
Com_8916_pos	N1-(6-methyl-4-oxo-3,4-dihydroquinazolin-2-yl)-4-nitrobenzamide	C16 H12 N4 O4	324.082	4.703	325.089	Invalid mass	No results	No results					3.2317	1.69229	0.0001186	1	1.54365	up	2.74353e+06	4.58497e+06	1.72514e+06	3.28716e+06	4.19432e+06	2.80184e+06	1.22202e+06	1.29374e+06	749489	864940	955879	897457
Com_9617_pos	L-Cysteine-glutathione gisulfide	C13 H22 N4 O8 S2	426.087	1.328	427.095	No results	No results	Full match					0.286089	-1.80546	0.000135128	1	1.52547	down	731875	583930	462641	1.17042e+06	1.23997e+06	566632	2.45204e+06	2.34995e+06	2.53405e+06	2.4876e+06	4.58798e+06	2.21071e+06
Com_372_pos	Debromohymenialdisine	C11 H11 N5 O2	512.169	5.799	513.176	Invalid mass	No results	No results	Organoheterocyclic compounds	Pyrroloazepines	Not available	Pyrroloazepines	2.34341	1.22861	0.000140244	1	1.50154	up	1.22936e+08	2.27095e+08	2.25864e+08	2.57991e+08	2.16998e+08	2.06449e+08	1.17395e+08	8.04817e+07	1.02503e+08	9.87379e+07	6.4124e+07	7.32978e+07
Com_3653_pos	Testosterone undecanoate	C30 H48 O3	456.361	8.242	457.368	Full match	Partial match	Full match	Lipids and lipid-like molecules	Steroids and steroid derivatives	Steroid esters	Steroid esters	1.58408	0.663644	0.000140549	1	1.50877	up	1.5437e+07	1.67414e+07	1.45932e+07	1.83432e+07	1.64974e+07	1.32802e+07	1.31655e+07	8.65579e+06	9.6184e+06	9.22021e+06	9.57466e+06	9.66919e+06
Com_2582_pos	3-hydroxy-3-methylpentanedioic acid	C6 H10 O5	184.035	2.909	185.042	Invalid mass	No results	No results					1.66012	0.731287	0.000160415	1	1.51937	up	2.63008e+07	2.62488e+07	2.77055e+07	2.13352e+07	2.68853e+07	3.04005e+07	1.45023e+07	1.63151e+07	1.22364e+07	1.52552e+07	1.9778e+07	1.76145e+07
Com_176_pos	octadec-9-ynoic acid	C18 H32 O2	297.267	8.105	298.274	Invalid mass	No results	No results					1.74037	0.799398	0.000165095	1	1.49209	up	4.78351e+08	429363187	5.63104e+08	5.70565e+08	6.82694e+08	5.91285e+08	3.98876e+08	3.33401e+08	3.4409e+08	2.60746e+08	305300425	2.62559e+08
Com_10871_pos	Flavokawain B	C17 H16 O4	284.105	5.456	285.113	No results	No results	Full match	Phenylpropanoids and polyketides	Linear 1,3-diarylpropanoids	Chalcones and dihydrochalcones	2'-Hydroxychalcones	1.79283	0.842238	0.000180137	1	1.52558	up	2.62142e+06	3.09498e+06	2.71613e+06	2.65534e+06	1.80585e+06	2.25344e+06	1.33865e+06	1.60878e+06	1.22632e+06	1.50838e+06	1.50646e+06	1.26016e+06
Com_8682_pos	Astragalus polyphenols	C20 H22 O9	406.127	5.558	407.134	No results	No results	Full match	Phenylpropanoids and polyketides	Stilbenes	Stilbene glycosides	Stilbene glycosides	2.63002	1.39507	0.000184683	1	1.56217	up	3.71376e+06	4.43581e+06	4.19405e+06	4.03601e+06	5.07048e+06	3.45933e+06	1.40974e+06	1.73295e+06	847204	1.72297e+06	1.86916e+06	1.88919e+06
Com_6226_pos	Isomucronulatol	C17 H18 O5	302.115	5.468	303.123	No results	No results	Full match	Phenylpropanoids and polyketides	Isoflavonoids	O-methylated isoflavonoids	4'-O-methylated isoflavonoids	1.68426	0.752117	0.00018991	1	1.5584	up	7.41767e+06	6.73422e+06	6.80409e+06	8.643e+06	5.58851e+06	8.25217e+06	4.59631e+06	4.22229e+06	4.08353e+06	4.13162e+06	4.02605e+06	4.73169e+06
Com_6687_pos	Sinapyl Alcohol	C11 H14 O4	210.089	5.393	193.086	No results	No results	Full match	Benzenoids	Phenols	Methoxyphenols	Methoxyphenols	1.50968	0.594247	0.000200803	1	1.52194	up	6.45787e+06	7.51893e+06	5.22086e+06	5.3901e+06	6.4517e+06	6.40222e+06	4.20295e+06	4.41867e+06	4.27202e+06	4.06372e+06	4.30872e+06	3.53493e+06
Com_3985_pos	S-Adenosylmethionine	C15 H22 N6 O5 S	398.137	1.278	399.144	Full match	Full match	Full match	Nucleosides, nucleotides, and analogues	5'-deoxyribonucleosides	5'-deoxy-5'-thionucleosides	5'-deoxy-5'-thionucleosides	0.548832	-0.865563	0.00020156	1	1.59755	down	7.55353e+06	9.66821e+06	7.41768e+06	5.90351e+06	8.63878e+06	7.60394e+06	1.46596e+07	1.38866e+07	1.44057e+07	1.48209e+07	1.38524e+07	1.36207e+07
Com_3396_pos	6,7-Dimethoxy-4-Methylcoumarin	C12 H12 O4	220.074	5.506	221.081	No results	No results	Full match					1.61825	0.694435	0.000204767	1	1.55608	up	1.7249e+07	1.91341e+07	2.0426e+07	1.84319e+07	1.83597e+07	2.01846e+07	1.21611e+07	1.21222e+07	1.27229e+07	1.03582e+07	9.10606e+06	1.38434e+07
Com_2806_pos	Docosatrienoic acid	C22 H38 O2	334.285	10.413	335.292	Invalid mass	No results	No results	Lipids and lipid-like molecules	Fatty Acyls	Fatty acids and conjugates	Very long-chain fatty acids	2.5035	1.32395	0.00020542	1	1.55689	up	2.20873e+07	1.23563e+07	1.45396e+07	2.58929e+07	1.56276e+07	1.90039e+07	9.13071e+06	6.92588e+06	6.80945e+06	6.79593e+06	7.17618e+06	6.90373e+06
Com_10882_pos	Benzamide	C7 H7 N O	121.053	5.775	122.061	No results	No results	Full match	Benzenoids	Benzene and substituted derivatives	Benzoic acids and derivatives	Benzamides	1.56331	0.644603	0.000244798	1	1.4785	up	2.30234e+06	2.5307e+06	3.25181e+06	2.47978e+06	2.16488e+06	2.75277e+06	1.87125e+06	1.57555e+06	1.896e+06	1.69863e+06	1.33174e+06	1.53036e+06
Com_4472_pos	Curcumol	C15 H24 O2	236.177	5.728	237.185	No results	No results	Full match	Lipids and lipid-like molecules	Prenol lipids	Sesquiterpenoids	Guaianes	1.6303	0.70514	0.000261557	1	1.47777	up	1.06315e+07	1.15952e+07	1.41531e+07	9.04775e+06	1.05098e+07	1.32018e+07	6.97813e+06	6.20655e+06	7.44612e+06	5.75389e+06	8.08613e+06	7.93793e+06
Com_84_pos	4-(2,3-dihydro-1,4-benzodioxin-6-yl)-1,2-diphenylbut-2-ene-1,4-dione	C24 H18 O4	370.124	5.787	371.132	Invalid mass	No results	No results					3.49576	1.80561	0.000263868	1	1.51298	up	1614173432	1288740799	1188921680	1538910688	8.1162e+08	1020590066	2.03088e+08	2.95317e+08	1.90418e+08	444233574	4.46234e+08	5.55569e+08
Com_1816_pos	Acetophenone	C8 H8 O	120.058	2.422	121.065	Full match	Full match	No results	Organic oxygen compounds	Organooxygen compounds	Carbonyl compounds	Alkyl-phenylketones	1.61204	0.688884	0.00031588	1	1.49484	up	3.50699e+07	4.24849e+07	3.82369e+07	2.68155e+07	2.97503e+07	3.47223e+07	1.89984e+07	2.45689e+07	2.16661e+07	1.91416e+07	2.08592e+07	2.32243e+07
Com_1788_pos	Artemisinin	C15 H22 O5	282.146	5.659	283.153	Full match	No results	Full match	Lipids and lipid-like molecules	Prenol lipids	Terpene lactones	Terpene lactones	1.64454	0.717688	0.000323905	1	1.49447	up	3.65691e+07	3.47419e+07	4.54281e+07	4.42307e+07	3.83991e+07	4.31932e+07	2.84046e+07	2.81352e+07	2.66337e+07	2.15467e+07	2.48376e+07	1.79374e+07
Com_1251_pos	Adenosine 3'5'-cyclic monophosphate	C10 H12 N5 O6 P	329.053	2.269	330.06	Full match	Full match	Full match	Nucleosides, nucleotides, and analogues	Purine nucleotides	Cyclic purine nucleotides	3',5'-cyclic purine nucleotides	0.480898	-1.0562	0.000332817	1	1.47248	down	1.62382e+07	2.47926e+07	2.47946e+07	1.7001e+07	2.313e+07	1.77631e+07	6.13066e+07	4.52299e+07	4.29983e+07	3.35279e+07	2.96568e+07	4.45483e+07
Com_12543_pos	Pyridoxamine	C8 H12 N2 O2	168.09	5.715	169.097	No results	No results	Full match	Organoheterocyclic compounds	Pyridines and derivatives	Pyridoxamines	Pyridoxamine 5'-phosphates	2.09552	1.06731	0.00039073	1	1.50748	up	2.298e+06	1.6793e+06	1.97199e+06	1.8381e+06	1.13417e+06	1.35595e+06	780101	783704	757096	949694	948074	685839
Com_362_pos	Valine	C5 H11 N O2	117.079	1.553	118.086	Full match	Not the top hit	Full match	Organic acids and derivatives	Carboxylic acids and derivatives	Amino acids, peptides, and analogues	Valine and derivatives	1.65874	0.730087	0.00043249	1	1.46461	up	1.83938e+08	2.44192e+08	1.75739e+08	2.18902e+08	2.69109e+08	1.74377e+08	1.25038e+08	1.16386e+08	1.30025e+08	1.34803e+08	1.02874e+08	154258839
Com_4802_pos	5-chloro-2,8-dimethyl-4-[(3-nitro-2-pyridyl)oxy]quinoline	C16 H12 Cl N3 O3	658.105	4.691	330.06	Invalid mass	Invalid mass	No results					0.536107	-0.899406	0.000433326	1	1.51655	down	4.23091e+06	5.08337e+06	5.13349e+06	4.03528e+06	4.78804e+06	4.38876e+06	1.15374e+07	9.65314e+06	8.35254e+06	6.94933e+06	6.34036e+06	8.76109e+06
Com_16677_pos	Kinetin 9-riboside	C15 H17 N5 O5	347.123	4.786	348.13	No results	No results	Full match	Nucleosides, nucleotides, and analogues	Purine nucleosides	Not available	Purine nucleosides	1.53892	0.621921	0.000470253	1	1.49123	up	746010	710086	615075	776687	677576	649140	610100	463112	410742	394563	401825	432319
Com_4741_pos	(S)-Zearalanone	C18 H24 O5	320.161	5.76	321.169	No results	No results	Full match	Phenylpropanoids and polyketides	Macrolides and analogues	Zearalenones	Zearalenones	1.78299	0.8343	0.000477593	1	1.44228	up	1.15545e+07	8.61554e+06	1.31121e+07	7.64579e+06	1.02979e+07	8.61533e+06	4.90921e+06	6.33618e+06	6.68019e+06	6.34287e+06	4.18142e+06	5.1124e+06
Com_17312_pos	5'-Deoxy-5'-(Methylthio)Adenosine	C11 H15 N5 O3 S	297.089	1.537	298.096	No results	No results	Full match	Nucleosides, nucleotides, and analogues	5'-deoxyribonucleosides	5'-deoxy-5'-thionucleosides	5'-deoxy-5'-thionucleosides	0.532072	-0.910306	0.000497354	1	1.44531	down	160936	229058	134133	156979	144600	178009	272299	282470	325332	305838	236215	464273
Com_7308_pos	5,8-dihydroxy-10-methyl-5,8,9,10-tetrahydro-2H-oxecin-2-one	C10 H14 O4	198.086	5.662	199.094	Invalid mass	Invalid mass	No results					1.85593	0.892142	0.000535914	1	1.46156	up	4.38167e+06	3.54796e+06	3.76048e+06	6.75754e+06	3.97409e+06	4.60492e+06	2.9625e+06	2.48051e+06	1.88328e+06	2.55493e+06	2.24529e+06	2.43584e+06
Com_12260_pos	Deoxycytidine	C9 H13 N3 O4	227.09	1.424	228.097	No results	No results	Full match	Nucleosides, nucleotides, and analogues	Pyrimidine nucleotides	Pyrimidine deoxyribonucleotides	Pyrimidine 2'-deoxyribonucleoside monophosphates	2.74504	1.45683	0.000584571	1	1.52234	up	2.41215e+06	1.51546e+06	1.69825e+06	2.31677e+06	1.43505e+06	936814	646773	750980	634134	514539	614432	596636
Com_2397_pos	3-Methyl-2-Oxobutanoic Acid	C5 H8 O3	116.048	1.351	117.055	No results	No results	Full match	Organic acids and derivatives	Keto acids and derivatives	Short-chain keto acids and derivatives	Short-chain keto acids and derivatives	2.5763	1.3653	0.000589982	1	1.52443	up	1.87736e+07	1.47529e+07	3.21664e+07	1.73538e+07	1.44207e+07	2.64749e+07	6.98451e+06	7.83679e+06	8.53083e+06	7.06321e+06	8.53039e+06	9.16284e+06
Com_1548_pos	Quercetin	C15 H10 O7	302.043	5.353	303.05	Full match	Full match	Full match	Phenylpropanoids and polyketides	Flavonoids	Flavones	Flavonols	1.65447	0.72637	0.000651152	1	1.42736	up	5.19635e+07	5.08033e+07	4.79023e+07	4.34522e+07	3.54041e+07	3.61057e+07	3.19178e+07	2.97905e+07	2.85953e+07	2.01489e+07	2.86107e+07	2.14903e+07
Com_1036_pos	Ginsenoside-Ro	C48 H76 O19	956.5	6.177	957.507	No results	No results	Full match	Lipids and lipid-like molecules	Prenol lipids	Terpene glycosides	Triterpene saponins	2.97082	1.57086	0.000695906	1	1.42939	up	8.41174e+07	2.9481e+07	4.12377e+07	5.16396e+07	4.84016e+07	4.37849e+07	1.62683e+07	1.98935e+07	6.82603e+06	2.29863e+07	16964696	1.7593e+07
Com_9096_pos	Ophiopogonanone E	C19 H20 O7	360.121	5.349	361.128	No results	No results	Full match	Phenylpropanoids and polyketides	Homoisoflavonoids	Homoisoflavans	Homoisoflavanones	2.28981	1.19523	0.000708205	1	1.50976	up	4.52431e+06	2.60834e+06	3.48848e+06	2.2585e+06	2.03286e+06	3.23044e+06	1.51615e+06	1.38709e+06	1.16581e+06	1.26991e+06	1.17051e+06	1.41386e+06
Com_7256_pos	Linarin	C28 H32 O14	592.179	5.924	593.187	No results	No results	Full match	Phenylpropanoids and polyketides	Flavonoids	Flavonoid glycosides	Flavonoid-7-O-glycosides	1.92739	0.946651	0.00100736	1	1.45189	up	6.77075e+06	5.58059e+06	6.6441e+06	6.68501e+06	6.42272e+06	4.69029e+06	4.34674e+06	3.20642e+06	3.78232e+06	2.83818e+06	3.01644e+06	1.89966e+06
Com_237_pos	D-(-)-Glutamine	C5 H10 N2 O3	146.069	1.292	147.077	Full match	Full match	Full match	Organic acids and derivatives	Carboxylic acids and derivatives	Amino acids, peptides, and analogues	D-alpha-amino acids	0.460081	-1.12004	0.00102515	0.972222	1.4236	down	1.15687e+08	1.51834e+08	1.75834e+08	1.28531e+08	1.03615e+08	2.63673e+08	4.32445e+08	4.07242e+08	368113862	2.74602e+08	2.33882e+08	3.25041e+08
Com_714_pos	DL-Arginine	C6 H14 N4 O2	174.112	1.518	175.119	Full match	Full match	Full match	Organic acids and derivatives	Carboxylic acids and derivatives	Amino acids, peptides, and analogues	Arginine and derivatives	2.02006	1.0144	0.00105555	0.972222	1.39613	up	9.35876e+07	1.23488e+08	6.77225e+07	1.20673e+08	1.20223e+08	1.33735e+08	6.53048e+07	4.29726e+07	5.60532e+07	6.97361e+07	3.31742e+07	5.92e+07
Com_1573_pos	Indole-3-pyruvate	C11 H9 N O3	203.058	4.998	204.066	No results	No results	Full match	Organoheterocyclic compounds	Indoles and derivatives	Indolyl carboxylic acids and derivatives	Indolyl carboxylic acids and derivatives	4.07324	2.02618	0.00105691	1	1.41539	up	2.55881e+07	4.98326e+07	2.08658e+07	5.00172e+07	1.95918e+07	3.84876e+07	1.22282e+07	2.64698e+06	9.97634e+06	1.38168e+07	5.12301e+06	6.38576e+06
Com_3187_pos	GPH	C13 H19 N5 O4	331.127	2.106	332.134	Invalid mass	No results	No match					2.10464	1.07358	0.00113893	0.972222	1.39909	up	1.42743e+07	1.82435e+07	1.14385e+07	1.17802e+07	2.21966e+07	1.03312e+07	6.88857e+06	6.67261e+06	7.13662e+06	4.81305e+06	5.79445e+06	1.06326e+07
Com_1575_pos	L-5-Hydroxytryptophan	C11 H12 N2 O3	220.085	4.999	221.092	Full match	Full match	Full match	Organoheterocyclic compounds	Indoles and derivatives	Tryptamines and derivatives	Serotonins	4.06766	2.0242	0.00115966	1	1.41138	up	2.54075e+07	4.97406e+07	20765443	4.97412e+07	1.95928e+07	3.82536e+07	1.21463e+07	2.60477e+06	9.88346e+06	1.42114e+07	5.06874e+06	6.1144e+06
Com_8716_pos	Phellodensin F	C26 H30 O10	502.182	5.594	503.189	No results	No results	Full match	Phenylpropanoids and polyketides	Flavonoids	Flavonoid glycosides	Flavonoid-7-O-glycosides	1.65656	0.728187	0.00119742	1	1.41053	up	2.89295e+06	2.83491e+06	3.07629e+06	3.32068e+06	5.03051e+06	3.27408e+06	2.16142e+06	1.86612e+06	1.70231e+06	1.94216e+06	1.95885e+06	2.7016e+06
Com_16761_pos	Pristimerin	C30 H40 O4	464.293	8.679	465.3	No results	No results	Full match	Lipids and lipid-like molecules	Prenol lipids	Triterpenoids	Triterpenoids	2.6365	1.39862	0.00123779	1	1.3863	up	333152	719423	422106	564195	313576	303256	175348	121140	190885	210528	79990.3	229394
Com_4552_pos	Enoxolone	C30 H46 O4	470.339	6.742	471.347	No results	No results	Full match	Lipids and lipid-like molecules	Prenol lipids	Triterpenoids	Triterpenoids	1.73699	0.79659	0.00148385	1	1.48189	up	1.26893e+07	1.27024e+07	1.20408e+07	1.182e+07	1.37446e+07	1.13537e+07	9.55678e+06	6.3093e+06	6.95589e+06	4.89733e+06	6.44669e+06	8.63849e+06
Com_11816_pos	Canthaxanthin	C40 H52 O2	564.399	10.497	565.406	No results	No results	Full match	Lipids and lipid-like molecules	Prenol lipids	Tetraterpenoids	Xanthophylls	0.491948	-1.02342	0.00151499	0.944444	1.38433	down	856008	822277	1.537e+06	562039	978567	869621	2.44832e+06	1.54202e+06	1.53289e+06	1.44522e+06	2.29417e+06	2.17253e+06
Com_783_pos	Oleanolic acid	C30 H48 O3	456.361	6.299	457.368	No results	Full match	Full match	Lipids and lipid-like molecules	Prenol lipids	Triterpenoids	Triterpenoids	1.60522	0.682775	0.00151958	1	1.43689	up	9.87313e+07	1.10228e+08	9.22624e+07	1.10219e+08	1.13527e+08	9.06525e+07	8.44576e+07	6.78636e+07	7.31817e+07	4.67257e+07	5.47579e+07	5.65238e+07
Com_580_pos	Sorbic acid	C6 H8 O2	112.053	1.354	113.06	No results	No results	Full match	Lipids and lipid-like molecules	Fatty Acyls	Fatty acids and conjugates	Medium-chain fatty acids	1.89176	0.919729	0.00154808	1	1.40935	up	1.18254e+08	1.53278e+08	1.01541e+08	8.98263e+07	1.06672e+08	1.10224e+08	6.01768e+07	4.36879e+07	5.45926e+07	4.03322e+07	8.93321e+07	7.12232e+07
Com_7462_pos	Phenprobamate	C10 H13 N O2	179.095	6.312	180.102	No results	No results	Full match	Benzenoids	Benzene and substituted derivatives	Not available	Benzene and substituted derivatives	1.51477	0.599096	0.00159708	0.972222	1.37644	up	5.65168e+06	4.98154e+06	5.97917e+06	4.08698e+06	5.21225e+06	6.17696e+06	2.67453e+06	4.01592e+06	3.17563e+06	3.23336e+06	3.61845e+06	4.46595e+06
Com_684_pos	Ganoderiol A	C30 H46 O2	438.35	6.3	439.357	No results	No results	Full match	Lipids and lipid-like molecules	Prenol lipids	Triterpenoids	Triterpenoids	1.59465	0.673239	0.00181874	1	1.42363	up	1.11428e+08	1.12123e+08	1.0594e+08	1.31428e+08	1.34424e+08	110197318	9.55827e+07	6.93091e+07	9.35021e+07	5.7602e+07	6.75701e+07	5.88765e+07
Com_4666_pos	Prostaglandin A3	C20 H28 O4	332.197	5.974	333.204	Invalid mass	Invalid mass	No results	Lipids and lipid-like molecules	Fatty Acyls	Eicosanoids	Prostaglandins and related compounds	2.39136	1.25783	0.00186624	0.944444	1.36315	up	5.7297e+06	1.27311e+07	4.81458e+06	6.81804e+06	4.30985e+06	6.8372e+06	2.42507e+06	2.06514e+06	2.69315e+06	4.90443e+06	2.37833e+06	2.77951e+06
Com_10460_pos	Roseoside	C19 H30 O8	386.193	5.449	387.2	No results	No results	Full match	Lipids and lipid-like molecules	Fatty Acyls	Fatty acyl glycosides	Fatty acyl glycosides of mono- and disaccharides	1.59875	0.676947	0.00188233	0.972222	1.35845	up	2.14829e+06	3.11218e+06	2.84293e+06	3.31925e+06	3.52164e+06	3.26147e+06	2.05939e+06	2.6371e+06	1.62291e+06	1.59322e+06	1.50458e+06	1.97027e+06
Com_3389_pos	N-Benzoyl-(2R,3S)-3-phenylisoserine	C16 H15 N O4	285.1	5.741	286.108	No results	No results	Full match					1.65945	0.730703	0.0019571	1	1.37602	up	1.06843e+07	1.42899e+07	1.86997e+07	2.0139e+07	1.33874e+07	1.50159e+07	9.26444e+06	9.57082e+06	9.74079e+06	9.65524e+06	6.78608e+06	1.05531e+07
Com_2478_pos	acridine-9(10H)-thione	C13 H9 N S	211.046	2.37	212.053	Full match	No results	No results					0.494992	-1.01452	0.00200225	1	1.35248	down	5.59532e+06	9.58173e+06	1.33676e+07	9.5967e+06	1.0507e+07	1.29012e+07	1.73585e+07	1.70729e+07	1.98084e+07	1.61332e+07	3.38595e+07	2.0112e+07
Com_6168_pos	(2R,3S,4S,5R,6R)-2-(hydroxymethyl)-6-(propan-2-yloxy)oxane-3,4,5-triol	C9 H18 O6	244.092	4.858	245.1	Invalid mass	No results	No results					1.76019	0.81573	0.00201112	0.972222	1.353	up	8.67241e+06	4.45032e+06	5.13822e+06	6.06049e+06	5.03632e+06	4.67584e+06	2.67165e+06	2.44913e+06	2.90181e+06	3.22621e+06	3.572e+06	4.51441e+06
Com_11399_pos	L-Hisidine	C6 H9 N3 O2	155.07	0.525	156.077	No results	No results	Full match	Organic acids and derivatives	Carboxylic acids and derivatives	Amino acids, peptides, and analogues	Histidine and derivatives	1.62352	0.699126	0.00201754	0.972222	1.36865	up	1.96879e+06	2.04485e+06	2.93949e+06	1.55916e+06	2.51712e+06	2.39379e+06	1.48436e+06	1.64923e+06	1.3362e+06	1.29042e+06	1.45521e+06	1.05254e+06
Com_5104_pos	3-[(4-chlorophenyl)thio]-1-phenylprop-2-en-1-one	C15 H11 Cl O S	296	1.303	297.007	Invalid mass	No results	No results					0.335482	-1.57569	0.00227778	1	1.46025	down	2.56761e+06	4.75182e+06	1.65099e+06	4.38359e+06	4.90183e+06	1.52831e+06	8.56115e+06	1.1319e+07	1.06275e+07	8.56424e+06	9.215e+06	1.06855e+07
Com_2984_pos	Praeruptorin A	C21 H22 O7	386.137	5.496	387.144	No results	No results	Full match	Phenylpropanoids and polyketides	Coumarins and derivatives	Pyranocoumarins	Angular pyranocoumarins	1.53968	0.622626	0.00235752	0.944444	1.3654	up	2.30967e+07	2.30829e+07	22958602	2.03846e+07	1.36226e+07	2.06147e+07	1.52506e+07	1.61902e+07	1.18786e+07	1.28101e+07	1.27006e+07	1.15504e+07
Com_6188_pos	Spinosin	C28 H32 O15	608.175	5.518	609.182	No results	No results	Full match	Phenylpropanoids and polyketides	Flavonoids	Flavonoid glycosides	Flavonoid C-glycosides	1.59726	0.675599	0.00239294	0.944444	1.35697	up	7.52518e+06	8.43387e+06	5.77892e+06	7.73116e+06	5.75456e+06	6.58329e+06	5.9755e+06	5.08813e+06	4.22064e+06	3.1134e+06	3.70495e+06	4.07158e+06
Com_201_pos	Asparagine	C4 H8 N2 O3	132.054	1.286	133.061	Full match	Full match	Full match	Organic acids and derivatives	Carboxylic acids and derivatives	Amino acids, peptides, and analogues	Asparagine and derivatives	0.472982	-1.08014	0.00244745	1	1.43465	down	1.15239e+08	2.94656e+08	1.84994e+08	304279523	2.63246e+08	1.88114e+08	5.39362e+08	4.44171e+08	5.03486e+08	4.54311e+08	3.9346e+08	5.2056e+08
Com_759_pos	3-methyl-5-oxo-5-(4-toluidino)pentanoic acid	C13 H17 N O3	257.103	1.308	258.11	Invalid mass	No match	No results					5.18746	2.37503	0.00283504	0.944444	1.32853	up	5.262e+07	5.12659e+07	3.31523e+07	1.19034e+08	1.32318e+07	5.67381e+07	1.09661e+07	1.50219e+07	1.33831e+07	1.03455e+07	1.07218e+07	2.41353e+06
Com_5296_pos	Sodium escinate	C55 H85 Na O24	1152.53	6.982	1153.54	No results	No results	Full match	Lipids and lipid-like molecules	Prenol lipids	Triterpenoids	Triterpenoids	2.07387	1.05232	0.00298364	0.972222	1.38877	up	1.09526e+07	8.00309e+06	6.93224e+06	9.06717e+06	9.57956e+06	7.50133e+06	7.1564e+06	5.00426e+06	2.29935e+06	3.95079e+06	3.48978e+06	3.19068e+06
Com_9995_pos	1,7-bis(4-hydroxyphenyl)-5-methoxyheptan-3-one	C20 H24 O4	384.139	5.648	385.147	Invalid mass	No results	No results					1.61883	0.694954	0.00314531	0.944444	1.31418	up	3.79182e+06	2.98495e+06	2.77042e+06	2.63604e+06	3.44285e+06	2.03221e+06	1.8888e+06	2.07767e+06	1.45394e+06	2.44026e+06	1.42461e+06	1.62275e+06
Com_9394_pos	Lactucin	C15 H16 O5	276.099	5.838	277.105	No results	No results	Full match	Organoheterocyclic compounds	Lactones	Gamma butyrolactones	Gamma butyrolactones	1.85968	0.895053	0.00324397	1	1.43109	up	4.25125e+06	2.21266e+06	2.14311e+06	2.95948e+06	2.00385e+06	2.34626e+06	1.44586e+06	1.50572e+06	1.49137e+06	1.43324e+06	1.2582e+06	1.42442e+06
Com_1508_pos	methyl 3,4,5-trihydroxycyclohex-1-ene-1-carboxylate	C8 H12 O5	210.05	5.144	211.058	Invalid mass	No results	No results					2.7097	1.43813	0.00348294	1	1.38669	up	5.35321e+07	2.9587e+07	3.89316e+07	4.16011e+07	2.99301e+07	3.30114e+07	6.28888e+06	1.2834e+07	6.19179e+06	1.75697e+07	2.1042e+07	1.96967e+07
Com_10043_pos	2-[2-(methylthio)benzoyl]benzoic acid	C15 H12 O3 S	272.051	4.822	273.058	Full match	No results	No results					1.7266	0.787938	0.00357346	0.944444	1.34539	up	3.76183e+06	3.30972e+06	3.19928e+06	3.40184e+06	2.50545e+06	2.53234e+06	2.92946e+06	1.34909e+06	1.37684e+06	1.4216e+06	1.77237e+06	1.9872e+06
Com_1940_pos	mesityl (4-methylphenyl) sulfone	C16 H18 O2 S	274.103	4.948	275.11	Full match	No results	No results					0.62796	-0.671256	0.00360127	0.972222	1.31815	down	2.36742e+07	1.58799e+07	2.52594e+07	2.0488e+07	1.89301e+07	2.08151e+07	2.66556e+07	3.84128e+07	2.40719e+07	3.12489e+07	4.53021e+07	3.34406e+07
Com_4899_pos	Methionine sulfoxide	C5 H11 N O3 S	165.046	1.325	166.053	Full match	Full match	Full match	Organic acids and derivatives	Carboxylic acids and derivatives	Amino acids, peptides, and analogues	Alpha amino acids	0.550765	-0.86049	0.00385524	1	1.34041	down	2.80079e+06	5.67727e+06	4.4062e+06	6.47109e+06	5.07777e+06	3.1605e+06	6.57613e+06	7.94225e+06	8.77893e+06	7.60694e+06	7.94099e+06	1.12553e+07
Com_5141_pos	methyl isoquinoline-3-carboxylate	C11 H9 N O2	187.061	4.931	188.068	Invalid mass	No results	No results					0.631727	-0.662627	0.00402836	0.972222	1.33494	down	5.48256e+06	7.22321e+06	4.38603e+06	6.83897e+06	4.0471e+06	4.19736e+06	8.81712e+06	7.70992e+06	7.62802e+06	9.02082e+06	7.14422e+06	1.0612e+07
Com_4200_pos	5,7-dihydroxy-3,8-dimethoxy-2-phenyl-4H-chromen-4-one	C17 H14 O6	336.054	1.503	337.061	Invalid mass	No results	No results					2.3706	1.24525	0.00409526	1	1.36155	up	7.47789e+06	6.43114e+06	1.55336e+07	5.23266e+06	5.18484e+06	9.84794e+06	2.84725e+06	4.39844e+06	3.36902e+06	3.34488e+06	2.87021e+06	4.13874e+06
Com_5046_pos	1-Phenyl-3-methyl-5-pyrazolone	C10 H10 N2 O	174.079	3.79	175.087	Full match	Full match	Full match					1.60595	0.683424	0.00411762	0.916667	1.29474	up	6.62265e+06	1.14635e+07	1.03239e+07	1.16805e+07	8.33434e+06	9.23916e+06	6.89951e+06	5.8405e+06	7.05185e+06	6.66243e+06	3.82309e+06	5.6292e+06
Com_1035_pos	MAG (18:3)	C21 H36 O4	352.261	7.934	353.269	No results	No results	Full match	Lipids and lipid-like molecules	Glycerolipids	Monoradylglycerols	Monoacylglycerols	1.61502	0.691556	0.0041295	0.916667	1.32054	up	6.77169e+07	6.13588e+07	5.61316e+07	8.51645e+07	5.47747e+07	7.23005e+07	3.19968e+07	4.14965e+07	3.38283e+07	3.09339e+07	6.13639e+07	4.64741e+07
Com_4981_pos	Guanosine 3',5'-Cyclic Monophosphate	C10 H12 N5 O7 P	345.048	4.757	346.055	No results	No results	Full match	Nucleosides, nucleotides, and analogues	Purine nucleotides	Cyclic purine nucleotides	3',5'-cyclic purine nucleotides	0.633694	-0.658143	0.00415059	0.944444	1.33765	down	4.82657e+06	8.12615e+06	6.29257e+06	3.95036e+06	6.36651e+06	5.01563e+06	1.102e+07	9.94458e+06	9.34918e+06	8.40312e+06	7.8122e+06	8.03635e+06
Com_7503_pos	Ala-trp	C14 H17 N3 O3	275.127	5.119	276.134	No results	No results	Full match	Organic acids and derivatives	Carboxylic acids and derivatives	Amino acids, peptides, and analogues	Dipeptides	2.54261	1.34631	0.00416082	0.944444	1.33264	up	6.3762e+06	4.08072e+06	2.32692e+06	5.03223e+06	1.8297e+06	3.6724e+06	2.1144e+06	1.98289e+06	1.5036e+06	1.16924e+06	1.22919e+06	1.17163e+06
Com_11444_pos	Tigloylgomisin H	C28 H36 O8	500.241	5.149	501.248	No results	No results	Full match	Phenylpropanoids and polyketides	Tannins	Hydrolyzable tannins	Hydrolyzable tannins	0.588398	-0.765137	0.00440033	0.944444	1.30327	down	916982	1.71088e+06	1.17401e+06	1.13336e+06	1.39904e+06	752618	1.90583e+06	2.30561e+06	1.99146e+06	1.50643e+06	1.70916e+06	2.62591e+06
Com_5595_pos	4-Hydroxy-L-Glutamic Acid	C5 H9 N O5	163.048	1.32	164.056	No results	No results	Full match	Organic acids and derivatives	Carboxylic acids and derivatives	Amino acids, peptides, and analogues	Glutamic acid and derivatives	0.600029	-0.736897	0.00441923	1	1.35454	down	3.2692e+06	6.03953e+06	3636892	6.45167e+06	5.51939e+06	3.90402e+06	7.1002e+06	8.22547e+06	8.97464e+06	7.2932e+06	7.08085e+06	9.35785e+06
Com_4989_pos	2-[(3S)-1-(4-Fluorobenzyl)-3-pyrrolidinyl]-5-methyl-1H-benzimidazole	C19 H20 F N3	309.169	4.956	310.176	Invalid mass	No results	No results	Organoheterocyclic compounds	Benzimidazoles	Not available	Benzimidazoles	1.68363	0.751574	0.00462289	0.972222	1.29703	up	9.99599e+06	1.11506e+07	7.12362e+06	1.20356e+07	7.71916e+06	8.65722e+06	6.74044e+06	5.34398e+06	7.41832e+06	6.22438e+06	4.48758e+06	3.45196e+06
Com_8690_pos	5-Methylcytosine	C5 H7 N3 O	125.059	5.382	126.066	No results	No results	Full match	Organoheterocyclic compounds	Diazines	Pyrimidines and pyrimidine derivatives	Hydroxypyrimidines	1.77327	0.82641	0.00529657	0.916667	1.33139	up	3.13148e+06	3.39347e+06	4.38472e+06	5.00219e+06	2.17316e+06	4.41455e+06	1.81199e+06	2.33217e+06	2.50983e+06	2.26737e+06	2.02327e+06	1.74358e+06
Com_1926_pos	3',5,7-Trihydroxy-4'-methoxyflavanone	C16 H14 O6	302.079	5.45	303.087	Full match	Full match	Full match	Phenylpropanoids and polyketides	Flavonoids	O-methylated flavonoids	4'-O-methylated flavonoids	1.58919	0.668294	0.00541863	1	1.37129	up	4.03682e+07	3.57249e+07	4.09421e+07	3.69729e+07	3.85761e+07	3.38896e+07	3.24979e+07	1.79184e+07	2.66957e+07	2.61954e+07	2.32797e+07	1.59215e+07
Com_12451_pos	L-arginine	C6 H14 N4 O2	174.112	0.524	175.119	No results	No results	Full match	Organic acids and derivatives	Carboxylic acids and derivatives	Amino acids, peptides, and analogues	L-alpha-amino acids	1.67764	0.746437	0.00545755	0.944444	1.26527	up	1.17146e+06	1.42792e+06	2.40031e+06	1.43092e+06	1.87985e+06	1.95546e+06	1.1929e+06	1.36164e+06	790459	891395	1.12455e+06	758298
Com_3038_pos	N-(5-acetamidopentyl)acetamide	C9 H18 N2 O2	186.137	1.239	187.144	Full match	No results	No results					0.180302	-2.47151	0.00582026	1	1.37731	down	1.50139e+06	1.78114e+06	1.88856e+06	2.61986e+06	1.38047e+06	1.79334e+06	1.41691e+07	2.38098e+07	1.0891e+07	3.04635e+06	3.80543e+06	5.09169e+06
Com_663_pos	LSD-d3	C20 H22 [2]H3 N3 O	304.238	10.456	305.245	Invalid mass	No results	No results					0.631697	-0.662695	0.00601905	0.944444	1.281	down	6.23667e+07	3.90701e+07	4.95283e+07	6.91616e+07	4.73815e+07	8.12004e+07	7.52845e+07	79255725	9.62808e+07	1.23141e+08	8.79786e+07	9.0078e+07
Com_1841_pos	Hesperetin	C16 H14 O6	320.09	5.452	321.097	Invalid mass	Invalid mass	No match	Phenylpropanoids and polyketides	Flavonoids	O-methylated flavonoids	4'-O-methylated flavonoids	1.56484	0.646019	0.00608211	1	1.36364	up	4.28825e+07	3.79092e+07	4.2164e+07	3.87046e+07	4.01043e+07	3.59234e+07	3.45632e+07	1.86375e+07	2.94944e+07	2.75873e+07	2.39328e+07	1.76771e+07
Com_4592_pos	Glycerophospho-N-palmitoyl ethanolamine	C21 H44 N O7 P	453.286	9.179	454.293	Full match	Full match	Full match	Lipids and lipid-like molecules	Glycerophospholipids	Glycerophosphoethanolamines	Glycero-3-phospho-N-acyl-ethanolamines	0.504035	-0.988405	0.00618938	0.916667	1.26282	down	5.30812e+06	2.91878e+06	2.85547e+06	5.44436e+06	2.56648e+06	4.61044e+06	1.23036e+07	9.17213e+06	6.78988e+06	4.99628e+06	8.44163e+06	5.32424e+06
Com_4975_pos	Indole-3-acetamide	C10 H10 N2 O	174.08	5.007	175.087	No results	No results	Full match	Organoheterocyclic compounds	Indoles and derivatives	Indoles	3-alkylindoles	2.08005	1.05662	0.00625864	1	1.28747	up	7.48239e+06	1.11614e+07	6.35474e+06	1.20682e+07	6.83552e+06	9.06821e+06	5.90789e+06	4.68391e+06	5.63172e+06	4.07335e+06	3.41301e+06	1.75611e+06
Com_4870_pos	Fraxinellone	C14 H16 O3	232.11	5.653	233.117	No results	Full match	Full match	Organoheterocyclic compounds	Isobenzofurans	Not available	Isobenzofurans	1.57039	0.65112	0.00635907	1	1.26555	up	1.11325e+07	8.85161e+06	1.26048e+07	1.111e+07	7.64242e+06	9.29155e+06	3.72705e+06	6.3988e+06	7.34073e+06	6.73036e+06	7.5504e+06	6.86282e+06
Com_2674_pos	5-Fluoro-2-[(3S)-1-(2-methylbenzyl)-3-pyrrolidinyl]-1H-benzimidazole	C19 H20 F N3	309.169	5.088	310.176	Invalid mass	No results	No results	Organoheterocyclic compounds	Benzimidazoles	Not available	Benzimidazoles	2.2399	1.16343	0.00646778	0.944444	1.28625	up	2.02548e+07	2.33374e+07	1.19949e+07	2.76138e+07	1.72206e+07	2.03916e+07	1.3266e+07	3.98135e+06	1.32575e+07	1.1479e+07	6.00369e+06	5.94937e+06
Com_1649_pos	3-Hydroxy-3-methylbutanoic acid	C5 H10 O3	101.039	4.924	102.047	Invalid mass	No results	No results	Lipids and lipid-like molecules	Fatty Acyls	Fatty acids and conjugates	Hydroxy fatty acids	0.616418	-0.69802	0.00648167	0.944444	1.25548	down	2.26653e+07	3.67183e+07	2.46279e+07	1.67789e+07	1.99471e+07	2.12049e+07	4.45978e+07	4.24331e+07	4.26793e+07	3.31057e+07	24697255	4.27567e+07
Com_4583_pos	20-Hydroxyecdysone	C27 H44 O7	480.307	7.934	481.315	No results	No results	Full match	Lipids and lipid-like molecules	Steroids and steroid derivatives	Bile acids, alcohols and derivatives	Hydroxy bile acids, alcohols and derivatives	1.59765	0.67595	0.00659702	1	1.29001	up	1.16417e+07	9.16845e+06	1.06354e+07	1.34892e+07	8.89755e+06	9.91838e+06	6.38684e+06	7.51209e+06	7.84967e+06	7.84204e+06	6.60116e+06	3.71099e+06
Com_1892_pos	Patchouli alcohol	C15 H26 O	222.198	9.737	223.205	No results	No results	Full match	Organic oxygen compounds	Organooxygen compounds	Alcohols and polyols	Tertiary alcohols	0.647177	-0.627767	0.00709756	0.944444	1.24661	down	2.95816e+07	1.79008e+07	1.55694e+07	2.32584e+07	2.53418e+07	1.79798e+07	3.2497e+07	3.23437e+07	2.49259e+07	3.05208e+07	4.66897e+07	3.33263e+07
Com_361_pos	Integrifoside A	C21 H36 O8	416.242	5.801	417.248	No results	No results	Full match	Lipids and lipid-like molecules	Prenol lipids	Terpene glycosides	Terpene glycosides	1.6337	0.708141	0.00720832	1	1.36056	up	1.60522e+08	2.28641e+08	1.53392e+08	1.70315e+08	265288866	2.80194e+08	1.43054e+08	1.2134e+08	1.31095e+08	1.24355e+08	1.25641e+08	1.24764e+08
Com_1511_pos	4-(anilinomethylidene)-3-methyl-4,5-dihydroisoxazol-5-one	C11 H10 N2 O2	220.085	3.789	221.092	Invalid mass	No results	No match					1.68177	0.749985	0.0072784	1	1.24656	up	2.96792e+07	5.21896e+07	3.69525e+07	5.14271e+07	3.00914e+07	3.56403e+07	2.8138e+07	2.70338e+07	2.76699e+07	2.31502e+07	1.32428e+07	2.10817e+07
Com_5347_pos	N-2-Hydroxycyclopentyladenosine	C15 H21 N5 O5	351.154	5.337	352.162	No results	Full match	Full match	Nucleosides, nucleotides, and analogues	Purine nucleosides	Not available	Purine nucleosides	1.54009	0.623016	0.00749189	0.888889	1.2341	up	7.95539e+06	1.05309e+07	8.58412e+06	5.80868e+06	8.90834e+06	6.00289e+06	6.38886e+06	6.55163e+06	5.15673e+06	4.67673e+06	3.93171e+06	4.32518e+06
Com_6284_pos	Ruscogenin	C27 H42 O4	430.307	10.477	431.314	No results	No results	Full match	Lipids and lipid-like molecules	Prenol lipids	Triterpenoids	Triterpenoids	2.70902	1.43777	0.00786776	0.972222	1.32416	up	6.3352e+06	2.64038e+06	2.32499e+06	8.54414e+06	4.57811e+06	6.92955e+06	1.80061e+06	1.8136e+06	2.35215e+06	2.29872e+06	1.70842e+06	1.59984e+06
Com_690_pos	Oleoyl ethylamide	C20 H39 N O	618.606	10.549	619.614	Invalid mass	Invalid mass	No results	Lipids and lipid-like molecules	Fatty Acyls	Fatty amides	N-acyl amines	0.42207	-1.24445	0.00798288	0.972222	1.23665	down	4.55268e+07	2.5334e+07	1.45938e+07	5.07727e+07	5.00252e+07	2.09004e+07	120330970	5.02028e+07	6.18194e+07	9.30589e+07	1.14152e+08	5.12386e+07
Com_1520_pos	2-Amino-1,3,4-octadecanetriol	C18 H39 N O3	317.293	6.584	318.3	Full match	Full match	Full match	Organic nitrogen compounds	Organonitrogen compounds	Amines	1,3-aminoalcohols	0.571017	-0.808394	0.00827791	0.972222	1.27617	down	2.20165e+07	1.53612e+07	1.60087e+07	1.61095e+07	1.8564e+07	2.12285e+07	4.8999e+07	2.80906e+07	2.71074e+07	2.36636e+07	4.16579e+07	2.18741e+07
Com_3802_pos	Senecionine	C18 H25 N O5	335.177	5.712	336.184	Invalid mass	No results	No results	Phenylpropanoids and polyketides	Macrolides and analogues	Not available	Macrolides and analogues	3.01759	1.59339	0.00942841	1	1.25057	up	1.71227e+07	9.38069e+06	1.6503e+07	1.50406e+07	6.09475e+06	9.65286e+06	2.34422e+06	5.06324e+06	831323	5.95243e+06	4.93557e+06	5.32807e+06
Com_20_pos	Hexadecanamide	C16 H33 N O	255.256	9.504	256.263	Full match	Full match	No results	Lipids and lipid-like molecules	Fatty Acyls	Fatty amides	Fatty amides	0.655102	-0.610208	0.00992562	0.944444	1.23699	down	4631230783	4127182854	2490613394	4212968519	5027235029	2912114424	5927098021	4854705302	4890929657	6668941566	7456446878	5923551817
Com_9709_pos	Cyanin chloride	C27 H31 Cl O16	646.127	1.344	647.135	No results	No results	Full match	Phenylpropanoids and polyketides	Flavonoids	Flavonoid glycosides	Anthocyanidin-5-O-glycosides	0.409473	-1.28816	0.0108997	0.916667	1.30558	down	761425	1.21284e+06	454714	3.3841e+06	1.36966e+06	685608	3.08613e+06	3.39208e+06	2.72575e+06	3.64613e+06	3.66108e+06	2.70463e+06
Com_8385_pos	Gracillin	C45 H72 O17	884.477	8.612	885.485	No results	No results	Full match	Lipids and lipid-like molecules	Steroids and steroid derivatives	Steroidal glycosides	Steroidal saponins	3.34625	1.74255	0.0118573	0.916667	1.19265	up	2.36803e+06	1.44615e+06	866832	5.3517e+06	1.3478e+06	2.81317e+06	1.37592e+06	1.28687e+06	658787	317319	206846	395930
Com_14163_pos	Glibenclamide	C23 H28 Cl N3 O5 S	493.141	5.29	494.15	No results	No results	Full match	Benzenoids	Benzene and substituted derivatives	Benzenesulfonamides	Benzenesulfonamides	1.95848	0.969735	0.0124309	0.972222	1.20708	up	1.03004e+06	1.36437e+06	973753	1.1941e+06	1.67125e+06	719351	661984	967957	235268	579812	476764	628347
Com_7998_pos	Aloenin	C19 H22 O10	410.122	5.512	411.129	No results	Full match	No results					1.62644	0.701718	0.0125351	0.972222	1.19256	up	3.17997e+06	3.76942e+06	5.91691e+06	4.25678e+06	5.00925e+06	3.7371e+06	3.57119e+06	3.13295e+06	1.45352e+06	2.80444e+06	2.0781e+06	2.86534e+06
Com_2766_pos	3'-Adenosine monophosphate (3'-AMP)	C10 H14 N5 O7 P	347.063	3.067	348.07	Full match	Not the top hit	Full match	Nucleosides, nucleotides, and analogues	Ribonucleoside 3'-phosphates	Not available	Ribonucleoside 3'-phosphates	0.662424	-0.594174	0.0125845	0.888889	1.20436	down	1.01258e+07	1.38769e+07	1.10836e+07	1.23994e+07	8.19423e+06	9.30519e+06	2.41151e+07	1.712e+07	1.54147e+07	1.23484e+07	1.21517e+07	1.6952e+07
Com_1906_pos	Xanthine	C5 H4 N4 O2	152.034	4.749	153.041	Full match	Full match	Full match	Organoheterocyclic compounds	Imidazopyrimidines	Purines and purine derivatives	Xanthines	1.59556	0.674067	0.0138314	0.861111	1.16398	up	2.64083e+07	3.95645e+07	2.79521e+07	4.11868e+07	4.18588e+07	2.23835e+07	2.64509e+07	1.74393e+07	2.3072e+07	1.61238e+07	1.42772e+07	2.75794e+07
Com_4180_pos	N'-Formylkynurenine	C11 H12 N2 O4	236.08	3.692	237.087	No results	No results	Full match	Organic oxygen compounds	Organooxygen compounds	Carbonyl compounds	Alkyl-phenylketones	1.78575	0.836531	0.014266	0.888889	1.18342	up	7.284e+06	1.20148e+07	1.22768e+07	1.53294e+07	7.63436e+06	1.15537e+07	9.07135e+06	5.68118e+06	7.69359e+06	5.90777e+06	2.87112e+06	5.78635e+06
Com_3470_pos	Cefdinir	C14 H13 N5 O5 S2	417.011	1.227	418.018	Invalid mass	No results	No results	Organoheterocyclic compounds	Lactams	Beta lactams	Cephalosporins	0.518981	-0.946245	0.0145004	0.972222	1.27598	down	6.20327e+06	1.08391e+07	4.49626e+06	1.50575e+07	1.13334e+07	4.62686e+06	1.7904e+07	1.66056e+07	1.73338e+07	1.74182e+07	1.72475e+07	1.47594e+07
Com_2918_pos	NNH	C14 H21 N7 O6	405.14	5.456	406.148	Invalid mass	No results	No results					0.495308	-1.0136	0.015832	0.944444	1.26435	down	1.29581e+07	1.14581e+07	2.11796e+07	5.44317e+06	5.68351e+06	5.13576e+06	2.21777e+07	2.12041e+07	1.76384e+07	1.92138e+07	22148621	2.25059e+07
Com_14342_pos	Lupulin A	C30 H46 O11	582.304	6.13	583.31	No results	No results	Full match	Organic acids and derivatives	Carboxylic acids and derivatives	Tricarboxylic acids and derivatives	Tricarboxylic acids and derivatives	1.50451	0.589297	0.0180937	1	1.2354	up	917607	897806	703286	1.58968e+06	889698	939088	677761	679519	693329	627356	606094	662177
Com_474_pos	Methyl syringate	C10 H12 O5	212.067	1.223	213.075	No results	No results	Full match	Benzenoids	Benzene and substituted derivatives	Benzoic acids and derivatives	Gallic acid and derivatives	1.57449	0.654887	0.0185537	0.888889	1.14103	up	128132142	1.71664e+08	8.9871e+07	2.03261e+08	1.93548e+08	1.49526e+08	1.16582e+08	83343337	100504857	1.27502e+08	7.00955e+07	9.64514e+07
Com_8200_pos	Schisantherin A	C30 H32 O9	536.204	5.426	537.211	No results	No results	Full match	Phenylpropanoids and polyketides	Tannins	Hydrolyzable tannins	Hydrolyzable tannins	1.8675	0.901107	0.0188045	1	1.21955	up	4.80728e+06	3.95636e+06	5.67097e+06	5.37776e+06	4.50746e+06	5.53403e+06	891015	3.35257e+06	2.47998e+06	2.67001e+06	3.50507e+06	3.08738e+06
Com_1904_pos	Ginkgolic Acid (C13:0)	C20 H32 O3	320.234	6.722	321.242	No results	No results	Full match	Benzenoids	Benzene and substituted derivatives	Benzoic acids and derivatives	Salicylic acids	2.68895	1.42704	0.0207926	0.888889	1.1135	up	1.69827e+07	2.67865e+07	4.22242e+07	1.80902e+07	6.54408e+06	3.17237e+07	7.7096e+06	6.14655e+06	4.1432e+06	1.35422e+07	1.70084e+07	4.38933e+06
Com_8507_pos	Polyphyllin V	C39 H62 O12	722.428	6.555	723.436	No results	No results	Full match	Lipids and lipid-like molecules	Steroids and steroid derivatives	Steroidal glycosides	Steroidal saponins	2.03264	1.02335	0.0233137	0.888889	1.12266	up	4.68236e+06	5.03579e+06	3.46098e+06	2.1558e+06	2.37952e+06	2.82913e+06	2.72644e+06	1.0658e+06	2.42743e+06	543425	1.65196e+06	1.69182e+06
Com_12742_pos	Ergocalciferol	C28 H44 O	396.34	10.159	397.346	Full match	Full match	Full match	Lipids and lipid-like molecules	Steroids and steroid derivatives	Vitamin D and derivatives	Vitamin D and derivatives	0.658126	-0.603565	0.0242168	0.861111	1.14659	down	1.14051e+06	1.0345e+06	1.25192e+06	743878	781280	2.02499e+06	2.04024e+06	1.33149e+06	1.74191e+06	1.77616e+06	2.01625e+06	1.69538e+06
Com_3414_pos	Diflucortolone pivalate	C27 H36 F2 O5	478.255	6.889	479.262	Full match	No results	No results	Lipids and lipid-like molecules	Steroids and steroid derivatives	Pregnane steroids	Gluco/mineralocorticoids, progestogins and derivatives	1.63709	0.711133	0.0243478	0.861111	1.10235	up	1.27863e+07	1.32196e+07	2.03242e+07	1.31752e+07	7.68879e+06	1.66413e+07	7.52524e+06	6.27983e+06	1.42064e+07	9.69866e+06	5.81856e+06	7.68133e+06
Com_8065_pos	Phytolaccagenin	C31 H48 O7	532.338	9.926	533.346	No results	No results	Full match	Lipids and lipid-like molecules	Prenol lipids	Triterpenoids	Triterpenoids	1.63082	0.705602	0.0281959	0.916667	1.1133	up	3.79915e+06	2.63948e+06	2.00031e+06	5.73123e+06	2.82216e+06	3.088e+06	2.1369e+06	1.63005e+06	2.31379e+06	1.9633e+06	2.5276e+06	1.74135e+06
Com_5937_pos	L-Saccharopine	C11 H20 N2 O6	276.132	1.288	277.139	No results	No results	Full match	Organic acids and derivatives	Carboxylic acids and derivatives	Amino acids, peptides, and analogues	Glutamic acid and derivatives	1.83199	0.873415	0.0287218	0.888889	1.10182	up	4.07146e+06	9.03783e+06	3.19976e+06	8.68049e+06	5.22468e+06	3.80355e+06	2.29162e+06	3.09826e+06	2.271e+06	3.00495e+06	3.73139e+06	4.17149e+06
Com_11228_pos	AKBA	C32 H48 O5	512.348	7.707	513.356	No results	No results	Full match	Lipids and lipid-like molecules	Prenol lipids	Triterpenoids	Triterpenoids	2.08208	1.05802	0.0326553	0.888889	1.06888	up	1.34232e+06	821764	3.03954e+06	1.12529e+06	749642	1.19137e+06	912609	714704	902228	584517	256564	601347
Com_14809_pos	Poricoic acid B	C30 H44 O5	484.321	5.025	485.328	No results	No results	Full match	Lipids and lipid-like molecules	Prenol lipids	Triterpenoids	Triterpenoids	1.87744	0.908766	0.0348067	0.888889	1.04504	up	575624	1.37424e+06	648104	797797	790007	392200	581727	159967	365536	314159	641274	375750
Com_15365_pos	Nordihydroguaiaretic acid	C18 H22 O4	302.153	4.819	303.161	No results	No results	Full match	Lignans, neolignans and related compounds	Dibenzylbutane lignans	Not available	Dibenzylbutane lignans	0.540953	-0.886425	0.0349259	0.861111	1.04377	down	623115	288862	325510	350378	218983	424993	341918	846375	471005	854063	481208	1.13119e+06
Com_92_pos	N-(2-Hydroxyethyl)iminodiacetic acid	C6 H11 N O5	177.064	1.47	178.071	No results	No results	Full match					0.504587	-0.986824	0.038527	1	1.12244	down	6.25104e+08	8.20262e+08	5.7192e+08	1.19786e+08	8.76729e+08	658633390	1361714830	1225133362	1182836850	1089154799	1192520440	1226736130
Com_1058_pos	Threonine	C4 H9 N O3	119.058	1.297	120.066	Full match	Full match	Full match	Organic acids and derivatives	Carboxylic acids and derivatives	Amino acids, peptides, and analogues	D-alpha-amino acids	1.87387	0.90602	0.0405452	0.916667	1.09896	up	3.26312e+07	2.73298e+07	5.99424e+07	5.17248e+07	2.65277e+07	8.64734e+07	2.3075e+07	2.69385e+07	2.39568e+07	2.37544e+07	2.43284e+07	2.98407e+07
Com_9049_pos	PC (17:1/17:1)	C42 H80 N O8 P	757.564	11.667	758.571	No results	Full match	No results	Lipids and lipid-like molecules	Glycerophospholipids	Glycerophosphocholines	Phosphocholines	0.614958	-0.701441	0.0436511	0.861111	1.02325	down	2.3849e+06	2.94173e+06	1.09725e+06	906722	1.46992e+06	2.45784e+06	2.96895e+06	3.9921e+06	2.53447e+06	2.06824e+06	2.50987e+06	4.23389e+06
Com_15334_pos	Tiglic acid	C5 H8 O2	100.052	5.272	201.112	No results	No results	Full match	Lipids and lipid-like molecules	Fatty Acyls	Fatty acids and conjugates	Methyl-branched fatty acids	1.55486	0.636787	0.0489682	0.888889	1.01386	up	1.03188e+06	829803	723299	1.24387e+06	706996	721507	228750	957699	529920	519173	527307	618383
