# Supplementary material for: Integrated Transcriptomic, Proteomic, and Metabolomic Analyses Revealed Molecular Mechanism for Salt Resistance in Soybean (Glycine max L.) Seedlings
Source: Int J Mol Sci. 2024 Dec 18;25(24):13559. doi: 10.3390/ijms252413559 (PMC11678865; doi:10.3390/ijms252413559)
Supplement: Supplementary file 1 [file ijms-25-13559-s001.zip › Supplementary materials-Table/Table s16 DEMs neg.xlsx]

## Sheet: Table s16 DEMs neg
ID	Name	Formula	Molecular Weight	RT [min]	m/z	mzCloud_Results	mzVault_Results	MassList_Results	Class_I	Class_II	Class_III	Class_IV	FC	log2FC	Pvalue	ROC	VIP	Up.Down	neg_M_24h_1	neg_M_24h_2	neg_M_24h_3	neg_M_24h_4	neg_M_24h_5	neg_M_24h_6	neg_M_CK_1	neg_M_CK_2	neg_M_CK_3	neg_M_CK_4	neg_M_CK_5	neg_M_CK_6
Com_59_neg	2-C-methyl D-erythritol 4-phosphate	C5 H13 O7 P	216.04	1.307	215.033	No results	Full match	No results					19.8538	4.31134	1.38e-09	1	1.62165	up	9.7944e+08	8.38806e+08	1417473411	9.69806e+08	8.72186e+08	1466384900	7.19913e+07	4.84749e+07	6.13731e+07	4.49204e+07	5.41221e+07	4.87332e+07
Com_561_neg	Poncirin	C28 H34 O14	594.196	5.291	593.189	No results	No results	Full match	Phenylpropanoids and polyketides	Flavonoids	Flavonoid glycosides	Flavonoid-7-O-glycosides	1.70237	0.767541	9.3e-08	1	1.59833	up	1.24983e+08	1.16884e+08	1.0339e+08	107954226	1.07567e+08	1.08041e+08	6.252e+07	6.87978e+07	6.06092e+07	6.81862e+07	6.65176e+07	6.62452e+07
Com_563_neg	Methyl-Hesperidin	C29 H36 O16	640.201	5.293	639.194	No results	No results	Full match	Phenylpropanoids and polyketides	Flavonoids	Flavonoid glycosides	Flavonoid-7-O-glycosides	1.70285	0.767951	1.04e-07	1	1.59783	up	1.24783e+08	1.16688e+08	1.02939e+08	1.07779e+08	1.07398e+08	1.07675e+08	6.23518e+07	6.86207e+07	6.044e+07	6.80121e+07	6.63489e+07	6.60764e+07
Com_9561_neg	thiamine phosphate	C12 H18 Cl N4 O4 P S	380.047	1.275	379.04	No results	No results	Full match	Organoheterocyclic compounds	Diazines	Pyrimidines and pyrimidine derivatives	Thiamine phosphates	0.203775	-2.29495	2.04e-07	1	1.59216	down	331114	436849	312456	555294	341906	315178	2.25542e+06	1.70195e+06	2.02925e+06	2.04012e+06	1.25535e+06	1.96951e+06
Com_86_neg	Sequoyitol	C7 H14 O6	194.079	1.347	193.072	No results	No results	Full match	Organic oxygen compounds	Organooxygen compounds	Alcohols and polyols	Cyclohexanols	2.057	1.04054	3.59e-07	1	1.57932	up	9.9451e+08	9.463e+08	7.50215e+08	8.56436e+08	7.80409e+08	8.0314e+08	3.84151e+08	4.24112e+08	3.6477e+08	4.20708e+08	4.78483e+08	4.22193e+08
Com_559_neg	Benzoic acid	C7 H6 O2	122.037	5.496	121.03	Full match	Not the top hit	Full match	Benzenoids	Benzene and substituted derivatives	Benzoic acids and derivatives	Benzoic acids	4.7231	2.23973	3.95e-07	1	1.6153	up	9.40773e+07	6.93466e+07	1.17436e+08	9.32378e+07	8.67856e+07	1.05455e+08	1.97634e+07	2.08484e+07	1.78884e+07	1.90479e+07	2.22512e+07	2.01088e+07
Com_835_neg	Hordatine B	C29 H40 N8 O5	580.309	5.639	579.303	No results	No results	Full match	Phenylpropanoids and polyketides	2-arylbenzofuran flavonoids	Not available	2-arylbenzofuran flavonoids	0.329924	-1.5998	1.47e-06	1	1.56726	down	2.62559e+07	2.3888e+07	1.95685e+07	1.47964e+07	2.32129e+07	2.13049e+07	5.40606e+07	8.50139e+07	6.3736e+07	6.0782e+07	6.47207e+07	6.2767e+07
Com_51_neg	D-(-)-Fructose	C6 H12 O6	180.063	1.311	179.056	Full match	Full match	Full match	Organic oxygen compounds	Organooxygen compounds	Carbohydrates and carbohydrate conjugates	C-glycosyl compounds	6.7685	2.75884	1.65e-06	1	1.61416	up	1112431639	1031886488	1731840036	1309951864	1084227990	1712521078	2.03832e+08	2.09195e+08	1.9348e+08	1.93765e+08	205612789	1.73528e+08
Com_1248_neg	(+)-epipinoresinol-4-O-beta-D-glucoside	C26 H32 O11	520.195	5.475	519.188	No results	No results	Full match	Lignans, neolignans and related compounds	Lignan glycosides	Not available	Lignan glycosides	1.69584	0.761999	4.35e-06	1	1.57843	up	47282039	4.85485e+07	4.55012e+07	4.7317e+07	4.28692e+07	4.90385e+07	2.84979e+07	2.73107e+07	2.43645e+07	2.6085e+07	3.251e+07	2.66701e+07
Com_9215_neg	Timosaponin BII	C45 H76 O19	920.497	5.892	919.49	No results	No results	Full match	Lipids and lipid-like molecules	Steroids and steroid derivatives	Steroidal glycosides	Steroidal saponins	0.324404	-1.62414	6.82e-06	1	1.53052	down	453081	438410	620266	468175	756025	595888	1.7726e+06	1.58243e+06	2.44209e+06	1.82542e+06	1.22744e+06	1.42068e+06
Com_6450_neg	Nuzhenide	C31 H42 O17	686.243	5.24	685.235	No results	No results	Full match	Lipids and lipid-like molecules	Saccharolipids	Not available	Saccharolipids	1.70008	0.765602	1.21e-05	1	1.52952	up	4.20831e+06	5.15993e+06	3.91336e+06	5.33521e+06	4.60042e+06	4.23355e+06	2.45397e+06	2.94765e+06	2.37031e+06	2.92835e+06	2.77465e+06	2.67182e+06
Com_2843_neg	Monotropein	C16 H22 O11	390.116	5.204	371.098	No results	No results	Full match	Lipids and lipid-like molecules	Prenol lipids	Terpene glycosides	Iridoid O-glycosides	2.7271	1.44737	2.12e-05	1	1.50889	up	1.65984e+07	1.76253e+07	1.0467e+07	1.54772e+07	1.8018e+07	1.74252e+07	7.79182e+06	3.73164e+06	5.24938e+06	6.33441e+06	5.48492e+06	6.46742e+06
Com_3912_neg	Homovanillic acid	C9 H10 O4	182.058	5.327	181.051	No results	No results	Full match	Benzenoids	Phenols	Methoxyphenols	Methoxyphenols	1.77024	0.823944	3.21e-05	1	1.55978	up	1.0802e+07	1.03554e+07	9.46356e+06	9.66709e+06	8.01763e+06	1.1551e+07	6.03318e+06	5.66923e+06	5.17128e+06	5.64034e+06	5.62272e+06	5.676e+06
Com_701_neg	(±)-Abscisic acid	C15 H20 O4	264.136	5.862	263.128	Full match	Full match	Full match	Lipids and lipid-like molecules	Prenol lipids	Sesquiterpenoids	Abscisic acids and derivatives	2.14363	1.10005	3.3e-05	1	1.52694	up	9.9236e+07	9.63246e+07	7.58924e+07	8.03331e+07	9.85065e+07	9.20755e+07	5.64807e+07	3.05697e+07	3.98181e+07	4.35241e+07	4.26393e+07	3.99825e+07
Com_8091_neg	Saikosaponin E	C42 H68 O12	764.472	8.607	763.464	No results	No results	Full match	Lipids and lipid-like molecules	Prenol lipids	Terpene glycosides	Triterpene saponins	2.26087	1.17688	3.36e-05	1	1.5199	up	2.31007e+06	2.32854e+06	2.57785e+06	2.87705e+06	2.49834e+06	3.34752e+06	979573	982847	1.56811e+06	1.42644e+06	1.15512e+06	938011
Com_888_neg	Allantoin	C4 H6 N4 O3	158.044	1.353	157.037	No results	Full match	Full match	Organoheterocyclic compounds	Azoles	Imidazoles	Imidazoles	3.76044	1.9109	3.82e-05	1	1.49888	up	3.88239e+07	5.12749e+07	2.87497e+07	7.553e+07	6.40757e+07	5.44163e+07	1.69205e+07	1.54079e+07	9.47124e+06	1.73689e+07	1.38092e+07	1.02227e+07
Com_371_neg	L-Aspartic acid	C4 H7 N O4	133.038	1.288	132.03	Full match	Full match	Full match	Organic acids and derivatives	Carboxylic acids and derivatives	Amino acids, peptides, and analogues	Aspartic acid and derivatives	0.398745	-1.32646	3.96e-05	1	1.51379	down	5.24049e+07	8.69827e+07	6.20407e+07	1.00505e+08	7.37797e+07	5.80768e+07	1.46307e+08	1.63373e+08	1.6956e+08	1.86723e+08	2.41496e+08	1.80427e+08
Com_755_neg	Ferulic acid O-hexoside	C16 H20 O9	356.11	5.421	355.103	No results	No results	Full match	Phenylpropanoids and polyketides	Cinnamic acids and derivatives	Hydroxycinnamic acids and derivatives	Hydroxycinnamic acid glycosides	1.72562	0.787118	9.41e-05	1	1.49673	up	6.57675e+07	6.19958e+07	7.15745e+07	9.31961e+07	7.22916e+07	8.67385e+07	4.66483e+07	4.78069e+07	3.71463e+07	4.41501e+07	4.25489e+07	4.33811e+07
Com_2249_neg	11-Dehydro thromboxane B2	C20 H32 O6	736.441	7.601	735.434	Invalid mass	No results	No results	Lipids and lipid-like molecules	Fatty Acyls	Eicosanoids	Thromboxanes	2.6225	1.39094	0.000117685	1	1.47994	up	2.44928e+07	1.98772e+07	1.56966e+07	1.87894e+07	1.99522e+07	1.4631e+07	1.11677e+07	6.974e+06	8.76208e+06	5.1641e+06	5.43733e+06	5.75099e+06
Com_5524_neg	5-Hydroxytryptophan	C11 H12 N2 O3	220.085	4.989	219.077	Full match	Full match	Full match	Organoheterocyclic compounds	Indoles and derivatives	Tryptamines and derivatives	Serotonins	3.45759	1.78977	0.000134497	1	1.45208	up	3.86155e+06	5.97728e+06	2.62674e+06	6.88992e+06	3.033e+06	3.7008e+06	2.08787e+06	1.19477e+06	1.41228e+06	1.00148e+06	905421	943686
Com_12_neg	Citric acid	C6 H8 O7	192.027	2.119	191.019	Full match	Full match	Full match	Organic acids and derivatives	Carboxylic acids and derivatives	Tricarboxylic acids and derivatives	Tricarboxylic acids and derivatives	0.566335	-0.820271	0.000144076	1	1.44373	down	3322475758	2793997789	3501936101	2241196576	2385801324	2936725563	4609601173	6321689921	4509392570	4358810766	5797363352	4742289378
Com_195_neg	2-Furoic acid	C5 H4 O3	112.016	2.125	111.009	Full match	Full match	Full match	Organoheterocyclic compounds	Furans	Furoic acid and derivatives	Furoic acids	0.549704	-0.863274	0.000155333	1	1.4609	down	2.64001e+08	1.95845e+08	2.54757e+08	1.56588e+08	1.8998e+08	2.0553e+08	4.06717e+08	4.57922e+08	3.47574e+08	3.47582e+08	4.1511e+08	3.29428e+08
Com_138_neg	Catechin	C15 H14 O6	290.077	1.51	289.069	Invalid mass	No results	No results	Phenylpropanoids and polyketides	Flavonoids	Flavans	Catechins	13.449	3.74943	0.00015823	1	1.52014	up	6.16453e+08	3.52374e+08	4.34272e+08	4.79371e+08	351859630	8.41174e+07	1.71903e+07	3.16515e+07	2.81676e+07	3.28524e+07	3.26339e+07	2.98923e+07
Com_2439_neg	Estriol 17-sulfate	C18 H24 O6 S	368.132	4.975	367.124	Invalid mass	No results	No results	Lipids and lipid-like molecules	Steroids and steroid derivatives	Sulfated steroids	Sulfated steroids	1.57578	0.656067	0.000162575	1	1.47252	up	2.16561e+07	2.00799e+07	1.91378e+07	2.19017e+07	2.34047e+07	1.55809e+07	1.33764e+07	1.3373e+07	1.30861e+07	1.40251e+07	1.10648e+07	1.23449e+07
Com_3727_neg	Rebaudioside C	C44 H70 O22	950.436	5.68	949.427	No results	No results	Full match	Lipids and lipid-like molecules	Prenol lipids	Terpene glycosides	Steviol glycosides	0.547363	-0.869431	0.000216737	1	1.42925	down	4.09937e+06	3.79145e+06	5.97931e+06	4.97567e+06	5.04762e+06	4.56856e+06	9.00128e+06	8.78519e+06	1.14108e+07	8.73649e+06	6.24161e+06	7.82294e+06
Com_2186_neg	Dulcitol	C6 H14 O6	182.079	1.296	181.072	No results	No results	Full match	Organic oxygen compounds	Organooxygen compounds	Carbohydrates and carbohydrate conjugates	Sugar alcohols	2.06397	1.04542	0.000277376	1	1.43466	up	2.43087e+07	1.9444e+07	1.65427e+07	2.32152e+07	2.68408e+07	1.97317e+07	8.94764e+06	1.23214e+07	8.30387e+06	8.97161e+06	1.58505e+07	8.63073e+06
Com_110_neg	3,8,9-trihydroxy-10-propyl-3,4,5,8,9,10-hexahydro-2H-oxecin-2-one	C12 H20 O5	244.131	5.755	243.124	Full match	No results	No results					1.51002	0.594569	0.00028445	1	1.42571	up	5.92198e+08	708650500	6.8907e+08	8.17054e+08	7.34382e+08	6.68694e+08	5.48959e+08	427845225	5.05375e+08	5.09609e+08	3.7553e+08	4.20753e+08
Com_7619_neg	N-Acetyl-L-Tyrosine	C11 H13 N O4	223.084	5.213	222.077	No results	No results	Full match	Organic acids and derivatives	Carboxylic acids and derivatives	Amino acids, peptides, and analogues	Tyrosine and derivatives	1.98637	0.990135	0.000304574	1	1.44545	up	3.90947e+06	3.62703e+06	2.28243e+06	3.25726e+06	3.9916e+06	2.51304e+06	1.73163e+06	1.71308e+06	1.53463e+06	1.9256e+06	1.66643e+06	1.28622e+06
Com_6668_neg	Tenuifoliside B	C30 H36 O17	668.195	5.28	667.185	No results	No results	Full match	Phenylpropanoids and polyketides	Cinnamic acids and derivatives	Hydroxycinnamic acids and derivatives	Coumaric acids and derivatives	1.5013	0.58621	0.000308778	1	1.41143	up	4.97655e+06	3.50091e+06	4.23547e+06	4.45254e+06	4.3858e+06	3.53612e+06	3.4082e+06	2.65381e+06	2.93743e+06	2.63704e+06	2.43757e+06	2.63641e+06
Com_485_neg	Glucose 1-phosphate	C6 H13 O9 P	260.029	1.489	259.022	Full match	Full match	Full match	Organic oxygen compounds	Organooxygen compounds	Carbohydrates and carbohydrate conjugates	Monosaccharide phosphates	1.7087	0.772896	0.000447213	1	1.399	up	1.3972e+08	8.67689e+07	1.38086e+08	109803747	118423800	1.35462e+08	7.55921e+07	8.57068e+07	8.21705e+07	6.57258e+07	5.39081e+07	6.31071e+07
Com_3321_neg	FAHFA (18:2/18:3)	C36 H60 O4	556.447	9.939	555.44	No results	Full match	No results	Lipids and lipid-like molecules	Fatty Acyls	Fatty acids and conjugates	Fatty acids	0.627279	-0.67282	0.000666749	1	1.41509	down	9.69483e+06	5.82587e+06	8.06121e+06	8.90421e+06	7.90604e+06	9.47925e+06	1.36225e+07	1.48308e+07	1.32801e+07	1.38611e+07	1.28797e+07	1.10301e+07
Com_7113_neg	LPA 20:1	C23 H45 O7 P	464.299	9.313	463.292	No results	Invalid mass	No results	Lipids and lipid-like molecules	Glycerophospholipids	Glycerophosphates	1,2-diacylglycerol-3-phosphates	2.12002	1.08408	0.0007096	1	1.37371	up	3.24173e+06	2.4903e+06	3.20542e+06	4.53617e+06	2.6198e+06	4.32949e+06	1.16094e+06	1.09544e+06	2.07595e+06	1.65457e+06	1.43428e+06	2.21216e+06
Com_224_neg	Ajugol	C15 H24 O9	348.142	5.778	347.134	No results	No results	Full match	Lipids and lipid-like molecules	Prenol lipids	Terpene glycosides	Iridoid O-glycosides	9.74234	3.28427	0.000791005	1	1.4034	up	3.70728e+08	2.0881e+08	1.64737e+08	2.99911e+08	8.21346e+07	1.27516e+08	6.83058e+06	1.15431e+07	3.36857e+06	3.26632e+07	2.33396e+07	5.09547e+07
Com_296_neg	D-(-)-Lyxose	C5 H10 O5	150.053	1.429	149.046	Full match	Not the top hit	Full match	Organic oxygen compounds	Organooxygen compounds	Carbohydrates and carbohydrate conjugates	Pentoses	1.84026	0.87991	0.00089079	1	1.39928	up	1.43215e+08	1.68181e+08	253569207	1.79018e+08	1.38001e+08	2.2797e+08	7.95567e+07	9.24888e+07	1.05749e+08	1.18442e+08	1.11908e+08	9.50066e+07
Com_294_neg	2-Hydroxybutyric acid	C4 H8 O3	104.047	1.43	103.04	No results	No results	Full match	Organic acids and derivatives	Hydroxy acids and derivatives	Beta hydroxy acids and derivatives	Beta hydroxy acids and derivatives	1.83719	0.877504	0.000896409	1	1.39903	up	1.43536e+08	1.68566e+08	2.5393e+08	1.79463e+08	1.38324e+08	2.28253e+08	7.99231e+07	9.2934e+07	1.06079e+08	1.1885e+08	1.12281e+08	9.52423e+07
Com_10488_neg	Δ17-6-keto prostaglandin F1α	C20 H32 O6	414.229	11.144	413.222	Invalid mass	No results	No results	Lipids and lipid-like molecules	Fatty Acyls	Eicosanoids	Prostaglandins and related compounds	0.595726	-0.74728	0.000899071	1	1.36614	down	780438	792048	1.12777e+06	1.00049e+06	1.03768e+06	1.00197e+06	1.62255e+06	1.46039e+06	1.67218e+06	1.52597e+06	2.19911e+06	1.15579e+06
Com_3090_neg	Genipin 1-O-β-D-gentiobioside	C23 H34 O15	550.19	5.263	549.183	No results	Full match	No results					2.28797	1.19407	0.00108919	1	1.36401	up	1.24916e+07	8.45067e+06	1.49419e+07	9.37376e+06	6.17295e+06	1.41004e+07	4.42094e+06	5.44891e+06	3.36977e+06	5.52324e+06	3.78397e+06	6.09479e+06
Com_2115_neg	Catalpol	C15 H22 O10	362.121	5.724	361.114	No results	No results	Full match	Organic oxygen compounds	Organooxygen compounds	Carbohydrates and carbohydrate conjugates	O-glycosyl compounds	2.05357	1.03814	0.00115211	1	1.34707	up	1.83909e+07	2.57585e+07	1.64101e+07	2.03498e+07	1.73031e+07	1.22869e+07	9.11127e+06	8.19232e+06	1.02101e+07	9.06717e+06	4.96419e+06	1.22633e+07
Com_330_neg	Elaidic acid	C18 H34 O2	282.256	10.477	281.248	Full match	No results	Full match	Lipids and lipid-like molecules	Fatty Acyls	Fatty acids and conjugates	Long-chain fatty acids	0.546068	-0.872846	0.00129991	1	1.37108	down	1.09661e+08	6.69225e+07	7.93762e+07	133374151	9.14208e+07	1.28598e+08	211577231	155002971	1.79732e+08	2.30572e+08	1.73119e+08	1.65889e+08
Com_6959_neg	L-Argininosuccinate	C10 H18 N4 O6	290.122	1.311	289.115	No results	Full match	Full match	Organic acids and derivatives	Carboxylic acids and derivatives	Amino acids, peptides, and analogues	Aspartic acid and derivatives	0.537824	-0.894793	0.00135298	1	1.33317	down	1.06568e+06	1.98484e+06	1.56588e+06	2.04135e+06	1.51786e+06	1.58847e+06	2.74852e+06	2.39171e+06	3.50594e+06	4.49959e+06	2.54897e+06	2.46008e+06
Com_7061_neg	FAHFA (16:1/18:3)	C34 H58 O4	530.431	9.953	529.424	No results	Full match	No results	Lipids and lipid-like molecules	Fatty Acyls	Fatty acids and conjugates	Fatty acids	0.555461	-0.848244	0.00137245	1	1.36023	down	1.82544e+06	1.33256e+06	2.0059e+06	1.84417e+06	1.68784e+06	1.93502e+06	2.31774e+06	4.79226e+06	3.10535e+06	3.39689e+06	2.9304e+06	2.59629e+06
Com_6724_neg	FAHFA (18:1/20:3)	C38 H66 O4	586.494	10.471	585.486	No results	Full match	No results	Lipids and lipid-like molecules	Fatty Acyls	Fatty acids and conjugates	Fatty acids	0.341693	-1.54923	0.00140123	1	1.33744	down	1.25952e+06	513602	703882	1.82873e+06	922008	1.57415e+06	4.5013e+06	2.37324e+06	3.56731e+06	4.77374e+06	1.94845e+06	2.74242e+06
Com_255_neg	3-Hydroxy-3-methylglutaric acid	C6 H10 O5	162.053	2.917	161.046	Full match	Full match	Full match	Lipids and lipid-like molecules	Fatty Acyls	Fatty acids and conjugates	Hydroxy fatty acids	1.50767	0.592323	0.00153395	0.972222	1.42312	up	2.71714e+08	2.7196e+08	2.92464e+08	2.92785e+08	2.87485e+08	2.59597e+08	1.66121e+08	2.60466e+08	1.64262e+08	1.71976e+08	1.67253e+08	1.81572e+08
Com_6510_neg	Guanosine-3',5'-cyclic monophosphate	C10 H12 N5 O7 P	345.047	12	344.04	No results	Full match	Full match	Nucleosides, nucleotides, and analogues	Purine nucleotides	Cyclic purine nucleotides	3',5'-cyclic purine nucleotides	0.633201	-0.659265	0.00160958	0.972222	1.34286	down	2.20392e+06	3.18402e+06	2.35013e+06	2.15201e+06	3.47859e+06	3.14071e+06	4.86645e+06	4.9046e+06	4.53022e+06	3.99557e+06	3.4392e+06	4.33686e+06
Com_2846_neg	FAHFA (16:0/18:2)	C34 H62 O4	534.463	10.27	533.455	No results	Full match	No results	Lipids and lipid-like molecules	Fatty Acyls	Fatty acids and conjugates	Fatty acids	0.537736	-0.89503	0.00181417	1	1.31757	down	9.76729e+06	4.52458e+06	5.56059e+06	7.19177e+06	8.39612e+06	8.09547e+06	9.77725e+06	1.26053e+07	1.38188e+07	1.74705e+07	1.61219e+07	1.11676e+07
Com_446_neg	Ligustroflavone	C33 H40 O18	724.223	5.673	705.205	No results	No results	Full match	Phenylpropanoids and polyketides	Flavonoids	Flavonoid glycosides	Flavonoid-7-O-glycosides	2.17757	1.12272	0.00196015	1	1.37507	up	1.50429e+08	1.49456e+08	1.26496e+08	1.64605e+08	1.48958e+08	1.0795e+08	7.63293e+07	8.30331e+07	8.49223e+07	5.88523e+07	5.48798e+07	3.13602e+07
Com_4330_neg	Astragaloside I	C45 H72 O16	868.483	7.235	867.476	No results	No results	Full match	Phenylpropanoids and polyketides	Flavonoids	Flavonoid glycosides	Flavonoid-3-O-glycosides	1.69593	0.762075	0.00235006	0.944444	1.29985	up	8.23936e+06	6.86942e+06	5.62473e+06	5.42302e+06	8.0778e+06	1.00216e+07	5.64445e+06	4.16872e+06	3.89694e+06	3.37515e+06	5.30595e+06	3.70419e+06
Com_2236_neg	alpha-Asarone	C12 H16 O3	208.11	5.849	207.103	No results	No results	Full match	Benzenoids	Phenol ethers	Anisoles	Anisoles	1.62938	0.704319	0.0023595	0.944444	1.29544	up	1.56818e+07	1.92495e+07	1.38352e+07	2.52019e+07	2.05982e+07	2.25974e+07	1.38759e+07	1.41021e+07	1.14703e+07	1.14872e+07	1.22666e+07	8.70536e+06
Com_694_neg	Efetaal	C12 H18 O2	194.13	6.028	193.123	No results	No results	Full match	Benzenoids	Benzene and substituted derivatives	Not available	Benzene and substituted derivatives	1.74924	0.806731	0.00244212	1	1.33722	up	9.15131e+07	5.71032e+07	5.55462e+07	1.02231e+08	6.46823e+07	8.63658e+07	4.66947e+07	5.22501e+07	3.87989e+07	4.38492e+07	3.63641e+07	4.35515e+07
Com_1708_neg	2-(acetylamino)-3-[4-(acetylamino)phenyl]acrylic acid	C13 H14 N2 O4	262.095	5.369	261.087	Full match	No results	No results					1.5651	0.646251	0.00246274	0.944444	1.28282	up	2.59517e+07	2.55415e+07	2.75076e+07	3.41187e+07	1.94185e+07	31125945	2.09439e+07	1.90424e+07	1.69351e+07	2.01384e+07	1.28533e+07	1.46581e+07
Com_10600_neg	LysoPC 15:0	C23 H48 N O7 P	481.317	10.037	480.31	No results	No results	Full match	Lipids and lipid-like molecules	Glycerophospholipids	Glycerophosphocholines	Phosphocholines	0.461762	-1.11478	0.00261842	0.972222	1.291	down	865914	488237	416656	660503	577947	716782	798805	1.45799e+06	1.56241e+06	1.20144e+06	2.12966e+06	918855
Com_4009_neg	Tricin 5-O-hexoside	C23 H24 O12	492.128	5.677	491.12	No results	No results	Full match					1.74856	0.806163	0.00282357	0.944444	1.32801	up	8.13575e+06	1.08377e+07	5.04798e+06	6.23534e+06	8.41864e+06	6.67744e+06	5.05772e+06	3.99267e+06	4.04687e+06	3.93291e+06	3.81695e+06	5.09017e+06
Com_4685_neg	Chlorogenic acid methyl ester	C17 H20 O9	368.112	1.306	367.105	No results	No results	Full match					0.377594	-1.40509	0.00283458	0.972222	1.31996	down	1.67733e+06	2.78934e+06	1.26843e+06	3.58438e+06	2.8208e+06	986632	4.43134e+06	5.97173e+06	3.24285e+06	8.5946e+06	5.64551e+06	6.87857e+06
Com_915_neg	methyl oxo pentanoate	C6 H10 O3	130.063	5.673	129.056	No results	No results	Full match	Organic acids and derivatives	Keto acids and derivatives	Beta-keto acids and derivatives	Beta-keto acids and derivatives	1.80073	0.848585	0.00317324	0.916667	1.26213	up	5.25288e+07	6.15519e+07	6.66951e+07	4.52937e+07	3.25311e+07	6.08895e+07	3.67824e+07	3.94917e+07	3.28492e+07	2.38451e+07	2.20506e+07	2.24031e+07
Com_8041_neg	2'-O-Methyluridine	C10 H14 N2 O6	258.085	4.796	257.078	No results	Full match	Full match	Nucleosides, nucleotides, and analogues	Pyrimidine nucleosides	Not available	Pyrimidine nucleosides	1.62877	0.703783	0.00322363	0.972222	1.26224	up	2.53588e+06	3.46814e+06	2.16964e+06	2.52391e+06	3.05515e+06	1.9777e+06	1.06702e+06	1.50297e+06	2.06332e+06	1.90379e+06	1.4841e+06	1.63665e+06
Com_4076_neg	Rhapontin	C21 H24 O9	420.142	5.546	419.135	No results	No results	Full match	Phenylpropanoids and polyketides	Stilbenes	Stilbene glycosides	Stilbene glycosides	2.25512	1.1732	0.00335418	0.944444	1.28418	up	7.83981e+06	1.0578e+07	5.47833e+06	8.62266e+06	3.45595e+06	5.77971e+06	2.3993e+06	2.12711e+06	2.89631e+06	3.95888e+06	3.14185e+06	3.99199e+06
Com_44_neg	D-Saccharic acid	C6 H10 O8	210.038	1.3	209.03	Full match	Full match	Full match	Organic oxygen compounds	Organooxygen compounds	Carbohydrates and carbohydrate conjugates	Glucuronic acid derivatives	0.144816	-2.7877	0.00359049	1	1.26187	down	8.96882e+07	1.74745e+08	4.69727e+07	250804331	1.79832e+08	3.9372e+07	3.73673e+08	4.13911e+08	2114870637	3.09555e+08	1819423804	364471931
Com_7824_neg	Stevioside	C38 H60 O18	804.38	5.693	803.372	No results	No results	Full match	Lipids and lipid-like molecules	Prenol lipids	Terpene glycosides	Steviol glycosides	1.57612	0.656374	0.00381626	1	1.25813	up	2.94152e+06	2.73379e+06	3.07951e+06	2.71622e+06	2.15412e+06	3.74026e+06	2.08573e+06	1.87106e+06	2.13721e+06	1.8954e+06	1.12828e+06	1.90017e+06
Com_411_neg	2-Isopropylmalic acid	C7 H12 O5	176.068	5.462	175.061	Full match	Full match	Full match	Lipids and lipid-like molecules	Fatty Acyls	Fatty acids and conjugates	Hydroxy fatty acids	0.458336	-1.12552	0.00397512	1	1.34677	down	6.53039e+07	6.20968e+07	9.35962e+07	4.15839e+07	3.49651e+07	105587095	1.65066e+08	1.44933e+08	1.50004e+08	1.55289e+08	1.15347e+08	1.48918e+08
Com_4325_neg	Vaccarin	C32 H38 O19	726.2	5.789	725.194	No results	No results	Full match	Phenylpropanoids and polyketides	Flavonoids	Flavonoid glycosides	Flavonoid O-glycosides	1.55194	0.634076	0.00442698	0.944444	1.26147	up	8.83483e+06	8.83194e+06	9.34245e+06	9.29042e+06	7.40004e+06	6.36391e+06	3.78743e+06	5.56902e+06	4.33957e+06	6.01707e+06	4.98264e+06	7.56293e+06
Com_7180_neg	Cistanoside F	C21 H28 O13	488.155	5.246	487.148	No results	No results	Full match	Lipids and lipid-like molecules	Fatty Acyls	Fatty acyl glycosides	Fatty acyl glycosides of mono- and disaccharides	1.91485	0.937232	0.00454438	0.972222	1.26966	up	3.13854e+06	4.27775e+06	2.31296e+06	2.98513e+06	3.82147e+06	3.29681e+06	1.96798e+06	2.55969e+06	1.02012e+06	1.44518e+06	2.22825e+06	1.13607e+06
Com_7112_neg	Pyrogallol	C6 H6 O3	126.032	5.529	125.025	No results	No results	Full match	Benzenoids	Phenols	Benzenetriols and derivatives	5-unsubstituted pyrrogallols	1.50306	0.587898	0.00493704	1	1.30391	up	3.04405e+06	4.36791e+06	2.67628e+06	2.93904e+06	3.00067e+06	2.28509e+06	1.95033e+06	2.27379e+06	2.16074e+06	2.03662e+06	1.98646e+06	1.77594e+06
Com_10080_neg	Vinblastine	C46 H58 N4 O9	810.424	8.114	809.417	No results	No results	Full match	Alkaloids and derivatives	Vinca alkaloids	Not available	Vinca alkaloids	1.73966	0.798805	0.00554704	0.916667	1.21524	up	1.84119e+06	1.4389e+06	1.54919e+06	2.12553e+06	1.08683e+06	1.05925e+06	566132	947643	1.09583e+06	839702	699091	1.08302e+06
Com_1702_neg	Epimedin A	C39 H50 O20	838.291	5.704	837.281	No results	No results	Full match	Phenylpropanoids and polyketides	Flavonoids	Flavonoid glycosides	Flavonoid-7-O-glycosides	1.56603	0.647111	0.00565714	0.972222	1.23812	up	2.7695e+07	3.29568e+07	2.41024e+07	3.11355e+07	3.38706e+07	2.26327e+07	2.07931e+07	2.35783e+07	2.02409e+07	1.34621e+07	1.96307e+07	1.23777e+07
Com_754_neg	Pseudoginsenoside-RT5	C36 H62 O10	654.434	7.53	653.426	No results	No results	Full match	Lipids and lipid-like molecules	Prenol lipids	Terpene glycosides	Triterpene saponins	0.574332	-0.800044	0.00688347	0.916667	1.20961	down	4.9035e+07	3.40877e+07	5.75966e+07	2.25659e+07	4.01336e+07	3.4147e+07	7.67901e+07	5.59902e+07	8.48244e+07	8.54452e+07	4.75267e+07	6.3062e+07
Com_10507_neg	N-Acetylaspartate	C6 H9 N O5	175.048	1.386	174.041	No results	No results	Full match	Organic acids and derivatives	Carboxylic acids and derivatives	Amino acids, peptides, and analogues	Aspartic acid and derivatives	1.56873	0.649598	0.00803658	0.944444	1.18212	up	904550	1.80704e+06	1.03415e+06	1.00229e+06	1.2044e+06	1.27908e+06	885752	688457	565446	807211	647203	1.01572e+06
Com_4883_neg	Lysope 16:0	C21 H44 N O7 P	453.286	9.219	452.279	No results	No results	Full match	Lipids and lipid-like molecules	Glycerophospholipids	Glycerophosphoethanolamines	1-(1Z-alkenyl)-glycero-3-phosphoethanolamines	0.548106	-0.867474	0.00811693	0.944444	1.17943	down	5.21887e+06	2.66309e+06	2.38657e+06	3.67176e+06	3.11837e+06	4.42384e+06	3.69571e+06	7.29233e+06	6.66468e+06	5.37344e+06	9.81894e+06	6.34896e+06
Com_320_neg	Palmitic acid	C16 H32 O2	256.24	10.272	255.233	Full match	No results	Full match	Lipids and lipid-like molecules	Fatty Acyls	Fatty acids and conjugates	Long-chain fatty acids	0.641047	-0.641497	0.00895279	0.944444	1.17841	down	1.51883e+08	7.72311e+07	9.17749e+07	1.24152e+08	1.41971e+08	1.30197e+08	1.35006e+08	1.6781e+08	1.93216e+08	2.37304e+08	2.23639e+08	1.61833e+08
Com_11956_neg	Tenuifoliside A	C31 H38 O17	682.209	5.302	681.202	No results	No results	Full match	Phenylpropanoids and polyketides	Cinnamic acids and derivatives	Hydroxycinnamic acids and derivatives	Coumaric acids and derivatives	1.97113	0.979023	0.0093427	0.916667	1.21154	up	828035	1.15114e+06	452959	540490	1.13726e+06	1.01367e+06	299475	532379	464937	441929	477004	383579
Com_424_neg	Geniposidic acid	C16 H22 O10	374.121	5.746	373.114	No results	No results	Full match	Lipids and lipid-like molecules	Prenol lipids	Terpene glycosides	Iridoid O-glycosides	2.1112	1.07807	0.0110657	0.944444	1.15975	up	8.14966e+07	1.68146e+08	8.32437e+07	1.36699e+08	8.12018e+07	5.47883e+07	3.5988e+07	4.44853e+07	4.413e+07	7.40615e+07	2.26395e+07	6.55344e+07
Com_1857_neg	Glycine anhydride	C4 H6 N2 O2	114.043	1.282	113.036	Full match	No results	No results	Organic acids and derivatives	Carboxylic acids and derivatives	Amino acids, peptides, and analogues	Alpha amino acids and derivatives	0.482983	-1.04996	0.0128695	1	1.27313	down	8.52663e+06	2.02256e+07	6.43935e+06	2.1218e+07	5.65792e+06	1.04485e+07	2.87173e+07	2.1899e+07	2.43407e+07	2.54742e+07	2.18983e+07	2.78125e+07
Com_9658_neg	2,6-Dihydroxypurine	C5 H4 N4 O2	152.034	4.758	151.026	No results	No results	Full match	Organoheterocyclic compounds	Imidazopyrimidines	Purines and purine derivatives	Hypoxanthines	1.52468	0.608503	0.0145636	0.888889	1.14477	up	1.65482e+06	2.29459e+06	1.38662e+06	2.29789e+06	2.32268e+06	1.30854e+06	1.44185e+06	1.23016e+06	1.23026e+06	1.0424e+06	902920	1.54096e+06
Com_6622_neg	Jionoside A1	C36 H48 O20	800.274	5.46	799.265	No results	No results	Full match	Organic oxygen compounds	Organooxygen compounds	Carbohydrates and carbohydrate conjugates	Oligosaccharides	1.86519	0.899325	0.0149065	0.916667	1.11591	up	3.47168e+06	2.72105e+06	4.71329e+06	3.21079e+06	1.50593e+06	2.62742e+06	1.08913e+06	1.78321e+06	2.38799e+06	2.04279e+06	1.47056e+06	1.01092e+06
Com_1786_neg	Methyl heptadecanoate	C18 H36 O2	284.271	11.125	283.264	No results	No results	Full match	None	None	None	None	0.625418	-0.677108	0.0154474	0.916667	1.12583	down	1.64935e+07	1.14388e+07	1.06751e+07	1.48278e+07	1.75789e+07	1.66646e+07	1.54303e+07	1.91551e+07	2.37477e+07	2.42826e+07	3.75378e+07	2.00387e+07
Com_2107_neg	Plantagoside	C21 H22 O12	466.111	6.082	465.104	No results	No results	Full match	Phenylpropanoids and polyketides	Flavonoids	Flavonoid glycosides	Flavonoid O-glycosides	1.75989	0.815485	0.024594	0.888889	1.06371	up	1.01742e+07	2.58692e+07	1.19562e+07	1.46377e+07	1.77852e+07	1.55025e+07	1.40548e+07	8.73321e+06	8.43441e+06	1.27409e+07	4.42943e+06	6.11346e+06
Com_1228_neg	3-O-p-coumaroyl shikimic acid O-hexoside	C22 H26 O12	482.14	1.35	481.132	No results	No results	Full match					0.53285	-0.9082	0.0260135	0.888889	1.07104	down	1.78351e+07	1.30183e+07	1.28171e+07	1.97107e+07	1.98402e+07	1.17124e+07	1.92787e+07	3.29401e+07	2.62679e+07	1.94428e+07	5.97573e+07	2.04756e+07
Com_884_neg	nor-6β-Oxycodol	C17 H21 N O4	303.143	1.301	302.135	Invalid mass	Invalid mass	No match	Benzenoids	Phenanthrenes and derivatives	Not available	Phenanthrenes and derivatives	0.603729	-0.728026	0.0262527	0.916667	1.12663	down	3.88463e+07	3.95723e+07	1.56129e+07	5.9045e+07	4.56135e+07	3.13762e+07	5.77032e+07	5.36734e+07	6.8153e+07	7.29219e+07	7.45444e+07	5.40793e+07
Com_5882_neg	gamma-Glutamylmethionine	C10 H18 N2 O5 S	278.09	4.885	277.083	No results	Invalid mass	No results	Organic acids and derivatives	Carboxylic acids and derivatives	Amino acids, peptides, and analogues	Dipeptides	1.94898	0.962718	0.0289799	1	1.11494	up	4.93177e+06	5.03448e+06	5.72578e+06	5.47188e+06	4.02804e+06	5.33207e+06	1.47253e+06	3.15147e+06	3.54954e+06	3.32325e+06	722130	3.44264e+06
Com_1100_neg	Sinapaldehyde glucoside	C17 H22 O9	370.127	5.676	739.247	No results	No results	Full match	Organic oxygen compounds	Organooxygen compounds	Carbohydrates and carbohydrate conjugates	Phenolic glycosides	1.51491	0.599234	0.0303801	0.888889	1.05602	up	3.46339e+07	5.18799e+07	4.37378e+07	5.80955e+07	4.56009e+07	3.46143e+07	4.2818e+07	2.31996e+07	3.6648e+07	2.72398e+07	1.55167e+07	3.18571e+07
Com_8404_neg	LPC 18:0	C26 H54 N O7 P	569.369	10.154	568.362	No results	Invalid mass	No results	Lipids and lipid-like molecules	Glycerophospholipids	Glycerophosphocholines	Phosphocholines	0.558971	-0.839154	0.0378649	0.833333	1.03766	down	2.68699e+06	512128	1.06027e+06	834467	1.21934e+06	1.75654e+06	1.46941e+06	2.45907e+06	2.68218e+06	1.99814e+06	3.82695e+06	2.00102e+06
Com_96_neg	4-Methylumbelliferyl glucuronide	C16 H16 O9	352.077	1.523	351.069	No results	Invalid mass	No results	Phenylpropanoids and polyketides	Coumarins and derivatives	Coumarin glycosides	Coumarin glycosides	1.94155	0.957211	0.0393069	0.833333	1.02171	up	6.65033e+08	5.1137e+08	6.06699e+08	3.22319e+08	2.56318e+08	9.27534e+08	137643892	1.41482e+08	4.89362e+08	3.05026e+08	3.58433e+08	2.62199e+08
Com_4710_neg	IAA-Glu	C15 H16 N2 O5	304.106	5.475	607.206	No results	No results	Full match	None	None	None	None	1.58028	0.660178	0.0490498	0.833333	1.00981	up	8.71531e+06	3.7152e+06	6.88185e+06	4.4264e+06	3.15149e+06	4.86566e+06	3.34395e+06	3.77856e+06	3.06065e+06	3.46559e+06	3.80751e+06	2.63888e+06
