# Supplementary material for: Integrated Transcriptomic, Proteomic, and Metabolomic Analyses Revealed Molecular Mechanism for Salt Resistance in Soybean (Glycine max L.) Seedlings
Source: Int J Mol Sci. 2024 Dec 18;25(24):13559. doi: 10.3390/ijms252413559 (PMC11678865; doi:10.3390/ijms252413559)
Supplement: Supplementary file 1 [file ijms-25-13559-s001.zip › Supplementary materials-Table/Table s17 DEMs kegg pos.xlsx]

## Sheet: Sheet1
MapID	MapTitle	Pvalue	x	y	n	N	EnrichDirect	MetaIDs	kegg_cpd_id
map00941	Flavonoid biosynthesis	0.0320971	3	4	20	91	Over	Quercetin; Hesperetin; 3',5,7-Trihydroxy-4'-methoxyflavanone	cpd:C00389,cpd:C01709,cpd:C01709
map00310	Lysine degradation	0.208756	2	4	20	91	Over	N6,N6,N6-Trimethyl-L-lysine; L-Saccharopine	cpd:C03793,cpd:C00449
map00261	Monobactam biosynthesis	0.21978	1	1	20	91	Over	S-Adenosylmethionine	cpd:C00019
map00270	Cysteine and methionine metabolism	0.21978	1	1	20	91	Over	S-Adenosylmethionine	cpd:C00019
map00300	Lysine biosynthesis	0.21978	1	1	20	91	Over	L-Saccharopine	cpd:C00449
map00945	Stilbenoid, diarylheptanoid and gingerol biosynthesis	0.21978	1	1	20	91	Over	Curcumin	cpd:C10443
map04122	Sulfur relay system	0.21978	1	1	20	91	Over	S-Adenosylmethionine	cpd:C00019
map00908	Zeatin biosynthesis	0.302161	2	5	20	91	Over	S-Adenosylmethionine; Adenosine 5'-monophosphate	cpd:C00019,cpd:C00020
map00230	Purine metabolism	0.36685	3	8	20	91	Over	Xanthine; Guanosine 3',5'-Cyclic Monophosphate; Adenosine 5'-monophosphate	cpd:C00385,cpd:C00942,cpd:C00020
map00100	Steroid biosynthesis	0.393162	1	2	20	91	Over	Ergocalciferol	cpd:C05441
map00232	Caffeine metabolism	0.393162	1	2	20	91	Over	Xanthine	cpd:C00385
map00906	Carotenoid biosynthesis	0.393162	1	2	20	91	Over	Canthaxanthin	cpd:C08583
map01110	Biosynthesis of secondary metabolites	0.51134	9	33	20	91	Over	Quercetin; Xanthine; Senecionine; S-Adenosylmethionine; Curcumin; Pantothenic acid; L-Saccharopine; Adenosine 5'-monophosphate; Sinapyl Alcohol	cpd:C00389,cpd:C00385,cpd:C06176,cpd:C00019,cpd:C10443,cpd:C00864,cpd:C00449,cpd:C00020,cpd:C02325
map00410	beta-Alanine metabolism	0.52953	1	3	20	91	Over	Pantothenic acid	cpd:C00864
map00750	Vitamin B6 metabolism	0.52953	1	3	20	91	Over	Pyridoxamine	cpd:C00534
map00770	Pantothenate and CoA biosynthesis	0.52953	1	3	20	91	Over	Pantothenic acid	cpd:C00864
map00944	Flavone and flavonol biosynthesis	0.52953	1	3	20	91	Over	Quercetin	cpd:C00389
map00240	Pyrimidine metabolism	0.609343	2	6	20	91	Over	Deoxycytidine; 5-Methylcytosine	cpd:C00881,cpd:C02376
map00380	Tryptophan metabolism	0.609343	2	6	20	91	Over	Indole-3-pyruvate; Indole-3-acetamide	cpd:C00331,cpd:C02693
map01230	Biosynthesis of amino acids	0.609343	2	6	20	91	Over	S-Adenosylmethionine; L-Saccharopine	cpd:C00019,cpd:C00449
map00960	Tropane, piperidine and pyridine alkaloid biosynthesis	1	1	4	20	91	Over	Senecionine	cpd:C06176
