# Supplementary material for: Integrated Transcriptomic, Proteomic, and Metabolomic Analyses Revealed Molecular Mechanism for Salt Resistance in Soybean (Glycine max L.) Seedlings
Source: Int J Mol Sci. 2024 Dec 18;25(24):13559. doi: 10.3390/ijms252413559 (PMC11678865; doi:10.3390/ijms252413559)
Supplement: Supplementary file 1 [file ijms-25-13559-s001.zip › Supplementary materials-Table/Table s18 DEMs kegg neg.xlsx]

## Sheet: Sheet1
MapID	MapTitle	Pvalue	x	y	n	N	EnrichDirect	MetaIDs	kegg_cpd_id
map00250	Alanine, aspartate and glutamate metabolism	0.00726315	3	3	14	68	Over	Citric acid; L-Aspartic acid; L-Argininosuccinate	cpd:C00158,cpd:C00049,cpd:C03406
map00220	Arginine biosynthesis	0.0399473	2	2	14	68	Over	L-Aspartic acid; L-Argininosuccinate	cpd:C00049,cpd:C03406
map00052	Galactose metabolism	0.205882	1	1	14	68	Over	Dulcitol	cpd:C01697
map00061	Fatty acid biosynthesis	0.205882	1	1	14	68	Over	Palmitic acid	cpd:C00249
map00062	Fatty acid elongation	0.205882	1	1	14	68	Over	Palmitic acid	cpd:C00249
map00071	Fatty acid degradation	0.205882	1	1	14	68	Over	Palmitic acid	cpd:C00249
map00073	Cutin, suberine and wax biosynthesis	0.205882	1	1	14	68	Over	Palmitic acid	cpd:C00249
map00290	Valine, leucine and isoleucine biosynthesis	0.205882	1	1	14	68	Over	2-Isopropylmalic acid	cpd:C02504
map00300	Lysine biosynthesis	0.205882	1	1	14	68	Over	L-Aspartic acid	cpd:C00049
map00620	Pyruvate metabolism	0.205882	1	1	14	68	Over	2-Isopropylmalic acid	cpd:C02504
map00640	Propanoate metabolism	0.205882	1	1	14	68	Over	2-Hydroxybutyric acid	cpd:C05984
map00710	Carbon fixation in photosynthetic organisms	0.205882	1	1	14	68	Over	L-Aspartic acid	cpd:C00049
map00730	Thiamine metabolism	0.205882	1	1	14	68	Over	thiamine phosphate	cpd:C01081
map00760	Nicotinate and nicotinamide metabolism	0.205882	1	1	14	68	Over	L-Aspartic acid	cpd:C00049
map00770	Pantothenate and CoA biosynthesis	0.205882	1	1	14	68	Over	L-Aspartic acid	cpd:C00049
map00902	Monoterpenoid biosynthesis	0.205882	1	1	14	68	Over	Geniposidic acid	cpd:C11673
map01040	Biosynthesis of unsaturated fatty acids	0.205882	1	1	14	68	Over	Palmitic acid	cpd:C00249
map01212	Fatty acid metabolism	0.205882	1	1	14	68	Over	Palmitic acid	cpd:C00249
map01210	2-Oxocarboxylic acid metabolism	0.271879	2	5	14	68	Over	Citric acid; 2-Isopropylmalic acid	cpd:C00158,cpd:C02504
map01230	Biosynthesis of amino acids	0.346635	3	8	14	68	Over	Citric acid; 2-Isopropylmalic acid; L-Argininosuccinate	cpd:C00158,cpd:C02504,cpd:C03406
map00053	Ascorbate and aldarate metabolism	0.371817	1	2	14	68	Over	D-Saccharic acid	cpd:C00818
map00261	Monobactam biosynthesis	0.371817	1	2	14	68	Over	L-Aspartic acid	cpd:C00049
map00270	Cysteine and methionine metabolism	0.371817	1	2	14	68	Over	L-Aspartic acid	cpd:C00049
map00460	Cyanoamino acid metabolism	0.371817	1	2	14	68	Over	L-Aspartic acid	cpd:C00049
map00020	Citrate cycle (TCA cycle)	0.505068	1	3	14	68	Over	Citric acid	cpd:C00158
map00260	Glycine, serine and threonine metabolism	0.505068	1	3	14	68	Over	L-Aspartic acid	cpd:C00049
map00340	Histidine metabolism	0.505068	1	3	14	68	Over	L-Aspartic acid	cpd:C00049
map00350	Tyrosine metabolism	0.505068	1	3	14	68	Over	Homovanillic acid	cpd:C05582
map00410	beta-Alanine metabolism	0.505068	1	3	14	68	Over	L-Aspartic acid	cpd:C00049
map01100	Metabolic pathways	0.758034	10	45	14	68	Over	Citric acid; Dulcitol; Palmitic acid; L-Aspartic acid; Homovanillic acid; 2-Isopropylmalic acid; D-Saccharic acid; Benzoic acid; L-Argininosuccinate; thiamine phosphate	cpd:C00158,cpd:C01697,cpd:C00249,cpd:C00049,cpd:C05582,cpd:C02504,cpd:C00818,cpd:C00180,cpd:C03406,cpd:C01081
map01110	Biosynthesis of secondary metabolites	0.957718	8	36	14	68	Over	Vinblastine; Citric acid; L-Aspartic acid; 2-Isopropylmalic acid; Geniposidic acid; Benzoic acid; L-Argininosuccinate; Stevioside	cpd:C07201,cpd:C00158,cpd:C00049,cpd:C02504,cpd:C11673,cpd:C00180,cpd:C03406,cpd:C09189
map00630	Glyoxylate and dicarboxylate metabolism	1	1	4	14	68	Over	Citric acid	cpd:C00158
map00901	Indole alkaloid biosynthesis	1	1	4	14	68	Over	Vinblastine	cpd:C07201
map00970	Aminoacyl-tRNA biosynthesis	1	1	4	14	68	Over	L-Aspartic acid	cpd:C00049
map01200	Carbon metabolism	1	1	4	14	68	Over	Citric acid	cpd:C00158
