# Supplementary material for: Integrated Transcriptomic, Proteomic, and Metabolomic Analyses Revealed Molecular Mechanism for Salt Resistance in Soybean (Glycine max L.) Seedlings
Source: Int J Mol Sci. 2024 Dec 18;25(24):13559. doi: 10.3390/ijms252413559 (PMC11678865; doi:10.3390/ijms252413559)
Supplement: Supplementary file 1 [file ijms-25-13559-s001.zip › Supplementary materials-Table/Table s19 DEGs+DEMs pos corr.xlsx]

## Sheet: Table s20 DEGs+DEMs pos corr
metabolite	Gene	corr	pvalue
5'-S-Methyl-5'-thioadenosine	GLYMA_18G205800	0.987844	0.0121558
3-Methylcrotonylglycine	GLYMA_18G205800	-0.966079	0.0339214
NNK	GLYMA_18G205800	-0.971738	0.0282618
N-(6-methoxypyridin-3-yl)thiophene-2-carboxamide	GLYMA_18G205800	-0.970934	0.0290655
DHZROG	GLYMA_18G205800	-0.945973	0.0540269
N'2-(2-furylcarbonyl)-3-chloro-4-methylthiophene-2-carbohydrazide	GLYMA_18G205800	-0.997505	0.00249461
4-amino-1-(2-furylmethyl)-6-hydroxy-1,2-dihydropyrimidine-2-thione	GLYMA_18G205800	-0.965095	0.0349047
Methyl 4-hydroxy-3-methoxycinnamate	GLYMA_18G205800	-0.918049	0.0819511
Pantothenic acid	GLYMA_18G205800	-0.962073	0.0379272
1-(3-ethyl-2,4-dihydroxy-6-methoxyphenyl)butan-1-one	GLYMA_18G205800	-0.895022	0.104978
1-(3,4-dimethoxyphenyl)ethan-1-one oxime	GLYMA_18G205800	-0.928186	0.0718143
Isoeugenyl acetate	GLYMA_18G205800	-0.806407	0.193593
Adenosine 5'-monophosphate	GLYMA_18G205800	0.933075	0.0669248
N6,N6,N6-Trimethyl-L-lysine	GLYMA_18G205800	-0.920462	0.0795385
N-(9H-Purin-6-ylcarbamoyl)threonine	GLYMA_18G205800	-0.944502	0.0554984
4-oxo-5-phenylpentanoic acid	GLYMA_18G205800	-0.813625	0.186375
2-Methoxybenzaldehyde	GLYMA_18G205800	-0.865557	0.134443
Nortanshinone	GLYMA_18G205800	-0.868029	0.131971
Argininosuccinic acid	GLYMA_18G205800	0.992396	0.007604
2-Aminoadipic acid	GLYMA_18G205800	-0.833561	0.166439
4-[1-(acetyloxy)prop-2-en-1-yl]-2-methoxyphenyl 2-methylpropanoate	GLYMA_18G205800	-0.923308	0.0766921
2-(2-amino-3-methylbutanamido)-3-phenylpropanoic acid	GLYMA_18G205800	-0.892257	0.107743
Apocynin	GLYMA_18G205800	-0.845225	0.154775
trans-Zeatin-riboside	GLYMA_18G205800	-0.893057	0.106943
Methyl Eugenol	GLYMA_18G205800	-0.904845	0.0951553
4-[2-(2-oxo-1-imidazolidinyl)ethyl]-1lambda~6~,4-thiazinane-1,1-dione	GLYMA_18G205800	-0.771929	0.228071
Curcumin	GLYMA_18G205800	-0.892478	0.107522
N1-(2,3-dihydro-1,4-benzodioxin-2-ylmethyl)-2,2-dimethylpropanamide	GLYMA_18G205800	-0.896262	0.103738
Angelol B	GLYMA_18G205800	-0.824132	0.175868
Irisflorentin	GLYMA_18G205800	-0.940623	0.0593768
Methyl cinnamate	GLYMA_18G205800	-0.816121	0.183879
Casticin	GLYMA_18G205800	-0.907746	0.0922535
1,2,3,6,7-Pentamethoxyxanthone	GLYMA_18G205800	-0.919687	0.0803126
N-[2-chloro-6-(trifluoromethoxy)phenyl]-2,2-dimethylpropanamide	GLYMA_18G205800	-0.936933	0.0630671
N1-(6-methyl-4-oxo-3,4-dihydroquinazolin-2-yl)-4-nitrobenzamide	GLYMA_18G205800	-0.677887	0.322113
L-Cysteine-glutathione gisulfide	GLYMA_18G205800	0.991337	0.00866254
Debromohymenialdisine	GLYMA_18G205800	-0.656115	0.343885
Testosterone undecanoate	GLYMA_18G205800	-0.953355	0.0466454
3-hydroxy-3-methylpentanedioic acid	GLYMA_18G205800	-0.995348	0.00465166
octadec-9-ynoic acid	GLYMA_18G205800	-0.803918	0.196082
Flavokawain B	GLYMA_18G205800	-0.960742	0.0392581
Astragalus polyphenols	GLYMA_18G205800	-0.977802	0.022198
Isomucronulatol	GLYMA_18G205800	-0.983518	0.0164821
Sinapyl Alcohol	GLYMA_18G205800	-0.74016	0.25984
S-Adenosylmethionine	GLYMA_18G205800	0.956321	0.0436786
6,7-Dimethoxy-4-Methylcoumarin	GLYMA_18G205800	-0.914783	0.0852173
Docosatrienoic acid	GLYMA_18G205800	-0.77063	0.22937
Benzamide	GLYMA_18G205800	-0.697334	0.302666
Curcumol	GLYMA_18G205800	-0.839583	0.160417
4-(2,3-dihydro-1,4-benzodioxin-6-yl)-1,2-diphenylbut-2-ene-1,4-dione	GLYMA_18G205800	-0.961344	0.0386556
Acetophenone	GLYMA_18G205800	-0.930755	0.0692448
Artemisinin	GLYMA_18G205800	-0.798655	0.201345
Adenosine 3'5'-cyclic monophosphate	GLYMA_18G205800	0.942667	0.057333
Pyridoxamine	GLYMA_18G205800	-0.935494	0.0645064
Valine	GLYMA_18G205800	-0.743477	0.256523
5-chloro-2,8-dimethyl-4-[(3-nitro-2-pyridyl)oxy]quinoline	GLYMA_18G205800	0.978941	0.0210592
Kinetin 9-riboside	GLYMA_18G205800	-0.932553	0.0674465
(S)-Zearalanone	GLYMA_18G205800	-0.775975	0.224025
5'-Deoxy-5'-(Methylthio)Adenosine	GLYMA_18G205800	0.892718	0.107282
5,8-dihydroxy-10-methyl-5,8,9,10-tetrahydro-2H-oxecin-2-one	GLYMA_18G205800	-0.952564	0.0474358
Deoxycytidine	GLYMA_18G205800	-0.863176	0.136824
3-Methyl-2-Oxobutanoic Acid	GLYMA_18G205800	-0.672657	0.327343
Quercetin	GLYMA_18G205800	-0.988607	0.0113931
Ginsenoside-Ro	GLYMA_18G205800	-0.710382	0.289618
Ophiopogonanone E	GLYMA_18G205800	-0.85085	0.14915
Linarin	GLYMA_18G205800	-0.932512	0.0674882
D-(-)-Glutamine	GLYMA_18G205800	0.979205	0.0207954
DL-Arginine	GLYMA_18G205800	-0.636566	0.363434
Indole-3-pyruvate	GLYMA_18G205800	-0.639174	0.360826
GPH	GLYMA_18G205800	-0.792092	0.207908
L-5-Hydroxytryptophan	GLYMA_18G205800	-0.638062	0.361938
Phellodensin F	GLYMA_18G205800	-0.987042	0.012958
Pristimerin	GLYMA_18G205800	-0.651734	0.348266
Enoxolone	GLYMA_18G205800	-0.993299	0.00670082
Canthaxanthin	GLYMA_18G205800	0.572322	0.427678
Oleanolic acid	GLYMA_18G205800	-0.868344	0.131656
Sorbic acid	GLYMA_18G205800	-0.839858	0.160142
Phenprobamate	GLYMA_18G205800	-0.949496	0.050504
Ganoderiol A	GLYMA_18G205800	-0.945723	0.0542766
Prostaglandin A3	GLYMA_18G205800	-0.562401	0.437599
Roseoside	GLYMA_18G205800	-0.780981	0.219019
N-Benzoyl-(2R,3S)-3-phenylisoserine	GLYMA_18G205800	-0.581069	0.418931
acridine-9(10H)-thione	GLYMA_18G205800	0.858868	0.141132
(2R,3S,4S,5R,6R)-2-(hydroxymethyl)-6-(propan-2-yloxy)oxane-3,4,5-triol	GLYMA_18G205800	-0.673301	0.326699
L-Hisidine	GLYMA_18G205800	-0.742247	0.257753
3-[(4-chlorophenyl)thio]-1-phenylprop-2-en-1-one	GLYMA_18G205800	0.952778	0.0472223
Praeruptorin A	GLYMA_18G205800	-0.999522	0.000478248
Spinosin	GLYMA_18G205800	-0.802049	0.197951
Asparagine	GLYMA_18G205800	0.91264	0.08736
3-methyl-5-oxo-5-(4-toluidino)pentanoic acid	GLYMA_18G205800	-0.876864	0.123136
Sodium escinate	GLYMA_18G205800	-0.890585	0.109415
1,7-bis(4-hydroxyphenyl)-5-methoxyheptan-3-one	GLYMA_18G205800	-0.901014	0.0989862
Lactucin	GLYMA_18G205800	-0.596437	0.403563
methyl 3,4,5-trihydroxycyclohex-1-ene-1-carboxylate	GLYMA_18G205800	-0.882585	0.117415
2-[2-(methylthio)benzoyl]benzoic acid	GLYMA_18G205800	-0.977678	0.0223223
mesityl (4-methylphenyl) sulfone	GLYMA_18G205800	0.265843	0.734157
Methionine sulfoxide	GLYMA_18G205800	0.898882	0.101118
methyl isoquinoline-3-carboxylate	GLYMA_18G205800	0.65075	0.34925
5,7-dihydroxy-3,8-dimethoxy-2-phenyl-4H-chromen-4-one	GLYMA_18G205800	-0.623255	0.376745
1-Phenyl-3-methyl-5-pyrazolone	GLYMA_18G205800	-0.480121	0.519879
MAG (18:3)	GLYMA_18G205800	-0.95176	0.0482401
Guanosine 3',5'-Cyclic Monophosphate	GLYMA_18G205800	0.755756	0.244244
Ala-trp	GLYMA_18G205800	-0.652103	0.347897
Tigloylgomisin H	GLYMA_18G205800	0.757751	0.242249
4-Hydroxy-L-Glutamic Acid	GLYMA_18G205800	0.896991	0.103009
2-[(3S)-1-(4-Fluorobenzyl)-3-pyrrolidinyl]-5-methyl-1H-benzimidazole	GLYMA_18G205800	-0.502117	0.497883
5-Methylcytosine	GLYMA_18G205800	-0.71767	0.28233
3',5,7-Trihydroxy-4'-methoxyflavanone	GLYMA_18G205800	-0.943174	0.0568258
L-arginine	GLYMA_18G205800	-0.632743	0.367257
N-(5-acetamidopentyl)acetamide	GLYMA_18G205800	0.999665	0.000335435
LSD-d3	GLYMA_18G205800	0.911916	0.0880837
Hesperetin	GLYMA_18G205800	-0.943607	0.0563932
Glycerophospho-N-palmitoyl ethanolamine	GLYMA_18G205800	0.789288	0.210712
Indole-3-acetamide	GLYMA_18G205800	-0.531193	0.468807
Fraxinellone	GLYMA_18G205800	-0.763474	0.236526
5-Fluoro-2-[(3S)-1-(2-methylbenzyl)-3-pyrrolidinyl]-1H-benzimidazole	GLYMA_18G205800	-0.475106	0.524894
3-Hydroxy-3-methylbutanoic acid	GLYMA_18G205800	0.780611	0.219389
20-Hydroxyecdysone	GLYMA_18G205800	-0.809505	0.190495
Patchouli alcohol	GLYMA_18G205800	0.281455	0.718545
Integrifoside A	GLYMA_18G205800	-0.571432	0.428568
4-(anilinomethylidene)-3-methyl-4,5-dihydroisoxazol-5-one	GLYMA_18G205800	-0.511923	0.488077
N-2-Hydroxycyclopentyladenosine	GLYMA_18G205800	-0.855344	0.144656
Ruscogenin	GLYMA_18G205800	-0.385059	0.614941
Oleoyl ethylamide	GLYMA_18G205800	0.780501	0.219499
2-Amino-1,3,4-octadecanetriol	GLYMA_18G205800	0.825869	0.174131
Senecionine	GLYMA_18G205800	-0.899143	0.100857
Hexadecanamide	GLYMA_18G205800	0.523738	0.476262
Cyanin chloride	GLYMA_18G205800	0.956072	0.0439276
Gracillin	GLYMA_18G205800	-0.603638	0.396362
Glibenclamide	GLYMA_18G205800	-0.923127	0.0768735
Aloenin	GLYMA_18G205800	-0.765361	0.234639
3'-Adenosine monophosphate (3'-AMP)	GLYMA_18G205800	0.778153	0.221847
Xanthine	GLYMA_18G205800	-0.551557	0.448443
N'-Formylkynurenine	GLYMA_18G205800	-0.503502	0.496498
Cefdinir	GLYMA_18G205800	0.893818	0.106182
NNH	GLYMA_18G205800	0.270265	0.729735
Lupulin A	GLYMA_18G205800	-0.60484	0.39516
Methyl syringate	GLYMA_18G205800	-0.38777	0.61223
Schisantherin A	GLYMA_18G205800	-0.864574	0.135426
Ginkgolic Acid (C13:0)	GLYMA_18G205800	-0.755125	0.244875
Polyphyllin V	GLYMA_18G205800	-0.82045	0.17955
Ergocalciferol	GLYMA_18G205800	0.954287	0.0457133
Diflucortolone pivalate	GLYMA_18G205800	-0.174588	0.825412
Phytolaccagenin	GLYMA_18G205800	-0.33572	0.66428
L-Saccharopine	GLYMA_18G205800	-0.503869	0.496131
AKBA	GLYMA_18G205800	-0.4083	0.5917
Poricoic acid B	GLYMA_18G205800	-0.547649	0.452351
Nordihydroguaiaretic acid	GLYMA_18G205800	0.164997	0.835003
N-(2-Hydroxyethyl)iminodiacetic acid	GLYMA_18G205800	0.930718	0.0692817
Threonine	GLYMA_18G205800	-0.492503	0.507497
PC (17:1/17:1)	GLYMA_18G205800	0.255051	0.744949
Tiglic acid	GLYMA_18G205800	-0.803153	0.196847
5'-S-Methyl-5'-thioadenosine	GLYMA_07G155200	0.987376	0.0126245
3-Methylcrotonylglycine	GLYMA_07G155200	-0.96579	0.0342104
NNK	GLYMA_07G155200	-0.971452	0.0285484
N-(6-methoxypyridin-3-yl)thiophene-2-carboxamide	GLYMA_07G155200	-0.970194	0.0298061
DHZROG	GLYMA_07G155200	-0.945792	0.0542085
N'2-(2-furylcarbonyl)-3-chloro-4-methylthiophene-2-carbohydrazide	GLYMA_07G155200	-0.997354	0.00264616
4-amino-1-(2-furylmethyl)-6-hydroxy-1,2-dihydropyrimidine-2-thione	GLYMA_07G155200	-0.964457	0.0355432
Methyl 4-hydroxy-3-methoxycinnamate	GLYMA_07G155200	-0.918323	0.0816771
Pantothenic acid	GLYMA_07G155200	-0.962896	0.0371038
1-(3-ethyl-2,4-dihydroxy-6-methoxyphenyl)butan-1-one	GLYMA_07G155200	-0.893684	0.106316
1-(3,4-dimethoxyphenyl)ethan-1-one oxime	GLYMA_07G155200	-0.927161	0.0728388
Isoeugenyl acetate	GLYMA_07G155200	-0.807453	0.192547
Adenosine 5'-monophosphate	GLYMA_07G155200	0.93199	0.0680104
N6,N6,N6-Trimethyl-L-lysine	GLYMA_07G155200	-0.920501	0.0794994
N-(9H-Purin-6-ylcarbamoyl)threonine	GLYMA_07G155200	-0.94459	0.0554105
4-oxo-5-phenylpentanoic acid	GLYMA_07G155200	-0.813769	0.186231
2-Methoxybenzaldehyde	GLYMA_07G155200	-0.865463	0.134537
Nortanshinone	GLYMA_07G155200	-0.866997	0.133003
Argininosuccinic acid	GLYMA_07G155200	0.992455	0.00754521
2-Aminoadipic acid	GLYMA_07G155200	-0.834569	0.165431
4-[1-(acetyloxy)prop-2-en-1-yl]-2-methoxyphenyl 2-methylpropanoate	GLYMA_07G155200	-0.92303	0.0769705
2-(2-amino-3-methylbutanamido)-3-phenylpropanoic acid	GLYMA_07G155200	-0.892542	0.107458
Apocynin	GLYMA_07G155200	-0.845442	0.154558
trans-Zeatin-riboside	GLYMA_07G155200	-0.894216	0.105784
Methyl Eugenol	GLYMA_07G155200	-0.904333	0.0956668
4-[2-(2-oxo-1-imidazolidinyl)ethyl]-1lambda~6~,4-thiazinane-1,1-dione	GLYMA_07G155200	-0.773073	0.226927
Curcumin	GLYMA_07G155200	-0.891209	0.108791
N1-(2,3-dihydro-1,4-benzodioxin-2-ylmethyl)-2,2-dimethylpropanamide	GLYMA_07G155200	-0.897187	0.102813
Angelol B	GLYMA_07G155200	-0.822466	0.177534
Irisflorentin	GLYMA_07G155200	-0.94	0.0600004
Methyl cinnamate	GLYMA_07G155200	-0.816806	0.183194
Casticin	GLYMA_07G155200	-0.907661	0.0923394
1,2,3,6,7-Pentamethoxyxanthone	GLYMA_07G155200	-0.918471	0.0815295
N-[2-chloro-6-(trifluoromethoxy)phenyl]-2,2-dimethylpropanamide	GLYMA_07G155200	-0.93645	0.0635501
N1-(6-methyl-4-oxo-3,4-dihydroquinazolin-2-yl)-4-nitrobenzamide	GLYMA_07G155200	-0.679373	0.320627
L-Cysteine-glutathione gisulfide	GLYMA_07G155200	0.991617	0.00838288
Debromohymenialdisine	GLYMA_07G155200	-0.65817	0.34183
Testosterone undecanoate	GLYMA_07G155200	-0.953971	0.0460295
3-hydroxy-3-methylpentanedioic acid	GLYMA_07G155200	-0.995427	0.00457303
octadec-9-ynoic acid	GLYMA_07G155200	-0.80331	0.19669
Flavokawain B	GLYMA_07G155200	-0.961561	0.0384385
Astragalus polyphenols	GLYMA_07G155200	-0.97844	0.0215598
Isomucronulatol	GLYMA_07G155200	-0.983019	0.0169806
Sinapyl Alcohol	GLYMA_07G155200	-0.741175	0.258825
S-Adenosylmethionine	GLYMA_07G155200	0.955583	0.0444172
6,7-Dimethoxy-4-Methylcoumarin	GLYMA_07G155200	-0.915574	0.0844263
Docosatrienoic acid	GLYMA_07G155200	-0.768745	0.231255
Benzamide	GLYMA_07G155200	-0.697906	0.302094
Curcumol	GLYMA_07G155200	-0.840098	0.159902
4-(2,3-dihydro-1,4-benzodioxin-6-yl)-1,2-diphenylbut-2-ene-1,4-dione	GLYMA_07G155200	-0.960756	0.0392437
Acetophenone	GLYMA_07G155200	-0.931884	0.0681159
Artemisinin	GLYMA_07G155200	-0.798424	0.201576
Adenosine 3'5'-cyclic monophosphate	GLYMA_07G155200	0.941787	0.0582134
Pyridoxamine	GLYMA_07G155200	-0.934391	0.0656089
Valine	GLYMA_07G155200	-0.745173	0.254827
5-chloro-2,8-dimethyl-4-[(3-nitro-2-pyridyl)oxy]quinoline	GLYMA_07G155200	0.978431	0.021569
Kinetin 9-riboside	GLYMA_07G155200	-0.932332	0.0676678
(S)-Zearalanone	GLYMA_07G155200	-0.774751	0.225249
5'-Deoxy-5'-(Methylthio)Adenosine	GLYMA_07G155200	0.891782	0.108218
5,8-dihydroxy-10-methyl-5,8,9,10-tetrahydro-2H-oxecin-2-one	GLYMA_07G155200	-0.951656	0.048344
Deoxycytidine	GLYMA_07G155200	-0.861695	0.138305
3-Methyl-2-Oxobutanoic Acid	GLYMA_07G155200	-0.672206	0.327794
Quercetin	GLYMA_07G155200	-0.988559	0.0114405
Ginsenoside-Ro	GLYMA_07G155200	-0.708306	0.291694
Ophiopogonanone E	GLYMA_07G155200	-0.849214	0.150786
Linarin	GLYMA_07G155200	-0.9315	0.0684996
D-(-)-Glutamine	GLYMA_07G155200	0.978884	0.0211157
DL-Arginine	GLYMA_07G155200	-0.63789	0.36211
Indole-3-pyruvate	GLYMA_07G155200	-0.641059	0.358941
GPH	GLYMA_07G155200	-0.793239	0.206761
L-5-Hydroxytryptophan	GLYMA_07G155200	-0.639954	0.360046
Phellodensin F	GLYMA_07G155200	-0.987011	0.012989
Pristimerin	GLYMA_07G155200	-0.653987	0.346013
Enoxolone	GLYMA_07G155200	-0.993393	0.0066073
Canthaxanthin	GLYMA_07G155200	0.572479	0.427521
Oleanolic acid	GLYMA_07G155200	-0.869362	0.130638
Sorbic acid	GLYMA_07G155200	-0.841016	0.158984
Phenprobamate	GLYMA_07G155200	-0.9489	0.0511001
Ganoderiol A	GLYMA_07G155200	-0.945909	0.0540909
Prostaglandin A3	GLYMA_07G155200	-0.564494	0.435506
Roseoside	GLYMA_07G155200	-0.782863	0.217137
N-Benzoyl-(2R,3S)-3-phenylisoserine	GLYMA_07G155200	-0.582246	0.417754
acridine-9(10H)-thione	GLYMA_07G155200	0.858106	0.141894
(2R,3S,4S,5R,6R)-2-(hydroxymethyl)-6-(propan-2-yloxy)oxane-3,4,5-triol	GLYMA_07G155200	-0.671164	0.328836
L-Hisidine	GLYMA_07G155200	-0.742459	0.257541
3-[(4-chlorophenyl)thio]-1-phenylprop-2-en-1-one	GLYMA_07G155200	0.952174	0.0478258
Praeruptorin A	GLYMA_07G155200	-0.999607	0.000393316
Spinosin	GLYMA_07G155200	-0.802737	0.197263
Asparagine	GLYMA_07G155200	0.911376	0.0886235
3-methyl-5-oxo-5-(4-toluidino)pentanoic acid	GLYMA_07G155200	-0.876848	0.123152
Sodium escinate	GLYMA_07G155200	-0.889621	0.110379
1,7-bis(4-hydroxyphenyl)-5-methoxyheptan-3-one	GLYMA_07G155200	-0.900037	0.0999634
Lactucin	GLYMA_07G155200	-0.594325	0.405675
methyl 3,4,5-trihydroxycyclohex-1-ene-1-carboxylate	GLYMA_07G155200	-0.881132	0.118868
2-[2-(methylthio)benzoyl]benzoic acid	GLYMA_07G155200	-0.977218	0.0227819
mesityl (4-methylphenyl) sulfone	GLYMA_07G155200	0.268179	0.731821
Methionine sulfoxide	GLYMA_07G155200	0.897519	0.102481
methyl isoquinoline-3-carboxylate	GLYMA_07G155200	0.649349	0.350651
5,7-dihydroxy-3,8-dimethoxy-2-phenyl-4H-chromen-4-one	GLYMA_07G155200	-0.623053	0.376947
1-Phenyl-3-methyl-5-pyrazolone	GLYMA_07G155200	-0.48273	0.51727
MAG (18:3)	GLYMA_07G155200	-0.951296	0.0487042
Guanosine 3',5'-Cyclic Monophosphate	GLYMA_07G155200	0.75372	0.24628
Ala-trp	GLYMA_07G155200	-0.650809	0.349191
Tigloylgomisin H	GLYMA_07G155200	0.755762	0.244238
4-Hydroxy-L-Glutamic Acid	GLYMA_07G155200	0.895735	0.104265
2-[(3S)-1-(4-Fluorobenzyl)-3-pyrrolidinyl]-5-methyl-1H-benzimidazole	GLYMA_07G155200	-0.502906	0.497094
5-Methylcytosine	GLYMA_07G155200	-0.718159	0.281841
3',5,7-Trihydroxy-4'-methoxyflavanone	GLYMA_07G155200	-0.942362	0.0576379
L-arginine	GLYMA_07G155200	-0.633272	0.366728
N-(5-acetamidopentyl)acetamide	GLYMA_07G155200	0.999675	0.00032481
LSD-d3	GLYMA_07G155200	0.913186	0.0868142
Hesperetin	GLYMA_07G155200	-0.942663	0.0573368
Glycerophospho-N-palmitoyl ethanolamine	GLYMA_07G155200	0.790935	0.209065
Indole-3-acetamide	GLYMA_07G155200	-0.533141	0.466859
Fraxinellone	GLYMA_07G155200	-0.762304	0.237696
5-Fluoro-2-[(3S)-1-(2-methylbenzyl)-3-pyrrolidinyl]-1H-benzimidazole	GLYMA_07G155200	-0.475864	0.524136
3-Hydroxy-3-methylbutanoic acid	GLYMA_07G155200	0.778824	0.221176
20-Hydroxyecdysone	GLYMA_07G155200	-0.807687	0.192313
Patchouli alcohol	GLYMA_07G155200	0.283785	0.716215
Integrifoside A	GLYMA_07G155200	-0.573539	0.426461
4-(anilinomethylidene)-3-methyl-4,5-dihydroisoxazol-5-one	GLYMA_07G155200	-0.514539	0.485461
N-2-Hydroxycyclopentyladenosine	GLYMA_07G155200	-0.856891	0.143109
Ruscogenin	GLYMA_07G155200	-0.382691	0.617309
Oleoyl ethylamide	GLYMA_07G155200	0.781789	0.218211
2-Amino-1,3,4-octadecanetriol	GLYMA_07G155200	0.827468	0.172532
Senecionine	GLYMA_07G155200	-0.897931	0.102069
Hexadecanamide	GLYMA_07G155200	0.524378	0.475622
Cyanin chloride	GLYMA_07G155200	0.955588	0.0444123
Gracillin	GLYMA_07G155200	-0.602161	0.397839
Glibenclamide	GLYMA_07G155200	-0.9241	0.0759003
Aloenin	GLYMA_07G155200	-0.765835	0.234165
3'-Adenosine monophosphate (3'-AMP)	GLYMA_07G155200	0.776275	0.223725
Xanthine	GLYMA_07G155200	-0.553935	0.446065
N'-Formylkynurenine	GLYMA_07G155200	-0.505775	0.494225
Cefdinir	GLYMA_07G155200	0.892871	0.107129
NNH	GLYMA_07G155200	0.270717	0.729283
Lupulin A	GLYMA_07G155200	-0.604686	0.395314
Methyl syringate	GLYMA_07G155200	-0.389318	0.610682
Schisantherin A	GLYMA_07G155200	-0.863856	0.136144
Ginkgolic Acid (C13:0)	GLYMA_07G155200	-0.755966	0.244034
Polyphyllin V	GLYMA_07G155200	-0.820899	0.179101
Ergocalciferol	GLYMA_07G155200	0.954801	0.0451987
Diflucortolone pivalate	GLYMA_07G155200	-0.17476	0.82524
Phytolaccagenin	GLYMA_07G155200	-0.333874	0.666126
L-Saccharopine	GLYMA_07G155200	-0.506002	0.493998
AKBA	GLYMA_07G155200	-0.407697	0.592303
Poricoic acid B	GLYMA_07G155200	-0.550008	0.449992
Nordihydroguaiaretic acid	GLYMA_07G155200	0.167794	0.832206
N-(2-Hydroxyethyl)iminodiacetic acid	GLYMA_07G155200	0.929904	0.0700955
Threonine	GLYMA_07G155200	-0.492136	0.507864
PC (17:1/17:1)	GLYMA_07G155200	0.254186	0.745814
Tiglic acid	GLYMA_07G155200	-0.801999	0.198001
5'-S-Methyl-5'-thioadenosine	GLYMA_02G228100	0.978486	0.0215142
3-Methylcrotonylglycine	GLYMA_02G228100	-0.959829	0.0401707
NNK	GLYMA_02G228100	-0.965522	0.0344781
N-(6-methoxypyridin-3-yl)thiophene-2-carboxamide	GLYMA_02G228100	-0.956935	0.0430648
DHZROG	GLYMA_02G228100	-0.941593	0.0584069
N'2-(2-furylcarbonyl)-3-chloro-4-methylthiophene-2-carbohydrazide	GLYMA_02G228100	-0.993571	0.00642897
4-amino-1-(2-furylmethyl)-6-hydroxy-1,2-dihydropyrimidine-2-thione	GLYMA_02G228100	-0.952853	0.0471468
Methyl 4-hydroxy-3-methoxycinnamate	GLYMA_02G228100	-0.921517	0.0784827
Pantothenic acid	GLYMA_02G228100	-0.974904	0.0250958
1-(3-ethyl-2,4-dihydroxy-6-methoxyphenyl)butan-1-one	GLYMA_02G228100	-0.870876	0.129124
1-(3,4-dimethoxyphenyl)ethan-1-one oxime	GLYMA_02G228100	-0.909375	0.0906249
Isoeugenyl acetate	GLYMA_02G228100	-0.823253	0.176747
Adenosine 5'-monophosphate	GLYMA_02G228100	0.913211	0.0867892
N6,N6,N6-Trimethyl-L-lysine	GLYMA_02G228100	-0.919898	0.0801018
N-(9H-Purin-6-ylcarbamoyl)threonine	GLYMA_02G228100	-0.944744	0.0552559
4-oxo-5-phenylpentanoic acid	GLYMA_02G228100	-0.815004	0.184996
2-Methoxybenzaldehyde	GLYMA_02G228100	-0.86279	0.13721
Nortanshinone	GLYMA_02G228100	-0.849168	0.150832
Argininosuccinic acid	GLYMA_02G228100	0.992075	0.00792482
2-Aminoadipic acid	GLYMA_02G228100	-0.849731	0.150269
4-[1-(acetyloxy)prop-2-en-1-yl]-2-methoxyphenyl 2-methylpropanoate	GLYMA_02G228100	-0.917298	0.0827022
2-(2-amino-3-methylbutanamido)-3-phenylpropanoic acid	GLYMA_02G228100	-0.895952	0.104048
Apocynin	GLYMA_02G228100	-0.847806	0.152194
trans-Zeatin-riboside	GLYMA_02G228100	-0.911741	0.0882594
Methyl Eugenol	GLYMA_02G228100	-0.894862	0.105138
4-[2-(2-oxo-1-imidazolidinyl)ethyl]-1lambda~6~,4-thiazinane-1,1-dione	GLYMA_02G228100	-0.790516	0.209484
Curcumin	GLYMA_02G228100	-0.869523	0.130477
N1-(2,3-dihydro-1,4-benzodioxin-2-ylmethyl)-2,2-dimethylpropanamide	GLYMA_02G228100	-0.910917	0.0890834
Angelol B	GLYMA_02G228100	-0.794472	0.205528
Irisflorentin	GLYMA_02G228100	-0.928671	0.0713286
Methyl cinnamate	GLYMA_02G228100	-0.826781	0.173219
Casticin	GLYMA_02G228100	-0.905059	0.0949411
1,2,3,6,7-Pentamethoxyxanthone	GLYMA_02G228100	-0.89759	0.10241
N-[2-chloro-6-(trifluoromethoxy)phenyl]-2,2-dimethylpropanamide	GLYMA_02G228100	-0.927396	0.0726039
N1-(6-methyl-4-oxo-3,4-dihydroquinazolin-2-yl)-4-nitrobenzamide	GLYMA_02G228100	-0.702462	0.297538
L-Cysteine-glutathione gisulfide	GLYMA_02G228100	0.994805	0.00519475
Debromohymenialdisine	GLYMA_02G228100	-0.69048	0.30952
Testosterone undecanoate	GLYMA_02G228100	-0.962638	0.0373616
3-hydroxy-3-methylpentanedioic acid	GLYMA_02G228100	-0.995364	0.00463612
octadec-9-ynoic acid	GLYMA_02G228100	-0.792415	0.207585
Flavokawain B	GLYMA_02G228100	-0.973508	0.0264921
Astragalus polyphenols	GLYMA_02G228100	-0.987435	0.0125651
Isomucronulatol	GLYMA_02G228100	-0.973653	0.0263473
Sinapyl Alcohol	GLYMA_02G228100	-0.75657	0.24343
S-Adenosylmethionine	GLYMA_02G228100	0.942376	0.0576241
6,7-Dimethoxy-4-Methylcoumarin	GLYMA_02G228100	-0.927121	0.0728791
Docosatrienoic acid	GLYMA_02G228100	-0.737275	0.262725
Benzamide	GLYMA_02G228100	-0.706198	0.293802
Curcumol	GLYMA_02G228100	-0.847296	0.152704
4-(2,3-dihydro-1,4-benzodioxin-6-yl)-1,2-diphenylbut-2-ene-1,4-dione	GLYMA_02G228100	-0.949973	0.0500267
Acetophenone	GLYMA_02G228100	-0.948865	0.0511347
Artemisinin	GLYMA_02G228100	-0.793633	0.206367
Adenosine 3'5'-cyclic monophosphate	GLYMA_02G228100	0.926308	0.0736916
Pyridoxamine	GLYMA_02G228100	-0.915337	0.0846625
Valine	GLYMA_02G228100	-0.771567	0.228433
5-chloro-2,8-dimethyl-4-[(3-nitro-2-pyridyl)oxy]quinoline	GLYMA_02G228100	0.968889	0.0311109
Kinetin 9-riboside	GLYMA_02G228100	-0.927511	0.0724891
(S)-Zearalanone	GLYMA_02G228100	-0.753958	0.246042
5'-Deoxy-5'-(Methylthio)Adenosine	GLYMA_02G228100	0.875474	0.124526
5,8-dihydroxy-10-methyl-5,8,9,10-tetrahydro-2H-oxecin-2-one	GLYMA_02G228100	-0.935716	0.0642841
Deoxycytidine	GLYMA_02G228100	-0.836626	0.163374
3-Methyl-2-Oxobutanoic Acid	GLYMA_02G228100	-0.664021	0.335979
Quercetin	GLYMA_02G228100	-0.986469	0.0135306
Ginsenoside-Ro	GLYMA_02G228100	-0.673841	0.326159
Ophiopogonanone E	GLYMA_02G228100	-0.821665	0.178335
Linarin	GLYMA_02G228100	-0.913921	0.0860792
D-(-)-Glutamine	GLYMA_02G228100	0.972402	0.0275981
DL-Arginine	GLYMA_02G228100	-0.658412	0.341588
Indole-3-pyruvate	GLYMA_02G228100	-0.670644	0.329356
GPH	GLYMA_02G228100	-0.810691	0.189309
L-5-Hydroxytryptophan	GLYMA_02G228100	-0.669641	0.330359
Phellodensin F	GLYMA_02G228100	-0.985189	0.0148113
Pristimerin	GLYMA_02G228100	-0.689503	0.310497
Enoxolone	GLYMA_02G228100	-0.993573	0.00642741
Canthaxanthin	GLYMA_02G228100	0.574247	0.425753
Oleanolic acid	GLYMA_02G228100	-0.884634	0.115366
Sorbic acid	GLYMA_02G228100	-0.858599	0.141401
Phenprobamate	GLYMA_02G228100	-0.938003	0.0619971
Ganoderiol A	GLYMA_02G228100	-0.947641	0.0523592
Prostaglandin A3	GLYMA_02G228100	-0.597546	0.402454
Roseoside	GLYMA_02G228100	-0.812209	0.187791
N-Benzoyl-(2R,3S)-3-phenylisoserine	GLYMA_02G228100	-0.600469	0.399531
acridine-9(10H)-thione	GLYMA_02G228100	0.84466	0.15534
(2R,3S,4S,5R,6R)-2-(hydroxymethyl)-6-(propan-2-yloxy)oxane-3,4,5-triol	GLYMA_02G228100	-0.635753	0.364247
L-Hisidine	GLYMA_02G228100	-0.744885	0.255115
3-[(4-chlorophenyl)thio]-1-phenylprop-2-en-1-one	GLYMA_02G228100	0.941153	0.0588474
Praeruptorin A	GLYMA_02G228100	-0.99964	0.000360341
Spinosin	GLYMA_02G228100	-0.81276	0.18724
Asparagine	GLYMA_02G228100	0.889753	0.110247
3-methyl-5-oxo-5-(4-toluidino)pentanoic acid	GLYMA_02G228100	-0.875415	0.124585
Sodium escinate	GLYMA_02G228100	-0.872863	0.127137
1,7-bis(4-hydroxyphenyl)-5-methoxyheptan-3-one	GLYMA_02G228100	-0.883051	0.116949
Lactucin	GLYMA_02G228100	-0.559429	0.440571
methyl 3,4,5-trihydroxycyclohex-1-ene-1-carboxylate	GLYMA_02G228100	-0.856488	0.143512
2-[2-(methylthio)benzoyl]benzoic acid	GLYMA_02G228100	-0.968488	0.0315123
mesityl (4-methylphenyl) sulfone	GLYMA_02G228100	0.305531	0.694469
Methionine sulfoxide	GLYMA_02G228100	0.874304	0.125696
methyl isoquinoline-3-carboxylate	GLYMA_02G228100	0.625853	0.374147
5,7-dihydroxy-3,8-dimethoxy-2-phenyl-4H-chromen-4-one	GLYMA_02G228100	-0.618969	0.381031
1-Phenyl-3-methyl-5-pyrazolone	GLYMA_02G228100	-0.524227	0.475773
MAG (18:3)	GLYMA_02G228100	-0.942529	0.0574712
Guanosine 3',5'-Cyclic Monophosphate	GLYMA_02G228100	0.719848	0.280152
Ala-trp	GLYMA_02G228100	-0.629038	0.370962
Tigloylgomisin H	GLYMA_02G228100	0.722634	0.277366
4-Hydroxy-L-Glutamic Acid	GLYMA_02G228100	0.874243	0.125757
2-[(3S)-1-(4-Fluorobenzyl)-3-pyrrolidinyl]-5-methyl-1H-benzimidazole	GLYMA_02G228100	-0.51498	0.48502
5-Methylcytosine	GLYMA_02G228100	-0.725104	0.274896
3',5,7-Trihydroxy-4'-methoxyflavanone	GLYMA_02G228100	-0.927986	0.072014
L-arginine	GLYMA_02G228100	-0.640979	0.359021
N-(5-acetamidopentyl)acetamide	GLYMA_02G228100	0.998508	0.00149187
LSD-d3	GLYMA_02G228100	0.932463	0.0675367
Hesperetin	GLYMA_02G228100	-0.926163	0.0738374
Glycerophospho-N-palmitoyl ethanolamine	GLYMA_02G228100	0.816473	0.183527
Indole-3-acetamide	GLYMA_02G228100	-0.563887	0.436113
Fraxinellone	GLYMA_02G228100	-0.742401	0.257599
5-Fluoro-2-[(3S)-1-(2-methylbenzyl)-3-pyrrolidinyl]-1H-benzimidazole	GLYMA_02G228100	-0.487467	0.512533
3-Hydroxy-3-methylbutanoic acid	GLYMA_02G228100	0.748924	0.251076
20-Hydroxyecdysone	GLYMA_02G228100	-0.777249	0.222751
Patchouli alcohol	GLYMA_02G228100	0.321031	0.678969
Integrifoside A	GLYMA_02G228100	-0.60679	0.39321
4-(anilinomethylidene)-3-methyl-4,5-dihydroisoxazol-5-one	GLYMA_02G228100	-0.556096	0.443904
N-2-Hydroxycyclopentyladenosine	GLYMA_02G228100	-0.880721	0.119279
Ruscogenin	GLYMA_02G228100	-0.343938	0.656062
Oleoyl ethylamide	GLYMA_02G228100	0.801542	0.198458
2-Amino-1,3,4-octadecanetriol	GLYMA_02G228100	0.852182	0.147818
Senecionine	GLYMA_02G228100	-0.87715	0.12285
Hexadecanamide	GLYMA_02G228100	0.534015	0.465985
Cyanin chloride	GLYMA_02G228100	0.94648	0.0535201
Gracillin	GLYMA_02G228100	-0.577505	0.422495
Glibenclamide	GLYMA_02G228100	-0.938577	0.0614233
Aloenin	GLYMA_02G228100	-0.77246	0.22754
3'-Adenosine monophosphate (3'-AMP)	GLYMA_02G228100	0.744917	0.255083
Xanthine	GLYMA_02G228100	-0.591591	0.408409
N'-Formylkynurenine	GLYMA_02G228100	-0.541794	0.458206
Cefdinir	GLYMA_02G228100	0.87639	0.12361
NNH	GLYMA_02G228100	0.277661	0.722339
Lupulin A	GLYMA_02G228100	-0.601388	0.398612
Methyl syringate	GLYMA_02G228100	-0.413803	0.586197
Schisantherin A	GLYMA_02G228100	-0.851098	0.148902
Ginkgolic Acid (C13:0)	GLYMA_02G228100	-0.768537	0.231463
Polyphyllin V	GLYMA_02G228100	-0.827046	0.172954
Ergocalciferol	GLYMA_02G228100	0.961833	0.0381674
Diflucortolone pivalate	GLYMA_02G228100	-0.177305	0.822695
Phytolaccagenin	GLYMA_02G228100	-0.303623	0.696377
L-Saccharopine	GLYMA_02G228100	-0.539768	0.460232
AKBA	GLYMA_02G228100	-0.397413	0.602587
Poricoic acid B	GLYMA_02G228100	-0.58736	0.41264
Nordihydroguaiaretic acid	GLYMA_02G228100	0.212744	0.787256
N-(2-Hydroxyethyl)iminodiacetic acid	GLYMA_02G228100	0.915518	0.0844821
Threonine	GLYMA_02G228100	-0.48554	0.51446
PC (17:1/17:1)	GLYMA_02G228100	0.239884	0.760116
Tiglic acid	GLYMA_02G228100	-0.782289	0.217711
5'-S-Methyl-5'-thioadenosine	GLYMA_01G204800	-0.911071	0.0889285
3-Methylcrotonylglycine	GLYMA_01G204800	0.861489	0.138511
NNK	GLYMA_01G204800	0.865828	0.134172
N-(6-methoxypyridin-3-yl)thiophene-2-carboxamide	GLYMA_01G204800	0.944282	0.0557184
DHZROG	GLYMA_01G204800	0.825879	0.174121
N'2-(2-furylcarbonyl)-3-chloro-4-methylthiophene-2-carbohydrazide	GLYMA_01G204800	0.863914	0.136086
4-amino-1-(2-furylmethyl)-6-hydroxy-1,2-dihydropyrimidine-2-thione	GLYMA_01G204800	0.921597	0.0784028
Methyl 4-hydroxy-3-methoxycinnamate	GLYMA_01G204800	0.723033	0.276967
Pantothenic acid	GLYMA_01G204800	0.664215	0.335785
1-(3-ethyl-2,4-dihydroxy-6-methoxyphenyl)butan-1-one	GLYMA_01G204800	0.984721	0.0152791
1-(3,4-dimethoxyphenyl)ethan-1-one oxime	GLYMA_01G204800	0.957882	0.0421177
Isoeugenyl acetate	GLYMA_01G204800	0.49483	0.50517
Adenosine 5'-monophosphate	GLYMA_01G204800	-0.972633	0.0273673
N6,N6,N6-Trimethyl-L-lysine	GLYMA_01G204800	0.76601	0.23399
N-(9H-Purin-6-ylcarbamoyl)threonine	GLYMA_01G204800	0.777675	0.222325
4-oxo-5-phenylpentanoic acid	GLYMA_01G204800	0.658022	0.341978
2-Methoxybenzaldehyde	GLYMA_01G204800	0.743061	0.256939
Nortanshinone	GLYMA_01G204800	0.908698	0.0913023
Argininosuccinic acid	GLYMA_01G204800	-0.822961	0.177039
2-Aminoadipic acid	GLYMA_01G204800	0.524132	0.475868
4-[1-(acetyloxy)prop-2-en-1-yl]-2-methoxyphenyl 2-methylpropanoate	GLYMA_01G204800	0.823729	0.176271
2-(2-amino-3-methylbutanamido)-3-phenylpropanoic acid	GLYMA_01G204800	0.699427	0.300573
Apocynin	GLYMA_01G204800	0.671908	0.328092
trans-Zeatin-riboside	GLYMA_01G204800	0.547716	0.452284
Methyl Eugenol	GLYMA_01G204800	0.848861	0.151139
4-[2-(2-oxo-1-imidazolidinyl)ethyl]-1lambda~6~,4-thiazinane-1,1-dione	GLYMA_01G204800	0.448648	0.551352
Curcumin	GLYMA_01G204800	0.97051	0.0294896
N1-(2,3-dihydro-1,4-benzodioxin-2-ylmethyl)-2,2-dimethylpropanamide	GLYMA_01G204800	0.591323	0.408677
Angelol B	GLYMA_01G204800	0.982219	0.0177814
Irisflorentin	GLYMA_01G204800	0.898431	0.101569
Methyl cinnamate	GLYMA_01G204800	0.565734	0.434266
Casticin	GLYMA_01G204800	0.7771	0.2229
1,2,3,6,7-Pentamethoxyxanthone	GLYMA_01G204800	0.984269	0.015731
N-[2-chloro-6-(trifluoromethoxy)phenyl]-2,2-dimethylpropanamide	GLYMA_01G204800	0.870834	0.129166
N1-(6-methyl-4-oxo-3,4-dihydroquinazolin-2-yl)-4-nitrobenzamide	GLYMA_01G204800	0.310104	0.689896
L-Cysteine-glutathione gisulfide	GLYMA_01G204800	-0.783573	0.216427
Debromohymenialdisine	GLYMA_01G204800	0.192596	0.807404
Testosterone undecanoate	GLYMA_01G204800	0.693078	0.306922
3-hydroxy-3-methylpentanedioic acid	GLYMA_01G204800	0.82198	0.17802
octadec-9-ynoic acid	GLYMA_01G204800	0.780958	0.219042
Flavokawain B	GLYMA_01G204800	0.663782	0.336218
Astragalus polyphenols	GLYMA_01G204800	0.709723	0.290277
Isomucronulatol	GLYMA_01G204800	0.912651	0.0873489
Sinapyl Alcohol	GLYMA_01G204800	0.444546	0.555454
S-Adenosylmethionine	GLYMA_01G204800	-0.931666	0.0683344
6,7-Dimethoxy-4-Methylcoumarin	GLYMA_01G204800	0.630168	0.369832
Docosatrienoic acid	GLYMA_01G204800	0.975597	0.0244033
Benzamide	GLYMA_01G204800	0.485879	0.514121
Curcumol	GLYMA_01G204800	0.615073	0.384927
4-(2,3-dihydro-1,4-benzodioxin-6-yl)-1,2-diphenylbut-2-ene-1,4-dione	GLYMA_01G204800	0.909644	0.090356
Acetophenone	GLYMA_01G204800	0.584688	0.415312
Artemisinin	GLYMA_01G204800	0.710721	0.289279
Adenosine 3'5'-cyclic monophosphate	GLYMA_01G204800	-0.944917	0.0550828
Pyridoxamine	GLYMA_01G204800	0.977595	0.0224048
Valine	GLYMA_01G204800	0.328547	0.671453
5-chloro-2,8-dimethyl-4-[(3-nitro-2-pyridyl)oxy]quinoline	GLYMA_01G204800	-0.910765	0.0892348
Kinetin 9-riboside	GLYMA_01G204800	0.82153	0.17847
(S)-Zearalanone	GLYMA_01G204800	0.864749	0.135251
5'-Deoxy-5'-(Methylthio)Adenosine	GLYMA_01G204800	-0.912662	0.0873375
5,8-dihydroxy-10-methyl-5,8,9,10-tetrahydro-2H-oxecin-2-one	GLYMA_01G204800	0.95807	0.0419297
Deoxycytidine	GLYMA_01G204800	0.982852	0.0171481
3-Methyl-2-Oxobutanoic Acid	GLYMA_01G204800	0.643381	0.356619
Quercetin	GLYMA_01G204800	0.838298	0.161702
Ginsenoside-Ro	GLYMA_01G204800	0.958223	0.0417772
Ophiopogonanone E	GLYMA_01G204800	0.999466	0.000533906
Linarin	GLYMA_01G204800	0.959223	0.0407775
D-(-)-Glutamine	GLYMA_01G204800	-0.877956	0.122044
DL-Arginine	GLYMA_01G204800	0.303724	0.696276
Indole-3-pyruvate	GLYMA_01G204800	0.208034	0.791966
GPH	GLYMA_01G204800	0.465186	0.534814
L-5-Hydroxytryptophan	GLYMA_01G204800	0.20601	0.79399
Phellodensin F	GLYMA_01G204800	0.834116	0.165884
Pristimerin	GLYMA_01G204800	0.154381	0.845619
Enoxolone	GLYMA_01G204800	0.817666	0.182334
Canthaxanthin	GLYMA_01G204800	-0.453154	0.546846
Oleanolic acid	GLYMA_01G204800	0.551642	0.448358
Sorbic acid	GLYMA_01G204800	0.503197	0.496803
Phenprobamate	GLYMA_01G204800	0.901098	0.0989021
Ganoderiol A	GLYMA_01G204800	0.761657	0.238343
Prostaglandin A3	GLYMA_01G204800	0.107263	0.892737
Roseoside	GLYMA_01G204800	0.327622	0.672378
N-Benzoyl-(2R,3S)-3-phenylisoserine	GLYMA_01G204800	0.28274	0.71726
acridine-9(10H)-thione	GLYMA_01G204800	-0.853834	0.146166
(2R,3S,4S,5R,6R)-2-(hydroxymethyl)-6-(propan-2-yloxy)oxane-3,4,5-triol	GLYMA_01G204800	0.937823	0.0621767
L-Hisidine	GLYMA_01G204800	0.586263	0.413737
3-[(4-chlorophenyl)thio]-1-phenylprop-2-en-1-one	GLYMA_01G204800	-0.905151	0.0948493
Praeruptorin A	GLYMA_01G204800	0.824386	0.175614
Spinosin	GLYMA_01G204800	0.553602	0.446398
Asparagine	GLYMA_01G204800	-0.986479	0.0135213
3-methyl-5-oxo-5-(4-toluidino)pentanoic acid	GLYMA_01G204800	0.739008	0.260992
Sodium escinate	GLYMA_01G204800	0.915762	0.0842376
1,7-bis(4-hydroxyphenyl)-5-methoxyheptan-3-one	GLYMA_01G204800	0.92682	0.0731797
Lactucin	GLYMA_01G204800	0.868848	0.131152
methyl 3,4,5-trihydroxycyclohex-1-ene-1-carboxylate	GLYMA_01G204800	0.994285	0.00571491
2-[2-(methylthio)benzoyl]benzoic acid	GLYMA_01G204800	0.900963	0.0990374
mesityl (4-methylphenyl) sulfone	GLYMA_01G204800	0.183864	0.816136
Methionine sulfoxide	GLYMA_01G204800	-0.992313	0.00768688
methyl isoquinoline-3-carboxylate	GLYMA_01G204800	-0.790595	0.209405
5,7-dihydroxy-3,8-dimethoxy-2-phenyl-4H-chromen-4-one	GLYMA_01G204800	0.558359	0.441641
1-Phenyl-3-methyl-5-pyrazolone	GLYMA_01G204800	-0.0517885	0.948211
MAG (18:3)	GLYMA_01G204800	0.879973	0.120027
Guanosine 3',5'-Cyclic Monophosphate	GLYMA_01G204800	-0.989255	0.0107455
Ala-trp	GLYMA_01G204800	0.773089	0.226911
Tigloylgomisin H	GLYMA_01G204800	-0.98287	0.0171305
4-Hydroxy-L-Glutamic Acid	GLYMA_01G204800	-0.972141	0.0278588
2-[(3S)-1-(4-Fluorobenzyl)-3-pyrrolidinyl]-5-methyl-1H-benzimidazole	GLYMA_01G204800	0.283984	0.716016
5-Methylcytosine	GLYMA_01G204800	0.517205	0.482795
3',5,7-Trihydroxy-4'-methoxyflavanone	GLYMA_01G204800	0.933439	0.0665608
L-arginine	GLYMA_01G204800	0.438908	0.561092
N-(5-acetamidopentyl)acetamide	GLYMA_01G204800	-0.837459	0.162541
LSD-d3	GLYMA_01G204800	-0.544354	0.455646
Hesperetin	GLYMA_01G204800	0.956729	0.0432711
Glycerophospho-N-palmitoyl ethanolamine	GLYMA_01G204800	-0.375593	0.624407
Indole-3-acetamide	GLYMA_01G204800	0.106398	0.893602
Fraxinellone	GLYMA_01G204800	0.844828	0.155172
5-Fluoro-2-[(3S)-1-(2-methylbenzyl)-3-pyrrolidinyl]-1H-benzimidazole	GLYMA_01G204800	0.266777	0.733223
3-Hydroxy-3-methylbutanoic acid	GLYMA_01G204800	-0.966891	0.033109
20-Hydroxyecdysone	GLYMA_01G204800	0.996526	0.00347431
Patchouli alcohol	GLYMA_01G204800	0.169828	0.830172
Integrifoside A	GLYMA_01G204800	0.112559	0.887441
4-(anilinomethylidene)-3-methyl-4,5-dihydroisoxazol-5-one	GLYMA_01G204800	-0.0262024	0.973798
N-2-Hydroxycyclopentyladenosine	GLYMA_01G204800	0.448529	0.551471
Ruscogenin	GLYMA_01G204800	0.736064	0.263936
Oleoyl ethylamide	GLYMA_01G204800	-0.430787	0.569213
2-Amino-1,3,4-octadecanetriol	GLYMA_01G204800	-0.414664	0.585336
Senecionine	GLYMA_01G204800	0.966244	0.0337559
Hexadecanamide	GLYMA_01G204800	-0.328125	0.671875
Cyanin chloride	GLYMA_01G204800	-0.88721	0.11279
Gracillin	GLYMA_01G204800	0.764243	0.235757
Glibenclamide	GLYMA_01G204800	0.605426	0.394574
Aloenin	GLYMA_01G204800	0.56001	0.43999
3'-Adenosine monophosphate (3'-AMP)	GLYMA_01G204800	-0.980591	0.0194088
Xanthine	GLYMA_01G204800	0.0486063	0.951394
N'-Formylkynurenine	GLYMA_01G204800	0.0266253	0.973375
Cefdinir	GLYMA_01G204800	-0.915443	0.0845572
NNH	GLYMA_01G204800	-0.148054	0.851946
Lupulin A	GLYMA_01G204800	0.53468	0.46532
Methyl syringate	GLYMA_01G204800	0.0556548	0.944345
Schisantherin A	GLYMA_01G204800	0.851116	0.148884
Ginkgolic Acid (C13:0)	GLYMA_01G204800	0.487379	0.512621
Polyphyllin V	GLYMA_01G204800	0.610623	0.389377
Ergocalciferol	GLYMA_01G204800	-0.711514	0.288486
Diflucortolone pivalate	GLYMA_01G204800	0.116587	0.883413
Phytolaccagenin	GLYMA_01G204800	0.603571	0.396429
L-Saccharopine	GLYMA_01G204800	0.0512526	0.948747
AKBA	GLYMA_01G204800	0.447928	0.552072
Poricoic acid B	GLYMA_01G204800	0.0486712	0.951329
Nordihydroguaiaretic acid	GLYMA_01G204800	0.34909	0.65091
N-(2-Hydroxyethyl)iminodiacetic acid	GLYMA_01G204800	-0.923274	0.076726
Threonine	GLYMA_01G204800	0.477579	0.522421
PC (17:1/17:1)	GLYMA_01G204800	-0.364841	0.635159
Tiglic acid	GLYMA_01G204800	0.875476	0.124524
5'-S-Methyl-5'-thioadenosine	GLYMA_19G186100	0.99199	0.00801013
3-Methylcrotonylglycine	GLYMA_19G186100	-0.968447	0.0315529
NNK	GLYMA_19G186100	-0.97408	0.0259199
N-(6-methoxypyridin-3-yl)thiophene-2-carboxamide	GLYMA_19G186100	-0.977798	0.0222024
DHZROG	GLYMA_19G186100	-0.947282	0.0527179
N'2-(2-furylcarbonyl)-3-chloro-4-methylthiophene-2-carbohydrazide	GLYMA_19G186100	-0.998488	0.0015116
4-amino-1-(2-furylmethyl)-6-hydroxy-1,2-dihydropyrimidine-2-thione	GLYMA_19G186100	-0.970946	0.0290544
Methyl 4-hydroxy-3-methoxycinnamate	GLYMA_19G186100	-0.914836	0.0851636
Pantothenic acid	GLYMA_19G186100	-0.953365	0.046635
1-(3-ethyl-2,4-dihydroxy-6-methoxyphenyl)butan-1-one	GLYMA_19G186100	-0.907877	0.0921234
1-(3,4-dimethoxyphenyl)ethan-1-one oxime	GLYMA_19G186100	-0.937899	0.0621011
Isoeugenyl acetate	GLYMA_19G186100	-0.795571	0.204429
Adenosine 5'-monophosphate	GLYMA_19G186100	0.943394	0.056606
N6,N6,N6-Trimethyl-L-lysine	GLYMA_19G186100	-0.919587	0.0804127
N-(9H-Purin-6-ylcarbamoyl)threonine	GLYMA_19G186100	-0.943128	0.056872
4-oxo-5-phenylpentanoic acid	GLYMA_19G186100	-0.811763	0.188237
2-Methoxybenzaldehyde	GLYMA_19G186100	-0.866034	0.133966
Nortanshinone	GLYMA_19G186100	-0.877849	0.122151
Argininosuccinic acid	GLYMA_19G186100	0.991287	0.00871295
2-Aminoadipic acid	GLYMA_19G186100	-0.823082	0.176918
4-[1-(acetyloxy)prop-2-en-1-yl]-2-methoxyphenyl 2-methylpropanoate	GLYMA_19G186100	-0.925593	0.0744067
2-(2-amino-3-methylbutanamido)-3-phenylpropanoic acid	GLYMA_19G186100	-0.888947	0.111053
Apocynin	GLYMA_19G186100	-0.842623	0.157377
trans-Zeatin-riboside	GLYMA_19G186100	-0.88104	0.11896
Methyl Eugenol	GLYMA_19G186100	-0.909461	0.0905387
4-[2-(2-oxo-1-imidazolidinyl)ethyl]-1lambda~6~,4-thiazinane-1,1-dione	GLYMA_19G186100	-0.760126	0.239874
Curcumin	GLYMA_19G186100	-0.904644	0.0953559
N1-(2,3-dihydro-1,4-benzodioxin-2-ylmethyl)-2,2-dimethylpropanamide	GLYMA_19G186100	-0.886581	0.113419
Angelol B	GLYMA_19G186100	-0.840281	0.159719
Irisflorentin	GLYMA_19G186100	-0.946337	0.0536633
Methyl cinnamate	GLYMA_19G186100	-0.808864	0.191136
Casticin	GLYMA_19G186100	-0.908123	0.0918775
1,2,3,6,7-Pentamethoxyxanthone	GLYMA_19G186100	-0.93132	0.0686798
N-[2-chloro-6-(trifluoromethoxy)phenyl]-2,2-dimethylpropanamide	GLYMA_19G186100	-0.941249	0.0587513
N1-(6-methyl-4-oxo-3,4-dihydroquinazolin-2-yl)-4-nitrobenzamide	GLYMA_19G186100	-0.66273	0.33727
L-Cysteine-glutathione gisulfide	GLYMA_19G186100	0.98803	0.0119704
Debromohymenialdisine	GLYMA_19G186100	-0.6353	0.3647
Testosterone undecanoate	GLYMA_19G186100	-0.946719	0.0532814
3-hydroxy-3-methylpentanedioic acid	GLYMA_19G186100	-0.99404	0.00595983
octadec-9-ynoic acid	GLYMA_19G186100	-0.80955	0.19045
Flavokawain B	GLYMA_19G186100	-0.952074	0.0479261
Astragalus polyphenols	GLYMA_19G186100	-0.970931	0.0290686
Isomucronulatol	GLYMA_19G186100	-0.987964	0.0120363
Sinapyl Alcohol	GLYMA_19G186100	-0.729664	0.270336
S-Adenosylmethionine	GLYMA_19G186100	0.963172	0.0368276
6,7-Dimethoxy-4-Methylcoumarin	GLYMA_19G186100	-0.906423	0.0935769
Docosatrienoic acid	GLYMA_19G186100	-0.788996	0.211004
Benzamide	GLYMA_19G186100	-0.691276	0.308724
Curcumol	GLYMA_19G186100	-0.834008	0.165992
4-(2,3-dihydro-1,4-benzodioxin-6-yl)-1,2-diphenylbut-2-ene-1,4-dione	GLYMA_19G186100	-0.966694	0.0333064
Acetophenone	GLYMA_19G186100	-0.919023	0.0809773
Artemisinin	GLYMA_19G186100	-0.800529	0.199471
Adenosine 3'5'-cyclic monophosphate	GLYMA_19G186100	0.950937	0.0490628
Pyridoxamine	GLYMA_19G186100	-0.945979	0.0540214
Valine	GLYMA_19G186100	-0.726192	0.273808
5-chloro-2,8-dimethyl-4-[(3-nitro-2-pyridyl)oxy]quinoline	GLYMA_19G186100	0.983501	0.0164993
Kinetin 9-riboside	GLYMA_19G186100	-0.934265	0.0657352
(S)-Zearalanone	GLYMA_19G186100	-0.787749	0.212251
5'-Deoxy-5'-(Methylthio)Adenosine	GLYMA_19G186100	0.901568	0.0984323
5,8-dihydroxy-10-methyl-5,8,9,10-tetrahydro-2H-oxecin-2-one	GLYMA_19G186100	-0.961106	0.0388941
Deoxycytidine	GLYMA_19G186100	-0.877468	0.122532
3-Methyl-2-Oxobutanoic Acid	GLYMA_19G186100	-0.676794	0.323206
Quercetin	GLYMA_19G186100	-0.988558	0.011442
Ginsenoside-Ro	GLYMA_19G186100	-0.730677	0.269323
Ophiopogonanone E	GLYMA_19G186100	-0.866689	0.133311
Linarin	GLYMA_19G186100	-0.942092	0.0579082
D-(-)-Glutamine	GLYMA_19G186100	0.981877	0.0181227
DL-Arginine	GLYMA_19G186100	-0.623048	0.376952
Indole-3-pyruvate	GLYMA_19G186100	-0.620062	0.379938
GPH	GLYMA_19G186100	-0.780257	0.219743
L-5-Hydroxytryptophan	GLYMA_19G186100	-0.618889	0.381111
Phellodensin F	GLYMA_19G186100	-0.98683	0.01317
Pristimerin	GLYMA_19G186100	-0.628948	0.371052
Enoxolone	GLYMA_19G186100	-0.991844	0.00815607
Canthaxanthin	GLYMA_19G186100	0.570457	0.429543
Oleanolic acid	GLYMA_19G186100	-0.85775	0.14225
Sorbic acid	GLYMA_19G186100	-0.827878	0.172122
Phenprobamate	GLYMA_19G186100	-0.954932	0.0450684
Ganoderiol A	GLYMA_19G186100	-0.943375	0.0566245
Prostaglandin A3	GLYMA_19G186100	-0.541256	0.458744
Roseoside	GLYMA_19G186100	-0.761825	0.238175
N-Benzoyl-(2R,3S)-3-phenylisoserine	GLYMA_19G186100	-0.569043	0.430957
acridine-9(10H)-thione	GLYMA_19G186100	0.865998	0.134002
(2R,3S,4S,5R,6R)-2-(hydroxymethyl)-6-(propan-2-yloxy)oxane-3,4,5-triol	GLYMA_19G186100	-0.694229	0.305771
L-Hisidine	GLYMA_19G186100	-0.739746	0.260254
3-[(4-chlorophenyl)thio]-1-phenylprop-2-en-1-one	GLYMA_19G186100	0.958286	0.0417143
Praeruptorin A	GLYMA_19G186100	-0.998149	0.00185131
Spinosin	GLYMA_19G186100	-0.794782	0.205218
Asparagine	GLYMA_19G186100	0.924741	0.0752592
3-methyl-5-oxo-5-(4-toluidino)pentanoic acid	GLYMA_19G186100	-0.876562	0.123438
Sodium escinate	GLYMA_19G186100	-0.899716	0.100284
1,7-bis(4-hydroxyphenyl)-5-methoxyheptan-3-one	GLYMA_19G186100	-0.91027	0.0897299
Lactucin	GLYMA_19G186100	-0.617152	0.382848
methyl 3,4,5-trihydroxycyclohex-1-ene-1-carboxylate	GLYMA_19G186100	-0.896589	0.103411
2-[2-(methylthio)benzoyl]benzoic acid	GLYMA_19G186100	-0.981739	0.0182611
mesityl (4-methylphenyl) sulfone	GLYMA_19G186100	0.242447	0.757553
Methionine sulfoxide	GLYMA_19G186100	0.911984	0.0880164
methyl isoquinoline-3-carboxylate	GLYMA_19G186100	0.66436	0.33564
5,7-dihydroxy-3,8-dimethoxy-2-phenyl-4H-chromen-4-one	GLYMA_19G186100	-0.62493	0.37507
1-Phenyl-3-methyl-5-pyrazolone	GLYMA_19G186100	-0.453879	0.546121
MAG (18:3)	GLYMA_19G186100	-0.955879	0.0441212
Guanosine 3',5'-Cyclic Monophosphate	GLYMA_19G186100	0.775623	0.224377
Ala-trp	GLYMA_19G186100	-0.664647	0.335353
Tigloylgomisin H	GLYMA_19G186100	0.777157	0.222843
4-Hydroxy-L-Glutamic Acid	GLYMA_19G186100	0.909032	0.0909681
2-[(3S)-1-(4-Fluorobenzyl)-3-pyrrolidinyl]-5-methyl-1H-benzimidazole	GLYMA_19G186100	-0.493991	0.506009
5-Methylcytosine	GLYMA_19G186100	-0.712415	0.287585
3',5,7-Trihydroxy-4'-methoxyflavanone	GLYMA_19G186100	-0.950764	0.0492359
L-arginine	GLYMA_19G186100	-0.627133	0.372867
N-(5-acetamidopentyl)acetamide	GLYMA_19G186100	0.999031	0.00096858
LSD-d3	GLYMA_19G186100	0.898793	0.101207
Hesperetin	GLYMA_19G186100	-0.952506	0.0474937
Glycerophospho-N-palmitoyl ethanolamine	GLYMA_19G186100	0.77247	0.22753
Indole-3-acetamide	GLYMA_19G186100	-0.511511	0.488489
Fraxinellone	GLYMA_19G186100	-0.774715	0.225285
5-Fluoro-2-[(3S)-1-(2-methylbenzyl)-3-pyrrolidinyl]-1H-benzimidazole	GLYMA_19G186100	-0.467308	0.532692
3-Hydroxy-3-methylbutanoic acid	GLYMA_19G186100	0.797996	0.202004
20-Hydroxyecdysone	GLYMA_19G186100	-0.827181	0.172819
Patchouli alcohol	GLYMA_19G186100	0.258104	0.741896
Integrifoside A	GLYMA_19G186100	-0.550151	0.449849
4-(anilinomethylidene)-3-methyl-4,5-dihydroisoxazol-5-one	GLYMA_19G186100	-0.4856	0.5144
N-2-Hydroxycyclopentyladenosine	GLYMA_19G186100	-0.83949	0.16051
Ruscogenin	GLYMA_19G186100	-0.408438	0.591562
Oleoyl ethylamide	GLYMA_19G186100	0.767262	0.232738
2-Amino-1,3,4-octadecanetriol	GLYMA_19G186100	0.809509	0.190491
Senecionine	GLYMA_19G186100	-0.910743	0.0892574
Hexadecanamide	GLYMA_19G186100	0.517086	0.482914
Cyanin chloride	GLYMA_19G186100	0.960396	0.0396044
Gracillin	GLYMA_19G186100	-0.618027	0.381973
Glibenclamide	GLYMA_19G186100	-0.912949	0.0870513
Aloenin	GLYMA_19G186100	-0.760239	0.239761
3'-Adenosine monophosphate (3'-AMP)	GLYMA_19G186100	0.796439	0.203561
Xanthine	GLYMA_19G186100	-0.527586	0.472414
N'-Formylkynurenine	GLYMA_19G186100	-0.480606	0.519394
Cefdinir	GLYMA_19G186100	0.902773	0.0972269
NNH	GLYMA_19G186100	0.265617	0.734383
Lupulin A	GLYMA_19G186100	-0.606056	0.393944
Methyl syringate	GLYMA_19G186100	-0.372145	0.627855
Schisantherin A	GLYMA_19G186100	-0.871272	0.128728
Ginkgolic Acid (C13:0)	GLYMA_19G186100	-0.74635	0.25365
Polyphyllin V	GLYMA_19G186100	-0.815548	0.184452
Ergocalciferol	GLYMA_19G186100	0.948659	0.0513413
Diflucortolone pivalate	GLYMA_19G186100	-0.172782	0.827218
Phytolaccagenin	GLYMA_19G186100	-0.353922	0.646078
L-Saccharopine	GLYMA_19G186100	-0.482362	0.517638
AKBA	GLYMA_19G186100	-0.414091	0.585909
Poricoic acid B	GLYMA_19G186100	-0.523872	0.476128
Nordihydroguaiaretic acid	GLYMA_19G186100	0.137051	0.862949
N-(2-Hydroxyethyl)iminodiacetic acid	GLYMA_19G186100	0.938331	0.0616686
Threonine	GLYMA_19G186100	-0.495904	0.504096
PC (17:1/17:1)	GLYMA_19G186100	0.263526	0.736474
Tiglic acid	GLYMA_19G186100	-0.814222	0.185778
5'-S-Methyl-5'-thioadenosine	GLYMA_07G115500	-0.998436	0.00156438
3-Methylcrotonylglycine	GLYMA_07G115500	0.970194	0.0298058
NNK	GLYMA_07G115500	0.975728	0.0242717
N-(6-methoxypyridin-3-yl)thiophene-2-carboxamide	GLYMA_07G115500	0.991669	0.00833067
DHZROG	GLYMA_07G115500	0.946263	0.0537373
N'2-(2-furylcarbonyl)-3-chloro-4-methylthiophene-2-carbohydrazide	GLYMA_07G115500	0.996339	0.00366054
4-amino-1-(2-furylmethyl)-6-hydroxy-1,2-dihydropyrimidine-2-thione	GLYMA_07G115500	0.982108	0.017892
Methyl 4-hydroxy-3-methoxycinnamate	GLYMA_07G115500	0.901731	0.0982695
Pantothenic acid	GLYMA_07G115500	0.925194	0.0748057
1-(3-ethyl-2,4-dihydroxy-6-methoxyphenyl)butan-1-one	GLYMA_07G115500	0.938309	0.0616914
1-(3,4-dimethoxyphenyl)ethan-1-one oxime	GLYMA_07G115500	0.95968	0.04032
Isoeugenyl acetate	GLYMA_07G115500	0.762398	0.237602
Adenosine 5'-monophosphate	GLYMA_07G115500	-0.966788	0.0332117
N6,N6,N6-Trimethyl-L-lysine	GLYMA_07G115500	0.91279	0.0872102
N-(9H-Purin-6-ylcarbamoyl)threonine	GLYMA_07G115500	0.934865	0.0651349
4-oxo-5-phenylpentanoic acid	GLYMA_07G115500	0.802808	0.197192
2-Methoxybenzaldehyde	GLYMA_07G115500	0.863154	0.136846
Nortanshinone	GLYMA_07G115500	0.90021	0.0997899
Argininosuccinic acid	GLYMA_07G115500	-0.983509	0.0164915
2-Aminoadipic acid	GLYMA_07G115500	0.790744	0.209256
4-[1-(acetyloxy)prop-2-en-1-yl]-2-methoxyphenyl 2-methylpropanoate	GLYMA_07G115500	0.927322	0.0726781
2-(2-amino-3-methylbutanamido)-3-phenylpropanoic acid	GLYMA_07G115500	0.875701	0.124299
Apocynin	GLYMA_07G115500	0.831519	0.168481
trans-Zeatin-riboside	GLYMA_07G115500	0.844259	0.155741
Methyl Eugenol	GLYMA_07G115500	0.91758	0.0824204
4-[2-(2-oxo-1-imidazolidinyl)ethyl]-1lambda~6~,4-thiazinane-1,1-dione	GLYMA_07G115500	0.724507	0.275493
Curcumin	GLYMA_07G115500	0.933227	0.0667725
N1-(2,3-dihydro-1,4-benzodioxin-2-ylmethyl)-2,2-dimethylpropanamide	GLYMA_07G115500	0.856098	0.143902
Angelol B	GLYMA_07G115500	0.87996	0.12004
Irisflorentin	GLYMA_07G115500	0.957247	0.0427525
Methyl cinnamate	GLYMA_07G115500	0.78532	0.21468
Casticin	GLYMA_07G115500	0.904765	0.0952345
1,2,3,6,7-Pentamethoxyxanthone	GLYMA_07G115500	0.958331	0.0416694
N-[2-chloro-6-(trifluoromethoxy)phenyl]-2,2-dimethylpropanamide	GLYMA_07G115500	0.948399	0.0516005
N1-(6-methyl-4-oxo-3,4-dihydroquinazolin-2-yl)-4-nitrobenzamide	GLYMA_07G115500	0.618497	0.381503
L-Cysteine-glutathione gisulfide	GLYMA_07G115500	-0.974313	0.0256871
Debromohymenialdisine	GLYMA_07G115500	0.57588	0.42412
Testosterone undecanoate	GLYMA_07G115500	0.92419	0.0758105
3-hydroxy-3-methylpentanedioic acid	GLYMA_07G115500	0.985709	0.014291
octadec-9-ynoic acid	GLYMA_07G115500	0.820897	0.179103
Flavokawain B	GLYMA_07G115500	0.924017	0.0759828
Astragalus polyphenols	GLYMA_07G115500	0.94765	0.0523497
Isomucronulatol	GLYMA_07G115500	0.995241	0.00475877
Sinapyl Alcohol	GLYMA_07G115500	0.697729	0.302271
S-Adenosylmethionine	GLYMA_07G115500	-0.977082	0.0229182
6,7-Dimethoxy-4-Methylcoumarin	GLYMA_07G115500	0.879421	0.120579
Docosatrienoic acid	GLYMA_07G115500	0.834923	0.165077
Benzamide	GLYMA_07G115500	0.671543	0.328457
Curcumol	GLYMA_07G115500	0.814894	0.185106
4-(2,3-dihydro-1,4-benzodioxin-6-yl)-1,2-diphenylbut-2-ene-1,4-dione	GLYMA_07G115500	0.97652	0.02348
Acetophenone	GLYMA_07G115500	0.882827	0.117173
Artemisinin	GLYMA_07G115500	0.801746	0.198254
Adenosine 3'5'-cyclic monophosphate	GLYMA_07G115500	-0.968748	0.0312516
Pyridoxamine	GLYMA_07G115500	0.969811	0.0301894
Valine	GLYMA_07G115500	0.675894	0.324106
5-chloro-2,8-dimethyl-4-[(3-nitro-2-pyridyl)oxy]quinoline	GLYMA_07G115500	-0.991109	0.00889092
Kinetin 9-riboside	GLYMA_07G115500	0.934397	0.0656026
(S)-Zearalanone	GLYMA_07G115500	0.815832	0.184168
5'-Deoxy-5'-(Methylthio)Adenosine	GLYMA_07G115500	-0.921186	0.0788142
5,8-dihydroxy-10-methyl-5,8,9,10-tetrahydro-2H-oxecin-2-one	GLYMA_07G115500	0.979603	0.0203968
Deoxycytidine	GLYMA_07G115500	0.911939	0.088061
3-Methyl-2-Oxobutanoic Acid	GLYMA_07G115500	0.684735	0.315265
Quercetin	GLYMA_07G115500	0.983663	0.0163372
Ginsenoside-Ro	GLYMA_07G115500	0.782108	0.217892
Ophiopogonanone E	GLYMA_07G115500	0.905401	0.0945993
Linarin	GLYMA_07G115500	0.963492	0.0365081
D-(-)-Glutamine	GLYMA_07G115500	-0.984384	0.0156164
DL-Arginine	GLYMA_07G115500	0.583445	0.416555
Indole-3-pyruvate	GLYMA_07G115500	0.565329	0.434671
GPH	GLYMA_07G115500	0.744452	0.255548
L-5-Hydroxytryptophan	GLYMA_07G115500	0.563994	0.436006
Phellodensin F	GLYMA_07G115500	0.981502	0.0184983
Pristimerin	GLYMA_07G115500	0.564223	0.435777
Enoxolone	GLYMA_07G115500	0.983125	0.0168749
Canthaxanthin	GLYMA_07G115500	-0.562658	0.437342
Oleanolic acid	GLYMA_07G115500	0.824933	0.175067
Sorbic acid	GLYMA_07G115500	0.791451	0.208549
Phenprobamate	GLYMA_07G115500	0.965048	0.0349516
Ganoderiol A	GLYMA_07G115500	0.932473	0.0675269
Prostaglandin A3	GLYMA_07G115500	0.481394	0.518606
Roseoside	GLYMA_07G115500	0.706287	0.293713
N-Benzoyl-(2R,3S)-3-phenylisoserine	GLYMA_07G115500	0.533742	0.466258
acridine-9(10H)-thione	GLYMA_07G115500	-0.881132	0.118868
(2R,3S,4S,5R,6R)-2-(hydroxymethyl)-6-(propan-2-yloxy)oxane-3,4,5-triol	GLYMA_07G115500	0.747548	0.252452
L-Hisidine	GLYMA_07G115500	0.72941	0.27059
3-[(4-chlorophenyl)thio]-1-phenylprop-2-en-1-one	GLYMA_07G115500	-0.968582	0.0314176
Praeruptorin A	GLYMA_07G115500	0.989622	0.010378
Spinosin	GLYMA_07G115500	0.771277	0.228723
Asparagine	GLYMA_07G115500	-0.95305	0.0469499
3-methyl-5-oxo-5-(4-toluidino)pentanoic acid	GLYMA_07G115500	0.871519	0.128481
Sodium escinate	GLYMA_07G115500	0.920102	0.0798979
1,7-bis(4-hydroxyphenyl)-5-methoxyheptan-3-one	GLYMA_07G115500	0.930947	0.0690529
Lactucin	GLYMA_07G115500	0.670266	0.329734
methyl 3,4,5-trihydroxycyclohex-1-ene-1-carboxylate	GLYMA_07G115500	0.930188	0.069812
2-[2-(methylthio)benzoyl]benzoic acid	GLYMA_07G115500	0.988005	0.0119948
mesityl (4-methylphenyl) sulfone	GLYMA_07G115500	-0.17793	0.82207
Methionine sulfoxide	GLYMA_07G115500	-0.943063	0.0569366
methyl isoquinoline-3-carboxylate	GLYMA_07G115500	-0.69801	0.30199
5,7-dihydroxy-3,8-dimethoxy-2-phenyl-4H-chromen-4-one	GLYMA_07G115500	0.626455	0.373545
1-Phenyl-3-methyl-5-pyrazolone	GLYMA_07G115500	0.380638	0.619362
MAG (18:3)	GLYMA_07G115500	0.962426	0.0375741
Guanosine 3',5'-Cyclic Monophosphate	GLYMA_07G115500	-0.82568	0.17432
Ala-trp	GLYMA_07G115500	0.69541	0.30459
Tigloylgomisin H	GLYMA_07G115500	-0.825956	0.174044
4-Hydroxy-L-Glutamic Acid	GLYMA_07G115500	-0.937254	0.0627463
2-[(3S)-1-(4-Fluorobenzyl)-3-pyrrolidinyl]-5-methyl-1H-benzimidazole	GLYMA_07G115500	0.46961	0.53039
5-Methylcytosine	GLYMA_07G115500	0.694756	0.305244
3',5,7-Trihydroxy-4'-methoxyflavanone	GLYMA_07G115500	0.966734	0.033266
L-arginine	GLYMA_07G115500	0.608924	0.391076
N-(5-acetamidopentyl)acetamide	GLYMA_07G115500	-0.992504	0.00749608
LSD-d3	GLYMA_07G115500	-0.85893	0.14107
Hesperetin	GLYMA_07G115500	0.972014	0.0279864
Glycerophospho-N-palmitoyl ethanolamine	GLYMA_07G115500	-0.723211	0.276789
Indole-3-acetamide	GLYMA_07G115500	0.455757	0.544243
Fraxinellone	GLYMA_07G115500	0.801422	0.198578
5-Fluoro-2-[(3S)-1-(2-methylbenzyl)-3-pyrrolidinyl]-1H-benzimidazole	GLYMA_07G115500	0.44394	0.55606
3-Hydroxy-3-methylbutanoic acid	GLYMA_07G115500	-0.841222	0.158778
20-Hydroxyecdysone	GLYMA_07G115500	0.871057	0.128943
Patchouli alcohol	GLYMA_07G115500	-0.193633	0.806367
Integrifoside A	GLYMA_07G115500	0.48988	0.51012
4-(anilinomethylidene)-3-methyl-4,5-dihydroisoxazol-5-one	GLYMA_07G115500	0.411989	0.588011
N-2-Hydroxycyclopentyladenosine	GLYMA_07G115500	0.792517	0.207483
Ruscogenin	GLYMA_07G115500	0.469772	0.530228
Oleoyl ethylamide	GLYMA_07G115500	-0.727721	0.272279
2-Amino-1,3,4-octadecanetriol	GLYMA_07G115500	-0.761312	0.238688
Senecionine	GLYMA_07G115500	0.937761	0.0622385
Hexadecanamide	GLYMA_07G115500	-0.496583	0.503417
Cyanin chloride	GLYMA_07G115500	-0.967474	0.0325258
Gracillin	GLYMA_07G115500	0.65401	0.34599
Glibenclamide	GLYMA_07G115500	0.880992	0.119008
Aloenin	GLYMA_07G115500	0.742709	0.257291
3'-Adenosine monophosphate (3'-AMP)	GLYMA_07G115500	-0.842115	0.157885
Xanthine	GLYMA_07G115500	0.460141	0.539859
N'-Formylkynurenine	GLYMA_07G115500	0.416297	0.583703
Cefdinir	GLYMA_07G115500	-0.922671	0.077329
NNH	GLYMA_07G115500	-0.251753	0.748247
Lupulin A	GLYMA_07G115500	0.606427	0.393573
Methyl syringate	GLYMA_07G115500	0.328045	0.671955
Schisantherin A	GLYMA_07G115500	0.885211	0.114789
Ginkgolic Acid (C13:0)	GLYMA_07G115500	0.718995	0.281005
Polyphyllin V	GLYMA_07G115500	0.798347	0.201653
Ergocalciferol	GLYMA_07G115500	-0.92885	0.0711502
Diflucortolone pivalate	GLYMA_07G115500	0.16706	0.83294
Phytolaccagenin	GLYMA_07G115500	0.401502	0.598498
L-Saccharopine	GLYMA_07G115500	0.421805	0.578195
AKBA	GLYMA_07G115500	0.427774	0.572226
Poricoic acid B	GLYMA_07G115500	0.456967	0.543033
Nordihydroguaiaretic acid	GLYMA_07G115500	-0.0607251	0.939275
N-(2-Hydroxyethyl)iminodiacetic acid	GLYMA_07G115500	-0.954424	0.0455757
Threonine	GLYMA_07G115500	0.502724	0.497276
PC (17:1/17:1)	GLYMA_07G115500	-0.285204	0.714796
Tiglic acid	GLYMA_07G115500	0.840268	0.159732
5'-S-Methyl-5'-thioadenosine	GLYMA_20G057500	-0.985423	0.0145769
3-Methylcrotonylglycine	GLYMA_20G057500	0.946828	0.0531723
NNK	GLYMA_20G057500	0.95197	0.0480299
N-(6-methoxypyridin-3-yl)thiophene-2-carboxamide	GLYMA_20G057500	0.996478	0.00352172
DHZROG	GLYMA_20G057500	0.917007	0.0829928
N'2-(2-furylcarbonyl)-3-chloro-4-methylthiophene-2-carbohydrazide	GLYMA_20G057500	0.962982	0.0370177
4-amino-1-(2-furylmethyl)-6-hydroxy-1,2-dihydropyrimidine-2-thione	GLYMA_20G057500	0.980756	0.019244
Methyl 4-hydroxy-3-methoxycinnamate	GLYMA_20G057500	0.845044	0.154956
Pantothenic acid	GLYMA_20G057500	0.832078	0.167922
1-(3-ethyl-2,4-dihydroxy-6-methoxyphenyl)butan-1-one	GLYMA_20G057500	0.983945	0.0160547
1-(3,4-dimethoxyphenyl)ethan-1-one oxime	GLYMA_20G057500	0.984173	0.015827
Isoeugenyl acetate	GLYMA_20G057500	0.662023	0.337977
Adenosine 5'-monophosphate	GLYMA_20G057500	-0.99491	0.00509032
N6,N6,N6-Trimethyl-L-lysine	GLYMA_20G057500	0.870766	0.129234
N-(9H-Purin-6-ylcarbamoyl)threonine	GLYMA_20G057500	0.888736	0.111264
4-oxo-5-phenylpentanoic acid	GLYMA_20G057500	0.758783	0.241217
2-Methoxybenzaldehyde	GLYMA_20G057500	0.831838	0.168162
Nortanshinone	GLYMA_20G057500	0.927766	0.0722338
Argininosuccinic acid	GLYMA_20G057500	-0.93715	0.0628495
2-Aminoadipic acid	GLYMA_20G057500	0.691547	0.308453
4-[1-(acetyloxy)prop-2-en-1-yl]-2-methoxyphenyl 2-methylpropanoate	GLYMA_20G057500	0.905127	0.0948727
2-(2-amino-3-methylbutanamido)-3-phenylpropanoic acid	GLYMA_20G057500	0.81942	0.18058
Apocynin	GLYMA_20G057500	0.781576	0.218424
trans-Zeatin-riboside	GLYMA_20G057500	0.732996	0.267004
Methyl Eugenol	GLYMA_20G057500	0.910831	0.0891693
4-[2-(2-oxo-1-imidazolidinyl)ethyl]-1lambda~6~,4-thiazinane-1,1-dione	GLYMA_20G057500	0.6194	0.3806
Curcumin	GLYMA_20G057500	0.97462	0.0253804
N1-(2,3-dihydro-1,4-benzodioxin-2-ylmethyl)-2,2-dimethylpropanamide	GLYMA_20G057500	0.759451	0.240549
Angelol B	GLYMA_20G057500	0.949204	0.050796
Irisflorentin	GLYMA_20G057500	0.956003	0.0439969
Methyl cinnamate	GLYMA_20G057500	0.707154	0.292846
Casticin	GLYMA_20G057500	0.871137	0.128863
1,2,3,6,7-Pentamethoxyxanthone	GLYMA_20G057500	0.995277	0.00472341
N-[2-chloro-6-(trifluoromethoxy)phenyl]-2,2-dimethylpropanamide	GLYMA_20G057500	0.93848	0.0615203
N1-(6-methyl-4-oxo-3,4-dihydroquinazolin-2-yl)-4-nitrobenzamide	GLYMA_20G057500	0.495946	0.504054
L-Cysteine-glutathione gisulfide	GLYMA_20G057500	-0.914118	0.0858818
Debromohymenialdisine	GLYMA_20G057500	0.418485	0.581515
Testosterone undecanoate	GLYMA_20G057500	0.844495	0.155505
3-hydroxy-3-methylpentanedioic acid	GLYMA_20G057500	0.937977	0.0620235
octadec-9-ynoic acid	GLYMA_20G057500	0.824557	0.175443
Flavokawain B	GLYMA_20G057500	0.831205	0.168795
Astragalus polyphenols	GLYMA_20G057500	0.865506	0.134494
Isomucronulatol	GLYMA_20G057500	0.984294	0.015706
Sinapyl Alcohol	GLYMA_20G057500	0.602126	0.397874
S-Adenosylmethionine	GLYMA_20G057500	-0.982394	0.0176062
6,7-Dimethoxy-4-Methylcoumarin	GLYMA_20G057500	0.790378	0.209622
Docosatrienoic acid	GLYMA_20G057500	0.920276	0.0797239
Benzamide	GLYMA_20G057500	0.605651	0.394349
Curcumol	GLYMA_20G057500	0.746407	0.253593
4-(2,3-dihydro-1,4-benzodioxin-6-yl)-1,2-diphenylbut-2-ene-1,4-dione	GLYMA_20G057500	0.972155	0.0278454
Acetophenone	GLYMA_20G057500	0.771863	0.228137
Artemisinin	GLYMA_20G057500	0.781899	0.218101
Adenosine 3'5'-cyclic monophosphate	GLYMA_20G057500	-0.98356	0.0164404
Pyridoxamine	GLYMA_20G057500	0.998885	0.00111475
Valine	GLYMA_20G057500	0.537317	0.462683
5-chloro-2,8-dimethyl-4-[(3-nitro-2-pyridyl)oxy]quinoline	GLYMA_20G057500	-0.981064	0.0189357
Kinetin 9-riboside	GLYMA_20G057500	0.908213	0.0917867
(S)-Zearalanone	GLYMA_20G057500	0.859368	0.140632
5'-Deoxy-5'-(Methylthio)Adenosine	GLYMA_20G057500	-0.941636	0.0583644
5,8-dihydroxy-10-methyl-5,8,9,10-tetrahydro-2H-oxecin-2-one	GLYMA_20G057500	0.995735	0.00426451
Deoxycytidine	GLYMA_20G057500	0.967912	0.0320878
3-Methyl-2-Oxobutanoic Acid	GLYMA_20G057500	0.684168	0.315832
Quercetin	GLYMA_20G057500	0.944145	0.0558546
Ginsenoside-Ro	GLYMA_20G057500	0.882027	0.117973
Ophiopogonanone E	GLYMA_20G057500	0.971626	0.0283738
Linarin	GLYMA_20G057500	0.986973	0.0130275
D-(-)-Glutamine	GLYMA_20G057500	-0.962417	0.037583
DL-Arginine	GLYMA_20G057500	0.47288	0.52712
Indole-3-pyruvate	GLYMA_20G057500	0.419358	0.580642
GPH	GLYMA_20G057500	0.638337	0.361663
L-5-Hydroxytryptophan	GLYMA_20G057500	0.417677	0.582323
Phellodensin F	GLYMA_20G057500	0.941017	0.0589827
Pristimerin	GLYMA_20G057500	0.394562	0.605438
Enoxolone	GLYMA_20G057500	0.934546	0.0654544
Canthaxanthin	GLYMA_20G057500	-0.528187	0.471813
Oleanolic acid	GLYMA_20G057500	0.72363	0.27637
Sorbic acid	GLYMA_20G057500	0.682528	0.317472
Phenprobamate	GLYMA_20G057500	0.961698	0.0383021
Ganoderiol A	GLYMA_20G057500	0.880146	0.119854
Prostaglandin A3	GLYMA_20G057500	0.325629	0.674371
Roseoside	GLYMA_20G057500	0.55441	0.44559
N-Benzoyl-(2R,3S)-3-phenylisoserine	GLYMA_20G057500	0.434797	0.565203
acridine-9(10H)-thione	GLYMA_20G057500	-0.892072	0.107928
(2R,3S,4S,5R,6R)-2-(hydroxymethyl)-6-(propan-2-yloxy)oxane-3,4,5-triol	GLYMA_20G057500	0.852932	0.147068
L-Hisidine	GLYMA_20G057500	0.684187	0.315813
3-[(4-chlorophenyl)thio]-1-phenylprop-2-en-1-one	GLYMA_20G057500	-0.965559	0.0344414
Praeruptorin A	GLYMA_20G057500	0.941314	0.0586856
Spinosin	GLYMA_20G057500	0.693601	0.306399
Asparagine	GLYMA_20G057500	-0.993229	0.00677056
3-methyl-5-oxo-5-(4-toluidino)pentanoic acid	GLYMA_20G057500	0.834832	0.165168
Sodium escinate	GLYMA_20G057500	0.942407	0.0575929
1,7-bis(4-hydroxyphenyl)-5-methoxyheptan-3-one	GLYMA_20G057500	0.953634	0.0463661
Lactucin	GLYMA_20G057500	0.777352	0.222648
methyl 3,4,5-trihydroxycyclohex-1-ene-1-carboxylate	GLYMA_20G057500	0.983573	0.0164265
2-[2-(methylthio)benzoyl]benzoic acid	GLYMA_20G057500	0.974862	0.0251376
mesityl (4-methylphenyl) sulfone	GLYMA_20G057500	-0.0197186	0.980281
Methionine sulfoxide	GLYMA_20G057500	-0.990103	0.00989694
methyl isoquinoline-3-carboxylate	GLYMA_20G057500	-0.758101	0.241899
5,7-dihydroxy-3,8-dimethoxy-2-phenyl-4H-chromen-4-one	GLYMA_20G057500	0.612311	0.387689
1-Phenyl-3-methyl-5-pyrazolone	GLYMA_20G057500	0.195968	0.804032
MAG (18:3)	GLYMA_20G057500	0.950675	0.0493248
Guanosine 3',5'-Cyclic Monophosphate	GLYMA_20G057500	-0.921101	0.078899
Ala-trp	GLYMA_20G057500	0.748721	0.251279
Tigloylgomisin H	GLYMA_20G057500	-0.918385	0.0816146
4-Hydroxy-L-Glutamic Acid	GLYMA_20G057500	-0.977673	0.0223265
2-[(3S)-1-(4-Fluorobenzyl)-3-pyrrolidinyl]-5-methyl-1H-benzimidazole	GLYMA_20G057500	0.398411	0.601589
5-Methylcytosine	GLYMA_20G057500	0.633129	0.366871
3',5,7-Trihydroxy-4'-methoxyflavanone	GLYMA_20G057500	0.977231	0.022769
L-arginine	GLYMA_20G057500	0.548427	0.451573
N-(5-acetamidopentyl)acetamide	GLYMA_20G057500	-0.948861	0.0511393
LSD-d3	GLYMA_20G057500	-0.739934	0.260066
Hesperetin	GLYMA_20G057500	0.990759	0.00924087
Glycerophospho-N-palmitoyl ethanolamine	GLYMA_20G057500	-0.58576	0.41424
Indole-3-acetamide	GLYMA_20G057500	0.31047	0.68953
Fraxinellone	GLYMA_20G057500	0.842096	0.157904
5-Fluoro-2-[(3S)-1-(2-methylbenzyl)-3-pyrrolidinyl]-1H-benzimidazole	GLYMA_20G057500	0.375875	0.624125
3-Hydroxy-3-methylbutanoic acid	GLYMA_20G057500	-0.919985	0.0800147
20-Hydroxyecdysone	GLYMA_20G057500	0.950517	0.0494834
Patchouli alcohol	GLYMA_20G057500	-0.0350853	0.964915
Integrifoside A	GLYMA_20G057500	0.332902	0.667098
4-(anilinomethylidene)-3-methyl-4,5-dihydroisoxazol-5-one	GLYMA_20G057500	0.22555	0.77445
N-2-Hydroxycyclopentyladenosine	GLYMA_20G057500	0.658527	0.341473
Ruscogenin	GLYMA_20G057500	0.602059	0.397941
Oleoyl ethylamide	GLYMA_20G057500	-0.613209	0.386791
2-Amino-1,3,4-octadecanetriol	GLYMA_20G057500	-0.625302	0.374698
Senecionine	GLYMA_20G057500	0.975311	0.0246893
Hexadecanamide	GLYMA_20G057500	-0.433825	0.566175
Cyanin chloride	GLYMA_20G057500	-0.956842	0.0431581
Gracillin	GLYMA_20G057500	0.720887	0.279113
Glibenclamide	GLYMA_20G057500	0.780143	0.219857
Aloenin	GLYMA_20G057500	0.680028	0.319972
3'-Adenosine monophosphate (3'-AMP)	GLYMA_20G057500	-0.926668	0.0733317
Xanthine	GLYMA_20G057500	0.286974	0.713026
N'-Formylkynurenine	GLYMA_20G057500	0.251818	0.748182
Cefdinir	GLYMA_20G057500	-0.943743	0.0562569
NNH	GLYMA_20G057500	-0.211699	0.788301
Lupulin A	GLYMA_20G057500	0.590111	0.409889
Methyl syringate	GLYMA_20G057500	0.214047	0.785953
Schisantherin A	GLYMA_20G057500	0.893199	0.106801
Ginkgolic Acid (C13:0)	GLYMA_20G057500	0.633664	0.366336
Polyphyllin V	GLYMA_20G057500	0.734871	0.265129
Ergocalciferol	GLYMA_20G057500	-0.855481	0.144519
Diflucortolone pivalate	GLYMA_20G057500	0.148739	0.851261
Phytolaccagenin	GLYMA_20G057500	0.503072	0.496928
L-Saccharopine	GLYMA_20G057500	0.26608	0.73392
AKBA	GLYMA_20G057500	0.448127	0.551873
Poricoic acid B	GLYMA_20G057500	0.285175	0.714825
Nordihydroguaiaretic acid	GLYMA_20G057500	0.122198	0.877802
N-(2-Hydroxyethyl)iminodiacetic acid	GLYMA_20G057500	-0.965562	0.0344376
Threonine	GLYMA_20G057500	0.504657	0.495343
PC (17:1/17:1)	GLYMA_20G057500	-0.328582	0.671418
Tiglic acid	GLYMA_20G057500	0.878275	0.121725
5'-S-Methyl-5'-thioadenosine	GLYMA_09G164000	0.97549	0.0245096
3-Methylcrotonylglycine	GLYMA_09G164000	-0.95768	0.0423199
NNK	GLYMA_09G164000	-0.963379	0.0366212
N-(6-methoxypyridin-3-yl)thiophene-2-carboxamide	GLYMA_09G164000	-0.952701	0.0472994
DHZROG	GLYMA_09G164000	-0.939956	0.0600438
N'2-(2-furylcarbonyl)-3-chloro-4-methylthiophene-2-carbohydrazide	GLYMA_09G164000	-0.992029	0.0079712
4-amino-1-(2-furylmethyl)-6-hydroxy-1,2-dihydropyrimidine-2-thione	GLYMA_09G164000	-0.949094	0.0509064
Methyl 4-hydroxy-3-methoxycinnamate	GLYMA_09G164000	-0.922003	0.0779966
Pantothenic acid	GLYMA_09G164000	-0.977886	0.0221143
1-(3-ethyl-2,4-dihydroxy-6-methoxyphenyl)butan-1-one	GLYMA_09G164000	-0.863951	0.136049
1-(3,4-dimethoxyphenyl)ethan-1-one oxime	GLYMA_09G164000	-0.903868	0.0961321
Isoeugenyl acetate	GLYMA_09G164000	-0.827389	0.172611
Adenosine 5'-monophosphate	GLYMA_09G164000	0.907418	0.092582
N6,N6,N6-Trimethyl-L-lysine	GLYMA_09G164000	-0.919299	0.0807005
N-(9H-Purin-6-ylcarbamoyl)threonine	GLYMA_09G164000	-0.94435	0.0556497
4-oxo-5-phenylpentanoic acid	GLYMA_09G164000	-0.814979	0.185021
2-Methoxybenzaldehyde	GLYMA_09G164000	-0.861626	0.138374
Nortanshinone	GLYMA_09G164000	-0.843677	0.156323
Argininosuccinic acid	GLYMA_09G164000	0.991507	0.00849329
2-Aminoadipic acid	GLYMA_09G164000	-0.853672	0.146328
4-[1-(acetyloxy)prop-2-en-1-yl]-2-methoxyphenyl 2-methylpropanoate	GLYMA_09G164000	-0.915234	0.0847663
2-(2-amino-3-methylbutanamido)-3-phenylpropanoic acid	GLYMA_09G164000	-0.896512	0.103488
Apocynin	GLYMA_09G164000	-0.848088	0.151912
trans-Zeatin-riboside	GLYMA_09G164000	-0.916329	0.0836713
Methyl Eugenol	GLYMA_09G164000	-0.891739	0.108261
4-[2-(2-oxo-1-imidazolidinyl)ethyl]-1lambda~6~,4-thiazinane-1,1-dione	GLYMA_09G164000	-0.795137	0.204863
Curcumin	GLYMA_09G164000	-0.86292	0.13708
N1-(2,3-dihydro-1,4-benzodioxin-2-ylmethyl)-2,2-dimethylpropanamide	GLYMA_09G164000	-0.91442	0.0855799
Angelol B	GLYMA_09G164000	-0.7861	0.2139
Irisflorentin	GLYMA_09G164000	-0.925002	0.0749982
Methyl cinnamate	GLYMA_09G164000	-0.82925	0.17075
Casticin	GLYMA_09G164000	-0.903895	0.0961046
1,2,3,6,7-Pentamethoxyxanthone	GLYMA_09G164000	-0.891204	0.108796
N-[2-chloro-6-(trifluoromethoxy)phenyl]-2,2-dimethylpropanamide	GLYMA_09G164000	-0.924377	0.0756226
N1-(6-methyl-4-oxo-3,4-dihydroquinazolin-2-yl)-4-nitrobenzamide	GLYMA_09G164000	-0.708738	0.291262
L-Cysteine-glutathione gisulfide	GLYMA_09G164000	0.995256	0.00474437
Debromohymenialdisine	GLYMA_09G164000	-0.699398	0.300602
Testosterone undecanoate	GLYMA_09G164000	-0.964671	0.0353295
3-hydroxy-3-methylpentanedioic acid	GLYMA_09G164000	-0.994884	0.00511561
octadec-9-ynoic acid	GLYMA_09G164000	-0.788932	0.211068
Flavokawain B	GLYMA_09G164000	-0.976472	0.0235276
Astragalus polyphenols	GLYMA_09G164000	-0.989549	0.0104511
Isomucronulatol	GLYMA_09G164000	-0.970523	0.0294769
Sinapyl Alcohol	GLYMA_09G164000	-0.760621	0.239379
S-Adenosylmethionine	GLYMA_09G164000	0.938163	0.0618372
6,7-Dimethoxy-4-Methylcoumarin	GLYMA_09G164000	-0.929993	0.0700072
Docosatrienoic acid	GLYMA_09G164000	-0.727935	0.272065
Benzamide	GLYMA_09G164000	-0.708242	0.291758
Curcumol	GLYMA_09G164000	-0.848961	0.151039
4-(2,3-dihydro-1,4-benzodioxin-6-yl)-1,2-diphenylbut-2-ene-1,4-dione	GLYMA_09G164000	-0.94645	0.0535503
Acetophenone	GLYMA_09G164000	-0.953281	0.0467192
Artemisinin	GLYMA_09G164000	-0.791895	0.208105
Adenosine 3'5'-cyclic monophosphate	GLYMA_09G164000	0.921453	0.0785467
Pyridoxamine	GLYMA_09G164000	-0.909465	0.0905348
Valine	GLYMA_09G164000	-0.778756	0.221244
5-chloro-2,8-dimethyl-4-[(3-nitro-2-pyridyl)oxy]quinoline	GLYMA_09G164000	0.965712	0.0342883
Kinetin 9-riboside	GLYMA_09G164000	-0.925702	0.0742976
(S)-Zearalanone	GLYMA_09G164000	-0.747663	0.252337
5'-Deoxy-5'-(Methylthio)Adenosine	GLYMA_09G164000	0.870405	0.129595
5,8-dihydroxy-10-methyl-5,8,9,10-tetrahydro-2H-oxecin-2-one	GLYMA_09G164000	-0.930724	0.0692756
Deoxycytidine	GLYMA_09G164000	-0.829071	0.170929
3-Methyl-2-Oxobutanoic Acid	GLYMA_09G164000	-0.661374	0.338626
Quercetin	GLYMA_09G164000	-0.985415	0.0145855
Ginsenoside-Ro	GLYMA_09G164000	-0.663673	0.336327
Ophiopogonanone E	GLYMA_09G164000	-0.813407	0.186593
Linarin	GLYMA_09G164000	-0.908471	0.0915294
D-(-)-Glutamine	GLYMA_09G164000	0.970098	0.0299024
DL-Arginine	GLYMA_09G164000	-0.663974	0.336026
Indole-3-pyruvate	GLYMA_09G164000	-0.678792	0.321208
GPH	GLYMA_09G164000	-0.815306	0.184694
L-5-Hydroxytryptophan	GLYMA_09G164000	-0.677819	0.322181
Phellodensin F	GLYMA_09G164000	-0.984211	0.0157891
Pristimerin	GLYMA_09G164000	-0.699338	0.300662
Enoxolone	GLYMA_09G164000	-0.993163	0.0068366
Canthaxanthin	GLYMA_09G164000	0.574487	0.425513
Oleanolic acid	GLYMA_09G164000	-0.88859	0.11141
Sorbic acid	GLYMA_09G164000	-0.863228	0.136772
Phenprobamate	GLYMA_09G164000	-0.934452	0.0655478
Ganoderiol A	GLYMA_09G164000	-0.947697	0.0523034
Prostaglandin A3	GLYMA_09G164000	-0.60672	0.39328
Roseoside	GLYMA_09G164000	-0.820223	0.179777
N-Benzoyl-(2R,3S)-3-phenylisoserine	GLYMA_09G164000	-0.605401	0.394599
acridine-9(10H)-thione	GLYMA_09G164000	0.840424	0.159576
(2R,3S,4S,5R,6R)-2-(hydroxymethyl)-6-(propan-2-yloxy)oxane-3,4,5-triol	GLYMA_09G164000	-0.625333	0.374667
L-Hisidine	GLYMA_09G164000	-0.745233	0.254767
3-[(4-chlorophenyl)thio]-1-phenylprop-2-en-1-one	GLYMA_09G164000	0.937565	0.0624351
Praeruptorin A	GLYMA_09G164000	-0.999186	0.000814346
Spinosin	GLYMA_09G164000	-0.815249	0.184751
Asparagine	GLYMA_09G164000	0.883158	0.116842
3-methyl-5-oxo-5-(4-toluidino)pentanoic acid	GLYMA_09G164000	-0.874599	0.125401
Sodium escinate	GLYMA_09G164000	-0.867667	0.132333
1,7-bis(4-hydroxyphenyl)-5-methoxyheptan-3-one	GLYMA_09G164000	-0.877785	0.122215
Lactucin	GLYMA_09G164000	-0.549192	0.450808
methyl 3,4,5-trihydroxycyclohex-1-ene-1-carboxylate	GLYMA_09G164000	-0.849044	0.150956
2-[2-(methylthio)benzoyl]benzoic acid	GLYMA_09G164000	-0.965542	0.0344575
mesityl (4-methylphenyl) sulfone	GLYMA_09G164000	0.31607	0.68393
Methionine sulfoxide	GLYMA_09G164000	0.86726	0.13274
methyl isoquinoline-3-carboxylate	GLYMA_09G164000	0.618845	0.381155
5,7-dihydroxy-3,8-dimethoxy-2-phenyl-4H-chromen-4-one	GLYMA_09G164000	-0.617514	0.382486
1-Phenyl-3-methyl-5-pyrazolone	GLYMA_09G164000	-0.535849	0.464151
MAG (18:3)	GLYMA_09G164000	-0.939585	0.0604149
Guanosine 3',5'-Cyclic Monophosphate	GLYMA_09G164000	0.709829	0.290171
Ala-trp	GLYMA_09G164000	-0.622522	0.377478
Tigloylgomisin H	GLYMA_09G164000	0.712826	0.287174
4-Hydroxy-L-Glutamic Acid	GLYMA_09G164000	0.867693	0.132307
2-[(3S)-1-(4-Fluorobenzyl)-3-pyrrolidinyl]-5-methyl-1H-benzimidazole	GLYMA_09G164000	-0.518193	0.481807
5-Methylcytosine	GLYMA_09G164000	-0.726754	0.273246
3',5,7-Trihydroxy-4'-methoxyflavanone	GLYMA_09G164000	-0.923445	0.0765548
L-arginine	GLYMA_09G164000	-0.642885	0.357115
N-(5-acetamidopentyl)acetamide	GLYMA_09G164000	0.997712	0.00228848
LSD-d3	GLYMA_09G164000	0.937543	0.0624569
Hesperetin	GLYMA_09G164000	-0.921015	0.0789847
Glycerophospho-N-palmitoyl ethanolamine	GLYMA_09G164000	0.823396	0.176604
Indole-3-acetamide	GLYMA_09G164000	-0.572417	0.427583
Fraxinellone	GLYMA_09G164000	-0.736366	0.263634
5-Fluoro-2-[(3S)-1-(2-methylbenzyl)-3-pyrrolidinyl]-1H-benzimidazole	GLYMA_09G164000	-0.490558	0.509442
3-Hydroxy-3-methylbutanoic acid	GLYMA_09G164000	0.740027	0.259973
20-Hydroxyecdysone	GLYMA_09G164000	-0.768186	0.231814
Patchouli alcohol	GLYMA_09G164000	0.331532	0.668468
Integrifoside A	GLYMA_09G164000	-0.616016	0.383984
4-(anilinomethylidene)-3-methyl-4,5-dihydroisoxazol-5-one	GLYMA_09G164000	-0.56772	0.43228
N-2-Hydroxycyclopentyladenosine	GLYMA_09G164000	-0.887127	0.112873
Ruscogenin	GLYMA_09G164000	-0.332698	0.667302
Oleoyl ethylamide	GLYMA_09G164000	0.806818	0.193182
2-Amino-1,3,4-octadecanetriol	GLYMA_09G164000	0.858854	0.141146
Senecionine	GLYMA_09G164000	-0.870802	0.129198
Hexadecanamide	GLYMA_09G164000	0.536523	0.463477
Cyanin chloride	GLYMA_09G164000	0.943437	0.0565631
Gracillin	GLYMA_09G164000	-0.570188	0.429812
Glibenclamide	GLYMA_09G164000	-0.942281	0.0577191
Aloenin	GLYMA_09G164000	-0.773996	0.226004
3'-Adenosine monophosphate (3'-AMP)	GLYMA_09G164000	0.735606	0.264394
Xanthine	GLYMA_09G164000	-0.602084	0.397916
N'-Formylkynurenine	GLYMA_09G164000	-0.551842	0.448158
Cefdinir	GLYMA_09G164000	0.871271	0.128729
NNH	GLYMA_09G164000	0.279517	0.720483
Lupulin A	GLYMA_09G164000	-0.600166	0.399834
Methyl syringate	GLYMA_09G164000	-0.420612	0.579388
Schisantherin A	GLYMA_09G164000	-0.847055	0.152945
Ginkgolic Acid (C13:0)	GLYMA_09G164000	-0.771775	0.228225
Polyphyllin V	GLYMA_09G164000	-0.82842	0.17158
Ergocalciferol	GLYMA_09G164000	0.963397	0.0366029
Diflucortolone pivalate	GLYMA_09G164000	-0.17795	0.82205
Phytolaccagenin	GLYMA_09G164000	-0.294833	0.705167
L-Saccharopine	GLYMA_09G164000	-0.549172	0.450828
AKBA	GLYMA_09G164000	-0.394288	0.605712
Poricoic acid B	GLYMA_09G164000	-0.597767	0.402233
Nordihydroguaiaretic acid	GLYMA_09G164000	0.225498	0.774502
N-(2-Hydroxyethyl)iminodiacetic acid	GLYMA_09G164000	0.91098	0.0890201
Threonine	GLYMA_09G164000	-0.483429	0.516571
PC (17:1/17:1)	GLYMA_09G164000	0.235684	0.764316
Tiglic acid	GLYMA_09G164000	-0.776291	0.223709
5'-S-Methyl-5'-thioadenosine	GLYMA_17G072400	-0.998886	0.00111423
3-Methylcrotonylglycine	GLYMA_17G072400	0.967776	0.0322236
NNK	GLYMA_17G072400	0.973228	0.026772
N-(6-methoxypyridin-3-yl)thiophene-2-carboxamide	GLYMA_17G072400	0.996839	0.00316137
DHZROG	GLYMA_17G072400	0.942183	0.0578171
N'2-(2-furylcarbonyl)-3-chloro-4-methylthiophene-2-carbohydrazide	GLYMA_17G072400	0.991364	0.00863616
4-amino-1-(2-furylmethyl)-6-hydroxy-1,2-dihydropyrimidine-2-thione	GLYMA_17G072400	0.985599	0.0144008
Methyl 4-hydroxy-3-methoxycinnamate	GLYMA_17G072400	0.890172	0.109828
Pantothenic acid	GLYMA_17G072400	0.904027	0.0959734
1-(3-ethyl-2,4-dihydroxy-6-methoxyphenyl)butan-1-one	GLYMA_17G072400	0.954141	0.0458594
1-(3,4-dimethoxyphenyl)ethan-1-one oxime	GLYMA_17G072400	0.969965	0.0300345
Isoeugenyl acetate	GLYMA_17G072400	0.738659	0.261341
Adenosine 5'-monophosphate	GLYMA_17G072400	-0.978068	0.0219321
N6,N6,N6-Trimethyl-L-lysine	GLYMA_17G072400	0.905179	0.0948212
N-(9H-Purin-6-ylcarbamoyl)threonine	GLYMA_17G072400	0.926247	0.0737525
4-oxo-5-phenylpentanoic acid	GLYMA_17G072400	0.794233	0.205767
2-Methoxybenzaldehyde	GLYMA_17G072400	0.8582	0.1418
Nortanshinone	GLYMA_17G072400	0.911078	0.0889219
Argininosuccinic acid	GLYMA_17G072400	-0.975021	0.0249794
2-Aminoadipic acid	GLYMA_17G072400	0.76743	0.23257
4-[1-(acetyloxy)prop-2-en-1-yl]-2-methoxyphenyl 2-methylpropanoate	GLYMA_17G072400	0.925048	0.0749519
2-(2-amino-3-methylbutanamido)-3-phenylpropanoic acid	GLYMA_17G072400	0.864148	0.135852
Apocynin	GLYMA_17G072400	0.82148	0.17852
trans-Zeatin-riboside	GLYMA_17G072400	0.817941	0.182059
Methyl Eugenol	GLYMA_17G072400	0.919381	0.0806194
4-[2-(2-oxo-1-imidazolidinyl)ethyl]-1lambda~6~,4-thiazinane-1,1-dione	GLYMA_17G072400	0.699359	0.300641
Curcumin	GLYMA_17G072400	0.947909	0.0520907
N1-(2,3-dihydro-1,4-benzodioxin-2-ylmethyl)-2,2-dimethylpropanamide	GLYMA_17G072400	0.833719	0.166281
Angelol B	GLYMA_17G072400	0.90185	0.0981503
Irisflorentin	GLYMA_17G072400	0.96067	0.0393302
Methyl cinnamate	GLYMA_17G072400	0.767585	0.232415
Casticin	GLYMA_17G072400	0.899359	0.100641
1,2,3,6,7-Pentamethoxyxanthone	GLYMA_17G072400	0.971927	0.0280731
N-[2-chloro-6-(trifluoromethoxy)phenyl]-2,2-dimethylpropanamide	GLYMA_17G072400	0.949477	0.050523
N1-(6-methyl-4-oxo-3,4-dihydroquinazolin-2-yl)-4-nitrobenzamide	GLYMA_17G072400	0.588288	0.411712
L-Cysteine-glutathione gisulfide	GLYMA_17G072400	-0.962104	0.0378956
Debromohymenialdisine	GLYMA_17G072400	0.536226	0.463774
Testosterone undecanoate	GLYMA_17G072400	0.906592	0.0934081
3-hydroxy-3-methylpentanedioic acid	GLYMA_17G072400	0.976864	0.0231363
octadec-9-ynoic acid	GLYMA_17G072400	0.825091	0.174909
Flavokawain B	GLYMA_17G072400	0.902926	0.0970743
Astragalus polyphenols	GLYMA_17G072400	0.929492	0.0705078
Isomucronulatol	GLYMA_17G072400	0.996229	0.00377116
Sinapyl Alcohol	GLYMA_17G072400	0.675007	0.324993
S-Adenosylmethionine	GLYMA_17G072400	-0.982328	0.0176721
6,7-Dimethoxy-4-Methylcoumarin	GLYMA_17G072400	0.859159	0.140841
Docosatrienoic acid	GLYMA_17G072400	0.860925	0.139075
Benzamide	GLYMA_17G072400	0.65663	0.34337
Curcumol	GLYMA_17G072400	0.799852	0.200148
4-(2,3-dihydro-1,4-benzodioxin-6-yl)-1,2-diphenylbut-2-ene-1,4-dione	GLYMA_17G072400	0.979187	0.0208131
Acetophenone	GLYMA_17G072400	0.856741	0.143259
Artemisinin	GLYMA_17G072400	0.799605	0.200395
Adenosine 3'5'-cyclic monophosphate	GLYMA_17G072400	-0.976491	0.0235087
Pyridoxamine	GLYMA_17G072400	0.981356	0.0186442
Valine	GLYMA_17G072400	0.641643	0.358357
5-chloro-2,8-dimethyl-4-[(3-nitro-2-pyridyl)oxy]quinoline	GLYMA_17G072400	-0.992321	0.0076792
Kinetin 9-riboside	GLYMA_17G072400	0.931089	0.068911
(S)-Zearalanone	GLYMA_17G072400	0.830624	0.169376
5'-Deoxy-5'-(Methylthio)Adenosine	GLYMA_17G072400	-0.930244	0.0697563
5,8-dihydroxy-10-methyl-5,8,9,10-tetrahydro-2H-oxecin-2-one	GLYMA_17G072400	0.98774	0.0122595
Deoxycytidine	GLYMA_17G072400	0.93042	0.0695798
3-Methyl-2-Oxobutanoic Acid	GLYMA_17G072400	0.687269	0.312731
Quercetin	GLYMA_17G072400	0.976997	0.0230029
Ginsenoside-Ro	GLYMA_17G072400	0.811782	0.188218
Ophiopogonanone E	GLYMA_17G072400	0.926586	0.0734138
Linarin	GLYMA_17G072400	0.973523	0.0264773
D-(-)-Glutamine	GLYMA_17G072400	-0.982394	0.0176057
DL-Arginine	GLYMA_17G072400	0.556291	0.443709
Indole-3-pyruvate	GLYMA_17G072400	0.528675	0.471325
GPH	GLYMA_17G072400	0.719114	0.280886
L-5-Hydroxytryptophan	GLYMA_17G072400	0.527243	0.472757
Phellodensin F	GLYMA_17G072400	0.97457	0.02543
Pristimerin	GLYMA_17G072400	0.521257	0.478743
Enoxolone	GLYMA_17G072400	0.974044	0.0259559
Canthaxanthin	GLYMA_17G072400	-0.555685	0.444315
Oleanolic acid	GLYMA_17G072400	0.801192	0.198808
Sorbic acid	GLYMA_17G072400	0.76555	0.23445
Phenprobamate	GLYMA_17G072400	0.967941	0.0320595
Ganoderiol A	GLYMA_17G072400	0.922196	0.0778044
Prostaglandin A3	GLYMA_17G072400	0.441803	0.558197
Roseoside	GLYMA_17G072400	0.668614	0.331386
N-Benzoyl-(2R,3S)-3-phenylisoserine	GLYMA_17G072400	0.509487	0.490513
acridine-9(10H)-thione	GLYMA_17G072400	-0.8875	0.1125
(2R,3S,4S,5R,6R)-2-(hydroxymethyl)-6-(propan-2-yloxy)oxane-3,4,5-triol	GLYMA_17G072400	0.778542	0.221458
L-Hisidine	GLYMA_17G072400	0.720228	0.279772
3-[(4-chlorophenyl)thio]-1-phenylprop-2-en-1-one	GLYMA_17G072400	-0.971575	0.0284246
Praeruptorin A	GLYMA_17G072400	0.980639	0.0193611
Spinosin	GLYMA_17G072400	0.753617	0.246383
Asparagine	GLYMA_17G072400	-0.967487	0.0325133
3-methyl-5-oxo-5-(4-toluidino)pentanoic acid	GLYMA_17G072400	0.865167	0.134833
Sodium escinate	GLYMA_17G072400	0.92965	0.0703502
1,7-bis(4-hydroxyphenyl)-5-methoxyheptan-3-one	GLYMA_17G072400	0.940639	0.0593611
Lactucin	GLYMA_17G072400	0.70141	0.29859
methyl 3,4,5-trihydroxycyclohex-1-ene-1-carboxylate	GLYMA_17G072400	0.948052	0.0519484
2-[2-(methylthio)benzoyl]benzoic acid	GLYMA_17G072400	0.98838	0.0116202
mesityl (4-methylphenyl) sulfone	GLYMA_17G072400	-0.136498	0.863502
Methionine sulfoxide	GLYMA_17G072400	-0.959288	0.0407124
methyl isoquinoline-3-carboxylate	GLYMA_17G072400	-0.716749	0.283251
5,7-dihydroxy-3,8-dimethoxy-2-phenyl-4H-chromen-4-one	GLYMA_17G072400	0.625145	0.374855
1-Phenyl-3-methyl-5-pyrazolone	GLYMA_17G072400	0.332955	0.667045
MAG (18:3)	GLYMA_17G072400	0.963071	0.0369291
Guanosine 3',5'-Cyclic Monophosphate	GLYMA_17G072400	-0.854327	0.145673
Ala-trp	GLYMA_17G072400	0.712333	0.287667
Tigloylgomisin H	GLYMA_17G072400	-0.853808	0.146192
4-Hydroxy-L-Glutamic Acid	GLYMA_17G072400	-0.951692	0.0483076
2-[(3S)-1-(4-Fluorobenzyl)-3-pyrrolidinyl]-5-methyl-1H-benzimidazole	GLYMA_17G072400	0.452492	0.547508
5-Methylcytosine	GLYMA_17G072400	0.681069	0.318931
3',5,7-Trihydroxy-4'-methoxyflavanone	GLYMA_17G072400	0.97332	0.0266798
L-arginine	GLYMA_17G072400	0.595202	0.404798
N-(5-acetamidopentyl)acetamide	GLYMA_17G072400	-0.984774	0.0152258
LSD-d3	GLYMA_17G072400	-0.830611	0.169389
Hesperetin	GLYMA_17G072400	0.980817	0.019183
Glycerophospho-N-palmitoyl ethanolamine	GLYMA_17G072400	-0.689445	0.310555
Indole-3-acetamide	GLYMA_17G072400	0.418856	0.581144
Fraxinellone	GLYMA_17G072400	0.815395	0.184605
5-Fluoro-2-[(3S)-1-(2-methylbenzyl)-3-pyrrolidinyl]-1H-benzimidazole	GLYMA_17G072400	0.427556	0.572444
3-Hydroxy-3-methylbutanoic acid	GLYMA_17G072400	-0.865494	0.134506
20-Hydroxyecdysone	GLYMA_17G072400	0.895632	0.104368
Patchouli alcohol	GLYMA_17G072400	-0.152173	0.847827
Integrifoside A	GLYMA_17G072400	0.45	0.55
4-(anilinomethylidene)-3-methyl-4,5-dihydroisoxazol-5-one	GLYMA_17G072400	0.363958	0.636042
N-2-Hydroxycyclopentyladenosine	GLYMA_17G072400	0.759945	0.240055
Ruscogenin	GLYMA_17G072400	0.506841	0.493159
Oleoyl ethylamide	GLYMA_17G072400	-0.700081	0.299919
2-Amino-1,3,4-octadecanetriol	GLYMA_17G072400	-0.72808	0.27192
Senecionine	GLYMA_17G072400	0.951438	0.0485622
Hexadecanamide	GLYMA_17G072400	-0.481818	0.518182
Cyanin chloride	GLYMA_17G072400	-0.968437	0.0315632
Gracillin	GLYMA_17G072400	0.674383	0.325617
Glibenclamide	GLYMA_17G072400	0.857592	0.142408
Aloenin	GLYMA_17G072400	0.72893	0.27107
3'-Adenosine monophosphate (3'-AMP)	GLYMA_17G072400	-0.867933	0.132067
Xanthine	GLYMA_17G072400	0.415833	0.584167
N'-Formylkynurenine	GLYMA_17G072400	0.37413	0.62587
Cefdinir	GLYMA_17G072400	-0.9319	0.0680996
NNH	GLYMA_17G072400	-0.242074	0.757926
Lupulin A	GLYMA_17G072400	0.604461	0.395539
Methyl syringate	GLYMA_17G072400	0.298975	0.701025
Schisantherin A	GLYMA_17G072400	0.890809	0.109191
Ginkgolic Acid (C13:0)	GLYMA_17G072400	0.699092	0.300908
Polyphyllin V	GLYMA_17G072400	0.784575	0.215425
Ergocalciferol	GLYMA_17G072400	-0.912955	0.0870451
Diflucortolone pivalate	GLYMA_17G072400	0.162836	0.837164
Phytolaccagenin	GLYMA_17G072400	0.430123	0.569877
L-Saccharopine	GLYMA_17G072400	0.381991	0.618009
AKBA	GLYMA_17G072400	0.434871	0.565129
Poricoic acid B	GLYMA_17G072400	0.413013	0.586987
Nordihydroguaiaretic acid	GLYMA_17G072400	-0.0122527	0.987747
N-(2-Hydroxyethyl)iminodiacetic acid	GLYMA_17G072400	-0.961133	0.0388671
Threonine	GLYMA_17G072400	0.50521	0.49479
PC (17:1/17:1)	GLYMA_17G072400	-0.297874	0.702126
Tiglic acid	GLYMA_17G072400	0.853684	0.146316
5'-S-Methyl-5'-thioadenosine	GLYMA_12G217400	-0.96643	0.0335699
3-Methylcrotonylglycine	GLYMA_12G217400	0.923624	0.0763761
NNK	GLYMA_12G217400	0.928519	0.0714806
N-(6-methoxypyridin-3-yl)thiophene-2-carboxamide	GLYMA_12G217400	0.985467	0.0145329
DHZROG	GLYMA_12G217400	0.891513	0.108487
N'2-(2-furylcarbonyl)-3-chloro-4-methylthiophene-2-carbohydrazide	GLYMA_12G217400	0.935008	0.0649923
4-amino-1-(2-furylmethyl)-6-hydroxy-1,2-dihydropyrimidine-2-thione	GLYMA_12G217400	0.967143	0.0328568
Methyl 4-hydroxy-3-methoxycinnamate	GLYMA_12G217400	0.807992	0.192008
Pantothenic acid	GLYMA_12G217400	0.778583	0.221417
1-(3-ethyl-2,4-dihydroxy-6-methoxyphenyl)butan-1-one	GLYMA_12G217400	0.991721	0.00827858
1-(3,4-dimethoxyphenyl)ethan-1-one oxime	GLYMA_12G217400	0.982303	0.0176974
Isoeugenyl acetate	GLYMA_12G217400	0.60747	0.39253
Adenosine 5'-monophosphate	GLYMA_12G217400	-0.994552	0.00544814
N6,N6,N6-Trimethyl-L-lysine	GLYMA_12G217400	0.840061	0.159939
N-(9H-Purin-6-ylcarbamoyl)threonine	GLYMA_12G217400	0.855921	0.144079
4-oxo-5-phenylpentanoic acid	GLYMA_12G217400	0.728649	0.271351
2-Methoxybenzaldehyde	GLYMA_12G217400	0.806532	0.193468
Nortanshinone	GLYMA_12G217400	0.92804	0.0719596
Argininosuccinic acid	GLYMA_12G217400	-0.903589	0.0964114
2-Aminoadipic acid	GLYMA_12G217400	0.63714	0.36286
4-[1-(acetyloxy)prop-2-en-1-yl]-2-methoxyphenyl 2-methylpropanoate	GLYMA_12G217400	0.883011	0.116989
2-(2-amino-3-methylbutanamido)-3-phenylpropanoic acid	GLYMA_12G217400	0.782892	0.217108
Apocynin	GLYMA_12G217400	0.74844	0.25156
trans-Zeatin-riboside	GLYMA_12G217400	0.672537	0.327463
Methyl Eugenol	GLYMA_12G217400	0.895683	0.104317
4-[2-(2-oxo-1-imidazolidinyl)ethyl]-1lambda~6~,4-thiazinane-1,1-dione	GLYMA_12G217400	0.563254	0.436746
Curcumin	GLYMA_12G217400	0.980583	0.0194167
N1-(2,3-dihydro-1,4-benzodioxin-2-ylmethyl)-2,2-dimethylpropanamide	GLYMA_12G217400	0.705307	0.294693
Angelol B	GLYMA_12G217400	0.968207	0.0317926
Irisflorentin	GLYMA_12G217400	0.942767	0.0572326
Methyl cinnamate	GLYMA_12G217400	0.662132	0.337868
Casticin	GLYMA_12G217400	0.844256	0.155744
1,2,3,6,7-Pentamethoxyxanthone	GLYMA_12G217400	0.998939	0.00106127
N-[2-chloro-6-(trifluoromethoxy)phenyl]-2,2-dimethylpropanamide	GLYMA_12G217400	0.921519	0.0784807
N1-(6-methyl-4-oxo-3,4-dihydroquinazolin-2-yl)-4-nitrobenzamide	GLYMA_12G217400	0.433479	0.566521
L-Cysteine-glutathione gisulfide	GLYMA_12G217400	-0.874551	0.125449
Debromohymenialdisine	GLYMA_12G217400	0.341153	0.658847
Testosterone undecanoate	GLYMA_12G217400	0.796957	0.203043
3-hydroxy-3-methylpentanedioic acid	GLYMA_12G217400	0.903777	0.0962232
octadec-9-ynoic acid	GLYMA_12G217400	0.8153	0.1847
Flavokawain B	GLYMA_12G217400	0.77786	0.22214
Astragalus polyphenols	GLYMA_12G217400	0.816571	0.183429
Isomucronulatol	GLYMA_12G217400	0.966258	0.033742
Sinapyl Alcohol	GLYMA_12G217400	0.550543	0.449457
S-Adenosylmethionine	GLYMA_12G217400	-0.971799	0.0282013
6,7-Dimethoxy-4-Methylcoumarin	GLYMA_12G217400	0.739293	0.260707
Docosatrienoic acid	GLYMA_12G217400	0.94701	0.0529896
Benzamide	GLYMA_12G217400	0.567572	0.432428
Curcumol	GLYMA_12G217400	0.70528	0.29472
4-(2,3-dihydro-1,4-benzodioxin-6-yl)-1,2-diphenylbut-2-ene-1,4-dione	GLYMA_12G217400	0.957281	0.0427186
Acetophenone	GLYMA_12G217400	0.711024	0.288976
Artemisinin	GLYMA_12G217400	0.762486	0.237514
Adenosine 3'5'-cyclic monophosphate	GLYMA_12G217400	-0.977282	0.0227184
Pyridoxamine	GLYMA_12G217400	0.99891	0.00109045
Valine	GLYMA_12G217400	0.466993	0.533007
5-chloro-2,8-dimethyl-4-[(3-nitro-2-pyridyl)oxy]quinoline	GLYMA_12G217400	-0.963483	0.0365173
Kinetin 9-riboside	GLYMA_12G217400	0.884236	0.115764
(S)-Zearalanone	GLYMA_12G217400	0.867836	0.132164
5'-Deoxy-5'-(Methylthio)Adenosine	GLYMA_12G217400	-0.938485	0.0615152
5,8-dihydroxy-10-methyl-5,8,9,10-tetrahydro-2H-oxecin-2-one	GLYMA_12G217400	0.989899	0.0101014
Deoxycytidine	GLYMA_12G217400	0.980615	0.0193849
3-Methyl-2-Oxobutanoic Acid	GLYMA_12G217400	0.674844	0.325156
Quercetin	GLYMA_12G217400	0.913611	0.0863892
Ginsenoside-Ro	GLYMA_12G217400	0.915911	0.0840893
Ophiopogonanone E	GLYMA_12G217400	0.988956	0.0110441
Linarin	GLYMA_12G217400	0.984603	0.0153967
D-(-)-Glutamine	GLYMA_12G217400	-0.939645	0.060355
DL-Arginine	GLYMA_12G217400	0.416186	0.583814
Indole-3-pyruvate	GLYMA_12G217400	0.347224	0.652776
GPH	GLYMA_12G217400	0.58148	0.41852
L-5-Hydroxytryptophan	GLYMA_12G217400	0.345409	0.654591
Phellodensin F	GLYMA_12G217400	0.910083	0.0899169
Pristimerin	GLYMA_12G217400	0.311953	0.688047
Enoxolone	GLYMA_12G217400	0.900005	0.099995
Canthaxanthin	GLYMA_12G217400	-0.505466	0.494534
Oleanolic acid	GLYMA_12G217400	0.667837	0.332163
Sorbic acid	GLYMA_12G217400	0.623805	0.376195
Phenprobamate	GLYMA_12G217400	0.947426	0.0525739
Ganoderiol A	GLYMA_12G217400	0.844617	0.155383
Prostaglandin A3	GLYMA_12G217400	0.250271	0.749729
Roseoside	GLYMA_12G217400	0.477793	0.522207
N-Benzoyl-(2R,3S)-3-phenylisoserine	GLYMA_12G217400	0.383908	0.616092
acridine-9(10H)-thione	GLYMA_12G217400	-0.885241	0.114759
(2R,3S,4S,5R,6R)-2-(hydroxymethyl)-6-(propan-2-yloxy)oxane-3,4,5-triol	GLYMA_12G217400	0.889694	0.110306
L-Hisidine	GLYMA_12G217400	0.654495	0.345505
3-[(4-chlorophenyl)thio]-1-phenylprop-2-en-1-one	GLYMA_12G217400	-0.951385	0.0486153
Praeruptorin A	GLYMA_12G217400	0.906808	0.0931918
Spinosin	GLYMA_12G217400	0.648983	0.351017
Asparagine	GLYMA_12G217400	-0.998393	0.00160658
3-methyl-5-oxo-5-(4-toluidino)pentanoic acid	GLYMA_12G217400	0.807037	0.192963
Sodium escinate	GLYMA_12G217400	0.940092	0.0599078
1,7-bis(4-hydroxyphenyl)-5-methoxyheptan-3-one	GLYMA_12G217400	0.951344	0.0486557
Lactucin	GLYMA_12G217400	0.815892	0.184108
methyl 3,4,5-trihydroxycyclohex-1-ene-1-carboxylate	GLYMA_12G217400	0.994889	0.00511143
2-[2-(methylthio)benzoyl]benzoic acid	GLYMA_12G217400	0.95595	0.04405
mesityl (4-methylphenyl) sulfone	GLYMA_12G217400	0.0527015	0.947298
Methionine sulfoxide	GLYMA_12G217400	-0.998437	0.00156258
methyl isoquinoline-3-carboxylate	GLYMA_12G217400	-0.775462	0.224538
5,7-dihydroxy-3,8-dimethoxy-2-phenyl-4H-chromen-4-one	GLYMA_12G217400	0.597746	0.402254
1-Phenyl-3-methyl-5-pyrazolone	GLYMA_12G217400	0.109145	0.890855
MAG (18:3)	GLYMA_12G217400	0.932718	0.0672818
Guanosine 3',5'-Cyclic Monophosphate	GLYMA_12G217400	-0.952416	0.0475839
Ala-trp	GLYMA_12G217400	0.763114	0.236886
Tigloylgomisin H	GLYMA_12G217400	-0.948372	0.0516283
4-Hydroxy-L-Glutamic Acid	GLYMA_12G217400	-0.983153	0.0168468
2-[(3S)-1-(4-Fluorobenzyl)-3-pyrrolidinyl]-5-methyl-1H-benzimidazole	GLYMA_12G217400	0.360658	0.639342
5-Methylcytosine	GLYMA_12G217400	0.596631	0.403369
3',5,7-Trihydroxy-4'-methoxyflavanone	GLYMA_12G217400	0.969069	0.0309308
L-arginine	GLYMA_12G217400	0.513567	0.486433
N-(5-acetamidopentyl)acetamide	GLYMA_12G217400	-0.916382	0.0836182
LSD-d3	GLYMA_12G217400	-0.675856	0.324144
Hesperetin	GLYMA_12G217400	0.98618	0.0138199
Glycerophospho-N-palmitoyl ethanolamine	GLYMA_12G217400	-0.515307	0.484693
Indole-3-acetamide	GLYMA_12G217400	0.240091	0.759909
Fraxinellone	GLYMA_12G217400	0.849488	0.150512
5-Fluoro-2-[(3S)-1-(2-methylbenzyl)-3-pyrrolidinyl]-1H-benzimidazole	GLYMA_12G217400	0.33985	0.66015
3-Hydroxy-3-methylbutanoic acid	GLYMA_12G217400	-0.943718	0.0562823
20-Hydroxyecdysone	GLYMA_12G217400	0.974162	0.0258379
Patchouli alcohol	GLYMA_12G217400	0.0376919	0.962308
Integrifoside A	GLYMA_12G217400	0.256895	0.743105
4-(anilinomethylidene)-3-methyl-4,5-dihydroisoxazol-5-one	GLYMA_12G217400	0.137528	0.862472
N-2-Hydroxycyclopentyladenosine	GLYMA_12G217400	0.588689	0.411311
Ruscogenin	GLYMA_12G217400	0.654416	0.345584
Oleoyl ethylamide	GLYMA_12G217400	-0.552856	0.447144
2-Amino-1,3,4-octadecanetriol	GLYMA_12G217400	-0.554983	0.445017
Senecionine	GLYMA_12G217400	0.979513	0.0204874
Hexadecanamide	GLYMA_12G217400	-0.399453	0.600547
Cyanin chloride	GLYMA_12G217400	-0.939313	0.0606866
Gracillin	GLYMA_12G217400	0.741837	0.258163
Glibenclamide	GLYMA_12G217400	0.723808	0.276192
Aloenin	GLYMA_12G217400	0.642429	0.357571
3'-Adenosine monophosphate (3'-AMP)	GLYMA_12G217400	-0.952953	0.047047
Xanthine	GLYMA_12G217400	0.204191	0.795809
N'-Formylkynurenine	GLYMA_12G217400	0.173464	0.826536
Cefdinir	GLYMA_12G217400	-0.940848	0.0591518
NNH	GLYMA_12G217400	-0.190625	0.809375
Lupulin A	GLYMA_12G217400	0.57485	0.42515
Methyl syringate	GLYMA_12G217400	0.159217	0.840783
Schisantherin A	GLYMA_12G217400	0.885006	0.114994
Ginkgolic Acid (C13:0)	GLYMA_12G217400	0.586348	0.413652
Polyphyllin V	GLYMA_12G217400	0.696182	0.303818
Ergocalciferol	GLYMA_12G217400	-0.810682	0.189318
Diflucortolone pivalate	GLYMA_12G217400	0.138412	0.861588
Phytolaccagenin	GLYMA_12G217400	0.542731	0.457269
L-Saccharopine	GLYMA_12G217400	0.19153	0.80847
AKBA	GLYMA_12G217400	0.451472	0.548528
Poricoic acid B	GLYMA_12G217400	0.203043	0.796957
Nordihydroguaiaretic acid	GLYMA_12G217400	0.204009	0.795991
N-(2-Hydroxyethyl)iminodiacetic acid	GLYMA_12G217400	-0.957848	0.0421525
Threonine	GLYMA_12G217400	0.498851	0.501149
PC (17:1/17:1)	GLYMA_12G217400	-0.344011	0.655989
Tiglic acid	GLYMA_12G217400	0.883971	0.116029
5'-S-Methyl-5'-thioadenosine	GLYMA_13G084000	0.995439	0.00456067
3-Methylcrotonylglycine	GLYMA_13G084000	-0.969976	0.0300242
NNK	GLYMA_13G084000	-0.975574	0.0244264
N-(6-methoxypyridin-3-yl)thiophene-2-carboxamide	GLYMA_13G084000	-0.984239	0.0157609
DHZROG	GLYMA_13G084000	-0.947674	0.0523263
N'2-(2-furylcarbonyl)-3-chloro-4-methylthiophene-2-carbohydrazide	GLYMA_13G084000	-0.998467	0.00153348
4-amino-1-(2-furylmethyl)-6-hydroxy-1,2-dihydropyrimidine-2-thione	GLYMA_13G084000	-0.976285	0.0237147
Methyl 4-hydroxy-3-methoxycinnamate	GLYMA_13G084000	-0.910311	0.0896889
Pantothenic acid	GLYMA_13G084000	-0.942778	0.0572219
1-(3-ethyl-2,4-dihydroxy-6-methoxyphenyl)butan-1-one	GLYMA_13G084000	-0.920958	0.0790421
1-(3,4-dimethoxyphenyl)ethan-1-one oxime	GLYMA_13G084000	-0.947506	0.0524939
Isoeugenyl acetate	GLYMA_13G084000	-0.782827	0.217173
Adenosine 5'-monophosphate	GLYMA_13G084000	0.953658	0.0463415
N6,N6,N6-Trimethyl-L-lysine	GLYMA_13G084000	-0.917618	0.082382
N-(9H-Purin-6-ylcarbamoyl)threonine	GLYMA_13G084000	-0.940586	0.0594141
4-oxo-5-phenylpentanoic acid	GLYMA_13G084000	-0.808829	0.191171
2-Methoxybenzaldehyde	GLYMA_13G084000	-0.865604	0.134396
Nortanshinone	GLYMA_13G084000	-0.88764	0.11236
Argininosuccinic acid	GLYMA_13G084000	0.988982	0.0110183
2-Aminoadipic acid	GLYMA_13G084000	-0.810699	0.189301
4-[1-(acetyloxy)prop-2-en-1-yl]-2-methoxyphenyl 2-methylpropanoate	GLYMA_13G084000	-0.927078	0.0729219
2-(2-amino-3-methylbutanamido)-3-phenylpropanoic acid	GLYMA_13G084000	-0.884343	0.115657
Apocynin	GLYMA_13G084000	-0.838846	0.161154
trans-Zeatin-riboside	GLYMA_13G084000	-0.866909	0.133091
Methyl Eugenol	GLYMA_13G084000	-0.913517	0.0864827
4-[2-(2-oxo-1-imidazolidinyl)ethyl]-1lambda~6~,4-thiazinane-1,1-dione	GLYMA_13G084000	-0.746362	0.253638
Curcumin	GLYMA_13G084000	-0.916975	0.0830251
N1-(2,3-dihydro-1,4-benzodioxin-2-ylmethyl)-2,2-dimethylpropanamide	GLYMA_13G084000	-0.875002	0.124998
Angelol B	GLYMA_13G084000	-0.857046	0.142954
Irisflorentin	GLYMA_13G084000	-0.951554	0.0484463
Methyl cinnamate	GLYMA_13G084000	-0.800026	0.199974
Casticin	GLYMA_13G084000	-0.907535	0.0924648
1,2,3,6,7-Pentamethoxyxanthone	GLYMA_13G084000	-0.943037	0.0569627
N-[2-chloro-6-(trifluoromethoxy)phenyl]-2,2-dimethylpropanamide	GLYMA_13G084000	-0.94494	0.0550597
N1-(6-methyl-4-oxo-3,4-dihydroquinazolin-2-yl)-4-nitrobenzamide	GLYMA_13G084000	-0.645398	0.354602
L-Cysteine-glutathione gisulfide	GLYMA_13G084000	0.983319	0.0166807
Debromohymenialdisine	GLYMA_13G084000	-0.611802	0.388198
Testosterone undecanoate	GLYMA_13G084000	-0.938408	0.0615917
3-hydroxy-3-methylpentanedioic acid	GLYMA_13G084000	-0.991514	0.0084864
octadec-9-ynoic acid	GLYMA_13G084000	-0.814827	0.185173
Flavokawain B	GLYMA_13G084000	-0.941532	0.058468
Astragalus polyphenols	GLYMA_13G084000	-0.962337	0.0376626
Isomucronulatol	GLYMA_13G084000	-0.991746	0.00825378
Sinapyl Alcohol	GLYMA_13G084000	-0.717364	0.282636
S-Adenosylmethionine	GLYMA_13G084000	0.969617	0.0303833
6,7-Dimethoxy-4-Methylcoumarin	GLYMA_13G084000	-0.896269	0.103731
Docosatrienoic acid	GLYMA_13G084000	-0.808245	0.191755
Benzamide	GLYMA_13G084000	-0.68388	0.31612
Curcumol	GLYMA_13G084000	-0.826983	0.173017
4-(2,3-dihydro-1,4-benzodioxin-6-yl)-1,2-diphenylbut-2-ene-1,4-dione	GLYMA_13G084000	-0.971489	0.0285108
Acetophenone	GLYMA_13G084000	-0.90516	0.0948396
Artemisinin	GLYMA_13G084000	-0.801701	0.198299
Adenosine 3'5'-cyclic monophosphate	GLYMA_13G084000	0.95895	0.0410505
Pyridoxamine	GLYMA_13G084000	-0.956422	0.0435777
Valine	GLYMA_13G084000	-0.706461	0.293539
5-chloro-2,8-dimethyl-4-[(3-nitro-2-pyridyl)oxy]quinoline	GLYMA_13G084000	0.987413	0.0125867
Kinetin 9-riboside	GLYMA_13G084000	-0.935111	0.0648886
(S)-Zearalanone	GLYMA_13G084000	-0.799778	0.200222
5'-Deoxy-5'-(Methylthio)Adenosine	GLYMA_13G084000	0.910269	0.0897309
5,8-dihydroxy-10-methyl-5,8,9,10-tetrahydro-2H-oxecin-2-one	GLYMA_13G084000	-0.969404	0.0305955
Deoxycytidine	GLYMA_13G084000	-0.892158	0.107842
3-Methyl-2-Oxobutanoic Acid	GLYMA_13G084000	-0.68058	0.31942
Quercetin	GLYMA_13G084000	-0.987417	0.0125832
Ginsenoside-Ro	GLYMA_13G084000	-0.752103	0.247897
Ophiopogonanone E	GLYMA_13G084000	-0.883085	0.116915
Linarin	GLYMA_13G084000	-0.951548	0.0484516
D-(-)-Glutamine	GLYMA_13G084000	0.983725	0.0162755
DL-Arginine	GLYMA_13G084000	-0.607556	0.392444
Indole-3-pyruvate	GLYMA_13G084000	-0.598447	0.401553
GPH	GLYMA_13G084000	-0.766435	0.233565
L-5-Hydroxytryptophan	GLYMA_13G084000	-0.597208	0.402792
Phellodensin F	GLYMA_13G084000	-0.985512	0.0144879
Pristimerin	GLYMA_13G084000	-0.603298	0.396702
Enoxolone	GLYMA_13G084000	-0.989159	0.0108413
Canthaxanthin	GLYMA_13G084000	0.567786	0.432214
Oleanolic acid	GLYMA_13G084000	-0.845202	0.154798
Sorbic acid	GLYMA_13G084000	-0.813844	0.186156
Phenprobamate	GLYMA_13G084000	-0.959835	0.0401653
Ganoderiol A	GLYMA_13G084000	-0.939766	0.0602342
Prostaglandin A3	GLYMA_13G084000	-0.517499	0.482501
Roseoside	GLYMA_13G084000	-0.740004	0.259996
N-Benzoyl-(2R,3S)-3-phenylisoserine	GLYMA_13G084000	-0.555246	0.444754
acridine-9(10H)-thione	GLYMA_13G084000	0.872855	0.127145
(2R,3S,4S,5R,6R)-2-(hydroxymethyl)-6-(propan-2-yloxy)oxane-3,4,5-triol	GLYMA_13G084000	-0.716388	0.283612
L-Hisidine	GLYMA_13G084000	-0.736193	0.263807
3-[(4-chlorophenyl)thio]-1-phenylprop-2-en-1-one	GLYMA_13G084000	0.963264	0.0367356
Praeruptorin A	GLYMA_13G084000	-0.995547	0.00445348
Spinosin	GLYMA_13G084000	-0.785948	0.214052
Asparagine	GLYMA_13G084000	0.936978	0.0630222
3-methyl-5-oxo-5-(4-toluidino)pentanoic acid	GLYMA_13G084000	-0.875266	0.124734
Sodium escinate	GLYMA_13G084000	-0.908726	0.0912738
1,7-bis(4-hydroxyphenyl)-5-methoxyheptan-3-one	GLYMA_13G084000	-0.919407	0.0805928
Lactucin	GLYMA_13G084000	-0.639162	0.360838
methyl 3,4,5-trihydroxycyclohex-1-ene-1-carboxylate	GLYMA_13G084000	-0.910942	0.089058
2-[2-(methylthio)benzoyl]benzoic acid	GLYMA_13G084000	-0.985107	0.014893
mesityl (4-methylphenyl) sulfone	GLYMA_13G084000	0.216553	0.783447
Methionine sulfoxide	GLYMA_13G084000	0.92533	0.0746695
methyl isoquinoline-3-carboxylate	GLYMA_13G084000	0.678536	0.321464
5,7-dihydroxy-3,8-dimethoxy-2-phenyl-4H-chromen-4-one	GLYMA_13G084000	-0.626077	0.373923
1-Phenyl-3-methyl-5-pyrazolone	GLYMA_13G084000	-0.424636	0.575364
MAG (18:3)	GLYMA_13G084000	-0.959339	0.0406614
Guanosine 3',5'-Cyclic Monophosphate	GLYMA_13G084000	0.796531	0.203469
Ala-trp	GLYMA_13G084000	-0.677656	0.322344
Tigloylgomisin H	GLYMA_13G084000	0.797557	0.202443
4-Hydroxy-L-Glutamic Acid	GLYMA_13G084000	0.92122	0.0787799
2-[(3S)-1-(4-Fluorobenzyl)-3-pyrrolidinyl]-5-methyl-1H-benzimidazole	GLYMA_13G084000	-0.484548	0.515452
5-Methylcytosine	GLYMA_13G084000	-0.705876	0.294124
3',5,7-Trihydroxy-4'-methoxyflavanone	GLYMA_13G084000	-0.958031	0.0419686
L-arginine	GLYMA_13G084000	-0.620299	0.379701
N-(5-acetamidopentyl)acetamide	GLYMA_13G084000	0.997239	0.00276127
LSD-d3	GLYMA_13G084000	0.88343	0.11657
Hesperetin	GLYMA_13G084000	-0.961206	0.0387939
Glycerophospho-N-palmitoyl ethanolamine	GLYMA_13G084000	0.753199	0.246801
Indole-3-acetamide	GLYMA_13G084000	-0.489391	0.510609
Fraxinellone	GLYMA_13G084000	-0.786177	0.213823
5-Fluoro-2-[(3S)-1-(2-methylbenzyl)-3-pyrrolidinyl]-1H-benzimidazole	GLYMA_13G084000	-0.458251	0.541749
3-Hydroxy-3-methylbutanoic acid	GLYMA_13G084000	0.81616	0.18384
20-Hydroxyecdysone	GLYMA_13G084000	-0.845632	0.154368
Patchouli alcohol	GLYMA_13G084000	0.232242	0.767758
Integrifoside A	GLYMA_13G084000	-0.526236	0.473764
4-(anilinomethylidene)-3-methyl-4,5-dihydroisoxazol-5-one	GLYMA_13G084000	-0.456234	0.543766
N-2-Hydroxycyclopentyladenosine	GLYMA_13G084000	-0.8212	0.1788
Ruscogenin	GLYMA_13G084000	-0.433596	0.566404
Oleoyl ethylamide	GLYMA_13G084000	0.751918	0.248082
2-Amino-1,3,4-octadecanetriol	GLYMA_13G084000	0.790699	0.209301
Senecionine	GLYMA_13G084000	-0.922446	0.0775543
Hexadecanamide	GLYMA_13G084000	0.50923	0.49077
Cyanin chloride	GLYMA_13G084000	0.964074	0.0359257
Gracillin	GLYMA_13G084000	-0.633108	0.366892
Glibenclamide	GLYMA_13G084000	-0.900796	0.0992039
Aloenin	GLYMA_13G084000	-0.753793	0.246207
3'-Adenosine monophosphate (3'-AMP)	GLYMA_13G084000	0.815592	0.184408
Xanthine	GLYMA_13G084000	-0.50075	0.49925
N'-Formylkynurenine	GLYMA_13G084000	-0.454999	0.545001
Cefdinir	GLYMA_13G084000	0.911589	0.0884113
NNH	GLYMA_13G084000	0.260234	0.739766
Lupulin A	GLYMA_13G084000	-0.606721	0.393279
Methyl syringate	GLYMA_13G084000	-0.354621	0.645379
Schisantherin A	GLYMA_13G084000	-0.877651	0.122349
Ginkgolic Acid (C13:0)	GLYMA_13G084000	-0.735917	0.264083
Polyphyllin V	GLYMA_13G084000	-0.809282	0.190718
Ergocalciferol	GLYMA_13G084000	0.94145	0.0585495
Diflucortolone pivalate	GLYMA_13G084000	-0.170614	0.829386
Phytolaccagenin	GLYMA_13G084000	-0.37347	0.62653
L-Saccharopine	GLYMA_13G084000	-0.458274	0.541726
AKBA	GLYMA_13G084000	-0.419978	0.580022
Poricoic acid B	GLYMA_13G084000	-0.497251	0.502749
Nordihydroguaiaretic acid	GLYMA_13G084000	0.106291	0.893709
N-(2-Hydroxyethyl)iminodiacetic acid	GLYMA_13G084000	0.945638	0.0543621
Threonine	GLYMA_13G084000	-0.499084	0.500916
PC (17:1/17:1)	GLYMA_13G084000	0.272519	0.727481
Tiglic acid	GLYMA_13G084000	-0.825449	0.174551
5'-S-Methyl-5'-thioadenosine	GLYMA_07G038500	0.997086	0.00291437
3-Methylcrotonylglycine	GLYMA_07G038500	-0.970373	0.0296268
NNK	GLYMA_07G038500	-0.975944	0.0240557
N-(6-methoxypyridin-3-yl)thiophene-2-carboxamide	GLYMA_07G038500	-0.987863	0.0121372
DHZROG	GLYMA_07G038500	-0.947336	0.0526637
N'2-(2-furylcarbonyl)-3-chloro-4-methylthiophene-2-carbohydrazide	GLYMA_07G038500	-0.997825	0.00217508
4-amino-1-(2-furylmethyl)-6-hydroxy-1,2-dihydropyrimidine-2-thione	GLYMA_07G038500	-0.979188	0.0208117
Methyl 4-hydroxy-3-methoxycinnamate	GLYMA_07G038500	-0.906759	0.0932408
Pantothenic acid	GLYMA_07G038500	-0.935214	0.0647859
1-(3-ethyl-2,4-dihydroxy-6-methoxyphenyl)butan-1-one	GLYMA_07G038500	-0.928994	0.0710061
1-(3,4-dimethoxyphenyl)ethan-1-one oxime	GLYMA_07G038500	-0.953238	0.0467624
Isoeugenyl acetate	GLYMA_07G038500	-0.773942	0.226058
Adenosine 5'-monophosphate	GLYMA_07G038500	0.959819	0.040181
N6,N6,N6-Trimethyl-L-lysine	GLYMA_07G038500	-0.915745	0.0842553
N-(9H-Purin-6-ylcarbamoyl)threonine	GLYMA_07G038500	-0.938321	0.0616791
4-oxo-5-phenylpentanoic acid	GLYMA_07G038500	-0.806389	0.193611
2-Methoxybenzaldehyde	GLYMA_07G038500	-0.864777	0.135223
Nortanshinone	GLYMA_07G038500	-0.89353	0.10647
Argininosuccinic acid	GLYMA_07G038500	0.986842	0.0131577
2-Aminoadipic acid	GLYMA_07G038500	-0.802035	0.197965
4-[1-(acetyloxy)prop-2-en-1-yl]-2-methoxyphenyl 2-methylpropanoate	GLYMA_07G038500	-0.927474	0.0725264
2-(2-amino-3-methylbutanamido)-3-phenylpropanoic acid	GLYMA_07G038500	-0.880755	0.119245
Apocynin	GLYMA_07G038500	-0.835832	0.164168
trans-Zeatin-riboside	GLYMA_07G038500	-0.857058	0.142942
Methyl Eugenol	GLYMA_07G038500	-0.915615	0.0843855
4-[2-(2-oxo-1-imidazolidinyl)ethyl]-1lambda~6~,4-thiazinane-1,1-dione	GLYMA_07G038500	-0.736829	0.263171
Curcumin	GLYMA_07G038500	-0.924519	0.0754809
N1-(2,3-dihydro-1,4-benzodioxin-2-ylmethyl)-2,2-dimethylpropanamide	GLYMA_07G038500	-0.866827	0.133173
Angelol B	GLYMA_07G038500	-0.867548	0.132452
Irisflorentin	GLYMA_07G038500	-0.954391	0.0456085
Methyl cinnamate	GLYMA_07G038500	-0.793704	0.206296
Casticin	GLYMA_07G038500	-0.906578	0.0934216
1,2,3,6,7-Pentamethoxyxanthone	GLYMA_07G038500	-0.950161	0.049839
N-[2-chloro-6-(trifluoromethoxy)phenyl]-2,2-dimethylpropanamide	GLYMA_07G038500	-0.946778	0.0532222
N1-(6-methyl-4-oxo-3,4-dihydroquinazolin-2-yl)-4-nitrobenzamide	GLYMA_07G038500	-0.63358	0.36642
L-Cysteine-glutathione gisulfide	GLYMA_07G038500	0.9796	0.0204003
Debromohymenialdisine	GLYMA_07G038500	-0.595943	0.404057
Testosterone undecanoate	GLYMA_07G038500	-0.932346	0.0676538
3-hydroxy-3-methylpentanedioic acid	GLYMA_07G038500	-0.989227	0.0107731
octadec-9-ynoic acid	GLYMA_07G038500	-0.817791	0.182209
Flavokawain B	GLYMA_07G038500	-0.933998	0.0660016
Astragalus polyphenols	GLYMA_07G038500	-0.956074	0.0439265
Isomucronulatol	GLYMA_07G038500	-0.993614	0.00638582
Sinapyl Alcohol	GLYMA_07G038500	-0.708814	0.291186
S-Adenosylmethionine	GLYMA_07G038500	0.973251	0.0267486
6,7-Dimethoxy-4-Methylcoumarin	GLYMA_07G038500	-0.88902	0.11098
Docosatrienoic acid	GLYMA_07G038500	-0.820413	0.179587
Benzamide	GLYMA_07G038500	-0.67858	0.32142
Curcumol	GLYMA_07G038500	-0.821838	0.178162
4-(2,3-dihydro-1,4-benzodioxin-6-yl)-1,2-diphenylbut-2-ene-1,4-dione	GLYMA_07G038500	-0.974037	0.025963
Acetophenone	GLYMA_07G038500	-0.895463	0.104537
Artemisinin	GLYMA_07G038500	-0.801969	0.198031
Adenosine 3'5'-cyclic monophosphate	GLYMA_07G038500	0.963624	0.0363764
Pyridoxamine	GLYMA_07G038500	-0.962699	0.0373009
Valine	GLYMA_07G038500	-0.693024	0.306976
5-chloro-2,8-dimethyl-4-[(3-nitro-2-pyridyl)oxy]quinoline	GLYMA_07G038500	0.98937	0.0106304
Kinetin 9-riboside	GLYMA_07G038500	-0.935081	0.0649185
(S)-Zearalanone	GLYMA_07G038500	-0.807197	0.192803
5'-Deoxy-5'-(Methylthio)Adenosine	GLYMA_07G038500	0.915427	0.0845726
5,8-dihydroxy-10-methyl-5,8,9,10-tetrahydro-2H-oxecin-2-one	GLYMA_07G038500	-0.97426	0.0257396
Deoxycytidine	GLYMA_07G038500	-0.901271	0.0987294
3-Methyl-2-Oxobutanoic Acid	GLYMA_07G038500	-0.682647	0.317353
Quercetin	GLYMA_07G038500	-0.986045	0.0139551
Ginsenoside-Ro	GLYMA_07G038500	-0.76574	0.23426
Ophiopogonanone E	GLYMA_07G038500	-0.893327	0.106673
Linarin	GLYMA_07G038500	-0.957178	0.0428217
D-(-)-Glutamine	GLYMA_07G038500	0.984323	0.0156769
DL-Arginine	GLYMA_07G038500	-0.596973	0.403027
Indole-3-pyruvate	GLYMA_07G038500	-0.583837	0.416163
GPH	GLYMA_07G038500	-0.756851	0.243149
L-5-Hydroxytryptophan	GLYMA_07G038500	-0.582554	0.417446
Phellodensin F	GLYMA_07G038500	-0.984025	0.0159749
Pristimerin	GLYMA_07G038500	-0.586028	0.413972
Enoxolone	GLYMA_07G038500	-0.986769	0.013231
Canthaxanthin	GLYMA_07G038500	0.565671	0.434329
Oleanolic acid	GLYMA_07G038500	-0.836409	0.163591
Sorbic acid	GLYMA_07G038500	-0.804092	0.195908
Phenprobamate	GLYMA_07G038500	-0.962461	0.0375394
Ganoderiol A	GLYMA_07G038500	-0.936798	0.0632017
Prostaglandin A3	GLYMA_07G038500	-0.501529	0.498471
Roseoside	GLYMA_07G038500	-0.72517	0.27483
N-Benzoyl-(2R,3S)-3-phenylisoserine	GLYMA_07G038500	-0.54581	0.45419
acridine-9(10H)-thione	GLYMA_07G038500	0.876823	0.123177
(2R,3S,4S,5R,6R)-2-(hydroxymethyl)-6-(propan-2-yloxy)oxane-3,4,5-triol	GLYMA_07G038500	-0.73053	0.26947
L-Hisidine	GLYMA_07G038500	-0.73339	0.26661
3-[(4-chlorophenyl)thio]-1-phenylprop-2-en-1-one	GLYMA_07G038500	0.965938	0.0340621
Praeruptorin A	GLYMA_07G038500	-0.993208	0.00679246
Spinosin	GLYMA_07G038500	-0.779637	0.220363
Asparagine	GLYMA_07G038500	0.944448	0.0555524
3-methyl-5-oxo-5-(4-toluidino)pentanoic acid	GLYMA_07G038500	-0.873863	0.126137
Sodium escinate	GLYMA_07G038500	-0.914089	0.0859107
1,7-bis(4-hydroxyphenyl)-5-methoxyheptan-3-one	GLYMA_07G038500	-0.924847	0.0751532
Lactucin	GLYMA_07G038500	-0.653255	0.346745
methyl 3,4,5-trihydroxycyclohex-1-ene-1-carboxylate	GLYMA_07G038500	-0.919822	0.0801783
2-[2-(methylthio)benzoyl]benzoic acid	GLYMA_07G038500	-0.986706	0.0132937
mesityl (4-methylphenyl) sulfone	GLYMA_07G038500	0.199365	0.800635
Methionine sulfoxide	GLYMA_07G038500	0.933539	0.0664614
methyl isoquinoline-3-carboxylate	GLYMA_07G038500	0.687446	0.312554
5,7-dihydroxy-3,8-dimethoxy-2-phenyl-4H-chromen-4-one	GLYMA_07G038500	-0.62644	0.37356
1-Phenyl-3-methyl-5-pyrazolone	GLYMA_07G038500	-0.405111	0.594889
MAG (18:3)	GLYMA_07G038500	-0.961014	0.0389856
Guanosine 3',5'-Cyclic Monophosphate	GLYMA_07G038500	0.809799	0.190201
Ala-trp	GLYMA_07G038500	-0.685797	0.314203
Tigloylgomisin H	GLYMA_07G038500	0.810491	0.189509
4-Hydroxy-L-Glutamic Acid	GLYMA_07G038500	0.928668	0.0713321
2-[(3S)-1-(4-Fluorobenzyl)-3-pyrrolidinyl]-5-methyl-1H-benzimidazole	GLYMA_07G038500	-0.478024	0.521976
5-Methylcytosine	GLYMA_07G038500	-0.701126	0.298874
3',5,7-Trihydroxy-4'-methoxyflavanone	GLYMA_07G038500	-0.962215	0.0377846
L-arginine	GLYMA_07G038500	-0.615409	0.384591
N-(5-acetamidopentyl)acetamide	GLYMA_07G038500	0.995432	0.00456825
LSD-d3	GLYMA_07G038500	0.872757	0.127243
Hesperetin	GLYMA_07G038500	-0.966331	0.0336686
Glycerophospho-N-palmitoyl ethanolamine	GLYMA_07G038500	0.740035	0.259965
Indole-3-acetamide	GLYMA_07G038500	-0.474517	0.525483
Fraxinellone	GLYMA_07G038500	-0.79323	0.20677
5-Fluoro-2-[(3S)-1-(2-methylbenzyl)-3-pyrrolidinyl]-1H-benzimidazole	GLYMA_07G038500	-0.451999	0.548001
3-Hydroxy-3-methylbutanoic acid	GLYMA_07G038500	0.827608	0.172392
20-Hydroxyecdysone	GLYMA_07G038500	-0.857252	0.142748
Patchouli alcohol	GLYMA_07G038500	0.215065	0.784935
Integrifoside A	GLYMA_07G038500	-0.510157	0.489843
4-(anilinomethylidene)-3-methyl-4,5-dihydroisoxazol-5-one	GLYMA_07G038500	-0.436609	0.563391
N-2-Hydroxycyclopentyladenosine	GLYMA_07G038500	-0.80864	0.19136
Ruscogenin	GLYMA_07G038500	-0.449892	0.550108
Oleoyl ethylamide	GLYMA_07G038500	0.74134	0.25866
2-Amino-1,3,4-octadecanetriol	GLYMA_07G038500	0.777815	0.222185
Senecionine	GLYMA_07G038500	-0.929573	0.0704269
Hexadecanamide	GLYMA_07G038500	0.503737	0.496263
Cyanin chloride	GLYMA_07G038500	0.965891	0.0341088
Gracillin	GLYMA_07G038500	-0.642641	0.357359
Glibenclamide	GLYMA_07G038500	-0.892227	0.107773
Aloenin	GLYMA_07G038500	-0.749074	0.250926
3'-Adenosine monophosphate (3'-AMP)	GLYMA_07G038500	0.827693	0.172307
Xanthine	GLYMA_07G038500	-0.482763	0.517237
N'-Formylkynurenine	GLYMA_07G038500	-0.437849	0.562151
Cefdinir	GLYMA_07G038500	0.916821	0.0831785
NNH	GLYMA_07G038500	0.256525	0.743475
Lupulin A	GLYMA_07G038500	-0.606777	0.393223
Methyl syringate	GLYMA_07G038500	-0.342858	0.657142
Schisantherin A	GLYMA_07G038500	-0.8813	0.1187
Ginkgolic Acid (C13:0)	GLYMA_07G038500	-0.728585	0.271415
Polyphyllin V	GLYMA_07G038500	-0.804647	0.195353
Ergocalciferol	GLYMA_07G038500	0.936112	0.0638878
Diflucortolone pivalate	GLYMA_07G038500	-0.169079	0.830921
Phytolaccagenin	GLYMA_07G038500	-0.386109	0.613891
L-Saccharopine	GLYMA_07G038500	-0.442123	0.557877
AKBA	GLYMA_07G038500	-0.42359	0.57641
Poricoic acid B	GLYMA_07G038500	-0.479408	0.520592
Nordihydroguaiaretic acid	GLYMA_07G038500	0.0859676	0.914032
N-(2-Hydroxyethyl)iminodiacetic acid	GLYMA_07G038500	0.949856	0.0501445
Threonine	GLYMA_07G038500	-0.500864	0.499136
PC (17:1/17:1)	GLYMA_07G038500	0.278271	0.721729
Tiglic acid	GLYMA_07G038500	-0.832325	0.167675
5'-S-Methyl-5'-thioadenosine	GLYMA_01G106800	-0.984172	0.0158278
3-Methylcrotonylglycine	GLYMA_01G106800	0.94522	0.0547803
NNK	GLYMA_01G106800	0.950343	0.0496566
N-(6-methoxypyridin-3-yl)thiophene-2-carboxamide	GLYMA_01G106800	0.995885	0.0041148
DHZROG	GLYMA_01G106800	0.915202	0.084798
N'2-(2-furylcarbonyl)-3-chloro-4-methylthiophene-2-carbohydrazide	GLYMA_01G106800	0.960988	0.0390119
4-amino-1-(2-furylmethyl)-6-hydroxy-1,2-dihydropyrimidine-2-thione	GLYMA_01G106800	0.979945	0.0200552
Methyl 4-hydroxy-3-methoxycinnamate	GLYMA_01G106800	0.842269	0.157731
Pantothenic acid	GLYMA_01G106800	0.827951	0.172049
1-(3-ethyl-2,4-dihydroxy-6-methoxyphenyl)butan-1-one	GLYMA_01G106800	0.984889	0.0151114
1-(3,4-dimethoxyphenyl)ethan-1-one oxime	GLYMA_01G106800	0.984325	0.0156745
Isoeugenyl acetate	GLYMA_01G106800	0.657756	0.342244
Adenosine 5'-monophosphate	GLYMA_01G106800	-0.995189	0.00481051
N6,N6,N6-Trimethyl-L-lysine	GLYMA_01G106800	0.86852	0.13148
N-(9H-Purin-6-ylcarbamoyl)threonine	GLYMA_01G106800	0.886322	0.113678
4-oxo-5-phenylpentanoic acid	GLYMA_01G106800	0.756548	0.243452
2-Methoxybenzaldehyde	GLYMA_01G106800	0.830022	0.169978
Nortanshinone	GLYMA_01G106800	0.928077	0.071923
Argininosuccinic acid	GLYMA_01G106800	-0.93469	0.0653098
2-Aminoadipic acid	GLYMA_01G106800	0.687301	0.312699
4-[1-(acetyloxy)prop-2-en-1-yl]-2-methoxyphenyl 2-methylpropanoate	GLYMA_01G106800	0.903595	0.0964046
2-(2-amino-3-methylbutanamido)-3-phenylpropanoic acid	GLYMA_01G106800	0.81668	0.18332
Apocynin	GLYMA_01G106800	0.779102	0.220898
trans-Zeatin-riboside	GLYMA_01G106800	0.728267	0.271733
Methyl Eugenol	GLYMA_01G106800	0.909872	0.0901281
4-[2-(2-oxo-1-imidazolidinyl)ethyl]-1lambda~6~,4-thiazinane-1,1-dione	GLYMA_01G106800	0.61499	0.38501
Curcumin	GLYMA_01G106800	0.975411	0.0245886
N1-(2,3-dihydro-1,4-benzodioxin-2-ylmethyl)-2,2-dimethylpropanamide	GLYMA_01G106800	0.755248	0.244752
Angelol B	GLYMA_01G106800	0.951057	0.0489432
Irisflorentin	GLYMA_01G106800	0.955215	0.0447849
Methyl cinnamate	GLYMA_01G106800	0.703683	0.296317
Casticin	GLYMA_01G106800	0.869204	0.130796
1,2,3,6,7-Pentamethoxyxanthone	GLYMA_01G106800	0.995886	0.00411393
N-[2-chloro-6-(trifluoromethoxy)phenyl]-2,2-dimethylpropanamide	GLYMA_01G106800	0.937381	0.0626191
N1-(6-methyl-4-oxo-3,4-dihydroquinazolin-2-yl)-4-nitrobenzamide	GLYMA_01G106800	0.490979	0.509021
L-Cysteine-glutathione gisulfide	GLYMA_01G106800	-0.911158	0.0888416
Debromohymenialdisine	GLYMA_01G106800	0.412275	0.587725
Testosterone undecanoate	GLYMA_01G106800	0.84086	0.15914
3-hydroxy-3-methylpentanedioic acid	GLYMA_01G106800	0.935464	0.0645357
octadec-9-ynoic acid	GLYMA_01G106800	0.824055	0.175945
Flavokawain B	GLYMA_01G106800	0.82709	0.17291
Astragalus polyphenols	GLYMA_01G106800	0.861763	0.138237
Isomucronulatol	GLYMA_01G106800	0.983121	0.0168788
Sinapyl Alcohol	GLYMA_01G106800	0.598084	0.401916
S-Adenosylmethionine	GLYMA_01G106800	-0.98183	0.0181695
6,7-Dimethoxy-4-Methylcoumarin	GLYMA_01G106800	0.786436	0.213564
Docosatrienoic acid	GLYMA_01G106800	0.922754	0.0772462
Benzamide	GLYMA_01G106800	0.602717	0.397283
Curcumol	GLYMA_01G106800	0.743267	0.256733
4-(2,3-dihydro-1,4-benzodioxin-6-yl)-1,2-diphenylbut-2-ene-1,4-dione	GLYMA_01G106800	0.971237	0.0287626
Acetophenone	GLYMA_01G106800	0.767115	0.232885
Artemisinin	GLYMA_01G106800	0.780551	0.219449
Adenosine 3'5'-cyclic monophosphate	GLYMA_01G106800	-0.983351	0.0166494
Pyridoxamine	GLYMA_01G106800	0.999198	0.000802382
Valine	GLYMA_01G106800	0.531719	0.468281
5-chloro-2,8-dimethyl-4-[(3-nitro-2-pyridyl)oxy]quinoline	GLYMA_01G106800	-0.979928	0.0200722
Kinetin 9-riboside	GLYMA_01G106800	0.90653	0.0934702
(S)-Zearalanone	GLYMA_01G106800	0.860329	0.139671
5'-Deoxy-5'-(Methylthio)Adenosine	GLYMA_01G106800	-0.94167	0.0583301
5,8-dihydroxy-10-methyl-5,8,9,10-tetrahydro-2H-oxecin-2-one	GLYMA_01G106800	0.995566	0.00443362
Deoxycytidine	GLYMA_01G106800	0.969254	0.0307456
3-Methyl-2-Oxobutanoic Acid	GLYMA_01G106800	0.683616	0.316384
Quercetin	GLYMA_01G106800	0.941935	0.0580645
Ginsenoside-Ro	GLYMA_01G106800	0.885079	0.114921
Ophiopogonanone E	GLYMA_01G106800	0.973349	0.0266512
Linarin	GLYMA_01G106800	0.987085	0.012915
D-(-)-Glutamine	GLYMA_01G106800	-0.960849	0.0391508
DL-Arginine	GLYMA_01G106800	0.468379	0.531621
Indole-3-pyruvate	GLYMA_01G106800	0.413574	0.586426
GPH	GLYMA_01G106800	0.633874	0.366126
L-5-Hydroxytryptophan	GLYMA_01G106800	0.411882	0.588118
Phellodensin F	GLYMA_01G106800	0.938774	0.0612263
Pristimerin	GLYMA_01G106800	0.387913	0.612087
Enoxolone	GLYMA_01G106800	0.932004	0.0679957
Canthaxanthin	GLYMA_01G106800	-0.526489	0.473511
Oleanolic acid	GLYMA_01G106800	0.719281	0.280719
Sorbic acid	GLYMA_01G106800	0.677926	0.322074
Phenprobamate	GLYMA_01G106800	0.960827	0.0391733
Ganoderiol A	GLYMA_01G106800	0.877507	0.122493
Prostaglandin A3	GLYMA_01G106800	0.319552	0.680448
Roseoside	GLYMA_01G106800	0.548301	0.451699
N-Benzoyl-(2R,3S)-3-phenylisoserine	GLYMA_01G106800	0.43076	0.56924
acridine-9(10H)-thione	GLYMA_01G106800	-0.891789	0.108211
(2R,3S,4S,5R,6R)-2-(hydroxymethyl)-6-(propan-2-yloxy)oxane-3,4,5-triol	GLYMA_01G106800	0.85621	0.14379
L-Hisidine	GLYMA_01G106800	0.681966	0.318034
3-[(4-chlorophenyl)thio]-1-phenylprop-2-en-1-one	GLYMA_01G106800	-0.964697	0.0353034
Praeruptorin A	GLYMA_01G106800	0.938778	0.0612219
Spinosin	GLYMA_01G106800	0.690159	0.309841
Asparagine	GLYMA_01G106800	-0.993961	0.00603859
3-methyl-5-oxo-5-(4-toluidino)pentanoic acid	GLYMA_01G106800	0.832813	0.167187
Sodium escinate	GLYMA_01G106800	0.94251	0.0574899
1,7-bis(4-hydroxyphenyl)-5-methoxyheptan-3-one	GLYMA_01G106800	0.953742	0.0462575
Lactucin	GLYMA_01G106800	0.780753	0.219247
methyl 3,4,5-trihydroxycyclohex-1-ene-1-carboxylate	GLYMA_01G106800	0.984807	0.0151933
2-[2-(methylthio)benzoyl]benzoic acid	GLYMA_01G106800	0.973615	0.0263851
mesityl (4-methylphenyl) sulfone	GLYMA_01G106800	-0.0137877	0.986212
Methionine sulfoxide	GLYMA_01G106800	-0.991094	0.00890603
methyl isoquinoline-3-carboxylate	GLYMA_01G106800	-0.75976	0.24024
5,7-dihydroxy-3,8-dimethoxy-2-phenyl-4H-chromen-4-one	GLYMA_01G106800	0.611307	0.388693
1-Phenyl-3-methyl-5-pyrazolone	GLYMA_01G106800	0.188911	0.811089
MAG (18:3)	GLYMA_01G106800	0.949498	0.0505015
Guanosine 3',5'-Cyclic Monophosphate	GLYMA_01G106800	-0.923954	0.0760456
Ala-trp	GLYMA_01G106800	0.750133	0.249867
Tigloylgomisin H	GLYMA_01G106800	-0.921129	0.0788709
4-Hydroxy-L-Glutamic Acid	GLYMA_01G106800	-0.978426	0.0215735
2-[(3S)-1-(4-Fluorobenzyl)-3-pyrrolidinyl]-5-methyl-1H-benzimidazole	GLYMA_01G106800	0.39544	0.60456
5-Methylcytosine	GLYMA_01G106800	0.630333	0.369667
3',5,7-Trihydroxy-4'-methoxyflavanone	GLYMA_01G106800	0.976866	0.0231344
L-arginine	GLYMA_01G106800	0.545739	0.454261
N-(5-acetamidopentyl)acetamide	GLYMA_01G106800	-0.946493	0.0535071
LSD-d3	GLYMA_01G106800	-0.734911	0.265089
Hesperetin	GLYMA_01G106800	0.990692	0.00930841
Glycerophospho-N-palmitoyl ethanolamine	GLYMA_01G106800	-0.580166	0.419834
Indole-3-acetamide	GLYMA_01G106800	0.304797	0.695203
Fraxinellone	GLYMA_01G106800	0.842963	0.157037
5-Fluoro-2-[(3S)-1-(2-methylbenzyl)-3-pyrrolidinyl]-1H-benzimidazole	GLYMA_01G106800	0.373038	0.626962
3-Hydroxy-3-methylbutanoic acid	GLYMA_01G106800	-0.922217	0.0777833
20-Hydroxyecdysone	GLYMA_01G106800	0.95275	0.0472496
Patchouli alcohol	GLYMA_01G106800	-0.0291298	0.97087
Integrifoside A	GLYMA_01G106800	0.326774	0.673226
4-(anilinomethylidene)-3-methyl-4,5-dihydroisoxazol-5-one	GLYMA_01G106800	0.218404	0.781596
N-2-Hydroxycyclopentyladenosine	GLYMA_01G106800	0.653007	0.346993
Ruscogenin	GLYMA_01G106800	0.606538	0.393462
Oleoyl ethylamide	GLYMA_01G106800	-0.608452	0.391548
2-Amino-1,3,4-octadecanetriol	GLYMA_01G106800	-0.619731	0.380269
Senecionine	GLYMA_01G106800	0.975958	0.0240417
Hexadecanamide	GLYMA_01G106800	-0.431142	0.568858
Cyanin chloride	GLYMA_01G106800	-0.955702	0.0442978
Gracillin	GLYMA_01G106800	0.722828	0.277172
Glibenclamide	GLYMA_01G106800	0.775767	0.224233
Aloenin	GLYMA_01G106800	0.677157	0.322843
3'-Adenosine monophosphate (3'-AMP)	GLYMA_01G106800	-0.929111	0.0708889
Xanthine	GLYMA_01G106800	0.280277	0.719723
N'-Formylkynurenine	GLYMA_01G106800	0.245473	0.754527
Cefdinir	GLYMA_01G106800	-0.943799	0.056201
NNH	GLYMA_01G106800	-0.210037	0.789963
Lupulin A	GLYMA_01G106800	0.589043	0.410957
Methyl syringate	GLYMA_01G106800	0.209618	0.790382
Schisantherin A	GLYMA_01G106800	0.892804	0.107196
Ginkgolic Acid (C13:0)	GLYMA_01G106800	0.629982	0.370018
Polyphyllin V	GLYMA_01G106800	0.731928	0.268072
Ergocalciferol	GLYMA_01G106800	-0.852074	0.147926
Diflucortolone pivalate	GLYMA_01G106800	0.147938	0.852062
Phytolaccagenin	GLYMA_01G106800	0.506479	0.493521
L-Saccharopine	GLYMA_01G106800	0.260051	0.739949
AKBA	GLYMA_01G106800	0.44854	0.55146
Poricoic acid B	GLYMA_01G106800	0.27853	0.72147
Nordihydroguaiaretic acid	GLYMA_01G106800	0.128943	0.871057
N-(2-Hydroxyethyl)iminodiacetic acid	GLYMA_01G106800	-0.96523	0.0347701
Threonine	GLYMA_01G106800	0.504337	0.495663
PC (17:1/17:1)	GLYMA_01G106800	-0.329949	0.670051
Tiglic acid	GLYMA_01G106800	0.879015	0.120985
5'-S-Methyl-5'-thioadenosine	GLYMA_08G008800	0.992221	0.00777867
3-Methylcrotonylglycine	GLYMA_08G008800	-0.968566	0.0314337
NNK	GLYMA_08G008800	-0.974197	0.0258025
N-(6-methoxypyridin-3-yl)thiophene-2-carboxamide	GLYMA_08G008800	-0.978202	0.0217977
DHZROG	GLYMA_08G008800	-0.947335	0.0526653
N'2-(2-furylcarbonyl)-3-chloro-4-methylthiophene-2-carbohydrazide	GLYMA_08G008800	-0.998519	0.00148147
4-amino-1-(2-furylmethyl)-6-hydroxy-1,2-dihydropyrimidine-2-thione	GLYMA_08G008800	-0.971286	0.0287139
Methyl 4-hydroxy-3-methoxycinnamate	GLYMA_08G008800	-0.914602	0.0853975
Pantothenic acid	GLYMA_08G008800	-0.95278	0.0472197
1-(3-ethyl-2,4-dihydroxy-6-methoxyphenyl)butan-1-one	GLYMA_08G008800	-0.908665	0.0913355
1-(3,4-dimethoxyphenyl)ethan-1-one oxime	GLYMA_08G008800	-0.938486	0.0615139
Isoeugenyl acetate	GLYMA_08G008800	-0.794856	0.205144
Adenosine 5'-monophosphate	GLYMA_08G008800	0.94402	0.0559804
N6,N6,N6-Trimethyl-L-lysine	GLYMA_08G008800	-0.919502	0.0804981
N-(9H-Purin-6-ylcarbamoyl)threonine	GLYMA_08G008800	-0.94301	0.0569899
4-oxo-5-phenylpentanoic acid	GLYMA_08G008800	-0.811618	0.188382
2-Methoxybenzaldehyde	GLYMA_08G008800	-0.866037	0.133963
Nortanshinone	GLYMA_08G008800	-0.878445	0.121555
Argininosuccinic acid	GLYMA_08G008800	0.991184	0.00881561
2-Aminoadipic acid	GLYMA_08G008800	-0.822389	0.177611
4-[1-(acetyloxy)prop-2-en-1-yl]-2-methoxyphenyl 2-methylpropanoate	GLYMA_08G008800	-0.925709	0.0742914
2-(2-amino-3-methylbutanamido)-3-phenylpropanoic acid	GLYMA_08G008800	-0.888707	0.111293
Apocynin	GLYMA_08G008800	-0.842431	0.157569
[truncated: 74,001 more rows]
