# Supplementary material for: Integrated Transcriptomic, Proteomic, and Metabolomic Analyses Revealed Molecular Mechanism for Salt Resistance in Soybean (Glycine max L.) Seedlings
Source: Int J Mol Sci. 2024 Dec 18;25(24):13559. doi: 10.3390/ijms252413559 (PMC11678865; doi:10.3390/ijms252413559)
Supplement: Supplementary file 1 [file ijms-25-13559-s001.zip › Supplementary materials-Table/Table s20 DEGs+DEMs neg corr.xlsx]

## Sheet: Table s21 DEGs+DEMs neg corr
metabolite	Gene	corr	pvalue
2-C-methyl D-erythritol 4-phosphate	GLYMA_18G205800	-0.902568	0.0974316
Poncirin	GLYMA_18G205800	-0.953499	0.0465007
Methyl-Hesperidin	GLYMA_18G205800	-0.952165	0.047835
thiamine phosphate	GLYMA_18G205800	0.99895	0.00105022
Sequoyitol	GLYMA_18G205800	-0.931076	0.0689243
Benzoic acid	GLYMA_18G205800	-0.894423	0.105577
Hordatine B	GLYMA_18G205800	0.988926	0.0110736
D-(-)-Fructose	GLYMA_18G205800	-0.870204	0.129796
(+)-epipinoresinol-4-O-beta-D-glucoside	GLYMA_18G205800	-0.99222	0.00777963
Timosaponin BII	GLYMA_18G205800	0.995768	0.00423195
Nuzhenide	GLYMA_18G205800	-0.877804	0.122196
Monotropein	GLYMA_18G205800	-0.83392	0.16608
Homovanillic acid	GLYMA_18G205800	-0.978121	0.0218794
(±)-Abscisic acid	GLYMA_18G205800	-0.92614	0.0738602
Saikosaponin E	GLYMA_18G205800	-0.959058	0.0409415
Allantoin	GLYMA_18G205800	-0.844253	0.155747
L-Aspartic acid	GLYMA_18G205800	0.969319	0.0306811
Ferulic acid O-hexoside	GLYMA_18G205800	-0.96829	0.0317101
11-Dehydro thromboxane B2	GLYMA_18G205800	-0.851056	0.148944
5-Hydroxytryptophan	GLYMA_18G205800	-0.690441	0.309559
Citric acid	GLYMA_18G205800	0.898706	0.101294
2-Furoic acid	GLYMA_18G205800	0.861775	0.138225
Catechin	GLYMA_18G205800	-0.906333	0.093667
Estriol 17-sulfate	GLYMA_18G205800	-0.965544	0.0344563
Rebaudioside C	GLYMA_18G205800	0.960228	0.0397723
Dulcitol	GLYMA_18G205800	-0.887137	0.112863
3,8,9-trihydroxy-10-propyl-3,4,5,8,9,10-hexahydro-2H-oxecin-2-one	GLYMA_18G205800	-0.824961	0.175039
N-Acetyl-L-Tyrosine	GLYMA_18G205800	-0.777246	0.222754
Tenuifoliside B	GLYMA_18G205800	-0.753473	0.246527
Glucose 1-phosphate	GLYMA_18G205800	-0.645102	0.354898
FAHFA (18:2/18:3)	GLYMA_18G205800	0.847642	0.152358
LPA 20:1	GLYMA_18G205800	-0.809565	0.190435
Ajugol	GLYMA_18G205800	-0.822791	0.177209
D-(-)-Lyxose	GLYMA_18G205800	-0.652845	0.347155
2-Hydroxybutyric acid	GLYMA_18G205800	-0.652873	0.347127
Δ17-6-keto prostaglandin F1α	GLYMA_18G205800	0.92282	0.0771796
Genipin 1-O-β-D-gentiobioside	GLYMA_18G205800	-0.85811	0.14189
Catalpol	GLYMA_18G205800	-0.764086	0.235914
Elaidic acid	GLYMA_18G205800	0.923985	0.0760148
L-Argininosuccinate	GLYMA_18G205800	0.944391	0.0556095
FAHFA (16:1/18:3)	GLYMA_18G205800	0.916404	0.0835959
FAHFA (18:1/20:3)	GLYMA_18G205800	0.96747	0.0325304
3-Hydroxy-3-methylglutaric acid	GLYMA_18G205800	-0.985375	0.0146246
Guanosine-3',5'-cyclic monophosphate	GLYMA_18G205800	0.925243	0.0747566
FAHFA (16:0/18:2)	GLYMA_18G205800	0.830826	0.169174
Ligustroflavone	GLYMA_18G205800	-0.932671	0.0673292
Astragaloside I	GLYMA_18G205800	-0.824634	0.175366
alpha-Asarone	GLYMA_18G205800	-0.715311	0.284689
Efetaal	GLYMA_18G205800	-0.679801	0.320199
2-(acetylamino)-3-[4-(acetylamino)phenyl]acrylic acid	GLYMA_18G205800	-0.984755	0.0152454
LysoPC 15:0	GLYMA_18G205800	0.91752	0.08248
Tricin 5-O-hexoside	GLYMA_18G205800	-0.63093	0.36907
Chlorogenic acid methyl ester	GLYMA_18G205800	0.733732	0.266268
methyl oxo pentanoate	GLYMA_18G205800	-0.911791	0.0882095
2'-O-Methyluridine	GLYMA_18G205800	-0.499489	0.500511
Rhapontin	GLYMA_18G205800	-0.761919	0.238081
D-Saccharic acid	GLYMA_18G205800	0.999193	0.000807353
Stevioside	GLYMA_18G205800	-0.945409	0.0545912
2-Isopropylmalic acid	GLYMA_18G205800	0.936234	0.0637661
Vaccarin	GLYMA_18G205800	-0.994317	0.00568328
Cistanoside F	GLYMA_18G205800	-0.79923	0.20077
Pyrogallol	GLYMA_18G205800	-0.620032	0.379968
Vinblastine	GLYMA_18G205800	-0.849976	0.150024
Epimedin A	GLYMA_18G205800	-0.728202	0.271798
Pseudoginsenoside-RT5	GLYMA_18G205800	0.881009	0.118991
N-Acetylaspartate	GLYMA_18G205800	-0.629594	0.370406
Lysope 16:0	GLYMA_18G205800	0.770517	0.229483
Palmitic acid	GLYMA_18G205800	0.783023	0.216977
Tenuifoliside A	GLYMA_18G205800	-0.506213	0.493787
Geniposidic acid	GLYMA_18G205800	-0.616539	0.383461
Glycine anhydride	GLYMA_18G205800	0.736565	0.263435
2,6-Dihydroxypurine	GLYMA_18G205800	-0.56738	0.43262
Jionoside A1	GLYMA_18G205800	-0.613273	0.386727
Methyl heptadecanoate	GLYMA_18G205800	0.89276	0.10724
Plantagoside	GLYMA_18G205800	-0.450317	0.549683
3-O-p-coumaroyl shikimic acid O-hexoside	GLYMA_18G205800	0.919969	0.0800315
nor-6β-Oxycodol	GLYMA_18G205800	0.855781	0.144219
gamma-Glutamylmethionine	GLYMA_18G205800	-0.92037	0.0796303
Sinapaldehyde glucoside	GLYMA_18G205800	-0.405966	0.594034
LPC 18:0	GLYMA_18G205800	0.540278	0.459722
4-Methylumbelliferyl glucuronide	GLYMA_18G205800	-0.660692	0.339308
IAA-Glu	GLYMA_18G205800	-0.655502	0.344498
2-C-methyl D-erythritol 4-phosphate	GLYMA_07G155200	-0.902332	0.0976681
Poncirin	GLYMA_07G155200	-0.953224	0.0467756
Methyl-Hesperidin	GLYMA_07G155200	-0.95189	0.04811
thiamine phosphate	GLYMA_07G155200	0.998877	0.00112274
Sequoyitol	GLYMA_07G155200	-0.930944	0.0690561
Benzoic acid	GLYMA_07G155200	-0.893765	0.106235
Hordatine B	GLYMA_07G155200	0.989161	0.0108393
D-(-)-Fructose	GLYMA_07G155200	-0.870119	0.129881
(+)-epipinoresinol-4-O-beta-D-glucoside	GLYMA_07G155200	-0.992448	0.00755165
Timosaponin BII	GLYMA_07G155200	0.995875	0.00412506
Nuzhenide	GLYMA_07G155200	-0.878925	0.121075
Monotropein	GLYMA_07G155200	-0.83422	0.16578
Homovanillic acid	GLYMA_07G155200	-0.977987	0.0220131
(±)-Abscisic acid	GLYMA_07G155200	-0.926086	0.0739136
Saikosaponin E	GLYMA_07G155200	-0.959197	0.0408033
Allantoin	GLYMA_07G155200	-0.845223	0.154777
L-Aspartic acid	GLYMA_07G155200	0.96858	0.0314204
Ferulic acid O-hexoside	GLYMA_07G155200	-0.96806	0.0319405
11-Dehydro thromboxane B2	GLYMA_07G155200	-0.850253	0.149747
5-Hydroxytryptophan	GLYMA_07G155200	-0.691881	0.308119
Citric acid	GLYMA_07G155200	0.89972	0.10028
2-Furoic acid	GLYMA_07G155200	0.863237	0.136763
Catechin	GLYMA_07G155200	-0.905049	0.0949507
Estriol 17-sulfate	GLYMA_07G155200	-0.965095	0.0349051
Rebaudioside C	GLYMA_07G155200	0.960423	0.0395769
Dulcitol	GLYMA_07G155200	-0.886295	0.113705
3,8,9-trihydroxy-10-propyl-3,4,5,8,9,10-hexahydro-2H-oxecin-2-one	GLYMA_07G155200	-0.826608	0.173392
N-Acetyl-L-Tyrosine	GLYMA_07G155200	-0.776995	0.223005
Tenuifoliside B	GLYMA_07G155200	-0.751426	0.248574
Glucose 1-phosphate	GLYMA_07G155200	-0.643024	0.356976
FAHFA (18:2/18:3)	GLYMA_07G155200	0.849282	0.150718
LPA 20:1	GLYMA_07G155200	-0.80796	0.19204
Ajugol	GLYMA_07G155200	-0.821502	0.178498
D-(-)-Lyxose	GLYMA_07G155200	-0.653407	0.346593
2-Hydroxybutyric acid	GLYMA_07G155200	-0.653437	0.346563
Δ17-6-keto prostaglandin F1α	GLYMA_07G155200	0.922866	0.0771336
Genipin 1-O-β-D-gentiobioside	GLYMA_07G155200	-0.857172	0.142828
Catalpol	GLYMA_07G155200	-0.765614	0.234386
Elaidic acid	GLYMA_07G155200	0.925141	0.0748588
L-Argininosuccinate	GLYMA_07G155200	0.943365	0.0566348
FAHFA (16:1/18:3)	GLYMA_07G155200	0.917321	0.0826787
FAHFA (18:1/20:3)	GLYMA_07G155200	0.968228	0.0317719
3-Hydroxy-3-methylglutaric acid	GLYMA_07G155200	-0.985468	0.0145324
Guanosine-3',5'-cyclic monophosphate	GLYMA_07G155200	0.924158	0.0758418
FAHFA (16:0/18:2)	GLYMA_07G155200	0.832463	0.167537
Ligustroflavone	GLYMA_07G155200	-0.932713	0.0672873
Astragaloside I	GLYMA_07G155200	-0.823765	0.176235
alpha-Asarone	GLYMA_07G155200	-0.716754	0.283246
Efetaal	GLYMA_07G155200	-0.677886	0.322114
2-(acetylamino)-3-[4-(acetylamino)phenyl]acrylic acid	GLYMA_07G155200	-0.984732	0.0152677
LysoPC 15:0	GLYMA_07G155200	0.918515	0.0814848
Tricin 5-O-hexoside	GLYMA_07G155200	-0.632098	0.367902
Chlorogenic acid methyl ester	GLYMA_07G155200	0.732271	0.267729
methyl oxo pentanoate	GLYMA_07G155200	-0.91264	0.0873603
2'-O-Methyluridine	GLYMA_07G155200	-0.501386	0.498614
Rhapontin	GLYMA_07G155200	-0.763046	0.236954
D-Saccharic acid	GLYMA_07G155200	0.999173	0.000826578
Stevioside	GLYMA_07G155200	-0.944857	0.0551426
2-Isopropylmalic acid	GLYMA_07G155200	0.936416	0.0635836
Vaccarin	GLYMA_07G155200	-0.994403	0.00559724
Cistanoside F	GLYMA_07G155200	-0.800354	0.199646
Pyrogallol	GLYMA_07G155200	-0.62187	0.37813
Vinblastine	GLYMA_07G155200	-0.848392	0.151608
Epimedin A	GLYMA_07G155200	-0.729501	0.270499
Pseudoginsenoside-RT5	GLYMA_07G155200	0.881978	0.118022
N-Acetylaspartate	GLYMA_07G155200	-0.631833	0.368167
Lysope 16:0	GLYMA_07G155200	0.772158	0.227842
Palmitic acid	GLYMA_07G155200	0.784851	0.215149
Tenuifoliside A	GLYMA_07G155200	-0.507488	0.492512
Geniposidic acid	GLYMA_07G155200	-0.618691	0.381309
Glycine anhydride	GLYMA_07G155200	0.734932	0.265068
2,6-Dihydroxypurine	GLYMA_07G155200	-0.569161	0.430839
Jionoside A1	GLYMA_07G155200	-0.612403	0.387597
Methyl heptadecanoate	GLYMA_07G155200	0.893905	0.106095
Plantagoside	GLYMA_07G155200	-0.452857	0.547143
3-O-p-coumaroyl shikimic acid O-hexoside	GLYMA_07G155200	0.921021	0.0789793
nor-6β-Oxycodol	GLYMA_07G155200	0.855813	0.144187
gamma-Glutamylmethionine	GLYMA_07G155200	-0.920594	0.0794061
Sinapaldehyde glucoside	GLYMA_07G155200	-0.408804	0.591196
LPC 18:0	GLYMA_07G155200	0.542795	0.457205
4-Methylumbelliferyl glucuronide	GLYMA_07G155200	-0.658379	0.341621
IAA-Glu	GLYMA_07G155200	-0.65318	0.34682
2-C-methyl D-erythritol 4-phosphate	GLYMA_02G228100	-0.897305	0.102695
Poncirin	GLYMA_02G228100	-0.94751	0.0524903
Methyl-Hesperidin	GLYMA_02G228100	-0.946174	0.0538257
thiamine phosphate	GLYMA_02G228100	0.996369	0.00363136
Sequoyitol	GLYMA_02G228100	-0.92757	0.0724305
Benzoic acid	GLYMA_02G228100	-0.881952	0.118048
Hordatine B	GLYMA_02G228100	0.991619	0.00838119
D-(-)-Fructose	GLYMA_02G228100	-0.867579	0.132421
(+)-epipinoresinol-4-O-beta-D-glucoside	GLYMA_02G228100	-0.994801	0.00519913
Timosaponin BII	GLYMA_02G228100	0.996267	0.00373256
Nuzhenide	GLYMA_02G228100	-0.89585	0.10415
Monotropein	GLYMA_02G228100	-0.837941	0.162059
Homovanillic acid	GLYMA_02G228100	-0.974518	0.0254822
(±)-Abscisic acid	GLYMA_02G228100	-0.923984	0.0760164
Saikosaponin E	GLYMA_02G228100	-0.960145	0.0398552
Allantoin	GLYMA_02G228100	-0.859745	0.140255
L-Aspartic acid	GLYMA_02G228100	0.955345	0.0446555
Ferulic acid O-hexoside	GLYMA_02G228100	-0.963043	0.0369571
11-Dehydro thromboxane B2	GLYMA_02G228100	-0.836154	0.163846
5-Hydroxytryptophan	GLYMA_02G228100	-0.714206	0.285794
Citric acid	GLYMA_02G228100	0.914896	0.0851043
2-Furoic acid	GLYMA_02G228100	0.88568	0.11432
Catechin	GLYMA_02G228100	-0.883108	0.116892
Estriol 17-sulfate	GLYMA_02G228100	-0.956556	0.0434439
Rebaudioside C	GLYMA_02G228100	0.962292	0.0377075
Dulcitol	GLYMA_02G228100	-0.871508	0.128492
3,8,9-trihydroxy-10-propyl-3,4,5,8,9,10-hexahydro-2H-oxecin-2-one	GLYMA_02G228100	-0.852089	0.147911
N-Acetyl-L-Tyrosine	GLYMA_02G228100	-0.7719	0.2281
Tenuifoliside B	GLYMA_02G228100	-0.717353	0.282647
Glucose 1-phosphate	GLYMA_02G228100	-0.608601	0.391399
FAHFA (18:2/18:3)	GLYMA_02G228100	0.874618	0.125382
LPA 20:1	GLYMA_02G228100	-0.780945	0.219055
Ajugol	GLYMA_02G228100	-0.799593	0.200407
D-(-)-Lyxose	GLYMA_02G228100	-0.66162	0.33838
2-Hydroxybutyric acid	GLYMA_02G228100	-0.661669	0.338331
Δ17-6-keto prostaglandin F1α	GLYMA_02G228100	0.922374	0.0776255
Genipin 1-O-β-D-gentiobioside	GLYMA_02G228100	-0.840874	0.159126
Catalpol	GLYMA_02G228100	-0.789252	0.210748
Elaidic acid	GLYMA_02G228100	0.94257	0.0574303
L-Argininosuccinate	GLYMA_02G228100	0.925545	0.074455
FAHFA (16:1/18:3)	GLYMA_02G228100	0.930903	0.0690965
FAHFA (18:1/20:3)	GLYMA_02G228100	0.97918	0.0208203
3-Hydroxy-3-methylglutaric acid	GLYMA_02G228100	-0.985637	0.0143628
Guanosine-3',5'-cyclic monophosphate	GLYMA_02G228100	0.905397	0.0946032
FAHFA (16:0/18:2)	GLYMA_02G228100	0.857796	0.142204
Ligustroflavone	GLYMA_02G228100	-0.93214	0.06786
Astragaloside I	GLYMA_02G228100	-0.808627	0.191373
alpha-Asarone	GLYMA_02G228100	-0.739098	0.260902
Efetaal	GLYMA_02G228100	-0.646056	0.353944
2-(acetylamino)-3-[4-(acetylamino)phenyl]acrylic acid	GLYMA_02G228100	-0.983053	0.0169466
LysoPC 15:0	GLYMA_02G228100	0.933355	0.0666446
Tricin 5-O-hexoside	GLYMA_02G228100	-0.650109	0.349891
Chlorogenic acid methyl ester	GLYMA_02G228100	0.707689	0.292311
methyl oxo pentanoate	GLYMA_02G228100	-0.92513	0.0748703
2'-O-Methyluridine	GLYMA_02G228100	-0.531348	0.468652
Rhapontin	GLYMA_02G228100	-0.78022	0.21978
D-Saccharic acid	GLYMA_02G228100	0.997525	0.002475
Stevioside	GLYMA_02G228100	-0.934688	0.065312
2-Isopropylmalic acid	GLYMA_02G228100	0.93811	0.0618901
Vaccarin	GLYMA_02G228100	-0.994461	0.00553945
Cistanoside F	GLYMA_02G228100	-0.817437	0.182563
Pyrogallol	GLYMA_02G228100	-0.650711	0.349289
Vinblastine	GLYMA_02G228100	-0.821679	0.178321
Epimedin A	GLYMA_02G228100	-0.749506	0.250494
Pseudoginsenoside-RT5	GLYMA_02G228100	0.896438	0.103562
N-Acetylaspartate	GLYMA_02G228100	-0.667145	0.332855
Lysope 16:0	GLYMA_02G228100	0.797632	0.202368
Palmitic acid	GLYMA_02G228100	0.813319	0.186681
Tenuifoliside A	GLYMA_02G228100	-0.527389	0.472611
Geniposidic acid	GLYMA_02G228100	-0.652607	0.347393
Glycine anhydride	GLYMA_02G228100	0.70758	0.29242
2,6-Dihydroxypurine	GLYMA_02G228100	-0.597158	0.402842
Jionoside A1	GLYMA_02G228100	-0.597533	0.402467
Methyl heptadecanoate	GLYMA_02G228100	0.911192	0.0888079
Plantagoside	GLYMA_02G228100	-0.493264	0.506736
3-O-p-coumaroyl shikimic acid O-hexoside	GLYMA_02G228100	0.936778	0.0632219
nor-6β-Oxycodol	GLYMA_02G228100	0.855193	0.144807
gamma-Glutamylmethionine	GLYMA_02G228100	-0.922981	0.0770188
Sinapaldehyde glucoside	GLYMA_02G228100	-0.454083	0.545917
LPC 18:0	GLYMA_02G228100	0.582702	0.417298
4-Methylumbelliferyl glucuronide	GLYMA_02G228100	-0.620137	0.379863
IAA-Glu	GLYMA_02G228100	-0.614804	0.385196
2-C-methyl D-erythritol 4-phosphate	GLYMA_01G204800	0.799006	0.200994
Poncirin	GLYMA_01G204800	0.848458	0.151542
Methyl-Hesperidin	GLYMA_01G204800	0.847368	0.152632
thiamine phosphate	GLYMA_01G204800	-0.851351	0.148649
Sequoyitol	GLYMA_01G204800	0.804692	0.195308
Benzoic acid	GLYMA_01G204800	0.865544	0.134456
Hordatine B	GLYMA_01G204800	-0.789464	0.210536
D-(-)-Fructose	GLYMA_01G204800	0.745458	0.254542
(+)-epipinoresinol-4-O-beta-D-glucoside	GLYMA_01G204800	0.793322	0.206678
Timosaponin BII	GLYMA_01G204800	-0.817408	0.182592
Nuzhenide	GLYMA_01G204800	0.541607	0.458393
Monotropein	GLYMA_01G204800	0.647932	0.352068
Homovanillic acid	GLYMA_01G204800	0.844532	0.155468
(±)-Abscisic acid	GLYMA_01G204800	0.786892	0.213108
Saikosaponin E	GLYMA_01G204800	0.781119	0.218881
Allantoin	GLYMA_01G204800	0.53986	0.46014
L-Aspartic acid	GLYMA_01G204800	-0.942694	0.0573064
Ferulic acid O-hexoside	GLYMA_01G204800	0.853126	0.146874
11-Dehydro thromboxane B2	GLYMA_01G204800	0.854436	0.145564
5-Hydroxytryptophan	GLYMA_01G204800	0.328704	0.671296
Citric acid	GLYMA_01G204800	-0.577738	0.422262
2-Furoic acid	GLYMA_01G204800	-0.468808	0.531192
Catechin	GLYMA_01G204800	0.984705	0.0152954
Estriol 17-sulfate	GLYMA_01G204800	0.888883	0.111117
Rebaudioside C	GLYMA_01G204800	-0.77214	0.22786
Dulcitol	GLYMA_01G204800	0.891639	0.108361
3,8,9-trihydroxy-10-propyl-3,4,5,8,9,10-hexahydro-2H-oxecin-2-one	GLYMA_01G204800	0.405632	0.594368
N-Acetyl-L-Tyrosine	GLYMA_01G204800	0.69634	0.30366
Tenuifoliside B	GLYMA_01G204800	0.98954	0.0104601
Glucose 1-phosphate	GLYMA_01G204800	0.903892	0.0961084
FAHFA (18:2/18:3)	GLYMA_01G204800	-0.42591	0.57409
LPA 20:1	GLYMA_01G204800	0.959621	0.0403791
Ajugol	GLYMA_01G204800	0.915432	0.0845683
D-(-)-Lyxose	GLYMA_01G204800	0.450029	0.549971
2-Hydroxybutyric acid	GLYMA_01G204800	0.449848	0.550152
Δ17-6-keto prostaglandin F1α	GLYMA_01G204800	-0.766764	0.233236
Genipin 1-O-β-D-gentiobioside	GLYMA_01G204800	0.883994	0.116006
Catalpol	GLYMA_01G204800	0.3753	0.6247
Elaidic acid	GLYMA_01G204800	-0.574273	0.425727
L-Argininosuccinate	GLYMA_01G204800	-0.971621	0.0283792
FAHFA (16:1/18:3)	GLYMA_01G204800	-0.609538	0.390462
FAHFA (18:1/20:3)	GLYMA_01G204800	-0.680072	0.319928
3-Hydroxy-3-methylglutaric acid	GLYMA_01G204800	0.811239	0.188761
Guanosine-3',5'-cyclic monophosphate	GLYMA_01G204800	-0.965983	0.0340168
FAHFA (16:0/18:2)	GLYMA_01G204800	-0.412076	0.587924
Ligustroflavone	GLYMA_01G204800	0.775763	0.224237
Astragaloside I	GLYMA_01G204800	0.843853	0.156147
alpha-Asarone	GLYMA_01G204800	0.349018	0.650982
Efetaal	GLYMA_01G204800	0.904539	0.0954606
2-(acetylamino)-3-[4-(acetylamino)phenyl]acrylic acid	GLYMA_01G204800	0.830681	0.169319
LysoPC 15:0	GLYMA_01G204800	-0.596879	0.403121
Tricin 5-O-hexoside	GLYMA_01G204800	0.326172	0.673828
Chlorogenic acid methyl ester	GLYMA_01G204800	-0.870794	0.129206
methyl oxo pentanoate	GLYMA_01G204800	0.617522	0.382478
2'-O-Methyluridine	GLYMA_01G204800	0.088706	0.911294
Rhapontin	GLYMA_01G204800	0.443294	0.556706
D-Saccharic acid	GLYMA_01G204800	-0.842266	0.157734
Stevioside	GLYMA_01G204800	0.889872	0.110128
2-Isopropylmalic acid	GLYMA_01G204800	-0.75424	0.24576
Vaccarin	GLYMA_01G204800	0.819824	0.180176
Cistanoside F	GLYMA_01G204800	0.475064	0.524936
Pyrogallol	GLYMA_01G204800	0.200268	0.799732
Vinblastine	GLYMA_01G204800	0.989712	0.010288
Epimedin A	GLYMA_01G204800	0.384918	0.615082
Pseudoginsenoside-RT5	GLYMA_01G204800	-0.570859	0.429141
N-Acetylaspartate	GLYMA_01G204800	0.138303	0.861697
Lysope 16:0	GLYMA_01G204800	-0.360787	0.639213
Palmitic acid	GLYMA_01G204800	-0.338784	0.661216
Tenuifoliside A	GLYMA_01G204800	0.20286	0.79714
Geniposidic acid	GLYMA_01G204800	0.142597	0.857403
Glycine anhydride	GLYMA_01G204800	-0.90303	0.0969701
2,6-Dihydroxypurine	GLYMA_01G204800	0.165934	0.834066
Jionoside A1	GLYMA_01G204800	0.666556	0.333444
Methyl heptadecanoate	GLYMA_01G204800	-0.550029	0.449971
Plantagoside	GLYMA_01G204800	-0.0646313	0.935369
3-O-p-coumaroyl shikimic acid O-hexoside	GLYMA_01G204800	-0.588998	0.411002
nor-6β-Oxycodol	GLYMA_01G204800	-0.712836	0.287164
gamma-Glutamylmethionine	GLYMA_01G204800	0.733659	0.266341
Sinapaldehyde glucoside	GLYMA_01G204800	-0.15381	0.84619
LPC 18:0	GLYMA_01G204800	-0.0150016	0.984998
4-Methylumbelliferyl glucuronide	GLYMA_01G204800	0.957984	0.0420162
IAA-Glu	GLYMA_01G204800	0.955147	0.0448534
2-C-methyl D-erythritol 4-phosphate	GLYMA_19G186100	-0.904447	0.095553
Poncirin	GLYMA_19G186100	-0.955733	0.0442667
Methyl-Hesperidin	GLYMA_19G186100	-0.954401	0.0455985
thiamine phosphate	GLYMA_19G186100	0.999145	0.000855004
Sequoyitol	GLYMA_19G186100	-0.931897	0.0681033
Benzoic acid	GLYMA_19G186100	-0.900498	0.099502
Hordatine B	GLYMA_19G186100	0.986072	0.013928
D-(-)-Fructose	GLYMA_19G186100	-0.870593	0.129407
(+)-epipinoresinol-4-O-beta-D-glucoside	GLYMA_19G186100	-0.989427	0.0105734
Timosaponin BII	GLYMA_19G186100	0.994178	0.00582166
Nuzhenide	GLYMA_19G186100	-0.866178	0.133822
Monotropein	GLYMA_19G186100	-0.830497	0.169503
Homovanillic acid	GLYMA_19G186100	-0.978936	0.0210636
(±)-Abscisic acid	GLYMA_19G186100	-0.926183	0.0738167
Saikosaponin E	GLYMA_19G186100	-0.957176	0.0428243
Allantoin	GLYMA_19G186100	-0.834155	0.165845
L-Aspartic acid	GLYMA_19G186100	0.97617	0.0238304
Ferulic acid O-hexoside	GLYMA_19G186100	-0.970073	0.0299266
11-Dehydro thromboxane B2	GLYMA_19G186100	-0.858599	0.141401
5-Hydroxytryptophan	GLYMA_19G186100	-0.675737	0.324263
Citric acid	GLYMA_19G186100	0.888131	0.111869
2-Furoic acid	GLYMA_19G186100	0.846767	0.153233
Catechin	GLYMA_19G186100	-0.918638	0.0813617
Estriol 17-sulfate	GLYMA_19G186100	-0.969503	0.0304968
Rebaudioside C	GLYMA_19G186100	0.957775	0.0422247
Dulcitol	GLYMA_19G186100	-0.895057	0.104943
3,8,9-trihydroxy-10-propyl-3,4,5,8,9,10-hexahydro-2H-oxecin-2-one	GLYMA_19G186100	-0.808129	0.191871
N-Acetyl-L-Tyrosine	GLYMA_19G186100	-0.779337	0.220663
Tenuifoliside B	GLYMA_19G186100	-0.773468	0.226532
Glucose 1-phosphate	GLYMA_19G186100	-0.665459	0.334541
FAHFA (18:2/18:3)	GLYMA_19G186100	0.830869	0.169131
LPA 20:1	GLYMA_19G186100	-0.82513	0.17487
Ajugol	GLYMA_19G186100	-0.83519	0.16481
D-(-)-Lyxose	GLYMA_19G186100	-0.646896	0.353104
2-Hydroxybutyric acid	GLYMA_19G186100	-0.646913	0.353087
Δ17-6-keto prostaglandin F1α	GLYMA_19G186100	0.921875	0.0781252
Genipin 1-O-β-D-gentiobioside	GLYMA_19G186100	-0.867	0.133
Catalpol	GLYMA_19G186100	-0.748474	0.251526
Elaidic acid	GLYMA_19G186100	0.911986	0.0880141
L-Argininosuccinate	GLYMA_19G186100	0.954103	0.0458972
FAHFA (16:1/18:3)	GLYMA_19G186100	0.906787	0.0932128
FAHFA (18:1/20:3)	GLYMA_19G186100	0.959406	0.040594
3-Hydroxy-3-methylglutaric acid	GLYMA_19G186100	-0.983937	0.0160628
Guanosine-3',5'-cyclic monophosphate	GLYMA_19G186100	0.935562	0.0644379
FAHFA (16:0/18:2)	GLYMA_19G186100	0.814077	0.185923
Ligustroflavone	GLYMA_19G186100	-0.931762	0.0682383
Astragaloside I	GLYMA_19G186100	-0.832855	0.167145
alpha-Asarone	GLYMA_19G186100	-0.700562	0.299438
Efetaal	GLYMA_19G186100	-0.698512	0.301488
2-(acetylamino)-3-[4-(acetylamino)phenyl]acrylic acid	GLYMA_19G186100	-0.984457	0.0155427
LysoPC 15:0	GLYMA_19G186100	0.907126	0.0928742
Tricin 5-O-hexoside	GLYMA_19G186100	-0.618968	0.381032
Chlorogenic acid methyl ester	GLYMA_19G186100	0.7479	0.2521
methyl oxo pentanoate	GLYMA_19G186100	-0.902853	0.0971465
2'-O-Methyluridine	GLYMA_19G186100	-0.480335	0.519665
Rhapontin	GLYMA_19G186100	-0.750296	0.249704
D-Saccharic acid	GLYMA_19G186100	0.998857	0.00114299
Stevioside	GLYMA_19G186100	-0.950401	0.0495988
2-Isopropylmalic acid	GLYMA_19G186100	0.933922	0.0660776
Vaccarin	GLYMA_19G186100	-0.992935	0.00706459
Cistanoside F	GLYMA_19G186100	-0.787612	0.212388
Pyrogallol	GLYMA_19G186100	-0.601406	0.398594
Vinblastine	GLYMA_19G186100	-0.865301	0.134699
Epimedin A	GLYMA_19G186100	-0.714879	0.285121
Pseudoginsenoside-RT5	GLYMA_19G186100	0.870899	0.129101
N-Acetylaspartate	GLYMA_19G186100	-0.606963	0.393037
Lysope 16:0	GLYMA_19G186100	0.753763	0.246237
Palmitic acid	GLYMA_19G186100	0.764406	0.235594
Tenuifoliside A	GLYMA_19G186100	-0.493254	0.506746
Geniposidic acid	GLYMA_19G186100	-0.594787	0.405213
Glycine anhydride	GLYMA_19G186100	0.752437	0.247563
2,6-Dihydroxypurine	GLYMA_19G186100	-0.549345	0.450655
Jionoside A1	GLYMA_19G186100	-0.621614	0.378386
Methyl heptadecanoate	GLYMA_19G186100	0.88089	0.11911
Plantagoside	GLYMA_19G186100	-0.424786	0.575214
3-O-p-coumaroyl shikimic acid O-hexoside	GLYMA_19G186100	0.909005	0.0909947
nor-6β-Oxycodol	GLYMA_19G186100	0.855005	0.144995
gamma-Glutamylmethionine	GLYMA_19G186100	-0.917652	0.0823483
Sinapaldehyde glucoside	GLYMA_19G186100	-0.377492	0.622508
LPC 18:0	GLYMA_19G186100	0.514935	0.485065
4-Methylumbelliferyl glucuronide	GLYMA_19G186100	-0.683383	0.316617
IAA-Glu	GLYMA_19G186100	-0.678283	0.321717
2-C-methyl D-erythritol 4-phosphate	GLYMA_07G115500	0.905176	0.0948238
Poncirin	GLYMA_07G115500	0.957178	0.0428222
Methyl-Hesperidin	GLYMA_07G115500	0.955859	0.0441412
thiamine phosphate	GLYMA_07G115500	-0.99486	0.00514016
Sequoyitol	GLYMA_07G115500	0.92963	0.0703699
Benzoic acid	GLYMA_07G115500	0.912609	0.0873915
Hordatine B	GLYMA_07G115500	-0.973593	0.0264073
D-(-)-Fructose	GLYMA_07G115500	0.867451	0.132549
(+)-epipinoresinol-4-O-beta-D-glucoside	GLYMA_07G115500	0.977095	0.0229046
Timosaponin BII	GLYMA_07G115500	-0.985084	0.0149158
Nuzhenide	GLYMA_07G115500	0.830526	0.169474
Monotropein	GLYMA_07G115500	0.817227	0.182773
Homovanillic acid	GLYMA_07G115500	0.976429	0.0235713
(±)-Abscisic acid	GLYMA_07G115500	0.921839	0.0781611
Saikosaponin E	GLYMA_07G115500	0.947467	0.0525335
Allantoin	GLYMA_07G115500	0.802792	0.197208
L-Aspartic acid	GLYMA_07G115500	-0.990016	0.00998434
Ferulic acid O-hexoside	GLYMA_07G115500	0.970229	0.0297713
11-Dehydro thromboxane B2	GLYMA_07G115500	0.874888	0.125112
5-Hydroxytryptophan	GLYMA_07G115500	0.632671	0.367329
Citric acid	GLYMA_07G115500	-0.855217	0.144783
2-Furoic acid	GLYMA_07G115500	-0.802052	0.197948
Catechin	GLYMA_07G115500	0.947531	0.0524693
Estriol 17-sulfate	GLYMA_07G115500	0.975553	0.0244468
Rebaudioside C	GLYMA_07G115500	-0.946521	0.0534794
Dulcitol	GLYMA_07G115500	0.912187	0.0878134
3,8,9-trihydroxy-10-propyl-3,4,5,8,9,10-hexahydro-2H-oxecin-2-one	GLYMA_07G115500	0.758662	0.241338
N-Acetyl-L-Tyrosine	GLYMA_07G115500	0.781243	0.218757
Tenuifoliside B	GLYMA_07G115500	0.823879	0.176121
Glucose 1-phosphate	GLYMA_07G115500	0.717371	0.282629
FAHFA (18:2/18:3)	GLYMA_07G115500	-0.78145	0.21855
LPA 20:1	GLYMA_07G115500	0.863299	0.136701
Ajugol	GLYMA_07G115500	0.864738	0.135262
D-(-)-Lyxose	GLYMA_07G115500	0.627673	0.372327
2-Hydroxybutyric acid	GLYMA_07G115500	0.627658	0.372342
Δ17-6-keto prostaglandin F1α	GLYMA_07G115500	-0.914873	0.0851267
Genipin 1-O-β-D-gentiobioside	GLYMA_07G115500	0.886894	0.113106
Catalpol	GLYMA_07G115500	0.702594	0.297406
Elaidic acid	GLYMA_07G115500	-0.875102	0.124898
L-Argininosuccinate	GLYMA_07G115500	-0.975803	0.0241968
FAHFA (16:1/18:3)	GLYMA_07G115500	-0.87638	0.12362
FAHFA (18:1/20:3)	GLYMA_07G115500	-0.93295	0.0670496
3-Hydroxy-3-methylglutaric acid	GLYMA_07G115500	0.975303	0.0246972
Guanosine-3',5'-cyclic monophosphate	GLYMA_07G115500	-0.958994	0.0410061
FAHFA (16:0/18:2)	GLYMA_07G115500	-0.764808	0.235192
Ligustroflavone	GLYMA_07G115500	0.924811	0.0751888
Astragaloside I	GLYMA_07G115500	0.851099	0.148901
alpha-Asarone	GLYMA_07G115500	0.657252	0.342748
Efetaal	GLYMA_07G115500	0.745809	0.254191
2-(acetylamino)-3-[4-(acetylamino)phenyl]acrylic acid	GLYMA_07G115500	0.978909	0.0210906
LysoPC 15:0	GLYMA_07G115500	-0.874612	0.125388
Tricin 5-O-hexoside	GLYMA_07G115500	0.583597	0.416403
Chlorogenic acid methyl ester	GLYMA_07G115500	-0.782657	0.217343
methyl oxo pentanoate	GLYMA_07G115500	0.874306	0.125694
2'-O-Methyluridine	GLYMA_07G115500	0.426157	0.573843
Rhapontin	GLYMA_07G115500	0.71521	0.28479
D-Saccharic acid	GLYMA_07G115500	-0.993136	0.00686409
Stevioside	GLYMA_07G115500	0.95934	0.0406601
2-Isopropylmalic acid	GLYMA_07G115500	-0.923164	0.0768357
Vaccarin	GLYMA_07G115500	0.984412	0.0155885
Cistanoside F	GLYMA_07G115500	0.752363	0.247637
Pyrogallol	GLYMA_07G115500	0.548074	0.451926
Vinblastine	GLYMA_07G115500	0.902624	0.0973755
Epimedin A	GLYMA_07G115500	0.675361	0.324639
Pseudoginsenoside-RT5	GLYMA_07G115500	-0.839329	0.160671
N-Acetylaspartate	GLYMA_07G115500	0.542764	0.457236
Lysope 16:0	GLYMA_07G115500	-0.704769	0.295231
Palmitic acid	GLYMA_07G115500	-0.710314	0.289686
Tenuifoliside A	GLYMA_07G115500	0.45579	0.54421
Geniposidic acid	GLYMA_07G115500	0.533025	0.466975
Glycine anhydride	GLYMA_07G115500	-0.791787	0.208213
2,6-Dihydroxypurine	GLYMA_07G115500	0.497867	0.502133
Jionoside A1	GLYMA_07G115500	0.641203	0.358797
Methyl heptadecanoate	GLYMA_07G115500	-0.844506	0.155494
Plantagoside	GLYMA_07G115500	0.353613	0.646387
3-O-p-coumaroyl shikimic acid O-hexoside	GLYMA_07G115500	-0.874942	0.125058
nor-6β-Oxycodol	GLYMA_07G115500	-0.848787	0.151213
gamma-Glutamylmethionine	GLYMA_07G115500	0.905871	0.0941287
Sinapaldehyde glucoside	GLYMA_07G115500	0.298575	0.701425
LPC 18:0	GLYMA_07G115500	-0.443833	0.556167
4-Methylumbelliferyl glucuronide	GLYMA_07G115500	0.74153	0.25847
IAA-Glu	GLYMA_07G115500	0.736696	0.263304
2-C-methyl D-erythritol 4-phosphate	GLYMA_20G057500	0.881237	0.118763
Poncirin	GLYMA_20G057500	0.933462	0.066538
Methyl-Hesperidin	GLYMA_20G057500	0.932211	0.067789
thiamine phosphate	GLYMA_20G057500	-0.956473	0.0435268
Sequoyitol	GLYMA_20G057500	0.897885	0.102115
Benzoic acid	GLYMA_20G057500	0.915478	0.0845216
Hordatine B	GLYMA_20G057500	-0.916356	0.0836443
D-(-)-Fructose	GLYMA_20G057500	0.835393	0.164607
(+)-epipinoresinol-4-O-beta-D-glucoside	GLYMA_20G057500	0.920111	0.0798893
Timosaponin BII	GLYMA_20G057500	-0.935558	0.064442
Nuzhenide	GLYMA_20G057500	0.722334	0.277666
Monotropein	GLYMA_20G057500	0.762546	0.237454
Homovanillic acid	GLYMA_20G057500	0.942785	0.0572154
(±)-Abscisic acid	GLYMA_20G057500	0.885382	0.114618
Saikosaponin E	GLYMA_20G057500	0.897547	0.102453
Allantoin	GLYMA_20G057500	0.705569	0.294431
L-Aspartic acid	GLYMA_20G057500	-0.994811	0.00518942
Ferulic acid O-hexoside	GLYMA_20G057500	0.943082	0.0569176
11-Dehydro thromboxane B2	GLYMA_20G057500	0.888746	0.111254
5-Hydroxytryptophan	GLYMA_20G057500	0.512487	0.487513
Citric acid	GLYMA_20G057500	-0.752827	0.247173
2-Furoic acid	GLYMA_20G057500	-0.673151	0.326849
Catechin	GLYMA_20G057500	0.989251	0.0107492
Estriol 17-sulfate	GLYMA_20G057500	0.96225	0.0377501
Rebaudioside C	GLYMA_20G057500	-0.892959	0.107041
Dulcitol	GLYMA_20G057500	0.926985	0.0730152
3,8,9-trihydroxy-10-propyl-3,4,5,8,9,10-hexahydro-2H-oxecin-2-one	GLYMA_20G057500	0.619708	0.380292
N-Acetyl-L-Tyrosine	GLYMA_20G057500	0.763612	0.236388
Tenuifoliside B	GLYMA_20G057500	0.920192	0.079808
Glucose 1-phosphate	GLYMA_20G057500	0.820268	0.179732
FAHFA (18:2/18:3)	GLYMA_20G057500	-0.641967	0.358033
LPA 20:1	GLYMA_20G057500	0.929431	0.0705694
Ajugol	GLYMA_20G057500	0.910363	0.0896372
D-(-)-Lyxose	GLYMA_20G057500	0.564235	0.435765
2-Hydroxybutyric acid	GLYMA_20G057500	0.564145	0.435855
Δ17-6-keto prostaglandin F1α	GLYMA_20G057500	-0.872306	0.127694
Genipin 1-O-β-D-gentiobioside	GLYMA_20G057500	0.908972	0.0910281
Catalpol	GLYMA_20G057500	0.57375	0.42625
Elaidic acid	GLYMA_20G057500	-0.762723	0.237277
L-Argininosuccinate	GLYMA_20G057500	-0.999648	0.000352406
FAHFA (16:1/18:3)	GLYMA_20G057500	-0.779337	0.220663
FAHFA (18:1/20:3)	GLYMA_20G057500	-0.843686	0.156314
3-Hydroxy-3-methylglutaric acid	GLYMA_20G057500	0.927145	0.0728546
Guanosine-3',5'-cyclic monophosphate	GLYMA_20G057500	-0.987425	0.0125747
FAHFA (16:0/18:2)	GLYMA_20G057500	-0.62615	0.37385
Ligustroflavone	GLYMA_20G057500	0.882083	0.117917
Astragaloside I	GLYMA_20G057500	0.870276	0.129724
alpha-Asarone	GLYMA_20G057500	0.535795	0.464205
Efetaal	GLYMA_20G057500	0.836943	0.163057
2-(acetylamino)-3-[4-(acetylamino)phenyl]acrylic acid	GLYMA_20G057500	0.937977	0.0620229
LysoPC 15:0	GLYMA_20G057500	-0.772618	0.227382
Tricin 5-O-hexoside	GLYMA_20G057500	0.483075	0.516925
Chlorogenic acid methyl ester	GLYMA_20G057500	-0.842977	0.157023
methyl oxo pentanoate	GLYMA_20G057500	0.781737	0.218263
2'-O-Methyluridine	GLYMA_20G057500	0.285451	0.714549
Rhapontin	GLYMA_20G057500	0.611633	0.388367
D-Saccharic acid	GLYMA_20G057500	-0.951389	0.0486109
Stevioside	GLYMA_20G057500	0.953354	0.0466456
2-Isopropylmalic acid	GLYMA_20G057500	-0.871444	0.128556
Vaccarin	GLYMA_20G057500	0.936258	0.0637418
Cistanoside F	GLYMA_20G057500	0.647342	0.352658
Pyrogallol	GLYMA_20G057500	0.40592	0.59408
Vinblastine	GLYMA_20G057500	0.965635	0.0343651
Epimedin A	GLYMA_20G057500	0.562392	0.437608
Pseudoginsenoside-RT5	GLYMA_20G057500	-0.740576	0.259424
N-Acetylaspartate	GLYMA_20G057500	0.37496	0.62504
Lysope 16:0	GLYMA_20G057500	-0.568468	0.431532
Palmitic acid	GLYMA_20G057500	-0.561756	0.438244
Tenuifoliside A	GLYMA_20G057500	0.353922	0.646078
Geniposidic acid	GLYMA_20G057500	0.371283	0.628717
Glycine anhydride	GLYMA_20G057500	-0.862752	0.137248
2,6-Dihydroxypurine	GLYMA_20G057500	0.361536	0.638464
Jionoside A1	GLYMA_20G057500	0.669524	0.330476
Methyl heptadecanoate	GLYMA_20G057500	-0.73418	0.26582
Plantagoside	GLYMA_20G057500	0.174616	0.825384
3-O-p-coumaroyl shikimic acid O-hexoside	GLYMA_20G057500	-0.76926	0.23074
nor-6β-Oxycodol	GLYMA_20G057500	-0.809952	0.190048
gamma-Glutamylmethionine	GLYMA_20G057500	0.852214	0.147786
Sinapaldehyde glucoside	GLYMA_20G057500	0.102755	0.897245
LPC 18:0	GLYMA_20G057500	-0.262448	0.737552
4-Methylumbelliferyl glucuronide	GLYMA_20G057500	0.858542	0.141458
IAA-Glu	GLYMA_20G057500	0.85448	0.14552
2-C-methyl D-erythritol 4-phosphate	GLYMA_09G164000	-0.895452	0.104548
Poncirin	GLYMA_09G164000	-0.945436	0.0545636
Methyl-Hesperidin	GLYMA_09G164000	-0.944101	0.0558986
thiamine phosphate	GLYMA_09G164000	0.995189	0.00481057
Sequoyitol	GLYMA_09G164000	-0.926175	0.0738253
Benzoic acid	GLYMA_09G164000	-0.878166	0.121834
Hordatine B	GLYMA_09G164000	0.991862	0.00813806
D-(-)-Fructose	GLYMA_09G164000	-0.866451	0.133549
(+)-epipinoresinol-4-O-beta-D-glucoside	GLYMA_09G164000	-0.995012	0.00498767
Timosaponin BII	GLYMA_09G164000	0.995918	0.0040822
Nuzhenide	GLYMA_09G164000	-0.900274	0.099726
Monotropein	GLYMA_09G164000	-0.838616	0.161384
Homovanillic acid	GLYMA_09G164000	-0.973074	0.0269259
(±)-Abscisic acid	GLYMA_09G164000	-0.922954	0.077046
Saikosaponin E	GLYMA_09G164000	-0.959971	0.0400292
Allantoin	GLYMA_09G164000	-0.863498	0.136502
L-Aspartic acid	GLYMA_09G164000	0.951117	0.0488826
Ferulic acid O-hexoside	GLYMA_09G164000	-0.961162	0.0388379
11-Dehydro thromboxane B2	GLYMA_09G164000	-0.831736	0.168264
5-Hydroxytryptophan	GLYMA_09G164000	-0.720258	0.279742
Citric acid	GLYMA_09G164000	0.918811	0.0811894
2-Furoic acid	GLYMA_09G164000	0.891686	0.108314
Catechin	GLYMA_09G164000	-0.876425	0.123575
Estriol 17-sulfate	GLYMA_09G164000	-0.953671	0.0463289
Rebaudioside C	GLYMA_09G164000	0.962381	0.0376191
Dulcitol	GLYMA_09G164000	-0.866876	0.133124
3,8,9-trihydroxy-10-propyl-3,4,5,8,9,10-hexahydro-2H-oxecin-2-one	GLYMA_09G164000	-0.85898	0.14102
N-Acetyl-L-Tyrosine	GLYMA_09G164000	-0.770085	0.229915
Tenuifoliside B	GLYMA_09G164000	-0.707278	0.292722
Glucose 1-phosphate	GLYMA_09G164000	-0.598476	0.401524
FAHFA (18:2/18:3)	GLYMA_09G164000	0.881457	0.118543
LPA 20:1	GLYMA_09G164000	-0.772859	0.227141
Ajugol	GLYMA_09G164000	-0.792957	0.207043
D-(-)-Lyxose	GLYMA_09G164000	-0.663662	0.336338
2-Hydroxybutyric acid	GLYMA_09G164000	-0.663716	0.336284
Δ17-6-keto prostaglandin F1α	GLYMA_09G164000	0.921806	0.0781938
Genipin 1-O-β-D-gentiobioside	GLYMA_09G164000	-0.835824	0.164176
Catalpol	GLYMA_09G164000	-0.795645	0.204355
Elaidic acid	GLYMA_09G164000	0.947116	0.052884
L-Argininosuccinate	GLYMA_09G164000	0.920021	0.0799793
FAHFA (16:1/18:3)	GLYMA_09G164000	0.934355	0.0656446
FAHFA (18:1/20:3)	GLYMA_09G164000	0.981857	0.0181428
3-Hydroxy-3-methylglutaric acid	GLYMA_09G164000	-0.985229	0.0147713
Guanosine-3',5'-cyclic monophosphate	GLYMA_09G164000	0.899613	0.100387
FAHFA (16:0/18:2)	GLYMA_09G164000	0.864642	0.135358
Ligustroflavone	GLYMA_09G164000	-0.931544	0.0684559
Astragaloside I	GLYMA_09G164000	-0.803924	0.196076
alpha-Asarone	GLYMA_09G164000	-0.745145	0.254855
Efetaal	GLYMA_09G164000	-0.636655	0.363345
2-(acetylamino)-3-[4-(acetylamino)phenyl]acrylic acid	GLYMA_09G164000	-0.982118	0.0178824
LysoPC 15:0	GLYMA_09G164000	0.937166	0.0628341
Tricin 5-O-hexoside	GLYMA_09G164000	-0.654958	0.345042
Chlorogenic acid methyl ester	GLYMA_09G164000	0.700332	0.299668
methyl oxo pentanoate	GLYMA_09G164000	-0.928272	0.071728
2'-O-Methyluridine	GLYMA_09G164000	-0.539669	0.460331
Rhapontin	GLYMA_09G164000	-0.784768	0.215232
D-Saccharic acid	GLYMA_09G164000	0.996591	0.00340878
Stevioside	GLYMA_09G164000	-0.931347	0.0686531
2-Isopropylmalic acid	GLYMA_09G164000	0.938159	0.0618408
Vaccarin	GLYMA_09G164000	-0.994016	0.00598396
Cistanoside F	GLYMA_09G164000	-0.821942	0.178058
Pyrogallol	GLYMA_09G164000	-0.658656	0.341344
Vinblastine	GLYMA_09G164000	-0.813661	0.186339
Epimedin A	GLYMA_09G164000	-0.754878	0.245122
Pseudoginsenoside-RT5	GLYMA_09G164000	0.900157	0.0998433
N-Acetylaspartate	GLYMA_09G164000	-0.676933	0.323067
Lysope 16:0	GLYMA_09G164000	0.804546	0.195454
Palmitic acid	GLYMA_09G164000	0.821082	0.178918
Tenuifoliside A	GLYMA_09G164000	-0.532835	0.467165
Geniposidic acid	GLYMA_09G164000	-0.662003	0.337997
Glycine anhydride	GLYMA_09G164000	0.699432	0.300568
2,6-Dihydroxypurine	GLYMA_09G164000	-0.604886	0.395114
Jionoside A1	GLYMA_09G164000	-0.593004	0.406996
Methyl heptadecanoate	GLYMA_09G164000	0.915713	0.0842873
Plantagoside	GLYMA_09G164000	-0.50459	0.49541
3-O-p-coumaroyl shikimic acid O-hexoside	GLYMA_09G164000	0.940849	0.0591507
nor-6β-Oxycodol	GLYMA_09G164000	0.854619	0.145381
gamma-Glutamylmethionine	GLYMA_09G164000	-0.923236	0.0767641
Sinapaldehyde glucoside	GLYMA_09G164000	-0.466819	0.533181
LPC 18:0	GLYMA_09G164000	0.593843	0.406157
4-Methylumbelliferyl glucuronide	GLYMA_09G164000	-0.608915	0.391085
IAA-Glu	GLYMA_09G164000	-0.603547	0.396453
2-C-methyl D-erythritol 4-phosphate	GLYMA_17G072400	0.902351	0.097649
Poncirin	GLYMA_17G072400	0.954616	0.045384
Methyl-Hesperidin	GLYMA_17G072400	0.95331	0.0466901
thiamine phosphate	GLYMA_17G072400	-0.988539	0.0114609
Sequoyitol	GLYMA_17G072400	0.924822	0.0751778
Benzoic acid	GLYMA_17G072400	0.916951	0.0830485
Hordatine B	GLYMA_17G072400	-0.962169	0.0378311
D-(-)-Fructose	GLYMA_17G072400	0.862316	0.137684
(+)-epipinoresinol-4-O-beta-D-glucoside	GLYMA_17G072400	0.965753	0.0342475
Timosaponin BII	GLYMA_17G072400	-0.975759	0.0242412
Nuzhenide	GLYMA_17G072400	0.804973	0.195027
Monotropein	GLYMA_17G072400	0.80587	0.19413
Homovanillic acid	GLYMA_17G072400	0.971299	0.0287014
(±)-Abscisic acid	GLYMA_17G072400	0.915746	0.0842543
Saikosaponin E	GLYMA_17G072400	0.937889	0.0621111
Allantoin	GLYMA_17G072400	0.780051	0.219949
L-Aspartic acid	GLYMA_17G072400	-0.995175	0.00482526
Ferulic acid O-hexoside	GLYMA_17G072400	0.966805	0.0331954
11-Dehydro thromboxane B2	GLYMA_17G072400	0.882009	0.117991
5-Hydroxytryptophan	GLYMA_17G072400	0.603148	0.396852
Citric acid	GLYMA_17G072400	-0.831306	0.168694
2-Furoic acid	GLYMA_17G072400	-0.770872	0.229128
Catechin	GLYMA_17G072400	0.962356	0.0376441
Estriol 17-sulfate	GLYMA_17G072400	0.975836	0.0241638
Rebaudioside C	GLYMA_17G072400	-0.935969	0.0640306
Dulcitol	GLYMA_17G072400	0.919704	0.0802958
3,8,9-trihydroxy-10-propyl-3,4,5,8,9,10-hexahydro-2H-oxecin-2-one	GLYMA_17G072400	0.724635	0.275365
N-Acetyl-L-Tyrosine	GLYMA_17G072400	0.779611	0.220389
Tenuifoliside B	GLYMA_17G072400	0.852757	0.147243
Glucose 1-phosphate	GLYMA_17G072400	0.747584	0.252416
FAHFA (18:2/18:3)	GLYMA_17G072400	-0.747372	0.252628
LPA 20:1	GLYMA_17G072400	0.884295	0.115705
Ajugol	GLYMA_17G072400	0.880278	0.119722
D-(-)-Lyxose	GLYMA_17G072400	0.613241	0.386759
2-Hydroxybutyric acid	GLYMA_17G072400	0.613206	0.386794
Δ17-6-keto prostaglandin F1α	GLYMA_17G072400	-0.907126	0.0928743
Genipin 1-O-β-D-gentiobioside	GLYMA_17G072400	0.896251	0.103749
Catalpol	GLYMA_17G072400	0.671039	0.328961
Elaidic acid	GLYMA_17G072400	-0.848609	0.151391
L-Argininosuccinate	GLYMA_17G072400	-0.985979	0.0140208
FAHFA (16:1/18:3)	GLYMA_17G072400	-0.853975	0.146025
FAHFA (18:1/20:3)	GLYMA_17G072400	-0.912839	0.0871612
3-Hydroxy-3-methylglutaric acid	GLYMA_17G072400	0.966304	0.0336964
Guanosine-3',5'-cyclic monophosphate	GLYMA_17G072400	-0.970325	0.0296746
FAHFA (16:0/18:2)	GLYMA_17G072400	-0.730884	0.269116
Ligustroflavone	GLYMA_17G072400	0.91706	0.0829401
Astragaloside I	GLYMA_17G072400	0.859543	0.140457
alpha-Asarone	GLYMA_17G072400	0.627487	0.372513
Efetaal	GLYMA_17G072400	0.773002	0.226998
2-(acetylamino)-3-[4-(acetylamino)phenyl]acrylic acid	GLYMA_17G072400	0.971848	0.0281518
LysoPC 15:0	GLYMA_17G072400	-0.850882	0.149118
Tricin 5-O-hexoside	GLYMA_17G072400	0.559118	0.440882
Chlorogenic acid methyl ester	GLYMA_17G072400	-0.801789	0.198211
methyl oxo pentanoate	GLYMA_17G072400	0.853084	0.146916
2'-O-Methyluridine	GLYMA_17G072400	0.390359	0.609641
Rhapontin	GLYMA_17G072400	0.690433	0.309567
D-Saccharic acid	GLYMA_17G072400	-0.985914	0.0140863
Stevioside	GLYMA_17G072400	0.961508	0.038492
2-Isopropylmalic acid	GLYMA_17G072400	-0.913012	0.0869883
Vaccarin	GLYMA_17G072400	0.975449	0.0245509
Cistanoside F	GLYMA_17G072400	0.727347	0.272653
Pyrogallol	GLYMA_17G072400	0.512369	0.487631
Vinblastine	GLYMA_17G072400	0.922943	0.077057
Epimedin A	GLYMA_17G072400	0.647927	0.352073
Pseudoginsenoside-RT5	GLYMA_17G072400	-0.816323	0.183677
N-Acetylaspartate	GLYMA_17G072400	0.500208	0.499792
Lysope 16:0	GLYMA_17G072400	-0.671237	0.328763
Palmitic acid	GLYMA_17G072400	-0.67354	0.32646
Tenuifoliside A	GLYMA_17G072400	0.430451	0.569549
Geniposidic acid	GLYMA_17G072400	0.492045	0.507955
Glycine anhydride	GLYMA_17G072400	-0.813789	0.186211
2,6-Dihydroxypurine	GLYMA_17G072400	0.463516	0.536484
Jionoside A1	GLYMA_17G072400	0.651259	0.348741
Methyl heptadecanoate	GLYMA_17G072400	-0.818439	0.181561
Plantagoside	GLYMA_17G072400	0.307335	0.692665
3-O-p-coumaroyl shikimic acid O-hexoside	GLYMA_17G072400	-0.850231	0.149769
nor-6β-Oxycodol	GLYMA_17G072400	-0.841774	0.158226
gamma-Glutamylmethionine	GLYMA_17G072400	0.895135	0.104865
Sinapaldehyde glucoside	GLYMA_17G072400	0.247601	0.752399
LPC 18:0	GLYMA_17G072400	-0.397273	0.602727
4-Methylumbelliferyl glucuronide	GLYMA_17G072400	0.775597	0.224403
IAA-Glu	GLYMA_17G072400	0.77095	0.22905
2-C-methyl D-erythritol 4-phosphate	GLYMA_12G217400	0.858641	0.141359
Poncirin	GLYMA_12G217400	0.910276	0.0897241
Methyl-Hesperidin	GLYMA_12G217400	0.909073	0.0909275
thiamine phosphate	GLYMA_12G217400	-0.926291	0.0737091
Sequoyitol	GLYMA_12G217400	0.871509	0.128491
Benzoic acid	GLYMA_12G217400	0.904656	0.0953438
Hordatine B	GLYMA_12G217400	-0.878108	0.121892
D-(-)-Fructose	GLYMA_12G217400	0.809701	0.190299
(+)-epipinoresinol-4-O-beta-D-glucoside	GLYMA_12G217400	0.881928	0.118072
Timosaponin BII	GLYMA_12G217400	-0.900572	0.0994277
Nuzhenide	GLYMA_12G217400	0.663417	0.336583
Monotropein	GLYMA_12G217400	0.727502	0.272498
Homovanillic acid	GLYMA_12G217400	0.914947	0.0850532
(±)-Abscisic acid	GLYMA_12G217400	0.857022	0.142978
Saikosaponin E	GLYMA_12G217400	0.862886	0.137114
Allantoin	GLYMA_12G217400	0.651877	0.348123
L-Aspartic acid	GLYMA_12G217400	-0.983815	0.0161849
Ferulic acid O-hexoside	GLYMA_12G217400	0.918204	0.0817958
11-Dehydro thromboxane B2	GLYMA_12G217400	0.883289	0.116711
5-Hydroxytryptophan	GLYMA_12G217400	0.450881	0.549119
Citric acid	GLYMA_12G217400	-0.696151	0.303849
2-Furoic acid	GLYMA_12G217400	-0.60544	0.39456
Catechin	GLYMA_12G217400	0.99517	0.0048297
Estriol 17-sulfate	GLYMA_12G217400	0.943431	0.0565685
Rebaudioside C	GLYMA_12G217400	-0.856697	0.143303
Dulcitol	GLYMA_12G217400	0.921451	0.0785495
3,8,9-trihydroxy-10-propyl-3,4,5,8,9,10-hexahydro-2H-oxecin-2-one	GLYMA_12G217400	0.54812	0.45188
N-Acetyl-L-Tyrosine	GLYMA_12G217400	0.745452	0.254548
Tenuifoliside B	GLYMA_12G217400	0.951926	0.0480741
Glucose 1-phosphate	GLYMA_12G217400	0.856329	0.143671
FAHFA (18:2/18:3)	GLYMA_12G217400	-0.569843	0.430157
LPA 20:1	GLYMA_12G217400	0.947277	0.0527234
Ajugol	GLYMA_12G217400	0.919108	0.0808915
D-(-)-Lyxose	GLYMA_12G217400	0.527825	0.472175
2-Hydroxybutyric acid	GLYMA_12G217400	0.527702	0.472298
Δ17-6-keto prostaglandin F1α	GLYMA_12G217400	-0.841333	0.158667
Genipin 1-O-β-D-gentiobioside	GLYMA_12G217400	0.906996	0.0930037
Catalpol	GLYMA_12G217400	0.507382	0.492618
Elaidic acid	GLYMA_12G217400	-0.70136	0.29864
L-Argininosuccinate	GLYMA_12G217400	-0.997276	0.0027237
FAHFA (16:1/18:3)	GLYMA_12G217400	-0.72475	0.27525
FAHFA (18:1/20:3)	GLYMA_12G217400	-0.791794	0.208206
3-Hydroxy-3-methylglutaric acid	GLYMA_12G217400	0.892895	0.107105
Guanosine-3',5'-cyclic monophosphate	GLYMA_12G217400	-0.987308	0.012692
FAHFA (16:0/18:2)	GLYMA_12G217400	-0.554613	0.445387
Ligustroflavone	GLYMA_12G217400	0.850907	0.149093
Astragaloside I	GLYMA_12G217400	0.86749	0.13251
alpha-Asarone	GLYMA_12G217400	0.473299	0.526701
Efetaal	GLYMA_12G217400	0.867418	0.132582
2-(acetylamino)-3-[4-(acetylamino)phenyl]acrylic acid	GLYMA_12G217400	0.906879	0.0931211
LysoPC 15:0	GLYMA_12G217400	-0.715862	0.284138
Tricin 5-O-hexoside	GLYMA_12G217400	0.430827	0.569173
Chlorogenic acid methyl ester	GLYMA_12G217400	-0.859318	0.140682
methyl oxo pentanoate	GLYMA_12G217400	0.729158	0.270842
2'-O-Methyluridine	GLYMA_12G217400	0.217494	0.782506
Rhapontin	GLYMA_12G217400	0.556288	0.443712
D-Saccharic acid	GLYMA_12G217400	-0.919742	0.0802583
Stevioside	GLYMA_12G217400	0.937991	0.0620086
2-Isopropylmalic acid	GLYMA_12G217400	-0.836307	0.163693
Vaccarin	GLYMA_12G217400	0.901889	0.0981106
Cistanoside F	GLYMA_12G217400	0.590865	0.409135
Pyrogallol	GLYMA_12G217400	0.335706	0.664294
Vinblastine	GLYMA_12G217400	0.981578	0.0184223
Epimedin A	GLYMA_12G217400	0.503415	0.496585
Pseudoginsenoside-RT5	GLYMA_12G217400	-0.685722	0.314278
N-Acetylaspartate	GLYMA_12G217400	0.293458	0.706542
Lysope 16:0	GLYMA_12G217400	-0.498769	0.501231
Palmitic acid	GLYMA_12G217400	-0.486556	0.513444
Tenuifoliside A	GLYMA_12G217400	0.302771	0.697229
Geniposidic acid	GLYMA_12G217400	0.292594	0.707406
Glycine anhydride	GLYMA_12G217400	-0.883685	0.116315
2,6-Dihydroxypurine	GLYMA_12G217400	0.294566	0.705434
Jionoside A1	GLYMA_12G217400	0.673569	0.326431
Methyl heptadecanoate	GLYMA_12G217400	-0.674132	0.325868
Plantagoside	GLYMA_12G217400	0.0906634	0.909337
3-O-p-coumaroyl shikimic acid O-hexoside	GLYMA_12G217400	-0.710866	0.289134
nor-6β-Oxycodol	GLYMA_12G217400	-0.781507	0.218493
gamma-Glutamylmethionine	GLYMA_12G217400	0.816449	0.183551
Sinapaldehyde glucoside	GLYMA_12G217400	0.0120813	0.987919
LPC 18:0	GLYMA_12G217400	-0.176242	0.823758
4-Methylumbelliferyl glucuronide	GLYMA_12G217400	0.900533	0.0994666
IAA-Glu	GLYMA_12G217400	0.896877	0.103123
2-C-methyl D-erythritol 4-phosphate	GLYMA_13G084000	-0.90551	0.0944904
Poncirin	GLYMA_13G084000	-0.957129	0.0428712
Methyl-Hesperidin	GLYMA_13G084000	-0.955801	0.0441989
thiamine phosphate	GLYMA_13G084000	0.99826	0.00174049
Sequoyitol	GLYMA_13G084000	-0.931771	0.0682293
Benzoic acid	GLYMA_13G084000	-0.906161	0.0938386
Hordatine B	GLYMA_13G084000	0.981861	0.0181394
D-(-)-Fructose	GLYMA_13G084000	-0.870061	0.129939
(+)-epipinoresinol-4-O-beta-D-glucoside	GLYMA_13G084000	-0.985278	0.014722
Timosaponin BII	GLYMA_13G084000	0.991343	0.00865678
Nuzhenide	GLYMA_13G084000	-0.852491	0.147509
Monotropein	GLYMA_13G084000	-0.825834	0.174166
Homovanillic acid	GLYMA_13G084000	-0.978753	0.0212472
(±)-Abscisic acid	GLYMA_13G084000	-0.925212	0.0747881
Saikosaponin E	GLYMA_13G084000	-0.95406	0.0459396
Allantoin	GLYMA_13G084000	-0.822175	0.177825
L-Aspartic acid	GLYMA_13G084000	0.982599	0.0174007
Ferulic acid O-hexoside	GLYMA_13G084000	-0.97096	0.0290405
11-Dehydro thromboxane B2	GLYMA_13G084000	-0.865917	0.134083
5-Hydroxytryptophan	GLYMA_13G084000	-0.658889	0.341111
Citric acid	GLYMA_13G084000	0.87557	0.12443
2-Furoic acid	GLYMA_13G084000	0.829397	0.170603
Catechin	GLYMA_13G084000	-0.931106	0.0688941
Estriol 17-sulfate	GLYMA_13G084000	-0.972773	0.0272265
Rebaudioside C	GLYMA_13G084000	0.954035	0.0459647
Dulcitol	GLYMA_13G084000	-0.902746	0.0972541
3,8,9-trihydroxy-10-propyl-3,4,5,8,9,10-hexahydro-2H-oxecin-2-one	GLYMA_13G084000	-0.788804	0.211196
N-Acetyl-L-Tyrosine	GLYMA_13G084000	-0.780769	0.219231
Tenuifoliside B	GLYMA_13G084000	-0.794517	0.205483
Glucose 1-phosphate	GLYMA_13G084000	-0.687024	0.312976
FAHFA (18:2/18:3)	GLYMA_13G084000	0.811583	0.188417
LPA 20:1	GLYMA_13G084000	-0.841271	0.158729
Ajugol	GLYMA_13G084000	-0.847852	0.152148
D-(-)-Lyxose	GLYMA_13G084000	-0.639668	0.360332
2-Hydroxybutyric acid	GLYMA_13G084000	-0.639672	0.360328
Δ17-6-keto prostaglandin F1α	GLYMA_13G084000	0.919825	0.0801751
Genipin 1-O-β-D-gentiobioside	GLYMA_13G084000	-0.875784	0.124216
Catalpol	GLYMA_13G084000	-0.730549	0.269451
Elaidic acid	GLYMA_13G084000	0.897839	0.102161
L-Argininosuccinate	GLYMA_13G084000	0.963691	0.0363089
FAHFA (16:1/18:3)	GLYMA_13G084000	0.895256	0.104744
FAHFA (18:1/20:3)	GLYMA_13G084000	0.949518	0.0504819
3-Hydroxy-3-methylglutaric acid	GLYMA_13G084000	-0.981279	0.0187206
Guanosine-3',5'-cyclic monophosphate	GLYMA_13G084000	0.945835	0.0541649
FAHFA (16:0/18:2)	GLYMA_13G084000	0.794837	0.205163
Ligustroflavone	GLYMA_13G084000	-0.929741	0.0702592
Astragaloside I	GLYMA_13G084000	-0.840942	0.159058
alpha-Asarone	GLYMA_13G084000	-0.683636	0.316364
Efetaal	GLYMA_13G084000	-0.718238	0.281762
2-(acetylamino)-3-[4-(acetylamino)phenyl]acrylic acid	GLYMA_13G084000	-0.983049	0.0169515
LysoPC 15:0	GLYMA_13G084000	0.894743	0.105257
Tricin 5-O-hexoside	GLYMA_13G084000	-0.605185	0.394815
Chlorogenic acid methyl ester	GLYMA_13G084000	0.762595	0.237405
methyl oxo pentanoate	GLYMA_13G084000	-0.892071	0.107929
2'-O-Methyluridine	GLYMA_13G084000	-0.458825	0.541175
Rhapontin	GLYMA_13G084000	-0.736739	0.263261
D-Saccharic acid	GLYMA_13G084000	0.99739	0.00260961
Stevioside	GLYMA_13G084000	-0.954824	0.0451761
2-Isopropylmalic acid	GLYMA_13G084000	0.930363	0.069637
Vaccarin	GLYMA_13G084000	-0.99033	0.00967007
Cistanoside F	GLYMA_13G084000	-0.774021	0.225979
Pyrogallol	GLYMA_13G084000	-0.580342	0.419658
Vinblastine	GLYMA_13G084000	-0.881134	0.118866
Epimedin A	GLYMA_13G084000	-0.699499	0.300501
Pseudoginsenoside-RT5	GLYMA_13G084000	0.858867	0.141133
N-Acetylaspartate	GLYMA_13G084000	-0.581507	0.418493
Lysope 16:0	GLYMA_13G084000	0.734583	0.265417
Palmitic acid	GLYMA_13G084000	0.743173	0.256827
Tenuifoliside A	GLYMA_13G084000	-0.478517	0.521483
Geniposidic acid	GLYMA_13G084000	-0.570307	0.429693
Glycine anhydride	GLYMA_13G084000	0.768994	0.231006
2,6-Dihydroxypurine	GLYMA_13G084000	-0.528986	0.471014
Jionoside A1	GLYMA_13G084000	-0.630066	0.369934
Methyl heptadecanoate	GLYMA_13G084000	0.866919	0.133081
Plantagoside	GLYMA_13G084000	-0.396355	0.603645
3-O-p-coumaroyl shikimic acid O-hexoside	GLYMA_13G084000	0.895997	0.104003
nor-6β-Oxycodol	GLYMA_13G084000	0.853215	0.146785
gamma-Glutamylmethionine	GLYMA_13G084000	-0.913665	0.086335
Sinapaldehyde glucoside	GLYMA_13G084000	-0.345887	0.654113
LPC 18:0	GLYMA_13G084000	0.486609	0.513391
4-Methylumbelliferyl glucuronide	GLYMA_13G084000	-0.707486	0.292514
IAA-Glu	GLYMA_13G084000	-0.702489	0.297511
2-C-methyl D-erythritol 4-phosphate	GLYMA_07G038500	-0.905641	0.0943594
Poncirin	GLYMA_07G038500	-0.957447	0.0425534
Methyl-Hesperidin	GLYMA_07G038500	-0.956122	0.0438777
thiamine phosphate	GLYMA_07G038500	0.997049	0.00295069
Sequoyitol	GLYMA_07G038500	-0.931102	0.0688976
Benzoic acid	GLYMA_07G038500	-0.909322	0.0906782
Hordatine B	GLYMA_07G038500	0.97847	0.0215295
D-(-)-Fructose	GLYMA_07G038500	-0.869164	0.130836
(+)-epipinoresinol-4-O-beta-D-glucoside	GLYMA_07G038500	-0.981927	0.018073
Timosaponin BII	GLYMA_07G038500	0.988853	0.0111465
Nuzhenide	GLYMA_07G038500	-0.842942	0.157058
Monotropein	GLYMA_07G038500	-0.822244	0.177756
Homovanillic acid	GLYMA_07G038500	-0.978017	0.0219829
(±)-Abscisic acid	GLYMA_07G038500	-0.923991	0.076009
Saikosaponin E	GLYMA_07G038500	-0.95141	0.0485904
Allantoin	GLYMA_07G038500	-0.81377	0.18623
L-Aspartic acid	GLYMA_07G038500	0.986216	0.0137837
Ferulic acid O-hexoside	GLYMA_07G038500	-0.970933	0.0290668
11-Dehydro thromboxane B2	GLYMA_07G038500	-0.870193	0.129807
5-Hydroxytryptophan	GLYMA_07G038500	-0.64738	0.35262
Citric acid	GLYMA_07G038500	0.866748	0.133252
2-Furoic acid	GLYMA_07G038500	0.817437	0.182563
Catechin	GLYMA_07G038500	-0.938731	0.0612686
Estriol 17-sulfate	GLYMA_07G038500	-0.974316	0.025684
Rebaudioside C	GLYMA_07G038500	0.950973	0.0490269
Dulcitol	GLYMA_07G038500	-0.907243	0.0927575
3,8,9-trihydroxy-10-propyl-3,4,5,8,9,10-hexahydro-2H-oxecin-2-one	GLYMA_07G038500	-0.775582	0.224418
N-Acetyl-L-Tyrosine	GLYMA_07G038500	-0.781222	0.218778
Tenuifoliside B	GLYMA_07G038500	-0.80788	0.19212
Glucose 1-phosphate	GLYMA_07G038500	-0.700794	0.299206
FAHFA (18:2/18:3)	GLYMA_07G038500	0.798372	0.201628
LPA 20:1	GLYMA_07G038500	-0.851372	0.148628
Ajugol	GLYMA_07G038500	-0.855658	0.144342
D-(-)-Lyxose	GLYMA_07G038500	-0.634507	0.365493
2-Hydroxybutyric acid	GLYMA_07G038500	-0.634503	0.365497
Δ17-6-keto prostaglandin F1α	GLYMA_07G038500	0.917897	0.0821029
Genipin 1-O-β-D-gentiobioside	GLYMA_07G038500	-0.881018	0.118982
Catalpol	GLYMA_07G038500	-0.718286	0.281714
Elaidic acid	GLYMA_07G038500	0.887959	0.112041
L-Argininosuccinate	GLYMA_07G038500	0.9694	0.0306
FAHFA (16:1/18:3)	GLYMA_07G038500	0.8871	0.1129
FAHFA (18:1/20:3)	GLYMA_07G038500	0.94241	0.0575899
3-Hydroxy-3-methylglutaric acid	GLYMA_07G038500	-0.978913	0.0210873
Guanosine-3',5'-cyclic monophosphate	GLYMA_07G038500	0.952006	0.0479939
FAHFA (16:0/18:2)	GLYMA_07G038500	0.781667	0.218333
Ligustroflavone	GLYMA_07G038500	-0.927826	0.072174
Astragaloside I	GLYMA_07G038500	-0.84574	0.15426
alpha-Asarone	GLYMA_07G038500	-0.672061	0.327939
Efetaal	GLYMA_07G038500	-0.730778	0.269222
2-(acetylamino)-3-[4-(acetylamino)phenyl]acrylic acid	GLYMA_07G038500	-0.981503	0.0184968
LysoPC 15:0	GLYMA_07G038500	0.886026	0.113974
Tricin 5-O-hexoside	GLYMA_07G038500	-0.595728	0.404272
Chlorogenic acid methyl ester	GLYMA_07G038500	0.771794	0.228206
methyl oxo pentanoate	GLYMA_07G038500	-0.88441	0.11559
2'-O-Methyluridine	GLYMA_07G038500	-0.444373	0.555627
Rhapontin	GLYMA_07G038500	-0.727349	0.272651
D-Saccharic acid	GLYMA_07G038500	0.995798	0.00420196
Stevioside	GLYMA_07G038500	-0.957137	0.0428634
2-Isopropylmalic acid	GLYMA_07G038500	0.927435	0.0725654
Vaccarin	GLYMA_07G038500	-0.987992	0.012008
Cistanoside F	GLYMA_07G038500	-0.764585	0.235415
Pyrogallol	GLYMA_07G038500	-0.566106	0.433894
Vinblastine	GLYMA_07G038500	-0.891007	0.108993
Epimedin A	GLYMA_07G038500	-0.688932	0.311068
Pseudoginsenoside-RT5	GLYMA_07G038500	0.850404	0.149596
N-Acetylaspartate	GLYMA_07G038500	-0.564379	0.435621
Lysope 16:0	GLYMA_07G038500	0.721491	0.278509
Palmitic acid	GLYMA_07G038500	0.728723	0.271277
Tenuifoliside A	GLYMA_07G038500	-0.468512	0.531488
Geniposidic acid	GLYMA_07G038500	-0.553828	0.446172
Glycine anhydride	GLYMA_07G038500	0.779414	0.220586
2,6-Dihydroxypurine	GLYMA_07G038500	-0.515247	0.484753
Jionoside A1	GLYMA_07G038500	-0.635236	0.364764
Methyl heptadecanoate	GLYMA_07G038500	0.857174	0.142826
Plantagoside	GLYMA_07G038500	-0.377382	0.622618
3-O-p-coumaroyl shikimic acid O-hexoside	GLYMA_07G038500	0.886867	0.113133
nor-6β-Oxycodol	GLYMA_07G038500	0.851501	0.148499
gamma-Glutamylmethionine	GLYMA_07G038500	-0.910466	0.0895343
Sinapaldehyde glucoside	GLYMA_07G038500	-0.324858	0.675142
LPC 18:0	GLYMA_07G038500	0.467649	0.532351
4-Methylumbelliferyl glucuronide	GLYMA_07G038500	-0.722913	0.277087
IAA-Glu	GLYMA_07G038500	-0.717988	0.282012
2-C-methyl D-erythritol 4-phosphate	GLYMA_01G106800	0.879658	0.120342
Poncirin	GLYMA_01G106800	0.931851	0.0681488
Methyl-Hesperidin	GLYMA_01G106800	0.930604	0.0693963
thiamine phosphate	GLYMA_01G106800	-0.954296	0.045704
Sequoyitol	GLYMA_01G106800	0.896002	0.103998
Benzoic acid	GLYMA_01G106800	0.914876	0.0851243
Hordatine B	GLYMA_01G106800	-0.913505	0.0864951
D-(-)-Fructose	GLYMA_01G106800	0.833546	0.166454
(+)-epipinoresinol-4-O-beta-D-glucoside	GLYMA_01G106800	0.917266	0.0827336
Timosaponin BII	GLYMA_01G106800	-0.932981	0.0670194
Nuzhenide	GLYMA_01G106800	0.717728	0.282272
Monotropein	GLYMA_01G106800	0.75991	0.24009
Homovanillic acid	GLYMA_01G106800	0.940795	0.0592046
(±)-Abscisic acid	GLYMA_01G106800	0.883332	0.116668
Saikosaponin E	GLYMA_01G106800	0.894984	0.105016
Allantoin	GLYMA_01G106800	0.701387	0.298613
L-Aspartic acid	GLYMA_01G106800	-0.994218	0.00578172
Ferulic acid O-hexoside	GLYMA_01G106800	0.941336	0.0586641
11-Dehydro thromboxane B2	GLYMA_01G106800	0.888575	0.111425
5-Hydroxytryptophan	GLYMA_01G106800	0.507595	0.492405
Citric acid	GLYMA_01G106800	-0.748414	0.251586
2-Furoic acid	GLYMA_01G106800	-0.667809	0.332191
Catechin	GLYMA_01G106800	0.990044	0.00995649
Estriol 17-sulfate	GLYMA_01G106800	0.961006	0.0389938
Rebaudioside C	GLYMA_01G106800	-0.890264	0.109736
Dulcitol	GLYMA_01G106800	0.926819	0.0731809
3,8,9-trihydroxy-10-propyl-3,4,5,8,9,10-hexahydro-2H-oxecin-2-one	GLYMA_01G106800	0.614031	0.385969
N-Acetyl-L-Tyrosine	GLYMA_01G106800	0.76236	0.23764
Tenuifoliside B	GLYMA_01G106800	0.923079	0.0769205
Glucose 1-phosphate	GLYMA_01G106800	0.823479	0.176521
FAHFA (18:2/18:3)	GLYMA_01G106800	-0.636254	0.363746
LPA 20:1	GLYMA_01G106800	0.931182	0.0688175
Ajugol	GLYMA_01G106800	0.911363	0.0886373
D-(-)-Lyxose	GLYMA_01G106800	0.561426	0.438574
2-Hydroxybutyric acid	GLYMA_01G106800	0.561333	0.438667
Δ17-6-keto prostaglandin F1α	GLYMA_01G106800	-0.870038	0.129962
Genipin 1-O-β-D-gentiobioside	GLYMA_01G106800	0.909092	0.0909077
Catalpol	GLYMA_01G106800	0.568487	0.431513
Elaidic acid	GLYMA_01G106800	-0.757929	0.242071
L-Argininosuccinate	GLYMA_01G106800	-0.999764	0.000236191
FAHFA (16:1/18:3)	GLYMA_01G106800	-0.775104	0.224896
FAHFA (18:1/20:3)	GLYMA_01G106800	-0.839694	0.160306
3-Hydroxy-3-methylglutaric acid	GLYMA_01G106800	0.924626	0.0753743
Guanosine-3',5'-cyclic monophosphate	GLYMA_01G106800	-0.987722	0.0122775
FAHFA (16:0/18:2)	GLYMA_01G106800	-0.62048	0.37952
Ligustroflavone	GLYMA_01G106800	0.879802	0.120198
Astragaloside I	GLYMA_01G106800	0.870318	0.129682
alpha-Asarone	GLYMA_01G106800	0.530838	0.469162
Efetaal	GLYMA_01G106800	0.839702	0.160298
2-(acetylamino)-3-[4-(acetylamino)phenyl]acrylic acid	GLYMA_01G106800	0.935719	0.0642809
LysoPC 15:0	GLYMA_01G106800	-0.768206	0.231794
Tricin 5-O-hexoside	GLYMA_01G106800	0.478942	0.521058
Chlorogenic acid methyl ester	GLYMA_01G106800	-0.844579	0.155421
methyl oxo pentanoate	GLYMA_01G106800	0.777669	0.222331
2'-O-Methyluridine	GLYMA_01G106800	0.279969	0.720031
Rhapontin	GLYMA_01G106800	0.607286	0.392714
D-Saccharic acid	GLYMA_01G106800	-0.94909	0.0509097
Stevioside	GLYMA_01G106800	0.952391	0.0476088
2-Isopropylmalic acid	GLYMA_01G106800	-0.868834	0.131166
Vaccarin	GLYMA_01G106800	0.933732	0.0662684
Cistanoside F	GLYMA_01G106800	0.642913	0.357087
Pyrogallol	GLYMA_01G106800	0.40029	0.59971
Vinblastine	GLYMA_01G106800	0.967242	0.032758
Epimedin A	GLYMA_01G106800	0.557731	0.442269
Pseudoginsenoside-RT5	GLYMA_01G106800	-0.736309	0.263691
N-Acetylaspartate	GLYMA_01G106800	0.368395	0.631605
Lysope 16:0	GLYMA_01G106800	-0.562931	0.437069
Palmitic acid	GLYMA_01G106800	-0.555765	0.444235
Tenuifoliside A	GLYMA_01G106800	0.349838	0.650162
Geniposidic acid	GLYMA_01G106800	0.364947	0.635053
Glycine anhydride	GLYMA_01G106800	-0.864736	0.135264
2,6-Dihydroxypurine	GLYMA_01G106800	0.356158	0.643842
Jionoside A1	GLYMA_01G106800	0.670064	0.329936
Methyl heptadecanoate	GLYMA_01G106800	-0.729485	0.270515
Plantagoside	GLYMA_01G106800	0.167788	0.832212
3-O-p-coumaroyl shikimic acid O-hexoside	GLYMA_01G106800	-0.764712	0.235288
nor-6β-Oxycodol	GLYMA_01G106800	-0.807871	0.192129
gamma-Glutamylmethionine	GLYMA_01G106800	0.849547	0.150453
Sinapaldehyde glucoside	GLYMA_01G106800	0.0953531	0.904647
LPC 18:0	GLYMA_01G106800	-0.255462	0.744538
4-Methylumbelliferyl glucuronide	GLYMA_01G106800	0.862251	0.137749
IAA-Glu	GLYMA_01G106800	0.858221	0.141779
2-C-methyl D-erythritol 4-phosphate	GLYMA_08G008800	-0.904537	0.0954628
Poncirin	GLYMA_08G008800	-0.955844	0.0441556
Methyl-Hesperidin	GLYMA_08G008800	-0.954513	0.0454872
thiamine phosphate	GLYMA_08G008800	0.999125	0.000874984
Sequoyitol	GLYMA_08G008800	-0.931919	0.0680813
Benzoic acid	GLYMA_08G008800	-0.900855	0.0991449
Hordatine B	GLYMA_08G008800	0.985859	0.0141414
D-(-)-Fructose	GLYMA_08G008800	-0.87059	0.12941
(+)-epipinoresinol-4-O-beta-D-glucoside	GLYMA_08G008800	-0.989217	0.0107831
Timosaponin BII	GLYMA_08G008800	0.994045	0.00595498
Nuzhenide	GLYMA_08G008800	-0.865411	0.134589
Monotropein	GLYMA_08G008800	-0.830252	0.169748
Homovanillic acid	GLYMA_08G008800	-0.978956	0.0210435
(±)-Abscisic acid	GLYMA_08G008800	-0.926156	0.0738439
Saikosaponin E	GLYMA_08G008800	-0.957025	0.042975
Allantoin	GLYMA_08G008800	-0.833485	0.166515
L-Aspartic acid	GLYMA_08G008800	0.976574	0.0234265
Ferulic acid O-hexoside	GLYMA_08G008800	-0.970155	0.0298447
11-Dehydro thromboxane B2	GLYMA_08G008800	-0.859051	0.140949
5-Hydroxytryptophan	GLYMA_08G008800	-0.674781	0.325219
Citric acid	GLYMA_08G008800	0.887429	0.112571
2-Furoic acid	GLYMA_08G008800	0.845786	0.154214
Catechin	GLYMA_08G008800	-0.919391	0.080609
Estriol 17-sulfate	GLYMA_08G008800	-0.969724	0.0302765
Rebaudioside C	GLYMA_08G008800	0.957588	0.0424117
Dulcitol	GLYMA_08G008800	-0.895531	0.104469
3,8,9-trihydroxy-10-propyl-3,4,5,8,9,10-hexahydro-2H-oxecin-2-one	GLYMA_08G008800	-0.807033	0.192967
N-Acetyl-L-Tyrosine	GLYMA_08G008800	-0.779444	0.220556
Tenuifoliside B	GLYMA_08G008800	-0.774714	0.225286
Glucose 1-phosphate	GLYMA_08G008800	-0.666732	0.333268
FAHFA (18:2/18:3)	GLYMA_08G008800	0.829775	0.170225
LPA 20:1	GLYMA_08G008800	-0.826093	0.173907
Ajugol	GLYMA_08G008800	-0.835951	0.164049
D-(-)-Lyxose	GLYMA_08G008800	-0.646497	0.353503
2-Hydroxybutyric acid	GLYMA_08G008800	-0.646513	0.353487
Δ17-6-keto prostaglandin F1α	GLYMA_08G008800	0.921785	0.0782152
Genipin 1-O-β-D-gentiobioside	GLYMA_08G008800	-0.867537	0.132463
Catalpol	GLYMA_08G008800	-0.747457	0.252543
Elaidic acid	GLYMA_08G008800	0.911193	0.0888067
L-Argininosuccinate	GLYMA_08G008800	0.954689	0.0453106
FAHFA (16:1/18:3)	GLYMA_08G008800	0.906146	0.0938537
FAHFA (18:1/20:3)	GLYMA_08G008800	0.958862	0.0411379
3-Hydroxy-3-methylglutaric acid	GLYMA_08G008800	-0.983814	0.0161861
Guanosine-3',5'-cyclic monophosphate	GLYMA_08G008800	0.936188	0.0638121
FAHFA (16:0/18:2)	GLYMA_08G008800	0.812986	0.187014
Ligustroflavone	GLYMA_08G008800	-0.931674	0.0683263
Astragaloside I	GLYMA_08G008800	-0.83335	0.16665
alpha-Asarone	GLYMA_08G008800	-0.699601	0.300399
Efetaal	GLYMA_08G008800	-0.699679	0.300321
2-(acetylamino)-3-[4-(acetylamino)phenyl]acrylic acid	GLYMA_08G008800	-0.984406	0.0155935
LysoPC 15:0	GLYMA_08G008800	0.906435	0.0935646
Tricin 5-O-hexoside	GLYMA_08G008800	-0.618187	0.381813
Chlorogenic acid methyl ester	GLYMA_08G008800	0.748777	0.251223
methyl oxo pentanoate	GLYMA_08G008800	-0.902256	0.0977441
2'-O-Methyluridine	GLYMA_08G008800	-0.479101	0.520899
Rhapontin	GLYMA_08G008800	-0.749532	0.250468
D-Saccharic acid	GLYMA_08G008800	0.998803	0.00119671
Stevioside	GLYMA_08G008800	-0.950688	0.0493121
2-Isopropylmalic acid	GLYMA_08G008800	0.933745	0.0662548
Vaccarin	GLYMA_08G008800	-0.992815	0.00718462
Cistanoside F	GLYMA_08G008800	-0.786848	0.213152
Pyrogallol	GLYMA_08G008800	-0.600202	0.399798
Vinblastine	GLYMA_08G008800	-0.866247	0.133753
Epimedin A	GLYMA_08G008800	-0.714009	0.285991
Pseudoginsenoside-RT5	GLYMA_08G008800	0.870228	0.129772
N-Acetylaspartate	GLYMA_08G008800	-0.605504	0.394496
Lysope 16:0	GLYMA_08G008800	0.752673	0.247327
Palmitic acid	GLYMA_08G008800	0.763197	0.236803
Tenuifoliside A	GLYMA_08G008800	-0.492414	0.507586
Geniposidic acid	GLYMA_08G008800	-0.593384	0.406616
Glycine anhydride	GLYMA_08G008800	0.753422	0.246578
2,6-Dihydroxypurine	GLYMA_08G008800	-0.54818	0.45182
Jionoside A1	GLYMA_08G008800	-0.622124	0.377876
Methyl heptadecanoate	GLYMA_08G008800	0.880106	0.119894
Plantagoside	GLYMA_08G008800	-0.423149	0.576851
3-O-p-coumaroyl shikimic acid O-hexoside	GLYMA_08G008800	0.908279	0.0917213
nor-6β-Oxycodol	GLYMA_08G008800	0.854928	0.145072
gamma-Glutamylmethionine	GLYMA_08G008800	-0.917449	0.0825509
Sinapaldehyde glucoside	GLYMA_08G008800	-0.375669	0.624331
LPC 18:0	GLYMA_08G008800	0.513307	0.486693
4-Methylumbelliferyl glucuronide	GLYMA_08G008800	-0.684804	0.315196
IAA-Glu	GLYMA_08G008800	-0.67971	0.32029
2-C-methyl D-erythritol 4-phosphate	GLYMA_11G209200	-0.904246	0.0957538
Poncirin	GLYMA_11G209200	-0.955488	0.0445121
Methyl-Hesperidin	GLYMA_11G209200	-0.954156	0.0458444
thiamine phosphate	GLYMA_11G209200	0.999174	0.000825638
Sequoyitol	GLYMA_11G209200	-0.931839	0.0681612
Benzoic acid	GLYMA_11G209200	-0.899736	0.100264
Hordatine B	GLYMA_11G209200	0.986508	0.0134918
D-(-)-Fructose	GLYMA_11G209200	-0.870589	0.129411
(+)-epipinoresinol-4-O-beta-D-glucoside	GLYMA_11G209200	-0.989855	0.0101452
Timosaponin BII	GLYMA_11G209200	0.994446	0.00555408
Nuzhenide	GLYMA_11G209200	-0.86778	0.13222
Monotropein	GLYMA_11G209200	-0.831001	0.168999
Homovanillic acid	GLYMA_11G209200	-0.978882	0.0211183
(±)-Abscisic acid	GLYMA_11G209200	-0.926229	0.0737711
Saikosaponin E	GLYMA_11G209200	-0.95748	0.0425196
Allantoin	GLYMA_11G209200	-0.83555	0.16445
L-Aspartic acid	GLYMA_11G209200	0.975308	0.0246916
Ferulic acid O-hexoside	GLYMA_11G209200	-0.969889	0.0301111
11-Dehydro thromboxane B2	GLYMA_11G209200	-0.857639	0.142361
5-Hydroxytryptophan	GLYMA_11G209200	-0.67774	0.32226
Citric acid	GLYMA_11G209200	0.889593	0.110407
2-Furoic acid	GLYMA_11G209200	0.84882	0.15118
Catechin	GLYMA_11G209200	-0.917045	0.0829549
Estriol 17-sulfate	GLYMA_11G209200	-0.969028	0.0309721
Rebaudioside C	GLYMA_11G209200	0.958156	0.0418438
Dulcitol	GLYMA_11G209200	-0.894048	0.105952
3,8,9-trihydroxy-10-propyl-3,4,5,8,9,10-hexahydro-2H-oxecin-2-one	GLYMA_11G209200	-0.810423	0.189577
N-Acetyl-L-Tyrosine	GLYMA_11G209200	-0.779101	0.220899
Tenuifoliside B	GLYMA_11G209200	-0.770839	0.229161
Glucose 1-phosphate	GLYMA_11G209200	-0.662776	0.337224
FAHFA (18:2/18:3)	GLYMA_11G209200	0.833156	0.166844
LPA 20:1	GLYMA_11G209200	-0.823096	0.176904
Ajugol	GLYMA_11G209200	-0.83358	0.16642
D-(-)-Lyxose	GLYMA_11G209200	-0.647727	0.352273
2-Hydroxybutyric acid	GLYMA_11G209200	-0.647745	0.352255
Δ17-6-keto prostaglandin F1α	GLYMA_11G209200	0.922052	0.0779477
Genipin 1-O-β-D-gentiobioside	GLYMA_11G209200	-0.86586	0.13414
Catalpol	GLYMA_11G209200	-0.750601	0.249399
Elaidic acid	GLYMA_11G209200	0.91364	0.0863602
L-Argininosuccinate	GLYMA_11G209200	0.952858	0.047142
FAHFA (16:1/18:3)	GLYMA_11G209200	0.908123	0.0918775
FAHFA (18:1/20:3)	GLYMA_11G209200	0.960537	0.0394633
3-Hydroxy-3-methylglutaric acid	GLYMA_11G209200	-0.984184	0.015816
Guanosine-3',5'-cyclic monophosphate	GLYMA_11G209200	0.934235	0.0657647
FAHFA (16:0/18:2)	GLYMA_11G209200	0.816361	0.183639
Ligustroflavone	GLYMA_11G209200	-0.931935	0.0680651
Astragaloside I	GLYMA_11G209200	-0.831802	0.168198
alpha-Asarone	GLYMA_11G209200	-0.702571	0.297429
Efetaal	GLYMA_11G209200	-0.696051	0.303949
2-(acetylamino)-3-[4-(acetylamino)phenyl]acrylic acid	GLYMA_11G209200	-0.984552	0.0154483
LysoPC 15:0	GLYMA_11G209200	0.908565	0.091435
Tricin 5-O-hexoside	GLYMA_11G209200	-0.620601	0.379399
Chlorogenic acid methyl ester	GLYMA_11G209200	0.746048	0.253952
methyl oxo pentanoate	GLYMA_11G209200	-0.904098	0.0959023
2'-O-Methyluridine	GLYMA_11G209200	-0.482921	0.517079
Rhapontin	GLYMA_11G209200	-0.75189	0.24811
D-Saccharic acid	GLYMA_11G209200	0.998957	0.00104271
Stevioside	GLYMA_11G209200	-0.949787	0.0502131
2-Isopropylmalic acid	GLYMA_11G209200	0.934283	0.0657169
Vaccarin	GLYMA_11G209200	-0.993175	0.00682492
Cistanoside F	GLYMA_11G209200	-0.789208	0.210792
Pyrogallol	GLYMA_11G209200	-0.603928	0.396072
Vinblastine	GLYMA_11G209200	-0.863301	0.136699
Epimedin A	GLYMA_11G209200	-0.716699	0.283301
Pseudoginsenoside-RT5	GLYMA_11G209200	0.872298	0.127702
N-Acetylaspartate	GLYMA_11G209200	-0.610021	0.389979
Lysope 16:0	GLYMA_11G209200	0.756043	0.243957
Palmitic acid	GLYMA_11G209200	0.766936	0.233064
Tenuifoliside A	GLYMA_11G209200	-0.495013	0.504987
Geniposidic acid	GLYMA_11G209200	-0.597726	0.402274
Glycine anhydride	GLYMA_11G209200	0.750358	0.249642
2,6-Dihydroxypurine	GLYMA_11G209200	-0.551785	0.448215
Jionoside A1	GLYMA_11G209200	-0.620534	0.379466
Methyl heptadecanoate	GLYMA_11G209200	0.882525	0.117475
Plantagoside	GLYMA_11G209200	-0.428221	0.571779
3-O-p-coumaroyl shikimic acid O-hexoside	GLYMA_11G209200	0.910521	0.0894794
nor-6β-Oxycodol	GLYMA_11G209200	0.855157	0.144843
gamma-Glutamylmethionine	GLYMA_11G209200	-0.918066	0.0819342
Sinapaldehyde glucoside	GLYMA_11G209200	-0.381318	0.618682
LPC 18:0	GLYMA_11G209200	0.51835	0.48165
4-Methylumbelliferyl glucuronide	GLYMA_11G209200	-0.680389	0.319611
IAA-Glu	GLYMA_11G209200	-0.675277	0.324723
2-C-methyl D-erythritol 4-phosphate	GLYMA_13G024100	-0.891837	0.108163
Poncirin	GLYMA_13G024100	-0.94142	0.0585805
Methyl-Hesperidin	GLYMA_13G024100	-0.940086	0.0599142
thiamine phosphate	GLYMA_13G024100	0.992685	0.00731533
Sequoyitol	GLYMA_13G024100	-0.923333	0.0766674
Benzoic acid	GLYMA_13G024100	-0.871238	0.128762
Hordatine B	GLYMA_13G024100	0.991802	0.00819761
D-(-)-Fructose	GLYMA_13G024100	-0.864095	0.135905
(+)-epipinoresinol-4-O-beta-D-glucoside	GLYMA_13G024100	-0.994897	0.00510314
Timosaponin BII	GLYMA_13G024100	0.994838	0.0051621
Nuzhenide	GLYMA_13G024100	-0.907441	0.0925588
Monotropein	GLYMA_13G024100	-0.839373	0.160627
Homovanillic acid	GLYMA_13G024100	-0.970126	0.0298744
(±)-Abscisic acid	GLYMA_13G024100	-0.920741	0.0792591
Saikosaponin E	GLYMA_13G024100	-0.95921	0.0407901
Allantoin	GLYMA_13G024100	-0.869532	0.130468
L-Aspartic acid	GLYMA_13G024100	0.943397	0.0566027
Ferulic acid O-hexoside	GLYMA_13G024100	-0.957468	0.0425318
11-Dehydro thromboxane B2	GLYMA_13G024100	-0.823744	0.176256
5-Hydroxytryptophan	GLYMA_13G024100	-0.73031	0.26969
Citric acid	GLYMA_13G024100	0.925094	0.0749056
2-Furoic acid	GLYMA_13G024100	0.901577	0.0984233
Catechin	GLYMA_13G024100	-0.864522	0.135478
Estriol 17-sulfate	GLYMA_13G024100	-0.948256	0.0517442
Rebaudioside C	GLYMA_13G024100	0.96207	0.0379304
Dulcitol	GLYMA_13G024100	-0.858501	0.141499
3,8,9-trihydroxy-10-propyl-3,4,5,8,9,10-hexahydro-2H-oxecin-2-one	GLYMA_13G024100	-0.870406	0.129594
N-Acetyl-L-Tyrosine	GLYMA_13G024100	-0.766596	0.233404
Tenuifoliside B	GLYMA_13G024100	-0.689628	0.310372
Glucose 1-phosphate	GLYMA_13G024100	-0.580794	0.419206
FAHFA (18:2/18:3)	GLYMA_13G024100	0.892783	0.107217
LPA 20:1	GLYMA_13G024100	-0.758595	0.241405
Ajugol	GLYMA_13G024100	-0.781176	0.218824
D-(-)-Lyxose	GLYMA_13G024100	-0.66685	0.33315
2-Hydroxybutyric acid	GLYMA_13G024100	-0.666913	0.333087
Δ17-6-keto prostaglandin F1α	GLYMA_13G024100	0.920386	0.0796137
Genipin 1-O-β-D-gentiobioside	GLYMA_13G024100	-0.826746	0.173254
Catalpol	GLYMA_13G024100	-0.806245	0.193755
Elaidic acid	GLYMA_13G024100	0.954471	0.045529
L-Argininosuccinate	GLYMA_13G024100	0.910087	0.089913
FAHFA (16:1/18:3)	GLYMA_13G024100	0.939836	0.0601636
FAHFA (18:1/20:3)	GLYMA_13G024100	0.985985	0.0140153
3-Hydroxy-3-methylglutaric acid	GLYMA_13G024100	-0.984053	0.0159471
Guanosine-3',5'-cyclic monophosphate	GLYMA_13G024100	0.889242	0.110758
FAHFA (16:0/18:2)	GLYMA_13G024100	0.875987	0.124013
Ligustroflavone	GLYMA_13G024100	-0.930072	0.0699278
Astragaloside I	GLYMA_13G024100	-0.795457	0.204543
alpha-Asarone	GLYMA_13G024100	-0.755174	0.244826
Efetaal	GLYMA_13G024100	-0.620198	0.379802
2-(acetylamino)-3-[4-(acetylamino)phenyl]acrylic acid	GLYMA_13G024100	-0.980037	0.0199627
LysoPC 15:0	GLYMA_13G024100	0.943262	0.0567384
Tricin 5-O-hexoside	GLYMA_13G024100	-0.662972	0.337028
Chlorogenic acid methyl ester	GLYMA_13G024100	0.687356	0.312644
methyl oxo pentanoate	GLYMA_13G024100	-0.933224	0.066776
2'-O-Methyluridine	GLYMA_13G024100	-0.553704	0.446296
Rhapontin	GLYMA_13G024100	-0.792206	0.207794
D-Saccharic acid	GLYMA_13G024100	0.994507	0.00549258
Stevioside	GLYMA_13G024100	-0.925159	0.0748413
2-Isopropylmalic acid	GLYMA_13G024100	0.937793	0.0622075
Vaccarin	GLYMA_13G024100	-0.992774	0.00722593
Cistanoside F	GLYMA_13G024100	-0.829287	0.170713
Pyrogallol	GLYMA_13G024100	-0.671989	0.328011
Vinblastine	GLYMA_13G024100	-0.799492	0.200508
Epimedin A	GLYMA_13G024100	-0.763745	0.236255
Pseudoginsenoside-RT5	GLYMA_13G024100	0.906113	0.0938873
N-Acetylaspartate	GLYMA_13G024100	-0.693422	0.306578
Lysope 16:0	GLYMA_13G024100	0.816038	0.183962
Palmitic acid	GLYMA_13G024100	0.834024	0.165976
Tenuifoliside A	GLYMA_13G024100	-0.541935	0.458065
Geniposidic acid	GLYMA_13G024100	-0.677825	0.322175
Glycine anhydride	GLYMA_13G024100	0.685095	0.314905
2,6-Dihydroxypurine	GLYMA_13G024100	-0.617873	0.382127
Jionoside A1	GLYMA_13G024100	-0.584938	0.415062
Methyl heptadecanoate	GLYMA_13G024100	0.923039	0.0769614
Plantagoside	GLYMA_13G024100	-0.523804	0.476196
3-O-p-coumaroyl shikimic acid O-hexoside	GLYMA_13G024100	0.947391	0.052609
nor-6β-Oxycodol	GLYMA_13G024100	0.853222	0.146778
gamma-Glutamylmethionine	GLYMA_13G024100	-0.923229	0.0767707
Sinapaldehyde glucoside	GLYMA_13G024100	-0.488475	0.511525
LPC 18:0	GLYMA_13G024100	0.612697	0.387303
4-Methylumbelliferyl glucuronide	GLYMA_13G024100	-0.589343	0.410657
IAA-Glu	GLYMA_13G024100	-0.583915	0.416085
2-C-methyl D-erythritol 4-phosphate	GLYMA_03G185900	-0.905593	0.0944073
Poncirin	GLYMA_03G185900	-0.957449	0.042551
Methyl-Hesperidin	GLYMA_03G185900	-0.956126	0.0438741
thiamine phosphate	GLYMA_03G185900	0.996596	0.00340437
Sequoyitol	GLYMA_03G185900	-0.930815	0.0691845
Benzoic acid	GLYMA_03G185900	-0.91017	0.0898296
Hordatine B	GLYMA_03G185900	0.977373	0.0226268
D-(-)-Fructose	GLYMA_03G185900	-0.868816	0.131184
(+)-epipinoresinol-4-O-beta-D-glucoside	GLYMA_03G185900	-0.980841	0.019159
Timosaponin BII	GLYMA_03G185900	0.988022	0.0119782
Nuzhenide	GLYMA_03G185900	-0.840034	0.159966
Monotropein	GLYMA_03G185900	-0.821102	0.178898
Homovanillic acid	GLYMA_03G185900	-0.977706	0.0222943
(±)-Abscisic acid	GLYMA_03G185900	-0.923541	0.0764588
Saikosaponin E	GLYMA_03G185900	-0.950534	0.0494663
Allantoin	GLYMA_03G185900	-0.811204	0.188796
L-Aspartic acid	GLYMA_03G185900	0.987193	0.0128073
Ferulic acid O-hexoside	GLYMA_03G185900	-0.970832	0.0291675
11-Dehydro thromboxane B2	GLYMA_03G185900	-0.871375	0.128625
5-Hydroxytryptophan	GLYMA_03G185900	-0.643911	0.356089
Citric acid	GLYMA_03G185900	0.864054	0.135946
2-Furoic acid	GLYMA_03G185900	0.813818	0.186182
Catechin	GLYMA_03G185900	-0.940899	0.0591009
Estriol 17-sulfate	GLYMA_03G185900	-0.974679	0.0253206
Rebaudioside C	GLYMA_03G185900	0.949976	0.0500245
Dulcitol	GLYMA_03G185900	-0.908487	0.0915131
3,8,9-trihydroxy-10-propyl-3,4,5,8,9,10-hexahydro-2H-oxecin-2-one	GLYMA_03G185900	-0.771593	0.228407
N-Acetyl-L-Tyrosine	GLYMA_03G185900	-0.781281	0.218719
Tenuifoliside B	GLYMA_03G185900	-0.811759	0.188241
Glucose 1-phosphate	GLYMA_03G185900	-0.704803	0.295197
FAHFA (18:2/18:3)	GLYMA_03G185900	0.794385	0.205615
LPA 20:1	GLYMA_03G185900	-0.854281	0.145719
Ajugol	GLYMA_03G185900	-0.857887	0.142113
D-(-)-Lyxose	GLYMA_03G185900	-0.632918	0.367082
2-Hydroxybutyric acid	GLYMA_03G185900	-0.632911	0.367089
Δ17-6-keto prostaglandin F1α	GLYMA_03G185900	0.917239	0.0827614
Genipin 1-O-β-D-gentiobioside	GLYMA_03G185900	-0.882483	0.117517
Catalpol	GLYMA_03G185900	-0.714587	0.285413
Elaidic acid	GLYMA_03G185900	0.884949	0.115051
L-Argininosuccinate	GLYMA_03G185900	0.970997	0.0290026
FAHFA (16:1/18:3)	GLYMA_03G185900	0.8846	0.1154
FAHFA (18:1/20:3)	GLYMA_03G185900	0.940216	0.0597844
3-Hydroxy-3-methylglutaric acid	GLYMA_03G185900	-0.978118	0.0218816
Guanosine-3',5'-cyclic monophosphate	GLYMA_03G185900	0.953742	0.0462581
FAHFA (16:0/18:2)	GLYMA_03G185900	0.777694	0.222306
Ligustroflavone	GLYMA_03G185900	-0.92717	0.0728297
Astragaloside I	GLYMA_03G185900	-0.847079	0.152921
alpha-Asarone	GLYMA_03G185900	-0.668569	0.331431
Efetaal	GLYMA_03G185900	-0.73442	0.26558
2-(acetylamino)-3-[4-(acetylamino)phenyl]acrylic acid	GLYMA_03G185900	-0.980952	0.0190481
LysoPC 15:0	GLYMA_03G185900	0.88336	0.11664
Tricin 5-O-hexoside	GLYMA_03G185900	-0.592871	0.407129
Chlorogenic acid methyl ester	GLYMA_03G185900	0.774443	0.225557
methyl oxo pentanoate	GLYMA_03G185900	-0.882058	0.117942
2'-O-Methyluridine	GLYMA_03G185900	-0.440051	0.559949
Rhapontin	GLYMA_03G185900	-0.724499	0.275501
D-Saccharic acid	GLYMA_03G185900	0.995231	0.00476865
Stevioside	GLYMA_03G185900	-0.95773	0.0422704
2-Isopropylmalic acid	GLYMA_03G185900	0.926479	0.0735211
Vaccarin	GLYMA_03G185900	-0.987205	0.0127946
Cistanoside F	GLYMA_03G185900	-0.761718	0.238282
Pyrogallol	GLYMA_03G185900	-0.561837	0.438163
Vinblastine	GLYMA_03G185900	-0.893845	0.106155
Epimedin A	GLYMA_03G185900	-0.685738	0.314262
Pseudoginsenoside-RT5	GLYMA_03G185900	0.847817	0.152183
N-Acetylaspartate	GLYMA_03G185900	-0.559254	0.440746
Lysope 16:0	GLYMA_03G185900	0.717546	0.282454
Palmitic acid	GLYMA_03G185900	0.724376	0.275624
Tenuifoliside A	GLYMA_03G185900	-0.465505	0.534495
Geniposidic acid	GLYMA_03G185900	-0.548896	0.451104
Glycine anhydride	GLYMA_03G185900	0.782425	0.217575
2,6-Dihydroxypurine	GLYMA_03G185900	-0.511131	0.488869
Jionoside A1	GLYMA_03G185900	-0.636706	0.363294
Methyl heptadecanoate	GLYMA_03G185900	0.854207	0.145793
Plantagoside	GLYMA_03G185900	-0.37173	0.62827
3-O-p-coumaroyl shikimic acid O-hexoside	GLYMA_03G185900	0.88408	0.11592
nor-6β-Oxycodol	GLYMA_03G185900	0.850911	0.149089
gamma-Glutamylmethionine	GLYMA_03G185900	-0.909431	0.0905686
Sinapaldehyde glucoside	GLYMA_03G185900	-0.318601	0.681399
LPC 18:0	GLYMA_03G185900	0.461992	0.538008
4-Methylumbelliferyl glucuronide	GLYMA_03G185900	-0.727412	0.272588
IAA-Glu	GLYMA_03G185900	-0.722508	0.277492
2-C-methyl D-erythritol 4-phosphate	GLYMA_06G239900	-0.897044	0.102956
Poncirin	GLYMA_06G239900	-0.947217	0.0527834
Methyl-Hesperidin	GLYMA_06G239900	-0.945881	0.0541188
thiamine phosphate	GLYMA_06G239900	0.996208	0.00379216
Sequoyitol	GLYMA_06G239900	-0.927376	0.0726239
Benzoic acid	GLYMA_06G239900	-0.881406	0.118594
Hordatine B	GLYMA_06G239900	0.991667	0.00833255
D-(-)-Fructose	GLYMA_06G239900	-0.867424	0.132576
(+)-epipinoresinol-4-O-beta-D-glucoside	GLYMA_06G239900	-0.994845	0.00515511
Timosaponin BII	GLYMA_06G239900	0.996229	0.00377116
Nuzhenide	GLYMA_06G239900	-0.896513	0.103487
Monotropein	GLYMA_06G239900	-0.838051	0.161949
Homovanillic acid	GLYMA_06G239900	-0.974318	0.0256822
(±)-Abscisic acid	GLYMA_06G239900	-0.923844	0.0761561
Saikosaponin E	GLYMA_06G239900	-0.960132	0.0398684
Allantoin	GLYMA_06G239900	-0.860309	0.139691
L-Aspartic acid	GLYMA_06G239900	0.954734	0.0452657
Ferulic acid O-hexoside	GLYMA_06G239900	-0.962778	0.0372217
11-Dehydro thromboxane B2	GLYMA_06G239900	-0.835514	0.164486
5-Hydroxytryptophan	GLYMA_06G239900	-0.715107	0.284893
Citric acid	GLYMA_06G239900	0.915484	0.0845158
2-Furoic acid	GLYMA_06G239900	0.886576	0.113424
Catechin	GLYMA_06G239900	-0.882135	0.117865
Estriol 17-sulfate	GLYMA_06G239900	-0.956143	0.0438565
Rebaudioside C	GLYMA_06G239900	0.962318	0.0376821
Dulcitol	GLYMA_06G239900	-0.870837	0.129163
3,8,9-trihydroxy-10-propyl-3,4,5,8,9,10-hexahydro-2H-oxecin-2-one	GLYMA_06G239900	-0.853116	0.146884
N-Acetyl-L-Tyrosine	GLYMA_06G239900	-0.771642	0.228358
Tenuifoliside B	GLYMA_06G239900	-0.715878	0.284122
Glucose 1-phosphate	GLYMA_06G239900	-0.607118	0.392882
FAHFA (18:2/18:3)	GLYMA_06G239900	0.875637	0.124363
LPA 20:1	GLYMA_06G239900	-0.779764	0.220236
Ajugol	GLYMA_06G239900	-0.798626	0.201374
D-(-)-Lyxose	GLYMA_06G239900	-0.661929	0.338071
2-Hydroxybutyric acid	GLYMA_06G239900	-0.661979	0.338021
Δ17-6-keto prostaglandin F1α	GLYMA_06G239900	0.922303	0.0776973
Genipin 1-O-β-D-gentiobioside	GLYMA_06G239900	-0.840141	0.159859
Catalpol	GLYMA_06G239900	-0.790204	0.209796
Elaidic acid	GLYMA_06G239900	0.943252	0.0567485
L-Argininosuccinate	GLYMA_06G239900	0.924743	0.0752567
FAHFA (16:1/18:3)	GLYMA_06G239900	0.931424	0.068576
FAHFA (18:1/20:3)	GLYMA_06G239900	0.979587	0.0204132
3-Hydroxy-3-methylglutaric acid	GLYMA_06G239900	-0.98559	0.0144102
Guanosine-3',5'-cyclic monophosphate	GLYMA_06G239900	0.904557	0.0954435
FAHFA (16:0/18:2)	GLYMA_06G239900	0.858816	0.141184
Ligustroflavone	GLYMA_06G239900	-0.932064	0.0679357
Astragaloside I	GLYMA_06G239900	-0.807945	0.192055
alpha-Asarone	GLYMA_06G239900	-0.739998	0.260002
Efetaal	GLYMA_06G239900	-0.64468	0.35532
2-(acetylamino)-3-[4-(acetylamino)phenyl]acrylic acid	GLYMA_06G239900	-0.982928	0.0170717
LysoPC 15:0	GLYMA_06G239900	0.933929	0.0660713
Tricin 5-O-hexoside	GLYMA_06G239900	-0.650832	0.349168
Chlorogenic acid methyl ester	GLYMA_06G239900	0.706614	0.293386
methyl oxo pentanoate	GLYMA_06G239900	-0.925604	0.0743955
2'-O-Methyluridine	GLYMA_06G239900	-0.532581	0.467419
Rhapontin	GLYMA_06G239900	-0.7809	0.2191
D-Saccharic acid	GLYMA_06G239900	0.9974	0.00259963
Stevioside	GLYMA_06G239900	-0.934208	0.0657921
2-Isopropylmalic acid	GLYMA_06G239900	0.938129	0.0618707
Vaccarin	GLYMA_06G239900	-0.994408	0.00559206
Cistanoside F	GLYMA_06G239900	-0.818111	0.181889
Pyrogallol	GLYMA_06G239900	-0.65189	0.34811
Vinblastine	GLYMA_06G239900	-0.820509	0.179491
Epimedin A	GLYMA_06G239900	-0.750307	0.249693
Pseudoginsenoside-RT5	GLYMA_06G239900	0.896997	0.103003
N-Acetylaspartate	GLYMA_06G239900	-0.668595	0.331405
Lysope 16:0	GLYMA_06G239900	0.798661	0.201339
Palmitic acid	GLYMA_06G239900	0.814473	0.185527
Tenuifoliside A	GLYMA_06G239900	-0.528198	0.471802
Geniposidic acid	GLYMA_06G239900	-0.654	0.346
Glycine anhydride	GLYMA_06G239900	0.706389	0.293611
2,6-Dihydroxypurine	GLYMA_06G239900	-0.598304	0.401696
Jionoside A1	GLYMA_06G239900	-0.596874	0.403126
Methyl heptadecanoate	GLYMA_06G239900	0.91187	0.0881302
Plantagoside	GLYMA_06G239900	-0.494939	0.505061
3-O-p-coumaroyl shikimic acid O-hexoside	GLYMA_06G239900	0.93739	0.0626101
nor-6β-Oxycodol	GLYMA_06G239900	0.855119	0.144881
gamma-Glutamylmethionine	GLYMA_06G239900	-0.923031	0.0769693
Sinapaldehyde glucoside	GLYMA_06G239900	-0.455965	0.544035
LPC 18:0	GLYMA_06G239900	0.584351	0.415649
4-Methylumbelliferyl glucuronide	GLYMA_06G239900	-0.618492	0.381508
IAA-Glu	GLYMA_06G239900	-0.613154	0.386846
2-C-methyl D-erythritol 4-phosphate	GLYMA_06G295700	0.899136	0.100864
Poncirin	GLYMA_06G295700	0.951494	0.0485058
Methyl-Hesperidin	GLYMA_06G295700	0.950199	0.0498015
thiamine phosphate	GLYMA_06G295700	-0.98291	0.0170896
Sequoyitol	GLYMA_06G295700	0.920278	0.0797216
Benzoic acid	GLYMA_06G295700	0.918397	0.0816029
Hordatine B	GLYMA_06G295700	-0.953247	0.0467532
D-(-)-Fructose	GLYMA_06G295700	0.857653	0.142347
(+)-epipinoresinol-4-O-beta-D-glucoside	GLYMA_06G295700	0.956878	0.0431221
Timosaponin BII	GLYMA_06G295700	-0.968187	0.0318132
Nuzhenide	GLYMA_06G295700	0.787059	0.212941
Monotropein	GLYMA_06G295700	0.79723	0.20277
Homovanillic acid	GLYMA_06G295700	0.966474	0.0335262
(±)-Abscisic acid	GLYMA_06G295700	0.910376	0.0896238
Saikosaponin E	GLYMA_06G295700	0.93021	0.0697904
Allantoin	GLYMA_06G295700	0.764012	0.235988
L-Aspartic acid	GLYMA_06G295700	-0.997035	0.00296521
Ferulic acid O-hexoside	GLYMA_06G295700	0.963101	0.036899
11-Dehydro thromboxane B2	GLYMA_06G295700	0.885322	0.114678
5-Hydroxytryptophan	GLYMA_06G295700	0.582948	0.417052
Citric acid	GLYMA_06G295700	-0.814424	0.185576
2-Furoic acid	GLYMA_06G295700	-0.749335	0.250665
Catechin	GLYMA_06G295700	0.97058	0.0294201
Estriol 17-sulfate	GLYMA_06G295700	0.97454	0.0254596
Rebaudioside C	GLYMA_06G295700	-0.927657	0.072343
Dulcitol	GLYMA_06G295700	0.923219	0.0767806
3,8,9-trihydroxy-10-propyl-3,4,5,8,9,10-hexahydro-2H-oxecin-2-one	GLYMA_06G295700	0.701308	0.298692
N-Acetyl-L-Tyrosine	GLYMA_06G295700	0.777363	0.222637
Tenuifoliside B	GLYMA_06G295700	0.870327	0.129673
Glucose 1-phosphate	GLYMA_06G295700	0.766186	0.233814
FAHFA (18:2/18:3)	GLYMA_06G295700	-0.723977	0.276023
LPA 20:1	GLYMA_06G295700	0.896668	0.103332
Ajugol	GLYMA_06G295700	0.889094	0.110906
D-(-)-Lyxose	GLYMA_06G295700	0.602884	0.397116
2-Hydroxybutyric acid	GLYMA_06G295700	0.602836	0.397164
Δ17-6-keto prostaglandin F1α	GLYMA_06G295700	-0.900688	0.0993115
Genipin 1-O-β-D-gentiobioside	GLYMA_06G295700	0.901003	0.0989967
Catalpol	GLYMA_06G295700	0.649409	0.350591
Elaidic acid	GLYMA_06G295700	-0.830015	0.169985
L-Argininosuccinate	GLYMA_06G295700	-0.99113	0.00886963
FAHFA (16:1/18:3)	GLYMA_06G295700	-0.838044	0.161956
FAHFA (18:1/20:3)	GLYMA_06G295700	-0.898316	0.101684
3-Hydroxy-3-methylglutaric acid	GLYMA_06G295700	0.958959	0.0410411
Guanosine-3',5'-cyclic monophosphate	GLYMA_06G295700	-0.976255	0.0237448
FAHFA (16:0/18:2)	GLYMA_06G295700	-0.707615	0.292385
Ligustroflavone	GLYMA_06G295700	0.910605	0.0893949
Astragaloside I	GLYMA_06G295700	0.863755	0.136245
alpha-Asarone	GLYMA_06G295700	0.607091	0.392909
Efetaal	GLYMA_06G295700	0.789592	0.210408
2-(acetylamino)-3-[4-(acetylamino)phenyl]acrylic acid	GLYMA_06G295700	0.965761	0.0342388
LysoPC 15:0	GLYMA_06G295700	-0.83409	0.16591
Tricin 5-O-hexoside	GLYMA_06G295700	0.542279	0.457721
Chlorogenic acid methyl ester	GLYMA_06G295700	-0.81307	0.18693
methyl oxo pentanoate	GLYMA_06G295700	0.837927	0.162073
2'-O-Methyluridine	GLYMA_06G295700	0.366384	0.633616
Rhapontin	GLYMA_06G295700	0.673201	0.326799
D-Saccharic acid	GLYMA_06G295700	-0.9797	0.0202999
Stevioside	GLYMA_06G295700	0.961465	0.0385347
2-Isopropylmalic acid	GLYMA_06G295700	-0.904995	0.0950054
Vaccarin	GLYMA_06G295700	0.968115	0.0318854
Cistanoside F	GLYMA_06G295700	0.709903	0.290097
Pyrogallol	GLYMA_06G295700	0.488269	0.511731
Vinblastine	GLYMA_06G295700	0.934815	0.0651849
Epimedin A	GLYMA_06G295700	0.629023	0.370977
Pseudoginsenoside-RT5	GLYMA_06G295700	-0.800057	0.199943
N-Acetylaspartate	GLYMA_06G295700	0.471651	0.528349
Lysope 16:0	GLYMA_06G295700	-0.648315	0.351685
Palmitic acid	GLYMA_06G295700	-0.648497	0.351503
Tenuifoliside A	GLYMA_06G295700	0.413246	0.586754
Geniposidic acid	GLYMA_06G295700	0.464529	0.535471
Glycine anhydride	GLYMA_06G295700	-0.826926	0.173074
2,6-Dihydroxypurine	GLYMA_06G295700	0.440374	0.559626
Jionoside A1	GLYMA_06G295700	0.65684	0.34316
Methyl heptadecanoate	GLYMA_06G295700	-0.800169	0.199831
Plantagoside	GLYMA_06G295700	0.276638	0.723362
3-O-p-coumaroyl shikimic acid O-hexoside	GLYMA_06G295700	-0.832799	0.167201
nor-6β-Oxycodol	GLYMA_06G295700	-0.835916	0.164084
gamma-Glutamylmethionine	GLYMA_06G295700	0.886764	0.113236
Sinapaldehyde glucoside	GLYMA_06G295700	0.213928	0.786072
LPC 18:0	GLYMA_06G295700	-0.366256	0.633744
4-Methylumbelliferyl glucuronide	GLYMA_06G295700	0.796673	0.203327
IAA-Glu	GLYMA_06G295700	0.792155	0.207845
2-C-methyl D-erythritol 4-phosphate	GLYMA_09G163900	0.761256	0.238744
Poncirin	GLYMA_09G163900	0.809121	0.190879
Methyl-Hesperidin	GLYMA_09G163900	0.808097	0.191903
thiamine phosphate	GLYMA_09G163900	-0.805478	0.194522
Sequoyitol	GLYMA_09G163900	0.763324	0.236676
Benzoic acid	GLYMA_09G163900	0.837287	0.162713
Hordatine B	GLYMA_09G163900	-0.737432	0.262568
D-(-)-Fructose	GLYMA_09G163900	0.705972	0.294028
(+)-epipinoresinol-4-O-beta-D-glucoside	GLYMA_09G163900	0.741269	0.258731
Timosaponin BII	GLYMA_09G163900	-0.767806	0.232194
Nuzhenide	GLYMA_09G163900	0.475673	0.524327
Monotropein	GLYMA_09G163900	0.601848	0.398152
Homovanillic acid	GLYMA_09G163900	0.800973	0.199027
(±)-Abscisic acid	GLYMA_09G163900	0.744065	0.255935
Saikosaponin E	GLYMA_09G163900	0.732582	0.267418
Allantoin	GLYMA_09G163900	0.478798	0.521202
L-Aspartic acid	GLYMA_09G163900	-0.91265	0.08735
Ferulic acid O-hexoside	GLYMA_09G163900	0.812124	0.187876
11-Dehydro thromboxane B2	GLYMA_09G163900	0.831378	0.168622
5-Hydroxytryptophan	GLYMA_09G163900	0.26477	0.73523
Citric acid	GLYMA_09G163900	-0.513117	0.486883
2-Furoic acid	GLYMA_09G163900	-0.396271	0.603729
Catechin	GLYMA_09G163900	0.969428	0.0305724
Estriol 17-sulfate	GLYMA_09G163900	0.852735	0.147265
Rebaudioside C	GLYMA_09G163900	-0.722311	0.277689
Dulcitol	GLYMA_09G163900	0.867724	0.132276
3,8,9-trihydroxy-10-propyl-3,4,5,8,9,10-hexahydro-2H-oxecin-2-one	GLYMA_09G163900	0.330839	0.669161
N-Acetyl-L-Tyrosine	GLYMA_09G163900	0.664859	0.335141
Tenuifoliside B	GLYMA_09G163900	0.998048	0.00195185
Glucose 1-phosphate	GLYMA_09G163900	0.918209	0.0817909
FAHFA (18:2/18:3)	GLYMA_09G163900	-0.350194	0.649806
LPA 20:1	GLYMA_09G163900	0.955909	0.0440914
Ajugol	GLYMA_09G163900	0.90423	0.09577
D-(-)-Lyxose	GLYMA_09G163900	0.406852	0.593148
2-Hydroxybutyric acid	GLYMA_09G163900	0.406645	0.593355
Δ17-6-keto prostaglandin F1α	GLYMA_09G163900	-0.721942	0.278058
Genipin 1-O-β-D-gentiobioside	GLYMA_09G163900	0.863534	0.136466
Catalpol	GLYMA_09G163900	0.305977	0.694023
Elaidic acid	GLYMA_09G163900	-0.505388	0.494612
L-Argininosuccinate	GLYMA_09G163900	-0.948948	0.0510522
FAHFA (16:1/18:3)	GLYMA_09G163900	-0.546179	0.453821
FAHFA (18:1/20:3)	GLYMA_09G163900	-0.617719	0.382281
3-Hydroxy-3-methylglutaric acid	GLYMA_09G163900	0.762448	0.237552
Guanosine-3',5'-cyclic monophosphate	GLYMA_09G163900	-0.945515	0.0544853
FAHFA (16:0/18:2)	GLYMA_09G163900	-0.337194	0.662806
Ligustroflavone	GLYMA_09G163900	0.730564	0.269436
Astragaloside I	GLYMA_09G163900	0.823489	0.176511
alpha-Asarone	GLYMA_09G163900	0.283832	0.716168
Efetaal	GLYMA_09G163900	0.913674	0.0863258
2-(acetylamino)-3-[4-(acetylamino)phenyl]acrylic acid	GLYMA_09G163900	0.784396	0.215604
LysoPC 15:0	GLYMA_09G163900	-0.53178	0.46822
Tricin 5-O-hexoside	GLYMA_09G163900	0.27095	0.72905
Chlorogenic acid methyl ester	GLYMA_09G163900	-0.867561	0.132439
methyl oxo pentanoate	GLYMA_09G163900	0.555853	0.444147
2'-O-Methyluridine	GLYMA_09G163900	0.0239528	0.976047
Rhapontin	GLYMA_09G163900	0.382737	0.617263
D-Saccharic acid	GLYMA_09G163900	-0.795229	0.204771
Stevioside	GLYMA_09G163900	0.8569	0.1431
2-Isopropylmalic acid	GLYMA_09G163900	-0.705829	0.294171
Vaccarin	GLYMA_09G163900	0.770741	0.229259
Cistanoside F	GLYMA_09G163900	0.412791	0.587209
Pyrogallol	GLYMA_09G163900	0.131075	0.868925
Vinblastine	GLYMA_09G163900	0.983604	0.0163956
Epimedin A	GLYMA_09G163900	0.322232	0.677768
Pseudoginsenoside-RT5	GLYMA_09G163900	-0.508069	0.491931
N-Acetylaspartate	GLYMA_09G163900	0.05997	0.94003
Lysope 16:0	GLYMA_09G163900	-0.288688	0.711312
Palmitic acid	GLYMA_09G163900	-0.262058	0.737942
Tenuifoliside A	GLYMA_09G163900	0.151252	0.848748
Geniposidic acid	GLYMA_09G163900	0.0667774	0.933223
Glycine anhydride	GLYMA_09G163900	-0.903368	0.0966323
2,6-Dihydroxypurine	GLYMA_09G163900	0.100467	0.899533
Jionoside A1	GLYMA_09G163900	0.65625	0.34375
Methyl heptadecanoate	GLYMA_09G163900	-0.482871	0.517129
Plantagoside	GLYMA_09G163900	-0.140954	0.859046
3-O-p-coumaroyl shikimic acid O-hexoside	GLYMA_09G163900	-0.52255	0.47745
nor-6β-Oxycodol	GLYMA_09G163900	-0.67149	0.32851
gamma-Glutamylmethionine	GLYMA_09G163900	0.685101	0.314899
Sinapaldehyde glucoside	GLYMA_09G163900	-0.234472	0.765528
LPC 18:0	GLYMA_09G163900	0.0650844	0.934916
4-Methylumbelliferyl glucuronide	GLYMA_09G163900	0.976649	0.023351
IAA-Glu	GLYMA_09G163900	0.974247	0.0257531
2-C-methyl D-erythritol 4-phosphate	GLYMA_06G109200	-0.905326	0.094674
Poncirin	GLYMA_06G109200	-0.957291	0.0427088
Methyl-Hesperidin	GLYMA_06G109200	-0.955971	0.0440289
thiamine phosphate	GLYMA_06G109200	0.995364	0.00463606
Sequoyitol	GLYMA_06G109200	-0.929985	0.0700148
Benzoic acid	GLYMA_06G109200	-0.912	0.0879996
Hordatine B	GLYMA_06G109200	0.974639	0.0253611
D-(-)-Fructose	GLYMA_06G109200	-0.867851	0.132149
(+)-epipinoresinol-4-O-beta-D-glucoside	GLYMA_06G109200	-0.978133	0.0218675
Timosaponin BII	GLYMA_06G109200	0.985907	0.0140929
Nuzhenide	GLYMA_06G109200	-0.833088	0.166912
Monotropein	GLYMA_06G109200	-0.818291	0.181709
Homovanillic acid	GLYMA_06G109200	-0.97681	0.0231898
(±)-Abscisic acid	GLYMA_06G109200	-0.922331	0.0776691
Saikosaponin E	GLYMA_06G109200	-0.948322	0.0516778
Allantoin	GLYMA_06G109200	-0.805061	0.194939
L-Aspartic acid	GLYMA_06G109200	0.989309	0.0106913
Ferulic acid O-hexoside	GLYMA_06G109200	-0.970431	0.0295689
11-Dehydro thromboxane B2	GLYMA_06G109200	-0.873993	0.126007
5-Hydroxytryptophan	GLYMA_06G109200	-0.635683	0.364317
Citric acid	GLYMA_06G109200	0.857601	0.142399
2-Furoic acid	GLYMA_06G109200	0.805212	0.194788
Catechin	GLYMA_06G109200	-0.94581	0.0541897
Estriol 17-sulfate	GLYMA_06G109200	-0.975363	0.0246367
Rebaudioside C	GLYMA_06G109200	0.947479	0.0525208
Dulcitol	GLYMA_06G109200	-0.911243	0.0887566
3,8,9-trihydroxy-10-propyl-3,4,5,8,9,10-hexahydro-2H-oxecin-2-one	GLYMA_06G109200	-0.762129	0.237871
N-Acetyl-L-Tyrosine	GLYMA_06G109200	-0.781287	0.218713
Tenuifoliside B	GLYMA_06G109200	-0.820695	0.179305
Glucose 1-phosphate	GLYMA_06G109200	-0.714064	0.285936
FAHFA (18:2/18:3)	GLYMA_06G109200	0.78492	0.21508
LPA 20:1	GLYMA_06G109200	-0.860941	0.139059
Ajugol	GLYMA_06G109200	-0.862956	0.137044
D-(-)-Lyxose	GLYMA_06G109200	-0.629093	0.370907
2-Hydroxybutyric acid	GLYMA_06G109200	-0.62908	0.37092
Δ17-6-keto prostaglandin F1α	GLYMA_06G109200	0.915541	0.0844589
Genipin 1-O-β-D-gentiobioside	GLYMA_06G109200	-0.885761	0.114239
Catalpol	GLYMA_06G109200	-0.70581	0.29419
Elaidic acid	GLYMA_06G109200	0.877756	0.122244
L-Argininosuccinate	GLYMA_06G109200	0.974569	0.0254311
FAHFA (16:1/18:3)	GLYMA_06G109200	0.878601	0.121399
FAHFA (18:1/20:3)	GLYMA_06G109200	0.93492	0.0650795
3-Hydroxy-3-methylglutaric acid	GLYMA_06G109200	-0.976093	0.0239071
Guanosine-3',5'-cyclic monophosphate	GLYMA_06G109200	0.95764	0.0423596
FAHFA (16:0/18:2)	GLYMA_06G109200	0.768263	0.231737
Ligustroflavone	GLYMA_06G109200	-0.925478	0.0745221
Astragaloside I	GLYMA_06G109200	-0.850068	0.149932
alpha-Asarone	GLYMA_06G109200	-0.660287	0.339713
Efetaal	GLYMA_06G109200	-0.742816	0.257184
2-(acetylamino)-3-[4-(acetylamino)phenyl]acrylic acid	GLYMA_06G109200	-0.979494	0.0205058
LysoPC 15:0	GLYMA_06G109200	0.876973	0.123027
Tricin 5-O-hexoside	GLYMA_06G109200	-0.586086	0.413914
Chlorogenic acid methyl ester	GLYMA_06G109200	0.780509	0.219491
methyl oxo pentanoate	GLYMA_06G109200	-0.876402	0.123598
2'-O-Methyluridine	GLYMA_06G109200	-0.429866	0.570134
Rhapontin	GLYMA_06G109200	-0.717708	0.282292
D-Saccharic acid	GLYMA_06G109200	0.993735	0.00626454
Stevioside	GLYMA_06G109200	-0.958954	0.0410463
2-Isopropylmalic acid	GLYMA_06G109200	0.924085	0.0759154
Vaccarin	GLYMA_06G109200	-0.985196	0.0148038
Cistanoside F	GLYMA_06G109200	-0.75488	0.24512
Pyrogallol	GLYMA_06G109200	-0.551753	0.448247
Vinblastine	GLYMA_06G109200	-0.900332	0.0996685
Epimedin A	GLYMA_06G109200	-0.678146	0.321854
Pseudoginsenoside-RT5	GLYMA_06G109200	0.84162	0.15838
N-Acetylaspartate	GLYMA_06G109200	-0.547167	0.452833
Lysope 16:0	GLYMA_06G109200	0.708193	0.291807
Palmitic acid	GLYMA_06G109200	0.71408	0.28592
Tenuifoliside A	GLYMA_06G109200	-0.45839	0.54161
Geniposidic acid	GLYMA_06G109200	-0.537263	0.462737
Glycine anhydride	GLYMA_06G109200	0.789335	0.210665
2,6-Dihydroxypurine	GLYMA_06G109200	-0.501411	0.498589
Jionoside A1	GLYMA_06G109200	-0.640036	0.359964
Methyl heptadecanoate	GLYMA_06G109200	0.847119	0.152881
Plantagoside	GLYMA_06G109200	-0.35844	0.64156
3-O-p-coumaroyl shikimic acid O-hexoside	GLYMA_06G109200	0.877407	0.122593
nor-6β-Oxycodol	GLYMA_06G109200	0.849388	0.150612
gamma-Glutamylmethionine	GLYMA_06G109200	-0.906856	0.0931439
Sinapaldehyde glucoside	GLYMA_06G109200	-0.303907	0.696093
LPC 18:0	GLYMA_06G109200	0.448675	0.551325
4-Methylumbelliferyl glucuronide	GLYMA_06G109200	-0.737812	0.262188
IAA-Glu	GLYMA_06G109200	-0.73296	0.26704
2-C-methyl D-erythritol 4-phosphate	GLYMA_18G098400	0.874689	0.125311
Poncirin	GLYMA_18G098400	0.92677	0.0732304
Methyl-Hesperidin	GLYMA_18G098400	0.925533	0.0744671
thiamine phosphate	GLYMA_18G098400	-0.947527	0.0524731
Sequoyitol	GLYMA_18G098400	0.890123	0.109877
Benzoic acid	GLYMA_18G098400	0.91279	0.0872103
Hordatine B	GLYMA_18G098400	-0.904751	0.0952494
D-(-)-Fructose	GLYMA_18G098400	0.827797	0.172203
(+)-epipinoresinol-4-O-beta-D-glucoside	GLYMA_18G098400	0.90853	0.0914698
Timosaponin BII	GLYMA_18G098400	-0.925031	0.074969
Nuzhenide	GLYMA_18G098400	0.703833	0.296167
Monotropein	GLYMA_18G098400	0.751843	0.248157
Homovanillic acid	GLYMA_18G098400	0.934588	0.0654118
(±)-Abscisic acid	GLYMA_18G098400	0.876964	0.123036
Saikosaponin E	GLYMA_18G098400	0.887091	0.112909
Allantoin	GLYMA_18G098400	0.688752	0.311248
L-Aspartic acid	GLYMA_18G098400	-0.992137	0.0078626
Ferulic acid O-hexoside	GLYMA_18G098400	0.935849	0.0641515
11-Dehydro thromboxane B2	GLYMA_18G098400	0.887777	0.112223
5-Hydroxytryptophan	GLYMA_18G098400	0.492921	0.507079
Citric acid	GLYMA_18G098400	-0.735082	0.264918
2-Furoic acid	GLYMA_18G098400	-0.651746	0.348254
Catechin	GLYMA_18G098400	0.992072	0.00792769
Estriol 17-sulfate	GLYMA_18G098400	0.957004	0.0429963
Rebaudioside C	GLYMA_18G098400	-0.881978	0.118022
Dulcitol	GLYMA_18G098400	0.926026	0.0739742
3,8,9-trihydroxy-10-propyl-3,4,5,8,9,10-hexahydro-2H-oxecin-2-one	GLYMA_18G098400	0.596994	0.403006
N-Acetyl-L-Tyrosine	GLYMA_18G098400	0.7584	0.2416
Tenuifoliside B	GLYMA_18G098400	0.931344	0.0686559
Glucose 1-phosphate	GLYMA_18G098400	0.832737	0.167263
FAHFA (18:2/18:3)	GLYMA_18G098400	-0.619099	0.380901
LPA 20:1	GLYMA_18G098400	0.936076	0.0639244
Ajugol	GLYMA_18G098400	0.914032	0.0859683
D-(-)-Lyxose	GLYMA_18G098400	0.552908	0.447092
2-Hydroxybutyric acid	GLYMA_18G098400	0.552808	0.447192
Δ17-6-keto prostaglandin F1α	GLYMA_18G098400	-0.863026	0.136974
Genipin 1-O-β-D-gentiobioside	GLYMA_18G098400	0.909154	0.0908464
Catalpol	GLYMA_18G098400	0.552691	0.447309
Elaidic acid	GLYMA_18G098400	-0.743463	0.256537
L-Argininosuccinate	GLYMA_18G098400	-0.999783	0.00021715
FAHFA (16:1/18:3)	GLYMA_18G098400	-0.762295	0.237705
FAHFA (18:1/20:3)	GLYMA_18G098400	-0.827579	0.172421
3-Hydroxy-3-methylglutaric acid	GLYMA_18G098400	0.91685	0.08315
Guanosine-3',5'-cyclic monophosphate	GLYMA_18G098400	-0.988282	0.0117177
FAHFA (16:0/18:2)	GLYMA_18G098400	-0.603458	0.396542
Ligustroflavone	GLYMA_18G098400	0.872747	0.127253
Astragaloside I	GLYMA_18G098400	0.870159	0.129841
alpha-Asarone	GLYMA_18G098400	0.515961	0.484039
Efetaal	GLYMA_18G098400	0.847611	0.152389
2-(acetylamino)-3-[4-(acetylamino)phenyl]acrylic acid	GLYMA_18G098400	0.928716	0.0712837
LysoPC 15:0	GLYMA_18G098400	-0.754865	0.245135
Tricin 5-O-hexoside	GLYMA_18G098400	0.466525	0.533475
Chlorogenic acid methyl ester	GLYMA_18G098400	-0.849054	0.150946
methyl oxo pentanoate	GLYMA_18G098400	0.76535	0.23465
2'-O-Methyluridine	GLYMA_18G098400	0.263614	0.736386
Rhapontin	GLYMA_18G098400	0.594193	0.405807
D-Saccharic acid	GLYMA_18G098400	-0.941962	0.0580381
Stevioside	GLYMA_18G098400	0.949224	0.0507764
2-Isopropylmalic acid	GLYMA_18G098400	-0.860809	0.139191
Vaccarin	GLYMA_18G098400	0.925932	0.0740676
Cistanoside F	GLYMA_18G098400	0.629566	0.370434
Pyrogallol	GLYMA_18G098400	0.383459	0.616541
Vinblastine	GLYMA_18G098400	0.971694	0.0283061
Epimedin A	GLYMA_18G098400	0.543726	0.456274
Pseudoginsenoside-RT5	GLYMA_18G098400	-0.723413	0.276587
N-Acetylaspartate	GLYMA_18G098400	0.348801	0.651199
Lysope 16:0	GLYMA_18G098400	-0.546322	0.453678
Palmitic acid	GLYMA_18G098400	-0.537815	0.462185
Tenuifoliside A	GLYMA_18G098400	0.337612	0.662388
Geniposidic acid	GLYMA_18G098400	0.346035	0.653965
Glycine anhydride	GLYMA_18G098400	-0.87034	0.12966
2,6-Dihydroxypurine	GLYMA_18G098400	0.340089	0.659911
Jionoside A1	GLYMA_18G098400	0.671447	0.328553
Methyl heptadecanoate	GLYMA_18G098400	-0.715321	0.284679
Plantagoside	GLYMA_18G098400	0.147478	0.852522
3-O-p-coumaroyl shikimic acid O-hexoside	GLYMA_18G098400	-0.750971	0.249029
nor-6β-Oxycodol	GLYMA_18G098400	-0.801437	0.198563
gamma-Glutamylmethionine	GLYMA_18G098400	0.841358	0.158642
Sinapaldehyde glucoside	GLYMA_18G098400	0.0733665	0.926634
LPC 18:0	GLYMA_18G098400	-0.234657	0.765343
4-Methylumbelliferyl glucuronide	GLYMA_18G098400	0.872973	0.127027
IAA-Glu	GLYMA_18G098400	0.869039	0.130961
2-C-methyl D-erythritol 4-phosphate	GLYMA_06G301500	0.904864	0.0951356
Poncirin	GLYMA_06G301500	0.956254	0.0437461
Methyl-Hesperidin	GLYMA_06G301500	0.954923	0.045077
thiamine phosphate	GLYMA_06G301500	-0.999006	0.000994497
Sequoyitol	GLYMA_06G301500	0.931971	0.0680293
Benzoic acid	GLYMA_06G301500	0.902257	0.0977435
Hordatine B	GLYMA_06G301500	-0.984961	0.0150389
D-(-)-Fructose	GLYMA_06G301500	0.870541	0.129459
(+)-epipinoresinol-4-O-beta-D-glucoside	GLYMA_06G301500	0.988334	0.0116656
Timosaponin BII	GLYMA_06G301500	-0.99347	0.00653028
Nuzhenide	GLYMA_06G301500	0.86229	0.13771
Monotropein	GLYMA_06G301500	0.829236	0.170764
Homovanillic acid	GLYMA_06G301500	0.978999	0.0210008
(±)-Abscisic acid	GLYMA_06G301500	0.92601	0.0739899
Saikosaponin E	GLYMA_06G301500	0.956381	0.043619
Allantoin	GLYMA_06G301500	0.83076	0.16924
L-Aspartic acid	GLYMA_06G301500	-0.978161	0.0218395
Ferulic acid O-hexoside	GLYMA_06G301500	0.970447	0.0295529
11-Dehydro thromboxane B2	GLYMA_06G301500	0.860835	0.139165
5-Hydroxytryptophan	GLYMA_06G301500	0.670905	0.329095
Citric acid	GLYMA_06G301500	-0.884573	0.115427
2-Furoic acid	GLYMA_06G301500	-0.841803	0.158197
Catechin	GLYMA_06G301500	0.922383	0.0776168
Estriol 17-sulfate	GLYMA_06G301500	0.970572	0.0294279
Rebaudioside C	GLYMA_06G301500	-0.956798	0.0432015
Dulcitol	GLYMA_06G301500	0.897405	0.102595
3,8,9-trihydroxy-10-propyl-3,4,5,8,9,10-hexahydro-2H-oxecin-2-one	GLYMA_06G301500	0.80259	0.19741
N-Acetyl-L-Tyrosine	GLYMA_06G301500	0.779847	0.220153
Tenuifoliside B	GLYMA_06G301500	0.779698	0.220302
Glucose 1-phosphate	GLYMA_06G301500	0.671826	0.328174
FAHFA (18:2/18:3)	GLYMA_06G301500	-0.825344	0.174656
LPA 20:1	GLYMA_06G301500	0.829935	0.170065
Ajugol	GLYMA_06G301500	0.838982	0.161018
D-(-)-Lyxose	GLYMA_06G301500	0.644865	0.355135
2-Hydroxybutyric acid	GLYMA_06G301500	0.644878	0.355122
Δ17-6-keto prostaglandin F1α	GLYMA_06G301500	-0.921387	0.0786134
Genipin 1-O-β-D-gentiobioside	GLYMA_06G301500	0.869664	0.130336
Catalpol	GLYMA_06G301500	0.743335	0.256665
Elaidic acid	GLYMA_06G301500	-0.907969	0.0920311
L-Argininosuccinate	GLYMA_06G301500	-0.957012	0.0429878
FAHFA (16:1/18:3)	GLYMA_06G301500	-0.903532	0.0964677
FAHFA (18:1/20:3)	GLYMA_06G301500	-0.956637	0.0433634
3-Hydroxy-3-methylglutaric acid	GLYMA_06G301500	0.983279	0.0167209
Guanosine-3',5'-cyclic monophosphate	GLYMA_06G301500	-0.938669	0.061331
FAHFA (16:0/18:2)	GLYMA_06G301500	-0.808563	0.191437
Ligustroflavone	GLYMA_06G301500	0.931283	0.0687169
Astragaloside I	GLYMA_06G301500	0.835312	0.164688
alpha-Asarone	GLYMA_06G301500	0.695709	0.304291
Efetaal	GLYMA_06G301500	0.704348	0.295652
2-(acetylamino)-3-[4-(acetylamino)phenyl]acrylic acid	GLYMA_06G301500	0.984163	0.0158365
LysoPC 15:0	GLYMA_06G301500	-0.903622	0.0963775
Tricin 5-O-hexoside	GLYMA_06G301500	0.615022	0.384978
Chlorogenic acid methyl ester	GLYMA_06G301500	-0.752274	0.247726
methyl oxo pentanoate	GLYMA_06G301500	0.899817	0.100183
2'-O-Methyluridine	GLYMA_06G301500	0.474119	0.525881
Rhapontin	GLYMA_06G301500	0.746432	0.253568
D-Saccharic acid	GLYMA_06G301500	-0.998548	0.00145198
Stevioside	GLYMA_06G301500	0.951804	0.0481961
2-Isopropylmalic acid	GLYMA_06G301500	-0.932995	0.0670046
Vaccarin	GLYMA_06G301500	0.992294	0.00770639
Cistanoside F	GLYMA_06G301500	0.783743	0.216257
Pyrogallol	GLYMA_06G301500	0.595335	0.404665
Vinblastine	GLYMA_06G301500	0.87002	0.12998
Epimedin A	GLYMA_06G301500	0.710479	0.289521
Pseudoginsenoside-RT5	GLYMA_06G301500	-0.867494	0.132506
N-Acetylaspartate	GLYMA_06G301500	0.599612	0.400388
Lysope 16:0	GLYMA_06G301500	-0.748259	0.251741
Palmitic acid	GLYMA_06G301500	-0.758305	0.241695
Tenuifoliside A	GLYMA_06G301500	0.489015	0.510985
Geniposidic acid	GLYMA_06G301500	0.587719	0.412281
Glycine anhydride	GLYMA_06G301500	-0.757355	0.242645
2,6-Dihydroxypurine	GLYMA_06G301500	0.543473	0.456527
Jionoside A1	GLYMA_06G301500	0.624152	0.375848
Methyl heptadecanoate	GLYMA_06G301500	-0.87692	0.12308
Plantagoside	GLYMA_06G301500	0.416546	0.583454
3-O-p-coumaroyl shikimic acid O-hexoside	GLYMA_06G301500	-0.90532	0.0946801
nor-6β-Oxycodol	GLYMA_06G301500	-0.854585	0.145415
gamma-Glutamylmethionine	GLYMA_06G301500	0.916598	0.0834018
Sinapaldehyde glucoside	GLYMA_06G301500	0.36832	0.63168
LPC 18:0	GLYMA_06G301500	-0.506736	0.493264
4-Methylumbelliferyl glucuronide	GLYMA_06G301500	0.690493	0.309507
IAA-Glu	GLYMA_06G301500	0.685422	0.314578
2-C-methyl D-erythritol 4-phosphate	GLYMA_18G210900	0.888929	0.111071
Poncirin	GLYMA_18G210900	0.941278	0.0587223
Methyl-Hesperidin	GLYMA_18G210900	0.940009	0.0599911
thiamine phosphate	GLYMA_18G210900	-0.96733	0.0326698
Sequoyitol	GLYMA_18G210900	0.90721	0.0927905
Benzoic acid	GLYMA_18G210900	0.91786	0.0821404
Hordatine B	GLYMA_18G210900	-0.930895	0.069105
D-(-)-Fructose	GLYMA_18G210900	0.844579	0.155421
(+)-epipinoresinol-4-O-beta-D-glucoside	GLYMA_18G210900	0.934611	0.0653889
Timosaponin BII	GLYMA_18G210900	-0.9486	0.0513999
Nuzhenide	GLYMA_18G210900	0.74655	0.25345
Monotropein	GLYMA_18G210900	0.776071	0.223929
Homovanillic acid	GLYMA_18G210900	0.952638	0.0473617
(±)-Abscisic acid	GLYMA_18G210900	0.895619	0.104381
Saikosaponin E	GLYMA_18G210900	0.910546	0.0894543
Allantoin	GLYMA_18G210900	0.727513	0.272487
L-Aspartic acid	GLYMA_18G210900	-0.997059	0.00294088
Ferulic acid O-hexoside	GLYMA_18G210900	0.951623	0.048377
11-Dehydro thromboxane B2	GLYMA_18G210900	0.888818	0.111182
5-Hydroxytryptophan	GLYMA_18G210900	0.538449	0.461551
Citric acid	GLYMA_18G210900	-0.775968	0.224032
2-Furoic acid	GLYMA_18G210900	-0.701396	0.298604
Catechin	GLYMA_18G210900	0.984014	0.0159859
Estriol 17-sulfate	GLYMA_18G210900	0.968053	0.0319469
Rebaudioside C	GLYMA_18G210900	-0.906679	0.0933207
Dulcitol	GLYMA_18G210900	0.926991	0.073009
3,8,9-trihydroxy-10-propyl-3,4,5,8,9,10-hexahydro-2H-oxecin-2-one	GLYMA_18G210900	0.649813	0.350187
N-Acetyl-L-Tyrosine	GLYMA_18G210900	0.769648	0.230352
Tenuifoliside B	GLYMA_18G210900	0.903692	0.0963083
Glucose 1-phosphate	GLYMA_18G210900	0.802113	0.197887
FAHFA (18:2/18:3)	GLYMA_18G210900	-0.672251	0.327749
LPA 20:1	GLYMA_18G210900	0.919064	0.0809362
Ajugol	GLYMA_18G210900	0.904081	0.0959188
D-(-)-Lyxose	GLYMA_18G210900	0.578889	0.421111
2-Hydroxybutyric acid	GLYMA_18G210900	0.578814	0.421186
Δ17-6-keto prostaglandin F1α	GLYMA_18G210900	-0.883736	0.116264
Genipin 1-O-β-D-gentiobioside	GLYMA_18G210900	0.907448	0.0925524
Catalpol	GLYMA_18G210900	0.601662	0.398338
Elaidic acid	GLYMA_18G210900	-0.787916	0.212084
L-Argininosuccinate	GLYMA_18G210900	-0.998059	0.00194055
FAHFA (16:1/18:3)	GLYMA_18G210900	-0.801483	0.198517
FAHFA (18:1/20:3)	GLYMA_18G210900	-0.864467	0.135533
3-Hydroxy-3-methylglutaric acid	GLYMA_18G210900	0.939883	0.0601165
Guanosine-3',5'-cyclic monophosphate	GLYMA_18G210900	-0.98487	0.01513
FAHFA (16:0/18:2)	GLYMA_18G210900	-0.656216	0.343784
Ligustroflavone	GLYMA_18G210900	0.893578	0.106422
Astragaloside I	GLYMA_18G210900	0.869213	0.130787
alpha-Asarone	GLYMA_18G210900	0.56209	0.43791
Efetaal	GLYMA_18G210900	0.821221	0.178779
2-(acetylamino)-3-[4-(acetylamino)phenyl]acrylic acid	GLYMA_18G210900	0.949289	0.0507109
LysoPC 15:0	GLYMA_18G210900	-0.795744	0.204256
Tricin 5-O-hexoside	GLYMA_18G210900	0.504966	0.495034
Chlorogenic acid methyl ester	GLYMA_18G210900	-0.833506	0.166494
methyl oxo pentanoate	GLYMA_18G210900	0.802986	0.197014
2'-O-Methyluridine	GLYMA_18G210900	0.314829	0.685171
Rhapontin	GLYMA_18G210900	0.634558	0.365442
D-Saccharic acid	GLYMA_18G210900	-0.962909	0.0370908
Stevioside	GLYMA_18G210900	0.957649	0.0423511
2-Isopropylmalic acid	GLYMA_18G210900	-0.884722	0.115278
Vaccarin	GLYMA_18G210900	0.949025	0.0509751
Cistanoside F	GLYMA_18G210900	0.670674	0.329326
Pyrogallol	GLYMA_18G210900	0.435981	0.564019
Vinblastine	GLYMA_18G210900	0.956016	0.0439837
Epimedin A	GLYMA_18G210900	0.587056	0.412944
Pseudoginsenoside-RT5	GLYMA_18G210900	-0.762942	0.237058
N-Acetylaspartate	GLYMA_18G210900	0.410108	0.589892
Lysope 16:0	GLYMA_18G210900	-0.597871	0.402129
Palmitic acid	GLYMA_18G210900	-0.593616	0.406384
Tenuifoliside A	GLYMA_18G210900	0.375667	0.624333
Geniposidic acid	GLYMA_18G210900	0.405193	0.594807
Glycine anhydride	GLYMA_18G210900	-0.851192	0.148808
2,6-Dihydroxypurine	GLYMA_18G210900	0.390275	0.609725
Jionoside A1	GLYMA_18G210900	0.665963	0.334037
Methyl heptadecanoate	GLYMA_18G210900	-0.758866	0.241134
Plantagoside	GLYMA_18G210900	0.211379	0.788621
3-O-p-coumaroyl shikimic acid O-hexoside	GLYMA_18G210900	-0.79312	0.20688
nor-6β-Oxycodol	GLYMA_18G210900	-0.820425	0.179575
gamma-Glutamylmethionine	GLYMA_18G210900	0.865822	0.134178
Sinapaldehyde glucoside	GLYMA_18G210900	0.142687	0.857313
LPC 18:0	GLYMA_18G210900	-0.299978	0.700022
4-Methylumbelliferyl glucuronide	GLYMA_18G210900	0.837656	0.162344
IAA-Glu	GLYMA_18G210900	0.833425	0.166575
2-C-methyl D-erythritol 4-phosphate	GLYMA_13G160400	-0.904126	0.0958744
Poncirin	GLYMA_13G160400	-0.955342	0.0446585
Methyl-Hesperidin	GLYMA_13G160400	-0.954009	0.0459909
thiamine phosphate	GLYMA_13G160400	0.999183	0.000816589
Sequoyitol	GLYMA_13G160400	-0.931799	0.0682012
Benzoic acid	GLYMA_13G160400	-0.899298	0.100702
Hordatine B	GLYMA_13G160400	0.986748	0.0132522
D-(-)-Fructose	GLYMA_13G160400	-0.870581	0.129419
(+)-epipinoresinol-4-O-beta-D-glucoside	GLYMA_13G160400	-0.99009	0.00991007
Timosaponin BII	GLYMA_13G160400	0.99459	0.00541002
Nuzhenide	GLYMA_13G160400	-0.868681	0.131319
Monotropein	GLYMA_13G160400	-0.83128	0.16872
Homovanillic acid	GLYMA_13G160400	-0.978843	0.0211567
(±)-Abscisic acid	GLYMA_13G160400	-0.926248	0.0737523
Saikosaponin E	GLYMA_13G160400	-0.957646	0.0423542
Allantoin	GLYMA_13G160400	-0.836335	0.163665
L-Aspartic acid	GLYMA_13G160400	0.974813	0.025187
Ferulic acid O-hexoside	GLYMA_13G160400	-0.969777	0.030223
11-Dehydro thromboxane B2	GLYMA_13G160400	-0.857089	0.142911
5-Hydroxytryptophan	GLYMA_13G160400	-0.678869	0.321131
Citric acid	GLYMA_13G160400	0.890415	0.109585
2-Furoic acid	GLYMA_13G160400	0.849976	0.150024
Catechin	GLYMA_13G160400	-0.916135	0.0838646
Estriol 17-sulfate	GLYMA_13G160400	-0.968751	0.0312487
Rebaudioside C	GLYMA_13G160400	0.958365	0.0416354
Dulcitol	GLYMA_13G160400	-0.89347	0.10653
3,8,9-trihydroxy-10-propyl-3,4,5,8,9,10-hexahydro-2H-oxecin-2-one	GLYMA_13G160400	-0.811717	0.188283
N-Acetyl-L-Tyrosine	GLYMA_13G160400	-0.778961	0.221039
Tenuifoliside B	GLYMA_13G160400	-0.769344	0.230656
Glucose 1-phosphate	GLYMA_13G160400	-0.66125	0.33875
FAHFA (18:2/18:3)	GLYMA_13G160400	0.834446	0.165554
[truncated: 39,001 more rows]
