# Supplementary material for: Integrated Transcriptomic, Proteomic, and Metabolomic Analyses Revealed Molecular Mechanism for Salt Resistance in Soybean (Glycine max L.) Seedlings
Source: Int J Mol Sci. 2024 Dec 18;25(24):13559. doi: 10.3390/ijms252413559 (PMC11678865; doi:10.3390/ijms252413559)
Supplement: Supplementary file 1 [file ijms-25-13559-s001.zip › Supplementary materials-Table/Table s21 DEGs+DEPs.xlsx]

## Sheet: Table s19 DEGs+DEPs
Gene_id	Tran_id	Prot_id	GO_fun	kegg	Protein(log2fc)	Protein(pval)	Tran(log2fc)	Tran(pval)
GLYMA_06G295700	GLYMA_06G295700	G9I8U0	methyltransferase activity	-	1.77489	0.0432612	1.62211	2.69e-09
GLYMA_15G228900	GLYMA_15G228900	A0A0R0G4U7	binding	-	0.588814	0.00783775	1.34314	2.01e-05
GLYMA_11G149900	GLYMA_11G149900	I1LL87	-	-	0.856292	0.000629801	2.08006	8.96e-07
GLYMA_14G176600	GLYMA_14G176600	K7M7P5	small molecule biosynthetic process	Metabolic pathways(map01100)	-0.662438	0.00050393	-1.27186	0.00101588
GLYMA_12G217400	GLYMA_12G217400	O24482	-	-	0.619376	0.00124616	2.10986	2.18e-11
GLYMA_08G150800	GLYMA_08G150800	A0A0R0IWM0	methyltransferase activity	Metabolic pathways(map01100)	-0.633482	0.00085098	-1.25612	4.24e-05
GLYMA_09G185500	GLYMA_09G185500	Q39805	response to water	-	1.69834	0.0368522	10.0684	2.83e-05
