# Supplementary material for: Integrated Transcriptomic, Proteomic, and Metabolomic Analyses Revealed Molecular Mechanism for Salt Resistance in Soybean (Glycine max L.) Seedlings
Source: Int J Mol Sci. 2024 Dec 18;25(24):13559. doi: 10.3390/ijms252413559 (PMC11678865; doi:10.3390/ijms252413559)
Supplement: Supplementary file 1 [file ijms-25-13559-s001.zip › Supplementary materials-Table/Table s22 DEPS+DEMS pos corr.xlsx]

## Sheet: Table s22 DEPS+DEMS pos corr
metabolite	Prot	corr	pvalue
5'-S-Methyl-5'-thioadenosine	I1M5Q4	0.988174	0.000208957
3-Methylcrotonylglycine	I1M5Q4	-0.963877	0.00193377
NNK	I1M5Q4	-0.970885	0.00125917
N-(6-methoxypyridin-3-yl)thiophene-2-carboxamide	I1M5Q4	-0.966632	0.00165153
DHZROG	I1M5Q4	-0.946726	0.00418161
N'2-(2-furylcarbonyl)-3-chloro-4-methylthiophene-2-carbohydrazide	I1M5Q4	-0.99222	9.05633e-05
4-amino-1-(2-furylmethyl)-6-hydroxy-1,2-dihydropyrimidine-2-thione	I1M5Q4	-0.992859	7.63176e-05
Methyl 4-hydroxy-3-methoxycinnamate	I1M5Q4	-0.932216	0.00673635
Pantothenic acid	I1M5Q4	-0.991603	0.000105476
1-(3-ethyl-2,4-dihydroxy-6-methoxyphenyl)butan-1-one	I1M5Q4	-0.954418	0.00306922
1-(3,4-dimethoxyphenyl)ethan-1-one oxime	I1M5Q4	-0.988046	0.000213504
Isoeugenyl acetate	I1M5Q4	-0.860623	0.0277851
Adenosine 5'-monophosphate	I1M5Q4	0.928033	0.00758252
N6,N6,N6-Trimethyl-L-lysine	I1M5Q4	-0.958773	0.00251448
N-(9H-Purin-6-ylcarbamoyl)threonine	I1M5Q4	-0.955993	0.00286233
4-oxo-5-phenylpentanoic acid	I1M5Q4	-0.858225	0.0287255
2-Methoxybenzaldehyde	I1M5Q4	-0.906402	0.012731
Nortanshinone	I1M5Q4	-0.984848	0.000342633
Argininosuccinic acid	I1M5Q4	0.983403	0.000410892
2-Aminoadipic acid	I1M5Q4	-0.94299	0.00478249
4-[1-(acetyloxy)prop-2-en-1-yl]-2-methoxyphenyl 2-methylpropanoate	I1M5Q4	-0.967887	0.00153033
2-(2-amino-3-methylbutanamido)-3-phenylpropanoic acid	I1M5Q4	-0.965464	0.00176849
Apocynin	I1M5Q4	-0.877665	0.0215332
trans-Zeatin-riboside	I1M5Q4	-0.887153	0.018383
Methyl Eugenol	I1M5Q4	-0.889138	0.0177542
4-[2-(2-oxo-1-imidazolidinyl)ethyl]-1lambda~6~,4-thiazinane-1,1-dione	I1M5Q4	-0.948924	0.00384649
Curcumin	I1M5Q4	-0.946662	0.00419157
N1-(2,3-dihydro-1,4-benzodioxin-2-ylmethyl)-2,2-dimethylpropanamide	I1M5Q4	-0.975536	0.000890417
Angelol B	I1M5Q4	-0.962129	0.0021242
Irisflorentin	I1M5Q4	-0.929074	0.00736733
Methyl cinnamate	I1M5Q4	-0.845499	0.0339616
Casticin	I1M5Q4	-0.903991	0.013384
1,2,3,6,7-Pentamethoxyxanthone	I1M5Q4	-0.994773	4.09127e-05
N-[2-chloro-6-(trifluoromethoxy)phenyl]-2,2-dimethylpropanamide	I1M5Q4	-0.977144	0.000777592
N1-(6-methyl-4-oxo-3,4-dihydroquinazolin-2-yl)-4-nitrobenzamide	I1M5Q4	-0.895551	0.0157945
L-Cysteine-glutathione gisulfide	I1M5Q4	0.986372	0.000277335
Debromohymenialdisine	I1M5Q4	-0.750623	0.0855294
Testosterone undecanoate	I1M5Q4	-0.801706	0.0550825
3-hydroxy-3-methylpentanedioic acid	I1M5Q4	-0.96845	0.00147742
octadec-9-ynoic acid	I1M5Q4	-0.907073	0.0125518
Flavokawain B	I1M5Q4	-0.942195	0.00491551
Astragalus polyphenols	I1M5Q4	-0.952263	0.00336384
Isomucronulatol	I1M5Q4	-0.973803	0.0010204
Sinapyl Alcohol	I1M5Q4	-0.93195	0.00678868
S-Adenosylmethionine	I1M5Q4	0.993202	6.91588e-05
6,7-Dimethoxy-4-Methylcoumarin	I1M5Q4	-0.939304	0.00541427
Docosatrienoic acid	I1M5Q4	-0.946651	0.00419326
Benzamide	I1M5Q4	-0.823702	0.0438818
Curcumol	I1M5Q4	-0.908839	0.0120866
4-(2,3-dihydro-1,4-benzodioxin-6-yl)-1,2-diphenylbut-2-ene-1,4-dione	I1M5Q4	-0.95397	0.00312935
5'-S-Methyl-5'-thioadenosine	I1JIH2	-0.965857	0.00172873
3-Methylcrotonylglycine	I1JIH2	0.974275	0.000984175
NNK	I1JIH2	0.974565	0.000962168
N-(6-methoxypyridin-3-yl)thiophene-2-carboxamide	I1JIH2	0.947748	0.00402401
DHZROG	I1JIH2	0.963826	0.00193918
N'2-(2-furylcarbonyl)-3-chloro-4-methylthiophene-2-carbohydrazide	I1JIH2	0.987006	0.000252178
4-amino-1-(2-furylmethyl)-6-hydroxy-1,2-dihydropyrimidine-2-thione	I1JIH2	0.969303	0.00139904
Methyl 4-hydroxy-3-methoxycinnamate	I1JIH2	0.943186	0.00475005
Pantothenic acid	I1JIH2	0.991663	0.000103975
1-(3-ethyl-2,4-dihydroxy-6-methoxyphenyl)butan-1-one	I1JIH2	0.930065	0.00716524
1-(3,4-dimethoxyphenyl)ethan-1-one oxime	I1JIH2	0.964659	0.0018514
Isoeugenyl acetate	I1JIH2	0.893139	0.0165189
Adenosine 5'-monophosphate	I1JIH2	-0.935866	0.0060379
N6,N6,N6-Trimethyl-L-lysine	I1JIH2	0.911498	0.0114023
N-(9H-Purin-6-ylcarbamoyl)threonine	I1JIH2	0.969247	0.00140407
4-oxo-5-phenylpentanoic acid	I1JIH2	0.899422	0.0146651
2-Methoxybenzaldehyde	I1JIH2	0.932881	0.0066063
Nortanshinone	I1JIH2	0.992532	8.34577e-05
Argininosuccinic acid	I1JIH2	-0.983959	0.000383926
2-Aminoadipic acid	I1JIH2	0.886538	0.0185802
4-[1-(acetyloxy)prop-2-en-1-yl]-2-methoxyphenyl 2-methylpropanoate	I1JIH2	0.981251	0.000523984
2-(2-amino-3-methylbutanamido)-3-phenylpropanoic acid	I1JIH2	0.930713	0.00703467
Apocynin	I1JIH2	0.913882	0.0108052
trans-Zeatin-riboside	I1JIH2	0.894292	0.0161708
Methyl Eugenol	I1JIH2	0.930285	0.00712089
4-[2-(2-oxo-1-imidazolidinyl)ethyl]-1lambda~6~,4-thiazinane-1,1-dione	I1JIH2	0.902249	0.013866
Curcumin	I1JIH2	0.890871	0.017214
N1-(2,3-dihydro-1,4-benzodioxin-2-ylmethyl)-2,2-dimethylpropanamide	I1JIH2	0.970285	0.00131137
Angelol B	I1JIH2	0.91993	0.00936023
Irisflorentin	I1JIH2	0.905588	0.0129495
Methyl cinnamate	I1JIH2	0.882903	0.0197646
Casticin	I1JIH2	0.867155	0.0252996
1,2,3,6,7-Pentamethoxyxanthone	I1JIH2	0.978462	0.000690812
N-[2-chloro-6-(trifluoromethoxy)phenyl]-2,2-dimethylpropanamide	I1JIH2	0.941425	0.00504601
N1-(6-methyl-4-oxo-3,4-dihydroquinazolin-2-yl)-4-nitrobenzamide	I1JIH2	0.822872	0.0442828
L-Cysteine-glutathione gisulfide	I1JIH2	-0.987476	0.000234288
Debromohymenialdisine	I1JIH2	0.804047	0.0538342
Testosterone undecanoate	I1JIH2	0.79068	0.0611367
3-hydroxy-3-methylpentanedioic acid	I1JIH2	0.950559	0.00360616
octadec-9-ynoic acid	I1JIH2	0.917414	0.00994893
Flavokawain B	I1JIH2	0.938536	0.00555063
Astragalus polyphenols	I1JIH2	0.947122	0.00412024
Isomucronulatol	I1JIH2	0.946456	0.00422372
Sinapyl Alcohol	I1JIH2	0.881142	0.0203512
S-Adenosylmethionine	I1JIH2	-0.990492	0.000135168
6,7-Dimethoxy-4-Methylcoumarin	I1JIH2	0.964122	0.00190775
Docosatrienoic acid	I1JIH2	0.900071	0.0144797
Benzamide	I1JIH2	0.884405	0.019271
Curcumol	I1JIH2	0.947831	0.00401141
4-(2,3-dihydro-1,4-benzodioxin-6-yl)-1,2-diphenylbut-2-ene-1,4-dione	I1JIH2	0.933597	0.00646766
5'-S-Methyl-5'-thioadenosine	K7MJ07	0.972673	0.00110994
3-Methylcrotonylglycine	K7MJ07	-0.988618	0.000193585
NNK	K7MJ07	-0.957962	0.00261365
N-(6-methoxypyridin-3-yl)thiophene-2-carboxamide	K7MJ07	-0.927118	0.00777418
DHZROG	K7MJ07	-0.983301	0.000415941
N'2-(2-furylcarbonyl)-3-chloro-4-methylthiophene-2-carbohydrazide	K7MJ07	-0.99119	0.000116071
4-amino-1-(2-furylmethyl)-6-hydroxy-1,2-dihydropyrimidine-2-thione	K7MJ07	-0.957718	0.00264389
Methyl 4-hydroxy-3-methoxycinnamate	K7MJ07	-0.947465	0.00406741
Pantothenic acid	K7MJ07	-0.990283	0.000141184
1-(3-ethyl-2,4-dihydroxy-6-methoxyphenyl)butan-1-one	K7MJ07	-0.938608	0.00553775
1-(3,4-dimethoxyphenyl)ethan-1-one oxime	K7MJ07	-0.952231	0.00336836
Isoeugenyl acetate	K7MJ07	-0.888859	0.0178419
Adenosine 5'-monophosphate	K7MJ07	0.939505	0.00537871
N6,N6,N6-Trimethyl-L-lysine	K7MJ07	-0.911618	0.0113719
N-(9H-Purin-6-ylcarbamoyl)threonine	K7MJ07	-0.978831	0.00066746
4-oxo-5-phenylpentanoic acid	K7MJ07	-0.921371	0.00903077
2-Methoxybenzaldehyde	K7MJ07	-0.951152	0.00352097
Nortanshinone	K7MJ07	-0.99459	4.38206e-05
Argininosuccinic acid	K7MJ07	0.991489	0.000108349
2-Aminoadipic acid	K7MJ07	-0.878514	0.0212419
4-[1-(acetyloxy)prop-2-en-1-yl]-2-methoxyphenyl 2-methylpropanoate	K7MJ07	-0.982298	0.000467277
2-(2-amino-3-methylbutanamido)-3-phenylpropanoic acid	K7MJ07	-0.927253	0.00774565
Apocynin	K7MJ07	-0.906516	0.0127004
trans-Zeatin-riboside	K7MJ07	-0.890299	0.0173915
Methyl Eugenol	K7MJ07	-0.948261	0.00394611
4-[2-(2-oxo-1-imidazolidinyl)ethyl]-1lambda~6~,4-thiazinane-1,1-dione	K7MJ07	-0.877959	0.0214322
Curcumin	K7MJ07	-0.88911	0.0177632
N1-(2,3-dihydro-1,4-benzodioxin-2-ylmethyl)-2,2-dimethylpropanamide	K7MJ07	-0.962826	0.00204715
Angelol B	K7MJ07	-0.913774	0.0108319
Irisflorentin	K7MJ07	-0.916759	0.0101053
Methyl cinnamate	K7MJ07	-0.897882	0.0151098
Casticin	K7MJ07	-0.868201	0.0249117
1,2,3,6,7-Pentamethoxyxanthone	K7MJ07	-0.971097	0.00124104
N-[2-chloro-6-(trifluoromethoxy)phenyl]-2,2-dimethylpropanamide	K7MJ07	-0.927218	0.00775303
N1-(6-methyl-4-oxo-3,4-dihydroquinazolin-2-yl)-4-nitrobenzamide	K7MJ07	-0.805497	0.0530679
L-Cysteine-glutathione gisulfide	K7MJ07	0.990493	0.000135142
Debromohymenialdisine	K7MJ07	-0.792889	0.0599002
Testosterone undecanoate	K7MJ07	-0.779404	0.0676263
3-hydroxy-3-methylpentanedioic acid	K7MJ07	-0.949535	0.00375579
octadec-9-ynoic acid	K7MJ07	-0.899848	0.0145435
Flavokawain B	K7MJ07	-0.96445	0.00187327
Astragalus polyphenols	K7MJ07	-0.966973	0.00161815
Isomucronulatol	K7MJ07	-0.926397	0.00792674
Sinapyl Alcohol	K7MJ07	-0.861596	0.0274079
S-Adenosylmethionine	K7MJ07	0.993669	5.99986e-05
6,7-Dimethoxy-4-Methylcoumarin	K7MJ07	-0.958986	0.00248872
Docosatrienoic acid	K7MJ07	-0.883242	0.0196529
Benzamide	K7MJ07	-0.884349	0.0192894
Curcumol	K7MJ07	-0.941896	0.00496601
4-(2,3-dihydro-1,4-benzodioxin-6-yl)-1,2-diphenylbut-2-ene-1,4-dione	K7MJ07	-0.944453	0.00454254
5'-S-Methyl-5'-thioadenosine	I1N019	0.999227	8.96592e-07
3-Methylcrotonylglycine	I1N019	-0.969381	0.00139193
NNK	I1N019	-0.947713	0.00402941
N-(6-methoxypyridin-3-yl)thiophene-2-carboxamide	I1N019	-0.948277	0.00394379
DHZROG	I1N019	-0.957172	0.00271209
N'2-(2-furylcarbonyl)-3-chloro-4-methylthiophene-2-carbohydrazide	I1N019	-0.994539	4.46578e-05
4-amino-1-(2-furylmethyl)-6-hydroxy-1,2-dihydropyrimidine-2-thione	I1N019	-0.984216	0.000371745
Methyl 4-hydroxy-3-methoxycinnamate	I1N019	-0.929436	0.00729323
Pantothenic acid	I1N019	-0.984765	0.00034637
1-(3-ethyl-2,4-dihydroxy-6-methoxyphenyl)butan-1-one	I1N019	-0.96647	0.00166757
1-(3,4-dimethoxyphenyl)ethan-1-one oxime	I1N019	-0.978339	0.000698744
Isoeugenyl acetate	I1N019	-0.840635	0.0360722
Adenosine 5'-monophosphate	I1N019	0.92891	0.007401
N6,N6,N6-Trimethyl-L-lysine	I1N019	-0.971578	0.0012002
N-(9H-Purin-6-ylcarbamoyl)threonine	I1N019	-0.957075	0.00272434
4-oxo-5-phenylpentanoic acid	I1N019	-0.861392	0.027487
2-Methoxybenzaldehyde	I1N019	-0.911032	0.0115209
Nortanshinone	I1N019	-0.979135	0.000648466
Argininosuccinic acid	I1N019	0.985973	0.000293768
2-Aminoadipic acid	I1N019	-0.948725	0.00387628
4-[1-(acetyloxy)prop-2-en-1-yl]-2-methoxyphenyl 2-methylpropanoate	I1N019	-0.959759	0.00239644
2-(2-amino-3-methylbutanamido)-3-phenylpropanoic acid	I1N019	-0.968949	0.00143125
Apocynin	I1N019	-0.848234	0.0328014
trans-Zeatin-riboside	I1N019	-0.87643	0.0219608
Methyl Eugenol	I1N019	-0.885667	0.0188607
4-[2-(2-oxo-1-imidazolidinyl)ethyl]-1lambda~6~,4-thiazinane-1,1-dione	I1N019	-0.935368	0.00613098
Curcumin	I1N019	-0.959861	0.00238437
N1-(2,3-dihydro-1,4-benzodioxin-2-ylmethyl)-2,2-dimethylpropanamide	I1N019	-0.961116	0.00223853
Angelol B	I1N019	-0.967321	0.00158446
Irisflorentin	I1N019	-0.94289	0.00479921
Methyl cinnamate	I1N019	-0.84334	0.034891
Casticin	I1N019	-0.909567	0.0118973
1,2,3,6,7-Pentamethoxyxanthone	I1N019	-0.987379	0.000237938
N-[2-chloro-6-(trifluoromethoxy)phenyl]-2,2-dimethylpropanamide	I1N019	-0.970749	0.00127094
N1-(6-methyl-4-oxo-3,4-dihydroquinazolin-2-yl)-4-nitrobenzamide	I1N019	-0.900335	0.0144046
L-Cysteine-glutathione gisulfide	I1N019	0.984568	0.000355391
Debromohymenialdisine	I1N019	-0.714272	0.110797
Testosterone undecanoate	I1N019	-0.779736	0.0674312
3-hydroxy-3-methylpentanedioic acid	I1N019	-0.970878	0.00125975
octadec-9-ynoic acid	I1N019	-0.878782	0.0211503
Flavokawain B	I1N019	-0.966378	0.00167665
Astragalus polyphenols	I1N019	-0.970325	0.00130788
Isomucronulatol	I1N019	-0.957752	0.00263964
Sinapyl Alcohol	I1N019	-0.926764	0.00784886
S-Adenosylmethionine	I1N019	0.993256	6.80751e-05
6,7-Dimethoxy-4-Methylcoumarin	I1N019	-0.920971	0.00912147
Docosatrienoic acid	I1N019	-0.938991	0.00546968
Benzamide	I1N019	-0.79542	0.0584981
Curcumol	I1N019	-0.883479	0.0195746
4-(2,3-dihydro-1,4-benzodioxin-6-yl)-1,2-diphenylbut-2-ene-1,4-dione	I1N019	-0.966823	0.00163279
5'-S-Methyl-5'-thioadenosine	I1MCJ2	0.971587	0.00119947
3-Methylcrotonylglycine	I1MCJ2	-0.970055	0.00133159
NNK	I1MCJ2	-0.955146	0.00297275
N-(6-methoxypyridin-3-yl)thiophene-2-carboxamide	I1MCJ2	-0.938231	0.00560533
DHZROG	I1MCJ2	-0.941449	0.00504189
N'2-(2-furylcarbonyl)-3-chloro-4-methylthiophene-2-carbohydrazide	I1MCJ2	-0.976629	0.000812896
4-amino-1-(2-furylmethyl)-6-hydroxy-1,2-dihydropyrimidine-2-thione	I1MCJ2	-0.976761	0.000803811
Methyl 4-hydroxy-3-methoxycinnamate	I1MCJ2	-0.917074	0.01003
Pantothenic acid	I1MCJ2	-0.986146	0.000286588
1-(3-ethyl-2,4-dihydroxy-6-methoxyphenyl)butan-1-one	I1MCJ2	-0.952067	0.00339123
1-(3,4-dimethoxyphenyl)ethan-1-one oxime	I1MCJ2	-0.973045	0.00108004
Isoeugenyl acetate	I1MCJ2	-0.853955	0.0304363
Adenosine 5'-monophosphate	I1MCJ2	0.889131	0.0177565
N6,N6,N6-Trimethyl-L-lysine	I1MCJ2	-0.938331	0.00558734
N-(9H-Purin-6-ylcarbamoyl)threonine	I1MCJ2	-0.948967	0.00384003
4-oxo-5-phenylpentanoic acid	I1MCJ2	-0.871382	0.0237499
2-Methoxybenzaldehyde	I1MCJ2	-0.913063	0.0110086
Nortanshinone	I1MCJ2	-0.980316	0.00057736
Argininosuccinic acid	I1MCJ2	0.979324	0.000636797
2-Aminoadipic acid	I1MCJ2	-0.932551	0.00667071
4-[1-(acetyloxy)prop-2-en-1-yl]-2-methoxyphenyl 2-methylpropanoate	I1MCJ2	-0.959437	0.00243467
2-(2-amino-3-methylbutanamido)-3-phenylpropanoic acid	I1MCJ2	-0.954562	0.00305004
Apocynin	I1MCJ2	-0.907836	0.0123498
trans-Zeatin-riboside	I1MCJ2	-0.87533	0.022345
Methyl Eugenol	I1MCJ2	-0.919873	0.00937331
4-[2-(2-oxo-1-imidazolidinyl)ethyl]-1lambda~6~,4-thiazinane-1,1-dione	I1MCJ2	-0.925445	0.00813038
Curcumin	I1MCJ2	-0.92964	0.00725156
N1-(2,3-dihydro-1,4-benzodioxin-2-ylmethyl)-2,2-dimethylpropanamide	I1MCJ2	-0.992516	8.38167e-05
Angelol B	I1MCJ2	-0.934638	0.00626876
Irisflorentin	I1MCJ2	-0.934274	0.00633784
Methyl cinnamate	I1MCJ2	-0.851198	0.0315655
Casticin	I1MCJ2	-0.923085	0.00864635
1,2,3,6,7-Pentamethoxyxanthone	I1MCJ2	-0.985894	0.000297082
N-[2-chloro-6-(trifluoromethoxy)phenyl]-2,2-dimethylpropanamide	I1MCJ2	-0.953804	0.00315185
N1-(6-methyl-4-oxo-3,4-dihydroquinazolin-2-yl)-4-nitrobenzamide	I1MCJ2	-0.857971	0.028826
L-Cysteine-glutathione gisulfide	I1MCJ2	0.976537	0.00081934
Debromohymenialdisine	I1MCJ2	-0.763443	0.0773201
Testosterone undecanoate	I1MCJ2	-0.867189	0.0252868
3-hydroxy-3-methylpentanedioic acid	I1MCJ2	-0.941429	0.00504534
octadec-9-ynoic acid	I1MCJ2	-0.907824	0.012353
Flavokawain B	I1MCJ2	-0.938779	0.00550736
Astragalus polyphenols	I1MCJ2	-0.948099	0.0039707
Isomucronulatol	I1MCJ2	-0.953854	0.00314503
Sinapyl Alcohol	I1MCJ2	-0.895563	0.0157911
S-Adenosylmethionine	I1MCJ2	0.98014	0.000587703
6,7-Dimethoxy-4-Methylcoumarin	I1MCJ2	-0.929388	0.00730309
Docosatrienoic acid	I1MCJ2	-0.940542	0.00519784
Benzamide	I1MCJ2	-0.845978	0.0337571
Curcumol	I1MCJ2	-0.911307	0.0114509
4-(2,3-dihydro-1,4-benzodioxin-6-yl)-1,2-diphenylbut-2-ene-1,4-dione	I1MCJ2	-0.954606	0.0030441
5'-S-Methyl-5'-thioadenosine	I1NES2	0.998987	1.53768e-06
3-Methylcrotonylglycine	I1NES2	-0.966147	0.00169966
NNK	I1NES2	-0.950022	0.00368434
N-(6-methoxypyridin-3-yl)thiophene-2-carboxamide	I1NES2	-0.952753	0.00329572
DHZROG	I1NES2	-0.953454	0.00319941
N'2-(2-furylcarbonyl)-3-chloro-4-methylthiophene-2-carbohydrazide	I1NES2	-0.993808	5.7389e-05
4-amino-1-(2-furylmethyl)-6-hydroxy-1,2-dihydropyrimidine-2-thione	I1NES2	-0.985531	0.000312515
Methyl 4-hydroxy-3-methoxycinnamate	I1NES2	-0.931116	0.00695399
Pantothenic acid	I1NES2	-0.984762	0.000346544
1-(3-ethyl-2,4-dihydroxy-6-methoxyphenyl)butan-1-one	I1NES2	-0.963008	0.00202728
1-(3,4-dimethoxyphenyl)ethan-1-one oxime	I1NES2	-0.978947	0.000660207
Isoeugenyl acetate	I1NES2	-0.842864	0.0350976
Adenosine 5'-monophosphate	I1NES2	0.92563	0.00809072
N6,N6,N6-Trimethyl-L-lysine	I1NES2	-0.972552	0.00111975
N-(9H-Purin-6-ylcarbamoyl)threonine	I1NES2	-0.956273	0.00282626
4-oxo-5-phenylpentanoic acid	I1NES2	-0.857691	0.0289367
2-Methoxybenzaldehyde	I1NES2	-0.908643	0.0121378
Nortanshinone	I1NES2	-0.978169	0.000709683
Argininosuccinic acid	I1NES2	0.98491	0.000339857
2-Aminoadipic acid	I1NES2	-0.952748	0.00329633
4-[1-(acetyloxy)prop-2-en-1-yl]-2-methoxyphenyl 2-methylpropanoate	I1NES2	-0.959659	0.00240832
2-(2-amino-3-methylbutanamido)-3-phenylpropanoic acid	I1NES2	-0.968107	0.00150956
Apocynin	I1NES2	-0.847941	0.0329249
trans-Zeatin-riboside	I1NES2	-0.880981	0.0204052
Methyl Eugenol	I1NES2	-0.87734	0.0216455
4-[2-(2-oxo-1-imidazolidinyl)ethyl]-1lambda~6~,4-thiazinane-1,1-dione	I1NES2	-0.940377	0.00522644
Curcumin	I1NES2	-0.962326	0.00210221
N1-(2,3-dihydro-1,4-benzodioxin-2-ylmethyl)-2,2-dimethylpropanamide	I1NES2	-0.958766	0.00251536
Angelol B	I1NES2	-0.968404	0.00148166
Irisflorentin	I1NES2	-0.938211	0.00560881
Methyl cinnamate	I1NES2	-0.84243	0.0352862
Casticin	I1NES2	-0.906896	0.0125989
1,2,3,6,7-Pentamethoxyxanthone	I1NES2	-0.986849	0.000258298
N-[2-chloro-6-(trifluoromethoxy)phenyl]-2,2-dimethylpropanamide	I1NES2	-0.973104	0.00107538
N1-(6-methyl-4-oxo-3,4-dihydroquinazolin-2-yl)-4-nitrobenzamide	I1NES2	-0.907277	0.0124978
L-Cysteine-glutathione gisulfide	I1NES2	0.98436	0.000365011
Debromohymenialdisine	I1NES2	-0.716408	0.109232
Testosterone undecanoate	I1NES2	-0.778825	0.0679677
3-hydroxy-3-methylpentanedioic acid	I1NES2	-0.974338	0.000979353
octadec-9-ynoic acid	I1NES2	-0.883155	0.0196815
Flavokawain B	I1NES2	-0.962638	0.00206776
Astragalus polyphenols	I1NES2	-0.968977	0.00142869
Isomucronulatol	I1NES2	-0.962375	0.00209682
Sinapyl Alcohol	I1NES2	-0.930479	0.00708173
S-Adenosylmethionine	I1NES2	0.992335	8.78929e-05
6,7-Dimethoxy-4-Methylcoumarin	I1NES2	-0.921428	0.00901787
Docosatrienoic acid	I1NES2	-0.941014	0.00511636
Benzamide	I1NES2	-0.79293	0.0598777
Curcumol	I1NES2	-0.88293	0.0197558
4-(2,3-dihydro-1,4-benzodioxin-6-yl)-1,2-diphenylbut-2-ene-1,4-dione	I1NES2	-0.962894	0.00203971
5'-S-Methyl-5'-thioadenosine	K7M862	0.982287	0.000467853
3-Methylcrotonylglycine	K7M862	-0.973201	0.00106767
NNK	K7M862	-0.953868	0.00314321
N-(6-methoxypyridin-3-yl)thiophene-2-carboxamide	K7M862	-0.937196	0.00579258
DHZROG	K7M862	-0.975956	0.000860197
N'2-(2-furylcarbonyl)-3-chloro-4-methylthiophene-2-carbohydrazide	K7M862	-0.995279	3.33767e-05
4-amino-1-(2-furylmethyl)-6-hydroxy-1,2-dihydropyrimidine-2-thione	K7M862	-0.966816	0.00163348
Methyl 4-hydroxy-3-methoxycinnamate	K7M862	-0.937082	0.00581341
Pantothenic acid	K7M862	-0.982133	0.000476013
1-(3-ethyl-2,4-dihydroxy-6-methoxyphenyl)butan-1-one	K7M862	-0.947376	0.004081
1-(3,4-dimethoxyphenyl)ethan-1-one oxime	K7M862	-0.962992	0.00202906
Isoeugenyl acetate	K7M862	-0.863459	0.0266924
Adenosine 5'-monophosphate	K7M862	0.968907	0.00143513
N6,N6,N6-Trimethyl-L-lysine	K7M862	-0.932814	0.00661935
N-(9H-Purin-6-ylcarbamoyl)threonine	K7M862	-0.967067	0.00160897
4-oxo-5-phenylpentanoic acid	K7M862	-0.888223	0.0180429
2-Methoxybenzaldehyde	K7M862	-0.925609	0.00809526
Nortanshinone	K7M862	-0.985007	0.000335499
Argininosuccinic acid	K7M862	0.983318	0.000415133
2-Aminoadipic acid	K7M862	-0.88637	0.0186341
4-[1-(acetyloxy)prop-2-en-1-yl]-2-methoxyphenyl 2-methylpropanoate	K7M862	-0.971432	0.00121254
2-(2-amino-3-methylbutanamido)-3-phenylpropanoic acid	K7M862	-0.941904	0.00496465
Apocynin	K7M862	-0.85589	0.029655
trans-Zeatin-riboside	K7M862	-0.871426	0.0237343
Methyl Eugenol	K7M862	-0.915912	0.0103088
4-[2-(2-oxo-1-imidazolidinyl)ethyl]-1lambda~6~,4-thiazinane-1,1-dione	K7M862	-0.894301	0.0161679
Curcumin	K7M862	-0.906243	0.0127735
N1-(2,3-dihydro-1,4-benzodioxin-2-ylmethyl)-2,2-dimethylpropanamide	K7M862	-0.946626	0.00419711
Angelol B	K7M862	-0.940433	0.00521674
Irisflorentin	K7M862	-0.922251	0.00883243
Methyl cinnamate	K7M862	-0.865368	0.0259686
Casticin	K7M862	-0.86279	0.0269481
1,2,3,6,7-Pentamethoxyxanthone	K7M862	-0.975995	0.000857476
N-[2-chloro-6-(trifluoromethoxy)phenyl]-2,2-dimethylpropanamide	K7M862	-0.945071	0.00444293
N1-(6-methyl-4-oxo-3,4-dihydroquinazolin-2-yl)-4-nitrobenzamide	K7M862	-0.837305	0.0375514
L-Cysteine-glutathione gisulfide	K7M862	0.985455	0.000315782
Debromohymenialdisine	K7M862	-0.745157	0.089142
Testosterone undecanoate	K7M862	-0.720561	0.106219
3-hydroxy-3-methylpentanedioic acid	K7M862	-0.956306	0.00282206
octadec-9-ynoic acid	K7M862	-0.872317	0.0234135
Flavokawain B	K7M862	-0.96233	0.00210184
Astragalus polyphenols	K7M862	-0.959364	0.00244334
Isomucronulatol	K7M862	-0.931604	0.00685697
Sinapyl Alcohol	K7M862	-0.894594	0.01608
S-Adenosylmethionine	K7M862	0.99538	3.19725e-05
6,7-Dimethoxy-4-Methylcoumarin	K7M862	-0.944869	0.00447528
Docosatrienoic acid	K7M862	-0.892329	0.0167654
Benzamide	K7M862	-0.837187	0.0376043
Curcumol	K7M862	-0.91501	0.010528
4-(2,3-dihydro-1,4-benzodioxin-6-yl)-1,2-diphenylbut-2-ene-1,4-dione	K7M862	-0.949936	0.00369688
5'-S-Methyl-5'-thioadenosine	I1L6D2	0.967289	0.00158751
3-Methylcrotonylglycine	I1L6D2	-0.944999	0.00445448
NNK	I1L6D2	-0.97847	0.000690343
N-(6-methoxypyridin-3-yl)thiophene-2-carboxamide	I1L6D2	-0.975401	0.000900253
DHZROG	I1L6D2	-0.917752	0.00986883
N'2-(2-furylcarbonyl)-3-chloro-4-methylthiophene-2-carbohydrazide	I1L6D2	-0.973458	0.0010474
4-amino-1-(2-furylmethyl)-6-hydroxy-1,2-dihydropyrimidine-2-thione	I1L6D2	-0.985621	0.000308631
Methyl 4-hydroxy-3-methoxycinnamate	I1L6D2	-0.934368	0.00631996
Pantothenic acid	I1L6D2	-0.986856	0.000258021
1-(3-ethyl-2,4-dihydroxy-6-methoxyphenyl)butan-1-one	I1L6D2	-0.920375	0.00925775
1-(3,4-dimethoxyphenyl)ethan-1-one oxime	I1L6D2	-0.976918	0.000793031
Isoeugenyl acetate	I1L6D2	-0.879213	0.021003
Adenosine 5'-monophosphate	I1L6D2	0.879779	0.0208107
N6,N6,N6-Trimethyl-L-lysine	I1L6D2	-0.938342	0.00558542
N-(9H-Purin-6-ylcarbamoyl)threonine	I1L6D2	-0.946358	0.00423906
4-oxo-5-phenylpentanoic acid	I1L6D2	-0.847593	0.0330719
2-Methoxybenzaldehyde	I1L6D2	-0.897137	0.015327
Nortanshinone	I1L6D2	-0.975552	0.000889221
Argininosuccinic acid	I1L6D2	0.971026	0.00124711
2-Aminoadipic acid	I1L6D2	-0.949064	0.00382558
4-[1-(acetyloxy)prop-2-en-1-yl]-2-methoxyphenyl 2-methylpropanoate	I1L6D2	-0.963501	0.00197391
2-(2-amino-3-methylbutanamido)-3-phenylpropanoic acid	I1L6D2	-0.942845	0.00480676
Apocynin	I1L6D2	-0.905215	0.0130504
trans-Zeatin-riboside	I1L6D2	-0.911534	0.0113931
Methyl Eugenol	I1L6D2	-0.859392	0.0282661
4-[2-(2-oxo-1-imidazolidinyl)ethyl]-1lambda~6~,4-thiazinane-1,1-dione	I1L6D2	-0.958155	0.00258985
Curcumin	I1L6D2	-0.936837	0.00585829
N1-(2,3-dihydro-1,4-benzodioxin-2-ylmethyl)-2,2-dimethylpropanamide	I1L6D2	-0.969527	0.00137872
Angelol B	I1L6D2	-0.940054	0.0052826
Irisflorentin	I1L6D2	-0.891625	0.0169812
Methyl cinnamate	I1L6D2	-0.849073	0.0324494
Casticin	I1L6D2	-0.887834	0.0181661
1,2,3,6,7-Pentamethoxyxanthone	I1L6D2	-0.980957	0.000540493
N-[2-chloro-6-(trifluoromethoxy)phenyl]-2,2-dimethylpropanamide	I1L6D2	-0.969482	0.0013828
N1-(6-methyl-4-oxo-3,4-dihydroquinazolin-2-yl)-4-nitrobenzamide	I1L6D2	-0.900769	0.0142818
L-Cysteine-glutathione gisulfide	I1L6D2	0.976842	0.000798245
Debromohymenialdisine	I1L6D2	-0.788275	0.0624957
Testosterone undecanoate	I1L6D2	-0.837417	0.0375009
3-hydroxy-3-methylpentanedioic acid	I1L6D2	-0.968217	0.00149921
octadec-9-ynoic acid	I1L6D2	-0.941724	0.00499522
Flavokawain B	I1L6D2	-0.907959	0.0123174
Astragalus polyphenols	I1L6D2	-0.934433	0.00630768
Isomucronulatol	I1L6D2	-0.986974	0.000253396
Sinapyl Alcohol	I1L6D2	-0.921894	0.00891251
S-Adenosylmethionine	I1L6D2	0.975649	0.000882263
6,7-Dimethoxy-4-Methylcoumarin	I1L6D2	-0.941714	0.00499694
Docosatrienoic acid	I1L6D2	-0.94599	0.00429681
Benzamide	I1L6D2	-0.836104	0.0380917
Curcumol	I1L6D2	-0.916499	0.0101676
4-(2,3-dihydro-1,4-benzodioxin-6-yl)-1,2-diphenylbut-2-ene-1,4-dione	I1L6D2	-0.91938	0.00948748
5'-S-Methyl-5'-thioadenosine	I1J9C9	0.98741	0.000236749
3-Methylcrotonylglycine	I1J9C9	-0.941185	0.00508704
NNK	I1J9C9	-0.970885	0.00125922
N-(6-methoxypyridin-3-yl)thiophene-2-carboxamide	I1J9C9	-0.980644	0.000558384
DHZROG	I1J9C9	-0.933425	0.00650071
N'2-(2-furylcarbonyl)-3-chloro-4-methylthiophene-2-carbohydrazide	I1J9C9	-0.988911	0.000183772
4-amino-1-(2-furylmethyl)-6-hydroxy-1,2-dihydropyrimidine-2-thione	I1J9C9	-0.989684	0.000159094
Methyl 4-hydroxy-3-methoxycinnamate	I1J9C9	-0.938931	0.0054802
Pantothenic acid	I1J9C9	-0.981521	0.000509032
1-(3-ethyl-2,4-dihydroxy-6-methoxyphenyl)butan-1-one	I1J9C9	-0.932867	0.00660901
1-(3,4-dimethoxyphenyl)ethan-1-one oxime	I1J9C9	-0.981304	0.000521056
Isoeugenyl acetate	I1J9C9	-0.861902	0.0272897
Adenosine 5'-monophosphate	I1J9C9	0.934245	0.00634339
N6,N6,N6-Trimethyl-L-lysine	I1J9C9	-0.961317	0.00221566
N-(9H-Purin-6-ylcarbamoyl)threonine	I1J9C9	-0.94994	0.00369633
4-oxo-5-phenylpentanoic acid	I1J9C9	-0.835135	0.03853
2-Methoxybenzaldehyde	I1J9C9	-0.889682	0.0175837
Nortanshinone	I1J9C9	-0.972626	0.00111378
Argininosuccinic acid	I1J9C9	0.972298	0.00114048
2-Aminoadipic acid	I1J9C9	-0.94536	0.00439667
4-[1-(acetyloxy)prop-2-en-1-yl]-2-methoxyphenyl 2-methylpropanoate	I1J9C9	-0.961763	0.00216513
2-(2-amino-3-methylbutanamido)-3-phenylpropanoic acid	I1J9C9	-0.953823	0.00314919
Apocynin	I1J9C9	-0.841779	0.0355705
trans-Zeatin-riboside	I1J9C9	-0.898632	0.0148924
Methyl Eugenol	I1J9C9	-0.834795	0.0386848
4-[2-(2-oxo-1-imidazolidinyl)ethyl]-1lambda~6~,4-thiazinane-1,1-dione	I1J9C9	-0.958296	0.00257255
Curcumin	I1J9C9	-0.950862	0.00356244
N1-(2,3-dihydro-1,4-benzodioxin-2-ylmethyl)-2,2-dimethylpropanamide	I1J9C9	-0.938168	0.00561657
Angelol B	I1J9C9	-0.967963	0.00152307
Irisflorentin	I1J9C9	-0.899144	0.014745
Methyl cinnamate	I1J9C9	-0.834874	0.0386486
Casticin	I1J9C9	-0.866429	0.0255702
1,2,3,6,7-Pentamethoxyxanthone	I1J9C9	-0.981898	0.000488578
N-[2-chloro-6-(trifluoromethoxy)phenyl]-2,2-dimethylpropanamide	I1J9C9	-0.981375	0.000517081
N1-(6-methyl-4-oxo-3,4-dihydroquinazolin-2-yl)-4-nitrobenzamide	I1J9C9	-0.924026	0.00843886
L-Cysteine-glutathione gisulfide	I1J9C9	0.980682	0.000556166
Debromohymenialdisine	I1J9C9	-0.737284	0.0944632
Testosterone undecanoate	I1J9C9	-0.734358	0.096476
3-hydroxy-3-methylpentanedioic acid	I1J9C9	-0.985784	0.000301689
octadec-9-ynoic acid	I1J9C9	-0.903167	0.0136109
Flavokawain B	I1J9C9	-0.928854	0.00741262
Astragalus polyphenols	I1J9C9	-0.945255	0.00441343
Isomucronulatol	I1J9C9	-0.981759	0.000496071
Sinapyl Alcohol	I1J9C9	-0.948103	0.00397008
S-Adenosylmethionine	I1J9C9	0.987102	0.00024847
6,7-Dimethoxy-4-Methylcoumarin	I1J9C9	-0.934814	0.00623524
Docosatrienoic acid	I1J9C9	-0.935784	0.0060531
Benzamide	I1J9C9	-0.790996	0.060959
Curcumol	I1J9C9	-0.892673	0.0166605
4-(2,3-dihydro-1,4-benzodioxin-6-yl)-1,2-diphenylbut-2-ene-1,4-dione	I1J9C9	-0.929756	0.00722801
5'-S-Methyl-5'-thioadenosine	K7M7P5	0.993902	5.56734e-05
3-Methylcrotonylglycine	K7M7P5	-0.965101	0.0018057
NNK	K7M7P5	-0.921117	0.00908847
N-(6-methoxypyridin-3-yl)thiophene-2-carboxamide	K7M7P5	-0.919732	0.00940595
DHZROG	K7M7P5	-0.950659	0.00359167
N'2-(2-furylcarbonyl)-3-chloro-4-methylthiophene-2-carbohydrazide	K7M7P5	-0.984963	0.000337465
4-amino-1-(2-furylmethyl)-6-hydroxy-1,2-dihydropyrimidine-2-thione	K7M7P5	-0.977633	0.000744836
Methyl 4-hydroxy-3-methoxycinnamate	K7M7P5	-0.892377	0.0167507
Pantothenic acid	K7M7P5	-0.969332	0.00139641
1-(3-ethyl-2,4-dihydroxy-6-methoxyphenyl)butan-1-one	K7M7P5	-0.987265	0.000242226
1-(3,4-dimethoxyphenyl)ethan-1-one oxime	K7M7P5	-0.977861	0.000729745
Isoeugenyl acetate	K7M7P5	-0.792946	0.0598688
Adenosine 5'-monophosphate	K7M7P5	0.934477	0.00629925
N6,N6,N6-Trimethyl-L-lysine	K7M7P5	-0.975	0.000929669
N-(9H-Purin-6-ylcarbamoyl)threonine	K7M7P5	-0.934942	0.00621109
4-oxo-5-phenylpentanoic acid	K7M7P5	-0.840718	0.0360358
2-Methoxybenzaldehyde	K7M7P5	-0.889617	0.0176042
Nortanshinone	K7M7P5	-0.965237	0.00179173
Argininosuccinic acid	K7M7P5	0.973713	0.0010274
2-Aminoadipic acid	K7M7P5	-0.93753	0.00573188
4-[1-(acetyloxy)prop-2-en-1-yl]-2-methoxyphenyl 2-methylpropanoate	K7M7P5	-0.936706	0.00588247
2-(2-amino-3-methylbutanamido)-3-phenylpropanoic acid	K7M7P5	-0.981571	0.000506312
Apocynin	K7M7P5	-0.819129	0.0461127
trans-Zeatin-riboside	K7M7P5	-0.823935	0.0437696
Methyl Eugenol	K7M7P5	-0.903371	0.0135545
4-[2-(2-oxo-1-imidazolidinyl)ethyl]-1lambda~6~,4-thiazinane-1,1-dione	K7M7P5	-0.920423	0.00924685
Curcumin	K7M7P5	-0.957298	0.00269628
N1-(2,3-dihydro-1,4-benzodioxin-2-ylmethyl)-2,2-dimethylpropanamide	K7M7P5	-0.970597	0.00128407
Angelol B	K7M7P5	-0.970768	0.0012693
Irisflorentin	K7M7P5	-0.971642	0.00119489
Methyl cinnamate	K7M7P5	-0.806874	0.052345
Casticin	K7M7P5	-0.935581	0.00609099
1,2,3,6,7-Pentamethoxyxanthone	K7M7P5	-0.988847	0.000185905
N-[2-chloro-6-(trifluoromethoxy)phenyl]-2,2-dimethylpropanamide	K7M7P5	-0.96464	0.00185343
N1-(6-methyl-4-oxo-3,4-dihydroquinazolin-2-yl)-4-nitrobenzamide	K7M7P5	-0.88181	0.0201277
L-Cysteine-glutathione gisulfide	K7M7P5	0.967863	0.00153262
Debromohymenialdisine	K7M7P5	-0.660808	0.153064
Testosterone undecanoate	K7M7P5	-0.784613	0.0645914
3-hydroxy-3-methylpentanedioic acid	K7M7P5	-0.938564	0.00554572
octadec-9-ynoic acid	K7M7P5	-0.833037	0.0394877
Flavokawain B	K7M7P5	-0.968011	0.00151859
Astragalus polyphenols	K7M7P5	-0.956965	0.00273813
Isomucronulatol	K7M7P5	-0.932096	0.00675996
Sinapyl Alcohol	K7M7P5	-0.922422	0.00879408
S-Adenosylmethionine	K7M7P5	0.984287	0.00036842
6,7-Dimethoxy-4-Methylcoumarin	K7M7P5	-0.8911	0.017143
Docosatrienoic acid	K7M7P5	-0.943159	0.00475445
Benzamide	K7M7P5	-0.767078	0.0750607
Curcumol	K7M7P5	-0.854315	0.0302902
4-(2,3-dihydro-1,4-benzodioxin-6-yl)-1,2-diphenylbut-2-ene-1,4-dione	K7M7P5	-0.98772	0.000225263
5'-S-Methyl-5'-thioadenosine	C6TH17	0.964793	0.00183745
3-Methylcrotonylglycine	C6TH17	-0.975384	0.000901459
NNK	C6TH17	-0.927749	0.00764182
N-(6-methoxypyridin-3-yl)thiophene-2-carboxamide	C6TH17	-0.902518	0.013791
DHZROG	C6TH17	-0.948079	0.00397376
N'2-(2-furylcarbonyl)-3-chloro-4-methylthiophene-2-carbohydrazide	C6TH17	-0.9689	0.00143574
4-amino-1-(2-furylmethyl)-6-hydroxy-1,2-dihydropyrimidine-2-thione	C6TH17	-0.959988	0.00236938
Methyl 4-hydroxy-3-methoxycinnamate	C6TH17	-0.894411	0.0161349
Pantothenic acid	C6TH17	-0.97366	0.00103155
1-(3-ethyl-2,4-dihydroxy-6-methoxyphenyl)butan-1-one	C6TH17	-0.964075	0.0019127
1-(3,4-dimethoxyphenyl)ethan-1-one oxime	C6TH17	-0.959984	0.00236986
Isoeugenyl acetate	C6TH17	-0.824808	0.0433496
Adenosine 5'-monophosphate	C6TH17	0.891502	0.0170191
N6,N6,N6-Trimethyl-L-lysine	C6TH17	-0.92926	0.00732927
N-(9H-Purin-6-ylcarbamoyl)threonine	C6TH17	-0.939712	0.00534245
4-oxo-5-phenylpentanoic acid	C6TH17	-0.875905	0.0221439
2-Methoxybenzaldehyde	C6TH17	-0.912078	0.0112557
Nortanshinone	C6TH17	-0.971957	0.00116857
Argininosuccinic acid	C6TH17	0.973474	0.00104614
2-Aminoadipic acid	C6TH17	-0.909166	0.0120014
4-[1-(acetyloxy)prop-2-en-1-yl]-2-methoxyphenyl 2-methylpropanoate	C6TH17	-0.945302	0.0044059
2-(2-amino-3-methylbutanamido)-3-phenylpropanoic acid	C6TH17	-0.952787	0.00329096
Apocynin	C6TH17	-0.893063	0.0165419
trans-Zeatin-riboside	C6TH17	-0.838188	0.0371565
Methyl Eugenol	C6TH17	-0.948989	0.00383684
4-[2-(2-oxo-1-imidazolidinyl)ethyl]-1lambda~6~,4-thiazinane-1,1-dione	C6TH17	-0.892324	0.0167668
Curcumin	C6TH17	-0.914519	0.0106481
N1-(2,3-dihydro-1,4-benzodioxin-2-ylmethyl)-2,2-dimethylpropanamide	C6TH17	-0.994317	4.83508e-05
Angelol B	C6TH17	-0.922835	0.00870192
Irisflorentin	C6TH17	-0.953587	0.00318129
Methyl cinnamate	C6TH17	-0.840707	0.0360405
Casticin	C6TH17	-0.934484	0.00629788
1,2,3,6,7-Pentamethoxyxanthone	C6TH17	-0.978338	0.000698772
N-[2-chloro-6-(trifluoromethoxy)phenyl]-2,2-dimethylpropanamide	C6TH17	-0.933308	0.00652344
N1-(6-methyl-4-oxo-3,4-dihydroquinazolin-2-yl)-4-nitrobenzamide	C6TH17	-0.82013	0.0456203
L-Cysteine-glutathione gisulfide	C6TH17	0.96519	0.00179655
Debromohymenialdisine	C6TH17	-0.732665	0.0976488
Testosterone undecanoate	C6TH17	-0.867367	0.0252206
3-hydroxy-3-methylpentanedioic acid	C6TH17	-0.913098	0.0109998
octadec-9-ynoic acid	C6TH17	-0.870079	0.0242227
Flavokawain B	C6TH17	-0.950334	0.00363877
Astragalus polyphenols	C6TH17	-0.946551	0.00420881
Isomucronulatol	C6TH17	-0.919498	0.00945995
Sinapyl Alcohol	C6TH17	-0.869896	0.0242894
S-Adenosylmethionine	C6TH17	0.972973	0.00108578
6,7-Dimethoxy-4-Methylcoumarin	C6TH17	-0.909736	0.0118538
Docosatrienoic acid	C6TH17	-0.925035	0.008219
Benzamide	C6TH17	-0.839043	0.0367758
Curcumol	C6TH17	-0.89533	0.0158604
4-(2,3-dihydro-1,4-benzodioxin-6-yl)-1,2-diphenylbut-2-ene-1,4-dione	C6TH17	-0.968768	0.00144791
5'-S-Methyl-5'-thioadenosine	Q2TUW1	-0.970376	0.00130338
3-Methylcrotonylglycine	Q2TUW1	0.970251	0.00131433
NNK	Q2TUW1	0.921426	0.00901836
N-(6-methoxypyridin-3-yl)thiophene-2-carboxamide	Q2TUW1	0.901678	0.0140256
DHZROG	Q2TUW1	0.946232	0.00425874
N'2-(2-furylcarbonyl)-3-chloro-4-methylthiophene-2-carbohydrazide	Q2TUW1	0.971154	0.00123615
4-amino-1-(2-furylmethyl)-6-hydroxy-1,2-dihydropyrimidine-2-thione	Q2TUW1	0.965052	0.00181075
Methyl 4-hydroxy-3-methoxycinnamate	Q2TUW1	0.881972	0.0200737
Pantothenic acid	Q2TUW1	0.968567	0.00146649
1-(3-ethyl-2,4-dihydroxy-6-methoxyphenyl)butan-1-one	Q2TUW1	0.976778	0.000802598
1-(3,4-dimethoxyphenyl)ethan-1-one oxime	Q2TUW1	0.967633	0.00155447
Isoeugenyl acetate	Q2TUW1	0.80257	0.0546201
Adenosine 5'-monophosphate	Q2TUW1	-0.910426	0.0116759
N6,N6,N6-Trimethyl-L-lysine	Q2TUW1	0.942112	0.0049296
N-(9H-Purin-6-ylcarbamoyl)threonine	Q2TUW1	0.931137	0.00694999
4-oxo-5-phenylpentanoic acid	Q2TUW1	0.858046	0.0287962
2-Methoxybenzaldehyde	Q2TUW1	0.89735	0.0152647
Nortanshinone	Q2TUW1	0.966823	0.0016328
Argininosuccinic acid	Q2TUW1	-0.969238	0.00140492
2-Aminoadipic acid	Q2TUW1	0.911093	0.0115053
4-[1-(acetyloxy)prop-2-en-1-yl]-2-methoxyphenyl 2-methylpropanoate	Q2TUW1	0.93698	0.00583218
2-(2-amino-3-methylbutanamido)-3-phenylpropanoic acid	Q2TUW1	0.965671	0.00174751
Apocynin	Q2TUW1	0.86452	0.0262889
trans-Zeatin-riboside	Q2TUW1	0.816949	0.0471948
Methyl Eugenol	Q2TUW1	0.942962	0.0047873
4-[2-(2-oxo-1-imidazolidinyl)ethyl]-1lambda~6~,4-thiazinane-1,1-dione	Q2TUW1	0.897594	0.0151935
Curcumin	Q2TUW1	0.92339	0.00857883
N1-(2,3-dihydro-1,4-benzodioxin-2-ylmethyl)-2,2-dimethylpropanamide	Q2TUW1	0.992579	8.24072e-05
Angelol B	Q2TUW1	0.938493	0.00555828
Irisflorentin	Q2TUW1	0.967007	0.00161488
Methyl cinnamate	Q2TUW1	0.818376	0.0464852
Casticin	Q2TUW1	0.941497	0.00503386
1,2,3,6,7-Pentamethoxyxanthone	Q2TUW1	0.983981	0.000382839
N-[2-chloro-6-(trifluoromethoxy)phenyl]-2,2-dimethylpropanamide	Q2TUW1	0.942263	0.00490402
N1-(6-methyl-4-oxo-3,4-dihydroquinazolin-2-yl)-4-nitrobenzamide	Q2TUW1	0.830675	0.040579
L-Cysteine-glutathione gisulfide	Q2TUW1	-0.961185	0.00223063
Debromohymenialdisine	Q2TUW1	0.698429	0.122705
Testosterone undecanoate	Q2TUW1	0.843291	0.0349124
3-hydroxy-3-methylpentanedioic acid	Q2TUW1	0.909485	0.0119187
octadec-9-ynoic acid	Q2TUW1	0.846973	0.0333343
Flavokawain B	Q2TUW1	0.952687	0.00330479
Astragalus polyphenols	Q2TUW1	0.941902	0.00496502
Isomucronulatol	Q2TUW1	0.916962	0.0100568
Sinapyl Alcohol	Q2TUW1	0.88599	0.0187563
S-Adenosylmethionine	Q2TUW1	-0.974362	0.0009775
6,7-Dimethoxy-4-Methylcoumarin	Q2TUW1	0.898148	0.0150324
Docosatrienoic acid	Q2TUW1	0.932448	0.00669085
Benzamide	Q2TUW1	0.812884	0.0492431
Curcumol	Q2TUW1	0.87822	0.0213424
4-(2,3-dihydro-1,4-benzodioxin-6-yl)-1,2-diphenylbut-2-ene-1,4-dione	Q2TUW1	0.980046	0.000593286
5'-S-Methyl-5'-thioadenosine	I1LL87	-0.961878	0.00215223
3-Methylcrotonylglycine	I1LL87	0.972928	0.00108939
NNK	I1LL87	0.92525	0.00817255
N-(6-methoxypyridin-3-yl)thiophene-2-carboxamide	I1LL87	0.897383	0.0152551
DHZROG	I1LL87	0.95317	0.00323829
N'2-(2-furylcarbonyl)-3-chloro-4-methylthiophene-2-carbohydrazide	I1LL87	0.970164	0.001322
4-amino-1-(2-furylmethyl)-6-hydroxy-1,2-dihydropyrimidine-2-thione	I1LL87	0.956619	0.00278205
Methyl 4-hydroxy-3-methoxycinnamate	I1LL87	0.888265	0.0180297
Pantothenic acid	I1LL87	0.968833	0.00144191
1-(3-ethyl-2,4-dihydroxy-6-methoxyphenyl)butan-1-one	I1LL87	0.965326	0.00178263
1-(3,4-dimethoxyphenyl)ethan-1-one oxime	I1LL87	0.959124	0.00247216
Isoeugenyl acetate	I1LL87	0.817667	0.0468372
Adenosine 5'-monophosphate	I1LL87	-0.918121	0.00978176
N6,N6,N6-Trimethyl-L-lysine	I1LL87	0.923345	0.00858878
N-(9H-Purin-6-ylcarbamoyl)threonine	I1LL87	0.937074	0.00581503
4-oxo-5-phenylpentanoic acid	I1LL87	0.873262	0.0230758
2-Methoxybenzaldehyde	I1LL87	0.907046	0.0125591
Nortanshinone	I1LL87	0.970188	0.00131993
Argininosuccinic acid	I1LL87	-0.969204	0.00140803
2-Aminoadipic acid	I1LL87	0.887416	0.0182992
4-[1-(acetyloxy)prop-2-en-1-yl]-2-methoxyphenyl 2-methylpropanoate	I1LL87	0.943457	0.0047053
2-(2-amino-3-methylbutanamido)-3-phenylpropanoic acid	I1LL87	0.951237	0.00350872
Apocynin	I1LL87	0.876467	0.0219479
trans-Zeatin-riboside	I1LL87	0.821569	0.0449162
Methyl Eugenol	I1LL87	0.955743	0.00289469
4-[2-(2-oxo-1-imidazolidinyl)ethyl]-1lambda~6~,4-thiazinane-1,1-dione	I1LL87	0.880503	0.020566
Curcumin	I1LL87	0.90056	0.0143407
N1-(2,3-dihydro-1,4-benzodioxin-2-ylmethyl)-2,2-dimethylpropanamide	I1LL87	0.987675	0.000226922
Angelol B	I1LL87	0.923089	0.00864545
Irisflorentin	I1LL87	0.954826	0.0030149
Methyl cinnamate	I1LL87	0.83326	0.0393855
Casticin	I1LL87	0.922064	0.00887428
1,2,3,6,7-Pentamethoxyxanthone	I1LL87	0.977591	0.000747637
N-[2-chloro-6-(trifluoromethoxy)phenyl]-2,2-dimethylpropanamide	I1LL87	0.929522	0.00727571
N1-(6-methyl-4-oxo-3,4-dihydroquinazolin-2-yl)-4-nitrobenzamide	I1LL87	0.803786	0.053973
L-Cysteine-glutathione gisulfide	I1LL87	-0.962327	0.00210216
Debromohymenialdisine	I1LL87	0.720561	0.106219
Testosterone undecanoate	I1LL87	0.829885	0.0409471
3-hydroxy-3-methylpentanedioic acid	I1LL87	0.904764	0.0131729
octadec-9-ynoic acid	I1LL87	0.851811	0.0313127
Flavokawain B	I1LL87	0.949977	0.00369084
Astragalus polyphenols	I1LL87	0.938957	0.00547557
Isomucronulatol	I1LL87	0.907814	0.0123556
Sinapyl Alcohol	I1LL87	0.86851	0.0247978
S-Adenosylmethionine	I1LL87	-0.974179	0.000991509
6,7-Dimethoxy-4-Methylcoumarin	I1LL87	0.910136	0.0117504
Docosatrienoic acid	I1LL87	0.912757	0.0110849
Benzamide	I1LL87	0.836368	0.0379725
Curcumol	I1LL87	0.894883	0.0159935
4-(2,3-dihydro-1,4-benzodioxin-6-yl)-1,2-diphenylbut-2-ene-1,4-dione	I1LL87	0.969872	0.00134787
5'-S-Methyl-5'-thioadenosine	K7LLI0	-0.99843	3.69312e-06
3-Methylcrotonylglycine	K7LLI0	0.961514	0.00219325
NNK	K7LLI0	0.926762	0.00784923
N-(6-methoxypyridin-3-yl)thiophene-2-carboxamide	K7LLI0	0.932222	0.00673508
DHZROG	K7LLI0	0.955593	0.00291425
N'2-(2-furylcarbonyl)-3-chloro-4-methylthiophene-2-carbohydrazide	K7LLI0	0.98889	0.000184455
4-amino-1-(2-furylmethyl)-6-hydroxy-1,2-dihydropyrimidine-2-thione	K7LLI0	0.971217	0.00123073
Methyl 4-hydroxy-3-methoxycinnamate	K7LLI0	0.921102	0.00909183
Pantothenic acid	K7LLI0	0.971126	0.00123851
1-(3-ethyl-2,4-dihydroxy-6-methoxyphenyl)butan-1-one	K7LLI0	0.963873	0.00193413
1-(3,4-dimethoxyphenyl)ethan-1-one oxime	K7LLI0	0.96469	0.00184823
Isoeugenyl acetate	K7LLI0	0.821253	0.0450703
Adenosine 5'-monophosphate	K7LLI0	-0.930041	0.00717019
N6,N6,N6-Trimethyl-L-lysine	K7LLI0	0.972136	0.00115378
N-(9H-Purin-6-ylcarbamoyl)threonine	K7LLI0	0.949435	0.00377053
4-oxo-5-phenylpentanoic acid	K7LLI0	0.852483	0.0310367
2-Methoxybenzaldehyde	K7LLI0	0.90335	0.0135605
Nortanshinone	K7LLI0	0.966458	0.00166877
Argininosuccinic acid	K7LLI0	-0.977905	0.000726896
2-Aminoadipic acid	K7LLI0	0.94171	0.00499748
4-[1-(acetyloxy)prop-2-en-1-yl]-2-methoxyphenyl 2-methylpropanoate	K7LLI0	0.946748	0.00417812
2-(2-amino-3-methylbutanamido)-3-phenylpropanoic acid	K7LLI0	0.962371	0.00209727
Apocynin	K7LLI0	0.81461	0.0483683
trans-Zeatin-riboside	K7LLI0	0.862208	0.0271717
Methyl Eugenol	K7LLI0	0.869348	0.0244897
4-[2-(2-oxo-1-imidazolidinyl)ethyl]-1lambda~6~,4-thiazinane-1,1-dione	K7LLI0	0.920227	0.00929186
Curcumin	K7LLI0	0.959294	0.00245172
N1-(2,3-dihydro-1,4-benzodioxin-2-ylmethyl)-2,2-dimethylpropanamide	K7LLI0	0.938047	0.00563829
Angelol B	K7LLI0	0.965247	0.00179063
Irisflorentin	K7LLI0	0.940062	0.00528122
Methyl cinnamate	K7LLI0	0.832465	0.0397508
Casticin	K7LLI0	0.89778	0.0151393
1,2,3,6,7-Pentamethoxyxanthone	K7LLI0	0.973963	0.00100804
N-[2-chloro-6-(trifluoromethoxy)phenyl]-2,2-dimethylpropanamide	K7LLI0	0.960474	0.00231257
N1-(6-methyl-4-oxo-3,4-dihydroquinazolin-2-yl)-4-nitrobenzamide	K7LLI0	0.898919	0.0148097
L-Cysteine-glutathione gisulfide	K7LLI0	-0.97513	0.000920058
Debromohymenialdisine	K7LLI0	0.682147	0.13549
Testosterone undecanoate	K7LLI0	0.741384	0.0916753
3-hydroxy-3-methylpentanedioic acid	K7LLI0	0.966968	0.00161862
octadec-9-ynoic acid	K7LLI0	0.850978	0.0316566
Flavokawain B	K7LLI0	0.971921	0.00117162
Astragalus polyphenols	K7LLI0	0.971655	0.00119375
Isomucronulatol	K7LLI0	0.940582	0.00519093
Sinapyl Alcohol	K7LLI0	0.920232	0.00929065
S-Adenosylmethionine	K7LLI0	-0.985744	0.000303392
6,7-Dimethoxy-4-Methylcoumarin	K7LLI0	0.902796	0.0137137
Docosatrienoic acid	K7LLI0	0.923776	0.00849369
Benzamide	K7LLI0	0.766293	0.0755462
Curcumol	K7LLI0	0.85903	0.0284082
4-(2,3-dihydro-1,4-benzodioxin-6-yl)-1,2-diphenylbut-2-ene-1,4-dione	K7LLI0	0.964179	0.00190168
5'-S-Methyl-5'-thioadenosine	A0A0R0IWM0	0.959627	0.00241208
3-Methylcrotonylglycine	A0A0R0IWM0	-0.963458	0.00197863
NNK	A0A0R0IWM0	-0.940469	0.0052104
N-(6-methoxypyridin-3-yl)thiophene-2-carboxamide	A0A0R0IWM0	-0.913347	0.0109379
DHZROG	A0A0R0IWM0	-0.971797	0.0011819
N'2-(2-furylcarbonyl)-3-chloro-4-methylthiophene-2-carbohydrazide	A0A0R0IWM0	-0.98114	0.000530208
4-amino-1-(2-furylmethyl)-6-hydroxy-1,2-dihydropyrimidine-2-thione	A0A0R0IWM0	-0.94594	0.00430468
Methyl 4-hydroxy-3-methoxycinnamate	A0A0R0IWM0	-0.919106	0.00955111
Pantothenic acid	A0A0R0IWM0	-0.966255	0.00168887
1-(3-ethyl-2,4-dihydroxy-6-methoxyphenyl)butan-1-one	A0A0R0IWM0	-0.932854	0.00661155
1-(3,4-dimethoxyphenyl)ethan-1-one oxime	A0A0R0IWM0	-0.945275	0.00441035
Isoeugenyl acetate	A0A0R0IWM0	-0.853067	0.0307979
Adenosine 5'-monophosphate	A0A0R0IWM0	0.978314	0.000700353
N6,N6,N6-Trimethyl-L-lysine	A0A0R0IWM0	-0.901926	0.0139562
N-(9H-Purin-6-ylcarbamoyl)threonine	A0A0R0IWM0	-0.954658	0.00303721
4-oxo-5-phenylpentanoic acid	A0A0R0IWM0	-0.886586	0.0185649
2-Methoxybenzaldehyde	A0A0R0IWM0	-0.916603	0.0101427
Nortanshinone	A0A0R0IWM0	-0.973802	0.00102051
Argininosuccinic acid	A0A0R0IWM0	0.967427	0.00157419
2-Aminoadipic acid	A0A0R0IWM0	-0.840915	0.0359489
4-[1-(acetyloxy)prop-2-en-1-yl]-2-methoxyphenyl 2-methylpropanoate	A0A0R0IWM0	-0.96049	0.00231072
2-(2-amino-3-methylbutanamido)-3-phenylpropanoic acid	A0A0R0IWM0	-0.921327	0.00904061
Apocynin	A0A0R0IWM0	-0.84699	0.0333269
trans-Zeatin-riboside	A0A0R0IWM0	-0.844045	0.0345865
Methyl Eugenol	A0A0R0IWM0	-0.929443	0.0072919
4-[2-(2-oxo-1-imidazolidinyl)ethyl]-1lambda~6~,4-thiazinane-1,1-dione	A0A0R0IWM0	-0.85973	0.0281334
Curcumin	A0A0R0IWM0	-0.866434	0.0255684
N1-(2,3-dihydro-1,4-benzodioxin-2-ylmethyl)-2,2-dimethylpropanamide	A0A0R0IWM0	-0.935082	0.00618481
Angelol B	A0A0R0IWM0	-0.9159	0.0103118
Irisflorentin	A0A0R0IWM0	-0.909939	0.0118012
Methyl cinnamate	A0A0R0IWM0	-0.856784	0.0292975
Casticin	A0A0R0IWM0	-0.838816	0.0368764
1,2,3,6,7-Pentamethoxyxanthone	A0A0R0IWM0	-0.96086	0.00226789
N-[2-chloro-6-(trifluoromethoxy)phenyl]-2,2-dimethylpropanamide	A0A0R0IWM0	-0.919692	0.00941507
N1-(6-methyl-4-oxo-3,4-dihydroquinazolin-2-yl)-4-nitrobenzamide	A0A0R0IWM0	-0.788196	0.0625406
L-Cysteine-glutathione gisulfide	A0A0R0IWM0	0.970094	0.0013282
Debromohymenialdisine	A0A0R0IWM0	-0.741301	0.0917309
Testosterone undecanoate	A0A0R0IWM0	-0.691167	0.128339
3-hydroxy-3-methylpentanedioic acid	A0A0R0IWM0	-0.927069	0.00778452
octadec-9-ynoic acid	A0A0R0IWM0	-0.849029	0.0324681
Flavokawain B	A0A0R0IWM0	-0.947874	0.0040049
Astragalus polyphenols	A0A0R0IWM0	-0.937437	0.00574869
Isomucronulatol	A0A0R0IWM0	-0.901354	0.0141167
Sinapyl Alcohol	A0A0R0IWM0	-0.866077	0.0257019
S-Adenosylmethionine	A0A0R0IWM0	0.982535	0.00045486
6,7-Dimethoxy-4-Methylcoumarin	A0A0R0IWM0	-0.939321	0.00541118
Docosatrienoic acid	A0A0R0IWM0	-0.86128	0.02753
Benzamide	A0A0R0IWM0	-0.845338	0.0340308
Curcumol	A0A0R0IWM0	-0.915392	0.0104349
4-(2,3-dihydro-1,4-benzodioxin-6-yl)-1,2-diphenylbut-2-ene-1,4-dione	A0A0R0IWM0	-0.936624	0.00589743
5'-S-Methyl-5'-thioadenosine	A0A0R0FZZ9	0.926158	0.00797772
3-Methylcrotonylglycine	A0A0R0FZZ9	-0.95162	0.00345438
NNK	A0A0R0FZZ9	-0.96301	0.00202708
N-(6-methoxypyridin-3-yl)thiophene-2-carboxamide	A0A0R0FZZ9	-0.924392	0.00835873
DHZROG	A0A0R0FZZ9	-0.93602	0.00600922
N'2-(2-furylcarbonyl)-3-chloro-4-methylthiophene-2-carbohydrazide	A0A0R0FZZ9	-0.957036	0.00272916
4-amino-1-(2-furylmethyl)-6-hydroxy-1,2-dihydropyrimidine-2-thione	A0A0R0FZZ9	-0.944914	0.00446812
Methyl 4-hydroxy-3-methoxycinnamate	A0A0R0FZZ9	-0.914901	0.0105545
Pantothenic acid	A0A0R0FZZ9	-0.970786	0.00126776
1-(3-ethyl-2,4-dihydroxy-6-methoxyphenyl)butan-1-one	A0A0R0FZZ9	-0.899727	0.0145779
1-(3,4-dimethoxyphenyl)ethan-1-one oxime	A0A0R0FZZ9	-0.943118	0.00476139
Isoeugenyl acetate	A0A0R0FZZ9	-0.88386	0.0194494
Adenosine 5'-monophosphate	A0A0R0FZZ9	0.910424	0.0116763
N6,N6,N6-Trimethyl-L-lysine	A0A0R0FZZ9	-0.867159	0.025298
N-(9H-Purin-6-ylcarbamoyl)threonine	A0A0R0FZZ9	-0.943472	0.00470286
4-oxo-5-phenylpentanoic acid	A0A0R0FZZ9	-0.884641	0.019194
2-Methoxybenzaldehyde	A0A0R0FZZ9	-0.911175	0.0114844
Nortanshinone	A0A0R0FZZ9	-0.973131	0.00107321
Argininosuccinic acid	A0A0R0FZZ9	0.956893	0.00274728
2-Aminoadipic acid	A0A0R0FZZ9	-0.844468	0.0344043
4-[1-(acetyloxy)prop-2-en-1-yl]-2-methoxyphenyl 2-methylpropanoate	A0A0R0FZZ9	-0.962145	0.00212239
2-(2-amino-3-methylbutanamido)-3-phenylpropanoic acid	A0A0R0FZZ9	-0.900877	0.0142511
Apocynin	A0A0R0FZZ9	-0.925236	0.00817549
trans-Zeatin-riboside	A0A0R0FZZ9	-0.869153	0.0245612
Methyl Eugenol	A0A0R0FZZ9	-0.934025	0.00638554
4-[2-(2-oxo-1-imidazolidinyl)ethyl]-1lambda~6~,4-thiazinane-1,1-dione	A0A0R0FZZ9	-0.87404	0.0227997
Curcumin	A0A0R0FZZ9	-0.84376	0.0347093
N1-(2,3-dihydro-1,4-benzodioxin-2-ylmethyl)-2,2-dimethylpropanamide	A0A0R0FZZ9	-0.965998	0.00171456
Angelol B	A0A0R0FZZ9	-0.881307	0.0202961
Irisflorentin	A0A0R0FZZ9	-0.878231	0.0213389
Methyl cinnamate	A0A0R0FZZ9	-0.866141	0.0256779
Casticin	A0A0R0FZZ9	-0.846269	0.0336331
1,2,3,6,7-Pentamethoxyxanthone	A0A0R0FZZ9	-0.958218	0.00258214
N-[2-chloro-6-(trifluoromethoxy)phenyl]-2,2-dimethylpropanamide	A0A0R0FZZ9	-0.911562	0.0113861
N1-(6-methyl-4-oxo-3,4-dihydroquinazolin-2-yl)-4-nitrobenzamide	A0A0R0FZZ9	-0.771515	0.0723439
L-Cysteine-glutathione gisulfide	A0A0R0FZZ9	0.961624	0.0021808
Debromohymenialdisine	A0A0R0FZZ9	-0.817348	0.046996
Testosterone undecanoate	A0A0R0FZZ9	-0.803801	0.0539649
3-hydroxy-3-methylpentanedioic acid	A0A0R0FZZ9	-0.909875	0.0118179
octadec-9-ynoic acid	A0A0R0FZZ9	-0.911131	0.0114955
Flavokawain B	A0A0R0FZZ9	-0.897808	0.0151311
Astragalus polyphenols	A0A0R0FZZ9	-0.906671	0.012659
Isomucronulatol	A0A0R0FZZ9	-0.921782	0.00893775
Sinapyl Alcohol	A0A0R0FZZ9	-0.845781	0.0338411
S-Adenosylmethionine	A0A0R0FZZ9	0.963556	0.00196801
6,7-Dimethoxy-4-Methylcoumarin	A0A0R0FZZ9	-0.954222	0.00309547
Docosatrienoic acid	A0A0R0FZZ9	-0.875845	0.022165
Benzamide	A0A0R0FZZ9	-0.899821	0.0145511
Curcumol	A0A0R0FZZ9	-0.950067	0.00367774
4-(2,3-dihydro-1,4-benzodioxin-6-yl)-1,2-diphenylbut-2-ene-1,4-dione	A0A0R0FZZ9	-0.904124	0.0133477
5'-S-Methyl-5'-thioadenosine	C6TM45	0.946846	0.00416294
3-Methylcrotonylglycine	C6TM45	-0.955856	0.00288005
NNK	C6TM45	-0.955786	0.00288905
N-(6-methoxypyridin-3-yl)thiophene-2-carboxamide	C6TM45	-0.924869	0.00825502
DHZROG	C6TM45	-0.967575	0.00156
N'2-(2-furylcarbonyl)-3-chloro-4-methylthiophene-2-carbohydrazide	C6TM45	-0.977347	0.000763941
4-amino-1-(2-furylmethyl)-6-hydroxy-1,2-dihydropyrimidine-2-thione	C6TM45	-0.94027	0.00524496
Methyl 4-hydroxy-3-methoxycinnamate	C6TM45	-0.933909	0.00640764
Pantothenic acid	C6TM45	-0.967594	0.00155817
1-(3-ethyl-2,4-dihydroxy-6-methoxyphenyl)butan-1-one	C6TM45	-0.90492	0.0131305
1-(3,4-dimethoxyphenyl)ethan-1-one oxime	C6TM45	-0.937106	0.00580906
Isoeugenyl acetate	C6TM45	-0.883007	0.0197303
Adenosine 5'-monophosphate	C6TM45	0.976773	0.000802961
N6,N6,N6-Trimethyl-L-lysine	C6TM45	-0.879494	0.0209076
N-(9H-Purin-6-ylcarbamoyl)threonine	C6TM45	-0.960091	0.00235726
4-oxo-5-phenylpentanoic acid	C6TM45	-0.894325	0.0161607
2-Methoxybenzaldehyde	C6TM45	-0.921398	0.0090246
Nortanshinone	C6TM45	-0.975808	0.000870789
Argininosuccinic acid	C6TM45	0.96392	0.00192917
2-Aminoadipic acid	C6TM45	-0.823407	0.0440239
4-[1-(acetyloxy)prop-2-en-1-yl]-2-methoxyphenyl 2-methylpropanoate	C6TM45	-0.969813	0.00135311
2-(2-amino-3-methylbutanamido)-3-phenylpropanoic acid	C6TM45	-0.899171	0.0147373
Apocynin	C6TM45	-0.865232	0.0260198
trans-Zeatin-riboside	C6TM45	-0.867393	0.025211
Methyl Eugenol	C6TM45	-0.918458	0.00970264
4-[2-(2-oxo-1-imidazolidinyl)ethyl]-1lambda~6~,4-thiazinane-1,1-dione	C6TM45	-0.855756	0.029709
Curcumin	C6TM45	-0.843866	0.0346638
N1-(2,3-dihydro-1,4-benzodioxin-2-ylmethyl)-2,2-dimethylpropanamide	C6TM45	-0.922223	0.00883861
Angelol B	C6TM45	-0.898811	0.0148409
Irisflorentin	C6TM45	-0.876725	0.0218582
Methyl cinnamate	C6TM45	-0.874195	0.0227448
Casticin	C6TM45	-0.803879	0.0539236
1,2,3,6,7-Pentamethoxyxanthone	C6TM45	-0.95144	0.00347983
N-[2-chloro-6-(trifluoromethoxy)phenyl]-2,2-dimethylpropanamide	C6TM45	-0.911624	0.0113703
N1-(6-methyl-4-oxo-3,4-dihydroquinazolin-2-yl)-4-nitrobenzamide	C6TM45	-0.776252	0.0694942
L-Cysteine-glutathione gisulfide	C6TM45	0.971409	0.00121444
Debromohymenialdisine	C6TM45	-0.781863	0.066186
Testosterone undecanoate	C6TM45	-0.673399	0.142583
3-hydroxy-3-methylpentanedioic acid	C6TM45	-0.93285	0.00661235
octadec-9-ynoic acid	C6TM45	-0.873644	0.0229402
Flavokawain B	C6TM45	-0.929664	0.00724685
Astragalus polyphenols	C6TM45	-0.927821	0.00762663
Isomucronulatol	C6TM45	-0.906894	0.0125995
Sinapyl Alcohol	C6TM45	-0.856127	0.0295602
S-Adenosylmethionine	C6TM45	0.979371	0.000633973
6,7-Dimethoxy-4-Methylcoumarin	C6TM45	-0.958713	0.00252172
Docosatrienoic acid	C6TM45	-0.843159	0.0349697
Benzamide	C6TM45	-0.870966	0.0239003
Curcumol	C6TM45	-0.938228	0.00560573
4-(2,3-dihydro-1,4-benzodioxin-6-yl)-1,2-diphenylbut-2-ene-1,4-dione	C6TM45	-0.908741	0.0121124
5'-S-Methyl-5'-thioadenosine	A0A0R4J4Z9	-0.930533	0.00707091
3-Methylcrotonylglycine	A0A0R4J4Z9	0.928811	0.00742149
NNK	A0A0R4J4Z9	0.996935	1.40798e-05
N-(6-methoxypyridin-3-yl)thiophene-2-carboxamide	A0A0R4J4Z9	0.979385	0.000633111
DHZROG	A0A0R4J4Z9	0.915218	0.0104774
N'2-(2-furylcarbonyl)-3-chloro-4-methylthiophene-2-carbohydrazide	A0A0R4J4Z9	0.959171	0.00246646
4-amino-1-(2-furylmethyl)-6-hydroxy-1,2-dihydropyrimidine-2-thione	A0A0R4J4Z9	0.954581	0.00304751
Methyl 4-hydroxy-3-methoxycinnamate	A0A0R4J4Z9	0.963756	0.00194667
Pantothenic acid	A0A0R4J4Z9	0.980372	0.000574085
1-(3-ethyl-2,4-dihydroxy-6-methoxyphenyl)butan-1-one	A0A0R4J4Z9	0.850559	0.0318303
1-(3,4-dimethoxyphenyl)ethan-1-one oxime	A0A0R4J4Z9	0.940312	0.00523762
Isoeugenyl acetate	A0A0R4J4Z9	0.941733	0.0049937
Adenosine 5'-monophosphate	A0A0R4J4Z9	-0.879042	0.0210613
N6,N6,N6-Trimethyl-L-lysine	A0A0R4J4Z9	0.871818	0.0235929
N-(9H-Purin-6-ylcarbamoyl)threonine	A0A0R4J4Z9	0.958043	0.00260369
4-oxo-5-phenylpentanoic acid	A0A0R4J4Z9	0.875797	0.0221816
2-Methoxybenzaldehyde	A0A0R4J4Z9	0.91365	0.0108627
Nortanshinone	A0A0R4J4Z9	0.97434	0.000979235
Argininosuccinic acid	A0A0R4J4Z9	-0.958641	0.00253053
2-Aminoadipic acid	A0A0R4J4Z9	0.884231	0.0193279
4-[1-(acetyloxy)prop-2-en-1-yl]-2-methoxyphenyl 2-methylpropanoate	A0A0R4J4Z9	0.979477	0.000627455
2-(2-amino-3-methylbutanamido)-3-phenylpropanoic acid	A0A0R4J4Z9	0.877523	0.0215825
Apocynin	A0A0R4J4Z9	0.936731	0.00587789
trans-Zeatin-riboside	A0A0R4J4Z9	0.953195	0.00323479
Methyl Eugenol	A0A0R4J4Z9	0.844115	0.034556
4-[2-(2-oxo-1-imidazolidinyl)ethyl]-1lambda~6~,4-thiazinane-1,1-dione	A0A0R4J4Z9	0.919159	0.00953884
Curcumin	A0A0R4J4Z9	0.865903	0.0257674
N1-(2,3-dihydro-1,4-benzodioxin-2-ylmethyl)-2,2-dimethylpropanamide	A0A0R4J4Z9	0.925678	0.00808042
Angelol B	A0A0R4J4Z9	0.884534	0.0192287
Irisflorentin	A0A0R4J4Z9	0.811358	0.0500223
Methyl cinnamate	A0A0R4J4Z9	0.894128	0.0162201
Casticin	A0A0R4J4Z9	0.792846	0.0599246
1,2,3,6,7-Pentamethoxyxanthone	A0A0R4J4Z9	0.945167	0.00442759
N-[2-chloro-6-(trifluoromethoxy)phenyl]-2,2-dimethylpropanamide	A0A0R4J4Z9	0.929926	0.00719351
N1-(6-methyl-4-oxo-3,4-dihydroquinazolin-2-yl)-4-nitrobenzamide	A0A0R4J4Z9	0.843305	0.0349063
L-Cysteine-glutathione gisulfide	A0A0R4J4Z9	-0.97348	0.00104567
Debromohymenialdisine	A0A0R4J4Z9	0.873601	0.0229553
Testosterone undecanoate	A0A0R4J4Z9	0.772658	0.0716516
3-hydroxy-3-methylpentanedioic acid	A0A0R4J4Z9	0.969322	0.00139731
octadec-9-ynoic acid	A0A0R4J4Z9	0.978412	0.000694056
Flavokawain B	A0A0R4J4Z9	0.872757	0.0232559
Astragalus polyphenols	A0A0R4J4Z9	0.913578	0.0108804
Isomucronulatol	A0A0R4J4Z9	0.974638	0.000956698
Sinapyl Alcohol	A0A0R4J4Z9	0.874069	0.0227895
S-Adenosylmethionine	A0A0R4J4Z9	-0.962527	0.00208004
6,7-Dimethoxy-4-Methylcoumarin	A0A0R4J4Z9	0.979707	0.000613501
Docosatrienoic acid	A0A0R4J4Z9	0.878348	0.0212985
Benzamide	A0A0R4J4Z9	0.895891	0.0156937
Curcumol	A0A0R4J4Z9	0.963759	0.00194631
4-(2,3-dihydro-1,4-benzodioxin-6-yl)-1,2-diphenylbut-2-ene-1,4-dione	A0A0R4J4Z9	0.851444	0.0314642
5'-S-Methyl-5'-thioadenosine	Q8H2A9	0.944105	0.00459901
3-Methylcrotonylglycine	Q8H2A9	-0.912767	0.0110826
NNK	Q8H2A9	-0.967846	0.00153422
N-(6-methoxypyridin-3-yl)thiophene-2-carboxamide	Q8H2A9	-0.961908	0.00214886
DHZROG	Q8H2A9	-0.905269	0.0130358
N'2-(2-furylcarbonyl)-3-chloro-4-methylthiophene-2-carbohydrazide	Q8H2A9	-0.963234	0.00200278
4-amino-1-(2-furylmethyl)-6-hydroxy-1,2-dihydropyrimidine-2-thione	Q8H2A9	-0.976961	0.000790056
Methyl 4-hydroxy-3-methoxycinnamate	Q8H2A9	-0.889089	0.0177698
Pantothenic acid	Q8H2A9	-0.958383	0.00256189
1-(3-ethyl-2,4-dihydroxy-6-methoxyphenyl)butan-1-one	Q8H2A9	-0.918075	0.00979272
1-(3,4-dimethoxyphenyl)ethan-1-one oxime	Q8H2A9	-0.979361	0.000634587
Isoeugenyl acetate	Q8H2A9	-0.832709	0.0396386
Adenosine 5'-monophosphate	Q8H2A9	0.959654	0.00240881
N6,N6,N6-Trimethyl-L-lysine	Q8H2A9	-0.917095	0.0100249
N-(9H-Purin-6-ylcarbamoyl)threonine	Q8H2A9	-0.912178	0.0112305
4-oxo-5-phenylpentanoic acid	Q8H2A9	-0.799913	0.0560469
2-Methoxybenzaldehyde	Q8H2A9	-0.845943	0.0337722
Nortanshinone	Q8H2A9	-0.953918	0.00313638
Argininosuccinic acid	Q8H2A9	0.937485	0.00573997
2-Aminoadipic acid	Q8H2A9	-0.87819	0.0213529
4-[1-(acetyloxy)prop-2-en-1-yl]-2-methoxyphenyl 2-methylpropanoate	Q8H2A9	-0.9392	0.00543252
2-(2-amino-3-methylbutanamido)-3-phenylpropanoic acid	Q8H2A9	-0.940571	0.00519281
Apocynin	Q8H2A9	-0.834018	0.0390387
trans-Zeatin-riboside	Q8H2A9	-0.834303	0.0389087
Methyl Eugenol	Q8H2A9	-0.858219	0.0287276
4-[2-(2-oxo-1-imidazolidinyl)ethyl]-1lambda~6~,4-thiazinane-1,1-dione	Q8H2A9	-0.93305	0.00657345
Curcumin	Q8H2A9	-0.889364	0.0176834
N1-(2,3-dihydro-1,4-benzodioxin-2-ylmethyl)-2,2-dimethylpropanamide	Q8H2A9	-0.948415	0.00392291
Angelol B	Q8H2A9	-0.944677	0.00450637
Irisflorentin	Q8H2A9	-0.889392	0.0176746
Methyl cinnamate	Q8H2A9	-0.787209	0.0631026
Casticin	Q8H2A9	-0.849271	0.0323667
1,2,3,6,7-Pentamethoxyxanthone	Q8H2A9	-0.978842	0.000666732
N-[2-chloro-6-(trifluoromethoxy)phenyl]-2,2-dimethylpropanamide	Q8H2A9	-0.963662	0.00195663
N1-(6-methyl-4-oxo-3,4-dihydroquinazolin-2-yl)-4-nitrobenzamide	Q8H2A9	-0.85709	0.0291754
L-Cysteine-glutathione gisulfide	Q8H2A9	0.950696	0.00358646
Debromohymenialdisine	Q8H2A9	-0.727382	0.10135
Testosterone undecanoate	Q8H2A9	-0.715571	0.109845
3-hydroxy-3-methylpentanedioic acid	Q8H2A9	-0.925189	0.00818559
octadec-9-ynoic acid	Q8H2A9	-0.872271	0.0234302
Flavokawain B	Q8H2A9	-0.87646	0.0219503
Astragalus polyphenols	Q8H2A9	-0.879374	0.0209484
Isomucronulatol	Q8H2A9	-0.952597	0.00331733
Sinapyl Alcohol	Q8H2A9	-0.931957	0.00678734
S-Adenosylmethionine	Q8H2A9	0.965947	0.0017197
6,7-Dimethoxy-4-Methylcoumarin	Q8H2A9	-0.927242	0.00774811
Docosatrienoic acid	Q8H2A9	-0.918317	0.00973559
Benzamide	Q8H2A9	-0.803219	0.0542744
Curcumol	Q8H2A9	-0.898389	0.0149625
4-(2,3-dihydro-1,4-benzodioxin-6-yl)-1,2-diphenylbut-2-ene-1,4-dione	Q8H2A9	-0.91402	0.010771
5'-S-Methyl-5'-thioadenosine	O24482	-0.925166	0.00819057
3-Methylcrotonylglycine	O24482	0.95258	0.00331962
NNK	O24482	0.98101	0.00053749
N-(6-methoxypyridin-3-yl)thiophene-2-carboxamide	O24482	0.941593	0.00501741
DHZROG	O24482	0.960287	0.00233432
N'2-(2-furylcarbonyl)-3-chloro-4-methylthiophene-2-carbohydrazide	O24482	0.967132	0.00160273
4-amino-1-(2-furylmethyl)-6-hydroxy-1,2-dihydropyrimidine-2-thione	O24482	0.925172	0.00818929
Methyl 4-hydroxy-3-methoxycinnamate	O24482	0.974012	0.0010043
Pantothenic acid	O24482	0.976582	0.000816197
1-(3-ethyl-2,4-dihydroxy-6-methoxyphenyl)butan-1-one	O24482	0.848791	0.0325675
1-(3,4-dimethoxyphenyl)ethan-1-one oxime	O24482	0.912775	0.0110805
Isoeugenyl acetate	O24482	0.953775	0.00315579
Adenosine 5'-monophosphate	O24482	-0.928129	0.00756248
N6,N6,N6-Trimethyl-L-lysine	O24482	0.837967	0.0372548
N-(9H-Purin-6-ylcarbamoyl)threonine	O24482	0.979483	0.000627119
4-oxo-5-phenylpentanoic acid	O24482	0.928629	0.00745893
2-Methoxybenzaldehyde	O24482	0.950045	0.00368097
Nortanshinone	O24482	0.983471	0.000407571
Argininosuccinic acid	O24482	-0.966581	0.0016566
2-Aminoadipic acid	O24482	0.814025	0.0486639
4-[1-(acetyloxy)prop-2-en-1-yl]-2-methoxyphenyl 2-methylpropanoate	O24482	0.991666	0.000103884
2-(2-amino-3-methylbutanamido)-3-phenylpropanoic acid	O24482	0.851754	0.0313365
Apocynin	O24482	0.931456	0.0068864
trans-Zeatin-riboside	O24482	0.937751	0.00569184
Methyl Eugenol	O24482	0.900799	0.014273
4-[2-(2-oxo-1-imidazolidinyl)ethyl]-1lambda~6~,4-thiazinane-1,1-dione	O24482	0.849169	0.0324092
Curcumin	O24482	0.813918	0.0487182
N1-(2,3-dihydro-1,4-benzodioxin-2-ylmethyl)-2,2-dimethylpropanamide	O24482	0.905545	0.0129612
Angelol B	O24482	0.854693	0.0301372
Irisflorentin	O24482	0.812307	0.049537
Methyl cinnamate	O24482	0.931108	0.00695565
Casticin	O24482	0.754144	0.0832373
1,2,3,6,7-Pentamethoxyxanthone	O24482	0.928038	0.00758151
N-[2-chloro-6-(trifluoromethoxy)phenyl]-2,2-dimethylpropanamide	O24482	0.889377	0.0176794
N1-(6-methyl-4-oxo-3,4-dihydroquinazolin-2-yl)-4-nitrobenzamide	O24482	0.760359	0.0792608
L-Cysteine-glutathione gisulfide	O24482	-0.978699	0.000675784
Debromohymenialdisine	O24482	0.882783	0.0198045
Testosterone undecanoate	O24482	0.700501	0.121117
3-hydroxy-3-methylpentanedioic acid	O24482	0.952349	0.00335177
octadec-9-ynoic acid	O24482	0.94491	0.0044688
Flavokawain B	O24482	0.904779	0.0131689
Astragalus polyphenols	O24482	0.928745	0.00743498
Isomucronulatol	O24482	0.922894	0.0086888
Sinapyl Alcohol	O24482	0.821047	0.0451709
S-Adenosylmethionine	O24482	-0.970563	0.00128704
6,7-Dimethoxy-4-Methylcoumarin	O24482	0.994943	3.82951e-05
Docosatrienoic acid	O24482	0.814691	0.0483275
Benzamide	O24482	0.93374	0.00644004
Curcumol	O24482	0.985001	0.000335777
4-(2,3-dihydro-1,4-benzodioxin-6-yl)-1,2-diphenylbut-2-ene-1,4-dione	O24482	0.854676	0.0301439
5'-S-Methyl-5'-thioadenosine	I1JJ15	0.941082	0.00510482
3-Methylcrotonylglycine	I1JJ15	-0.903263	0.0135845
NNK	I1JJ15	-0.98148	0.000511292
N-(6-methoxypyridin-3-yl)thiophene-2-carboxamide	I1JJ15	-0.980887	0.000544446
DHZROG	I1JJ15	-0.893953	0.0162725
N'2-(2-furylcarbonyl)-3-chloro-4-methylthiophene-2-carbohydrazide	I1JJ15	-0.960954	0.00225711
4-amino-1-(2-furylmethyl)-6-hydroxy-1,2-dihydropyrimidine-2-thione	I1JJ15	-0.980178	0.000585446
Methyl 4-hydroxy-3-methoxycinnamate	I1JJ15	-0.902949	0.0136713
Pantothenic acid	I1JJ15	-0.961469	0.0021983
1-(3-ethyl-2,4-dihydroxy-6-methoxyphenyl)butan-1-one	I1JJ15	-0.898698	0.0148734
1-(3,4-dimethoxyphenyl)ethan-1-one oxime	I1JJ15	-0.978809	0.000668859
Isoeugenyl acetate	I1JJ15	-0.853621	0.030572
Adenosine 5'-monophosphate	I1JJ15	0.943894	0.00463346
N6,N6,N6-Trimethyl-L-lysine	I1JJ15	-0.91424	0.0107167
N-(9H-Purin-6-ylcarbamoyl)threonine	I1JJ15	-0.914578	0.0106338
4-oxo-5-phenylpentanoic acid	I1JJ15	-0.795343	0.0585405
2-Methoxybenzaldehyde	I1JJ15	-0.84456	0.0343646
Nortanshinone	I1JJ15	-0.953834	0.00314771
Argininosuccinic acid	I1JJ15	0.93601	0.00601104
2-Aminoadipic acid	I1JJ15	-0.889848	0.017532
4-[1-(acetyloxy)prop-2-en-1-yl]-2-methoxyphenyl 2-methylpropanoate	I1JJ15	-0.944412	0.00454913
2-(2-amino-3-methylbutanamido)-3-phenylpropanoic acid	I1JJ15	-0.931099	0.0069575
Apocynin	I1JJ15	-0.845334	0.0340325
trans-Zeatin-riboside	I1JJ15	-0.862073	0.0272239
Methyl Eugenol	I1JJ15	-0.830123	0.0408361
4-[2-(2-oxo-1-imidazolidinyl)ethyl]-1lambda~6~,4-thiazinane-1,1-dione	I1JJ15	-0.949136	0.00381485
Curcumin	I1JJ15	-0.892838	0.0166103
N1-(2,3-dihydro-1,4-benzodioxin-2-ylmethyl)-2,2-dimethylpropanamide	I1JJ15	-0.939193	0.0054338
Angelol B	I1JJ15	-0.942164	0.00492074
Irisflorentin	I1JJ15	-0.86454	0.0262813
Methyl cinnamate	I1JJ15	-0.795373	0.058524
Casticin	I1JJ15	-0.832587	0.0396948
1,2,3,6,7-Pentamethoxyxanthone	I1JJ15	-0.97477	0.000946803
N-[2-chloro-6-(trifluoromethoxy)phenyl]-2,2-dimethylpropanamide	I1JJ15	-0.968933	0.00143279
N1-(6-methyl-4-oxo-3,4-dihydroquinazolin-2-yl)-4-nitrobenzamide	I1JJ15	-0.877366	0.0216366
L-Cysteine-glutathione gisulfide	I1JJ15	0.95293	0.00327122
Debromohymenialdisine	I1JJ15	-0.752826	0.0840918
Testosterone undecanoate	I1JJ15	-0.716377	0.109255
3-hydroxy-3-methylpentanedioic acid	I1JJ15	-0.941094	0.00510271
octadec-9-ynoic acid	I1JJ15	-0.899589	0.0146174
Flavokawain B	I1JJ15	-0.86155	0.0274256
Astragalus polyphenols	I1JJ15	-0.876349	0.0219891
Isomucronulatol	I1JJ15	-0.971488	0.00120784
Sinapyl Alcohol	I1JJ15	-0.939455	0.00538762
S-Adenosylmethionine	I1JJ15	0.963302	0.0019954
6,7-Dimethoxy-4-Methylcoumarin	I1JJ15	-0.93693	0.00584124
Docosatrienoic acid	I1JJ15	-0.920778	0.0091655
Benzamide	I1JJ15	-0.807626	0.0519519
Curcumol	I1JJ15	-0.906578	0.0126838
4-(2,3-dihydro-1,4-benzodioxin-6-yl)-1,2-diphenylbut-2-ene-1,4-dione	I1JJ15	-0.893477	0.0164165
5'-S-Methyl-5'-thioadenosine	C6TL53	-0.935962	0.00601992
3-Methylcrotonylglycine	C6TL53	0.902792	0.0137148
NNK	C6TL53	0.993038	7.25288e-05
N-(6-methoxypyridin-3-yl)thiophene-2-carboxamide	C6TL53	0.992703	7.96771e-05
DHZROG	C6TL53	0.887094	0.0184019
N'2-(2-furylcarbonyl)-3-chloro-4-methylthiophene-2-carbohydrazide	C6TL53	0.956424	0.00280699
4-amino-1-(2-furylmethyl)-6-hydroxy-1,2-dihydropyrimidine-2-thione	C6TL53	0.97667	0.000810067
Methyl 4-hydroxy-3-methoxycinnamate	C6TL53	0.925251	0.0081723
Pantothenic acid	C6TL53	0.968319	0.00148966
1-(3-ethyl-2,4-dihydroxy-6-methoxyphenyl)butan-1-one	C6TL53	0.874384	0.0226782
1-(3,4-dimethoxyphenyl)ethan-1-one oxime	C6TL53	0.969173	0.00141078
Isoeugenyl acetate	C6TL53	0.887521	0.0182656
Adenosine 5'-monophosphate	C6TL53	-0.904591	0.0132201
N6,N6,N6-Trimethyl-L-lysine	C6TL53	0.903839	0.0134259
N-(9H-Purin-6-ylcarbamoyl)threonine	C6TL53	0.924754	0.00827991
4-oxo-5-phenylpentanoic acid	C6TL53	0.809988	0.0507266
2-Methoxybenzaldehyde	C6TL53	0.859528	0.0282125
Nortanshinone	C6TL53	0.957597	0.00265896
Argininosuccinic acid	C6TL53	-0.94032	0.00523633
2-Aminoadipic acid	C6TL53	0.90449	0.0132475
4-[1-(acetyloxy)prop-2-en-1-yl]-2-methoxyphenyl 2-methylpropanoate	C6TL53	0.954409	0.00307039
2-(2-amino-3-methylbutanamido)-3-phenylpropanoic acid	C6TL53	0.91296	0.0110343
Apocynin	C6TL53	0.880732	0.0204891
trans-Zeatin-riboside	C6TL53	0.904826	0.0131561
Methyl Eugenol	C6TL53	0.812945	0.0492118
4-[2-(2-oxo-1-imidazolidinyl)ethyl]-1lambda~6~,4-thiazinane-1,1-dione	C6TL53	0.956602	0.00278415
Curcumin	C6TL53	0.893637	0.016368
N1-(2,3-dihydro-1,4-benzodioxin-2-ylmethyl)-2,2-dimethylpropanamide	C6TL53	0.933993	0.00639154
Angelol B	C6TL53	0.925712	0.00807317
Irisflorentin	C6TL53	0.83616	0.0380662
Methyl cinnamate	C6TL53	0.823825	0.0438223
Casticin	C6TL53	0.819671	0.045846
1,2,3,6,7-Pentamethoxyxanthone	C6TL53	0.964981	0.00181803
N-[2-chloro-6-(trifluoromethoxy)phenyl]-2,2-dimethylpropanamide	C6TL53	0.963685	0.00195418
N1-(6-methyl-4-oxo-3,4-dihydroquinazolin-2-yl)-4-nitrobenzamide	C6TL53	0.887511	0.0182689
L-Cysteine-glutathione gisulfide	C6TL53	-0.958263	0.0025766
Debromohymenialdisine	C6TL53	0.800386	0.0557916
Testosterone undecanoate	C6TL53	0.749754	0.0860989
3-hydroxy-3-methylpentanedioic acid	C6TL53	0.958126	0.00259347
octadec-9-ynoic acid	C6TL53	0.941495	0.00503413
Flavokawain B	C6TL53	0.852671	0.0309598
Astragalus polyphenols	C6TL53	0.883873	0.0194451
Isomucronulatol	C6TL53	0.987733	0.000224784
Sinapyl Alcohol	C6TL53	0.928293	0.00752841
S-Adenosylmethionine	C6TL53	-0.958985	0.0024888
6,7-Dimethoxy-4-Methylcoumarin	C6TL53	0.950503	0.00361425
Docosatrienoic acid	C6TL53	0.918156	0.00977361
Benzamide	C6TL53	0.830993	0.0404315
Curcumol	C6TL53	0.923528	0.00854843
4-(2,3-dihydro-1,4-benzodioxin-6-yl)-1,2-diphenylbut-2-ene-1,4-dione	C6TL53	0.869908	0.0242851
5'-S-Methyl-5'-thioadenosine	I1M5G8	0.935631	0.00608164
3-Methylcrotonylglycine	I1M5G8	-0.900749	0.0142873
NNK	I1M5G8	-0.990301	0.000140642
N-(6-methoxypyridin-3-yl)thiophene-2-carboxamide	I1M5G8	-0.989244	0.000172919
DHZROG	I1M5G8	-0.889596	0.0176108
N'2-(2-furylcarbonyl)-3-chloro-4-methylthiophene-2-carbohydrazide	I1M5G8	-0.957836	0.00262924
4-amino-1-(2-furylmethyl)-6-hydroxy-1,2-dihydropyrimidine-2-thione	I1M5G8	-0.97685	0.000797707
Methyl 4-hydroxy-3-methoxycinnamate	I1M5G8	-0.917202	0.00999941
Pantothenic acid	I1M5G8	-0.964659	0.00185137
1-(3-ethyl-2,4-dihydroxy-6-methoxyphenyl)butan-1-one	I1M5G8	-0.880026	0.0207273
1-(3,4-dimethoxyphenyl)ethan-1-one oxime	I1M5G8	-0.971887	0.00117439
Isoeugenyl acetate	I1M5G8	-0.876692	0.0218698
Adenosine 5'-monophosphate	I1M5G8	0.925247	0.00817317
N6,N6,N6-Trimethyl-L-lysine	I1M5G8	-0.903973	0.0133891
N-(9H-Purin-6-ylcarbamoyl)threonine	I1M5G8	-0.9206	0.00920629
4-oxo-5-phenylpentanoic acid	I1M5G8	-0.803739	0.0539977
2-Methoxybenzaldehyde	I1M5G8	-0.852517	0.0310229
Nortanshinone	I1M5G8	-0.955728	0.00289659
Argininosuccinic acid	I1M5G8	0.936947	0.00583817
2-Aminoadipic acid	I1M5G8	-0.892402	0.0167431
4-[1-(acetyloxy)prop-2-en-1-yl]-2-methoxyphenyl 2-methylpropanoate	I1M5G8	-0.951155	0.00352054
2-(2-amino-3-methylbutanamido)-3-phenylpropanoic acid	I1M5G8	-0.916812	0.0100925
Apocynin	I1M5G8	-0.865202	0.0260312
trans-Zeatin-riboside	I1M5G8	-0.888	0.0181134
Methyl Eugenol	I1M5G8	-0.818122	0.0466113
4-[2-(2-oxo-1-imidazolidinyl)ethyl]-1lambda~6~,4-thiazinane-1,1-dione	I1M5G8	-0.951529	0.00346726
Curcumin	I1M5G8	-0.887816	0.0181718
N1-(2,3-dihydro-1,4-benzodioxin-2-ylmethyl)-2,2-dimethylpropanamide	I1M5G8	-0.932446	0.00669119
Angelol B	I1M5G8	-0.930338	0.00711009
Irisflorentin	I1M5G8	-0.842493	0.035259
Methyl cinnamate	I1M5G8	-0.812828	0.0492714
Casticin	I1M5G8	-0.81702	0.0471594
1,2,3,6,7-Pentamethoxyxanthone	I1M5G8	-0.967381	0.00157868
N-[2-chloro-6-(trifluoromethoxy)phenyl]-2,2-dimethylpropanamide	I1M5G8	-0.964376	0.00188098
N1-(6-methyl-4-oxo-3,4-dihydroquinazolin-2-yl)-4-nitrobenzamide	I1M5G8	-0.879737	0.0208252
L-Cysteine-glutathione gisulfide	I1M5G8	0.955592	0.00291426
Debromohymenialdisine	I1M5G8	-0.784366	0.0647339
Testosterone undecanoate	I1M5G8	-0.725679	0.102557
3-hydroxy-3-methylpentanedioic acid	I1M5G8	-0.95091	0.00355565
octadec-9-ynoic acid	I1M5G8	-0.924785	0.00827309
Flavokawain B	I1M5G8	-0.852969	0.0308381
Astragalus polyphenols	I1M5G8	-0.877628	0.0215462
Isomucronulatol	I1M5G8	-0.980322	0.00057702
Sinapyl Alcohol	I1M5G8	-0.93192	0.00679463
S-Adenosylmethionine	I1M5G8	0.960342	0.00232791
6,7-Dimethoxy-4-Methylcoumarin	I1M5G8	-0.947732	0.00402648
Docosatrienoic acid	I1M5G8	-0.91457	0.0106356
Benzamide	I1M5G8	-0.823827	0.0438212
Curcumol	I1M5G8	-0.91946	0.00946891
4-(2,3-dihydro-1,4-benzodioxin-6-yl)-1,2-diphenylbut-2-ene-1,4-dione	I1M5G8	-0.875128	0.022416
5'-S-Methyl-5'-thioadenosine	I1K5B8	0.950057	0.00367911
3-Methylcrotonylglycine	I1K5B8	-0.894962	0.0159699
NNK	I1K5B8	-0.974772	0.000946627
N-(6-methoxypyridin-3-yl)thiophene-2-carboxamide	I1K5B8	-0.987703	0.000225878
DHZROG	I1K5B8	-0.87527	0.0223662
N'2-(2-furylcarbonyl)-3-chloro-4-methylthiophene-2-carbohydrazide	I1K5B8	-0.957237	0.00270397
4-amino-1-(2-furylmethyl)-6-hydroxy-1,2-dihydropyrimidine-2-thione	I1K5B8	-0.991474	0.000108738
Methyl 4-hydroxy-3-methoxycinnamate	I1K5B8	-0.891739	0.0169461
Pantothenic acid	I1K5B8	-0.959358	0.00244415
1-(3-ethyl-2,4-dihydroxy-6-methoxyphenyl)butan-1-one	I1K5B8	-0.910516	0.0116529
1-(3,4-dimethoxyphenyl)ethan-1-one oxime	I1K5B8	-0.989288	0.0001715
Isoeugenyl acetate	I1K5B8	-0.831152	0.0403574
Adenosine 5'-monophosphate	I1K5B8	0.916192	0.0102414
N6,N6,N6-Trimethyl-L-lysine	I1K5B8	-0.940707	0.00516934
N-(9H-Purin-6-ylcarbamoyl)threonine	I1K5B8	-0.901825	0.0139843
4-oxo-5-phenylpentanoic acid	I1K5B8	-0.767995	0.0744958
2-Methoxybenzaldehyde	I1K5B8	-0.82662	0.0424848
Nortanshinone	I1K5B8	-0.945408	0.00438908
Argininosuccinic acid	I1K5B8	0.933088	0.00656608
2-Aminoadipic acid	I1K5B8	-0.931679	0.00684209
4-[1-(acetyloxy)prop-2-en-1-yl]-2-methoxyphenyl 2-methylpropanoate	I1K5B8	-0.931473	0.00688293
2-(2-amino-3-methylbutanamido)-3-phenylpropanoic acid	I1K5B8	-0.949815	0.00371462
Apocynin	I1K5B8	-0.83266	0.0396609
trans-Zeatin-riboside	I1K5B8	-0.859088	0.0283853
Methyl Eugenol	I1K5B8	-0.803108	0.0543334
4-[2-(2-oxo-1-imidazolidinyl)ethyl]-1lambda~6~,4-thiazinane-1,1-dione	I1K5B8	-0.97856	0.000684555
Curcumin	I1K5B8	-0.929165	0.00734875
N1-(2,3-dihydro-1,4-benzodioxin-2-ylmethyl)-2,2-dimethylpropanamide	I1K5B8	-0.946835	0.00416466
Angelol B	I1K5B8	-0.96157	0.00218688
Irisflorentin	I1K5B8	-0.87738	0.0216316
Methyl cinnamate	I1K5B8	-0.771324	0.0724603
Casticin	I1K5B8	-0.863717	0.0265941
1,2,3,6,7-Pentamethoxyxanthone	I1K5B8	-0.981514	0.00050943
N-[2-chloro-6-(trifluoromethoxy)phenyl]-2,2-dimethylpropanamide	I1K5B8	-0.987085	0.000249103
N1-(6-methyl-4-oxo-3,4-dihydroquinazolin-2-yl)-4-nitrobenzamide	I1K5B8	-0.922467	0.00878399
L-Cysteine-glutathione gisulfide	I1K5B8	0.948068	0.0039753
Debromohymenialdisine	I1K5B8	-0.723606	0.104033
Testosterone undecanoate	I1K5B8	-0.752027	0.0846119
3-hydroxy-3-methylpentanedioic acid	I1K5B8	-0.947558	0.00405309
octadec-9-ynoic acid	I1K5B8	-0.898801	0.0148437
Flavokawain B	I1K5B8	-0.858899	0.0284594
Astragalus polyphenols	I1K5B8	-0.877826	0.0214779
Isomucronulatol	I1K5B8	-0.988433	0.000199916
Sinapyl Alcohol	I1K5B8	-0.964232	0.00189615
S-Adenosylmethionine	I1K5B8	0.958573	0.00253879
6,7-Dimethoxy-4-Methylcoumarin	I1K5B8	-0.91562	0.0103797
Docosatrienoic acid	I1K5B8	-0.953735	0.00316115
Benzamide	I1K5B8	-0.770908	0.0727128
Curcumol	I1K5B8	-0.879099	0.021042
4-(2,3-dihydro-1,4-benzodioxin-6-yl)-1,2-diphenylbut-2-ene-1,4-dione	I1K5B8	-0.903224	0.0135951
5'-S-Methyl-5'-thioadenosine	A0A0R4J443	-0.966428	0.00167175
3-Methylcrotonylglycine	A0A0R4J443	0.979215	0.000643518
NNK	A0A0R4J443	0.900003	0.0144992
N-(6-methoxypyridin-3-yl)thiophene-2-carboxamide	A0A0R4J443	0.870392	0.0241088
DHZROG	A0A0R4J443	0.979436	0.000629951
N'2-(2-furylcarbonyl)-3-chloro-4-methylthiophene-2-carbohydrazide	A0A0R4J443	0.974525	0.00096519
4-amino-1-(2-furylmethyl)-6-hydroxy-1,2-dihydropyrimidine-2-thione	A0A0R4J443	0.931736	0.00683097
Methyl 4-hydroxy-3-methoxycinnamate	A0A0R4J443	0.89736	0.0152619
Pantothenic acid	A0A0R4J443	0.957213	0.00270692
1-(3-ethyl-2,4-dihydroxy-6-methoxyphenyl)butan-1-one	A0A0R4J443	0.960622	0.00229541
1-(3,4-dimethoxyphenyl)ethan-1-one oxime	A0A0R4J443	0.932209	0.0067376
Isoeugenyl acetate	A0A0R4J443	0.813132	0.049117
Adenosine 5'-monophosphate	A0A0R4J443	-0.94668	0.00418879
N6,N6,N6-Trimethyl-L-lysine	A0A0R4J443	0.914262	0.0107114
N-(9H-Purin-6-ylcarbamoyl)threonine	A0A0R4J443	0.947982	0.00398843
4-oxo-5-phenylpentanoic acid	A0A0R4J443	0.895324	0.015862
2-Methoxybenzaldehyde	A0A0R4J443	0.92411	0.00842033
Nortanshinone	A0A0R4J443	0.96541	0.00177405
Argininosuccinic acid	A0A0R4J443	-0.97054	0.00128903
2-Aminoadipic acid	A0A0R4J443	0.854382	0.030263
4-[1-(acetyloxy)prop-2-en-1-yl]-2-methoxyphenyl 2-methylpropanoate	A0A0R4J443	0.94219	0.0049164
2-(2-amino-3-methylbutanamido)-3-phenylpropanoic acid	A0A0R4J443	0.93201	0.00677681
Apocynin	A0A0R4J443	0.836473	0.037925
trans-Zeatin-riboside	A0A0R4J443	0.814213	0.0485689
Methyl Eugenol	A0A0R4J443	0.9567	0.00277178
4-[2-(2-oxo-1-imidazolidinyl)ethyl]-1lambda~6~,4-thiazinane-1,1-dione	A0A0R4J443	0.836125	0.0380819
Curcumin	A0A0R4J443	0.883228	0.0196573
N1-(2,3-dihydro-1,4-benzodioxin-2-ylmethyl)-2,2-dimethylpropanamide	A0A0R4J443	0.946394	0.00423339
Angelol B	A0A0R4J443	0.911757	0.0113366
Irisflorentin	A0A0R4J443	0.948427	0.00392102
Methyl cinnamate	A0A0R4J443	0.849752	0.0321659
Casticin	A0A0R4J443	0.884431	0.0192626
1,2,3,6,7-Pentamethoxyxanthone	A0A0R4J443	0.955213	0.0029639
N-[2-chloro-6-(trifluoromethoxy)phenyl]-2,2-dimethylpropanamide	A0A0R4J443	0.903575	0.0134985
N1-(6-methyl-4-oxo-3,4-dihydroquinazolin-2-yl)-4-nitrobenzamide	A0A0R4J443	0.775572	0.0698998
L-Cysteine-glutathione gisulfide	A0A0R4J443	-0.961664	0.0021763
Debromohymenialdisine	A0A0R4J443	0.695933	0.124629
Testosterone undecanoate	A0A0R4J443	0.741487	0.0916051
3-hydroxy-3-methylpentanedioic acid	A0A0R4J443	0.90721	0.0125156
octadec-9-ynoic acid	A0A0R4J443	0.813279	0.049042
Flavokawain B	A0A0R4J443	0.978906	0.000662722
Astragalus polyphenols	A0A0R4J443	0.958284	0.00257398
Isomucronulatol	A0A0R4J443	0.871941	0.0235486
Sinapyl Alcohol	A0A0R4J443	0.841895	0.0355198
S-Adenosylmethionine	A0A0R4J443	-0.975504	0.000892728
6,7-Dimethoxy-4-Methylcoumarin	A0A0R4J443	0.904092	0.0133565
Docosatrienoic acid	A0A0R4J443	0.865362	0.0259709
Benzamide	A0A0R4J443	0.822316	0.0445525
Curcumol	A0A0R4J443	0.881396	0.0202662
4-(2,3-dihydro-1,4-benzodioxin-6-yl)-1,2-diphenylbut-2-ene-1,4-dione	A0A0R4J443	0.967326	0.00158396
5'-S-Methyl-5'-thioadenosine	I1MCU4	0.913364	0.0109335
3-Methylcrotonylglycine	I1MCU4	-0.923083	0.00864689
NNK	I1MCU4	-0.993494	6.33452e-05
N-(6-methoxypyridin-3-yl)thiophene-2-carboxamide	I1MCU4	-0.965522	0.00176261
DHZROG	I1MCU4	-0.91431	0.0106997
N'2-(2-furylcarbonyl)-3-chloro-4-methylthiophene-2-carbohydrazide	I1MCU4	-0.951699	0.00344317
4-amino-1-(2-furylmethyl)-6-hydroxy-1,2-dihydropyrimidine-2-thione	I1MCU4	-0.944266	0.00457278
Methyl 4-hydroxy-3-methoxycinnamate	I1MCU4	-0.947741	0.00402512
Pantothenic acid	I1MCU4	-0.971311	0.00122278
1-(3-ethyl-2,4-dihydroxy-6-methoxyphenyl)butan-1-one	I1MCU4	-0.844559	0.0343648
1-(3,4-dimethoxyphenyl)ethan-1-one oxime	I1MCU4	-0.934469	0.00630083
Isoeugenyl acetate	I1MCU4	-0.934086	0.00637382
Adenosine 5'-monophosphate	I1MCU4	0.900266	0.0144244
N6,N6,N6-Trimethyl-L-lysine	I1MCU4	-0.848247	0.032796
N-(9H-Purin-6-ylcarbamoyl)threonine	I1MCU4	-0.948707	0.00387904
4-oxo-5-phenylpentanoic acid	I1MCU4	-0.873589	0.0229596
2-Methoxybenzaldehyde	I1MCU4	-0.904835	0.0131536
Nortanshinone	I1MCU4	-0.96967	0.00136588
Argininosuccinic acid	I1MCU4	0.947426	0.00407333
2-Aminoadipic acid	I1MCU4	-0.844122	0.0345531
4-[1-(acetyloxy)prop-2-en-1-yl]-2-methoxyphenyl 2-methylpropanoate	I1MCU4	-0.974154	0.000993372
2-(2-amino-3-methylbutanamido)-3-phenylpropanoic acid	I1MCU4	-0.867373	0.0252186
Apocynin	I1MCU4	-0.932806	0.00662095
trans-Zeatin-riboside	I1MCU4	-0.926298	0.00794775
Methyl Eugenol	I1MCU4	-0.864627	0.0262484
4-[2-(2-oxo-1-imidazolidinyl)ethyl]-1lambda~6~,4-thiazinane-1,1-dione	I1MCU4	-0.895704	0.0157494
Curcumin	I1MCU4	-0.831825	0.0400458
N1-(2,3-dihydro-1,4-benzodioxin-2-ylmethyl)-2,2-dimethylpropanamide	I1MCU4	-0.925361	0.00814862
Angelol B	I1MCU4	-0.870081	0.0242218
Irisflorentin	I1MCU4	-0.807616	0.0519574
Methyl cinnamate	I1MCU4	-0.884125	0.0193626
Casticin	I1MCU4	-0.777663	0.0686551
1,2,3,6,7-Pentamethoxyxanthone	I1MCU4	-0.940932	0.00513049
N-[2-chloro-6-(trifluoromethoxy)phenyl]-2,2-dimethylpropanamide	I1MCU4	-0.915459	0.0104187
N1-(6-methyl-4-oxo-3,4-dihydroquinazolin-2-yl)-4-nitrobenzamide	I1MCU4	-0.801224	0.0553406
L-Cysteine-glutathione gisulfide	I1MCU4	0.963748	0.0019475
Debromohymenialdisine	I1MCU4	-0.87252	0.0233409
Testosterone undecanoate	I1MCU4	-0.749196	0.0864661
3-hydroxy-3-methylpentanedioic acid	I1MCU4	-0.943584	0.0046843
octadec-9-ynoic acid	I1MCU4	-0.960389	0.00232246
Flavokawain B	I1MCU4	-0.85953	0.028212
Astragalus polyphenols	I1MCU4	-0.891807	0.0169254
Isomucronulatol	I1MCU4	-0.95359	0.00318083
Sinapyl Alcohol	I1MCU4	-0.857799	0.0288938
S-Adenosylmethionine	I1MCU4	0.956771	0.0027627
6,7-Dimethoxy-4-Methylcoumarin	I1MCU4	-0.980969	0.000539824
Docosatrienoic acid	I1MCU4	-0.858631	0.0285652
Benzamide	I1MCU4	-0.908907	0.0120688
Curcumol	I1MCU4	-0.971187	0.0012333
4-(2,3-dihydro-1,4-benzodioxin-6-yl)-1,2-diphenylbut-2-ene-1,4-dione	I1MCU4	-0.846068	0.0337189
5'-S-Methyl-5'-thioadenosine	A0A0R0KSS1	-0.945175	0.00442624
3-Methylcrotonylglycine	A0A0R0KSS1	0.962007	0.00213779
NNK	A0A0R0KSS1	0.912878	0.0110546
N-(6-methoxypyridin-3-yl)thiophene-2-carboxamide	A0A0R0KSS1	0.877895	0.021454
DHZROG	A0A0R0KSS1	0.959352	0.00244482
N'2-(2-furylcarbonyl)-3-chloro-4-methylthiophene-2-carbohydrazide	A0A0R0KSS1	0.963357	0.00198949
4-amino-1-(2-furylmethyl)-6-hydroxy-1,2-dihydropyrimidine-2-thione	A0A0R0KSS1	0.933763	0.00643562
Methyl 4-hydroxy-3-methoxycinnamate	A0A0R0KSS1	0.880854	0.0204479
Pantothenic acid	A0A0R0KSS1	0.951881	0.00341745
1-(3-ethyl-2,4-dihydroxy-6-methoxyphenyl)butan-1-one	A0A0R0KSS1	0.946829	0.00416551
1-(3,4-dimethoxyphenyl)ethan-1-one oxime	A0A0R0KSS1	0.938296	0.00559355
Isoeugenyl acetate	A0A0R0KSS1	0.812755	0.0493087
Adenosine 5'-monophosphate	A0A0R0KSS1	-0.953726	0.00316236
N6,N6,N6-Trimethyl-L-lysine	A0A0R0KSS1	0.893984	0.0162632
N-(9H-Purin-6-ylcarbamoyl)threonine	A0A0R0KSS1	0.931723	0.00683356
4-oxo-5-phenylpentanoic acid	A0A0R0KSS1	0.874786	0.0225361
2-Methoxybenzaldehyde	A0A0R0KSS1	0.901462	0.0140863
Nortanshinone	A0A0R0KSS1	0.960025	0.0023651
Argininosuccinic acid	A0A0R0KSS1	-0.954914	0.00300333
2-Aminoadipic acid	A0A0R0KSS1	0.831682	0.040112
4-[1-(acetyloxy)prop-2-en-1-yl]-2-methoxyphenyl 2-methylpropanoate	A0A0R0KSS1	0.937149	0.00580131
2-(2-amino-3-methylbutanamido)-3-phenylpropanoic acid	A0A0R0KSS1	0.926118	0.0079861
Apocynin	A0A0R0KSS1	0.846006	0.0337452
trans-Zeatin-riboside	A0A0R0KSS1	0.798765	0.0566688
Methyl Eugenol	A0A0R0KSS1	0.957779	0.00263623
4-[2-(2-oxo-1-imidazolidinyl)ethyl]-1lambda~6~,4-thiazinane-1,1-dione	A0A0R0KSS1	0.840215	0.0362572
Curcumin	A0A0R0KSS1	0.857667	0.0289464
N1-(2,3-dihydro-1,4-benzodioxin-2-ylmethyl)-2,2-dimethylpropanamide	A0A0R0KSS1	0.955509	0.0029252
Angelol B	A0A0R0KSS1	0.903496	0.0135203
Irisflorentin	A0A0R0KSS1	0.93441	0.00631196
Methyl cinnamate	A0A0R0KSS1	0.829895	0.0409423
Casticin	A0A0R0KSS1	0.873776	0.0228932
1,2,3,6,7-Pentamethoxyxanthone	A0A0R0KSS1	0.958251	0.00257812
N-[2-chloro-6-(trifluoromethoxy)phenyl]-2,2-dimethylpropanamide	A0A0R0KSS1	0.904123	0.0133478
N1-(6-methyl-4-oxo-3,4-dihydroquinazolin-2-yl)-4-nitrobenzamide	A0A0R0KSS1	0.757312	0.0811993
L-Cysteine-glutathione gisulfide	A0A0R0KSS1	-0.95099	0.00354414
Debromohymenialdisine	A0A0R0KSS1	0.709945	0.113996
Testosterone undecanoate	A0A0R0KSS1	0.743649	0.0901505
3-hydroxy-3-methylpentanedioic acid	A0A0R0KSS1	0.886957	0.0184457
octadec-9-ynoic acid	A0A0R0KSS1	0.819148	0.0461034
Flavokawain B	A0A0R0KSS1	0.943274	0.0047355
Astragalus polyphenols	A0A0R0KSS1	0.922737	0.00872367
Isomucronulatol	A0A0R0KSS1	0.874541	0.0226227
Sinapyl Alcohol	A0A0R0KSS1	0.844565	0.0343624
S-Adenosylmethionine	A0A0R0KSS1	-0.966909	0.00162437
6,7-Dimethoxy-4-Methylcoumarin	A0A0R0KSS1	0.91008	0.0117648
Docosatrienoic acid	A0A0R0KSS1	0.866441	0.0255658
Benzamide	A0A0R0KSS1	0.836186	0.0380545
Curcumol	A0A0R0KSS1	0.89434	0.0161561
4-(2,3-dihydro-1,4-benzodioxin-6-yl)-1,2-diphenylbut-2-ene-1,4-dione	A0A0R0KSS1	0.952112	0.00338504
5'-S-Methyl-5'-thioadenosine	A0A0R0FZ31	0.977515	0.000752662
3-Methylcrotonylglycine	A0A0R0FZ31	-0.920968	0.00912225
NNK	A0A0R0FZ31	-0.942399	0.0048813
N-(6-methoxypyridin-3-yl)thiophene-2-carboxamide	A0A0R0FZ31	-0.957525	0.00266784
DHZROG	A0A0R0FZ31	-0.929562	0.00726753
N'2-(2-furylcarbonyl)-3-chloro-4-methylthiophene-2-carbohydrazide	A0A0R0FZ31	-0.977811	0.000733061
4-amino-1-(2-furylmethyl)-6-hydroxy-1,2-dihydropyrimidine-2-thione	A0A0R0FZ31	-0.964406	0.00187783
Methyl 4-hydroxy-3-methoxycinnamate	A0A0R0FZ31	-0.926274	0.00795288
Pantothenic acid	A0A0R0FZ31	-0.955851	0.00288064
1-(3-ethyl-2,4-dihydroxy-6-methoxyphenyl)butan-1-one	A0A0R0FZ31	-0.916096	0.0102645
1-(3,4-dimethoxyphenyl)ethan-1-one oxime	A0A0R0FZ31	-0.95566	0.0029055
Isoeugenyl acetate	A0A0R0FZ31	-0.837594	0.0374218
Adenosine 5'-monophosphate	A0A0R0FZ31	0.952469	0.00333514
N6,N6,N6-Trimethyl-L-lysine	A0A0R0FZ31	-0.948476	0.00391366
N-(9H-Purin-6-ylcarbamoyl)threonine	A0A0R0FZ31	-0.936124	0.00598987
4-oxo-5-phenylpentanoic acid	A0A0R0FZ31	-0.818601	0.0463737
2-Methoxybenzaldehyde	A0A0R0FZ31	-0.872823	0.0232326
Nortanshinone	A0A0R0FZ31	-0.950448	0.00362231
Argininosuccinic acid	A0A0R0FZ31	0.953143	0.003242
2-Aminoadipic acid	A0A0R0FZ31	-0.912403	0.0111738
4-[1-(acetyloxy)prop-2-en-1-yl]-2-methoxyphenyl 2-methylpropanoate	A0A0R0FZ31	-0.942213	0.00491249
2-(2-amino-3-methylbutanamido)-3-phenylpropanoic acid	A0A0R0FZ31	-0.932501	0.00668043
Apocynin	A0A0R0FZ31	-0.782713	0.0656908
trans-Zeatin-riboside	A0A0R0FZ31	-0.87382	0.0228775
Methyl Eugenol	A0A0R0FZ31	-0.804663	0.0535079
4-[2-(2-oxo-1-imidazolidinyl)ethyl]-1lambda~6~,4-thiazinane-1,1-dione	A0A0R0FZ31	-0.926162	0.00797681
Curcumin	A0A0R0FZ31	-0.930961	0.00698511
N1-(2,3-dihydro-1,4-benzodioxin-2-ylmethyl)-2,2-dimethylpropanamide	A0A0R0FZ31	-0.890244	0.0174084
Angelol B	A0A0R0FZ31	-0.957897	0.0026217
Irisflorentin	A0A0R0FZ31	-0.879409	0.0209366
Methyl cinnamate	A0A0R0FZ31	-0.81684	0.0472493
Casticin	A0A0R0FZ31	-0.823143	0.0441518
1,2,3,6,7-Pentamethoxyxanthone	A0A0R0FZ31	-0.955535	0.0029218
N-[2-chloro-6-(trifluoromethoxy)phenyl]-2,2-dimethylpropanamide	A0A0R0FZ31	-0.959716	0.00240148
N1-(6-methyl-4-oxo-3,4-dihydroquinazolin-2-yl)-4-nitrobenzamide	A0A0R0FZ31	-0.907643	0.0124008
L-Cysteine-glutathione gisulfide	A0A0R0FZ31	0.962793	0.00205075
Debromohymenialdisine	A0A0R0FZ31	-0.693717	0.126348
Testosterone undecanoate	A0A0R0FZ31	-0.638703	0.172222
3-hydroxy-3-methylpentanedioic acid	A0A0R0FZ31	-0.975938	0.000861485
octadec-9-ynoic acid	A0A0R0FZ31	-0.856758	0.0293077
Flavokawain B	A0A0R0FZ31	-0.926545	0.00789526
Astragalus polyphenols	A0A0R0FZ31	-0.935478	0.00611024
Isomucronulatol	A0A0R0FZ31	-0.949791	0.00371812
Sinapyl Alcohol	A0A0R0FZ31	-0.934227	0.00634688
S-Adenosylmethionine	A0A0R0FZ31	0.973234	0.00106501
6,7-Dimethoxy-4-Methylcoumarin	A0A0R0FZ31	-0.913174	0.0109808
Docosatrienoic acid	A0A0R0FZ31	-0.896265	0.0155833
Benzamide	A0A0R0FZ31	-0.75096	0.0853088
Curcumol	A0A0R0FZ31	-0.861517	0.0274386
4-(2,3-dihydro-1,4-benzodioxin-6-yl)-1,2-diphenylbut-2-ene-1,4-dione	A0A0R0FZ31	-0.912531	0.0111416
5'-S-Methyl-5'-thioadenosine	I1LB94	-0.951467	0.003476
3-Methylcrotonylglycine	I1LB94	0.95293	0.00327128
NNK	I1LB94	0.882495	0.0199
N-(6-methoxypyridin-3-yl)thiophene-2-carboxamide	I1LB94	0.859996	0.0280297
DHZROG	I1LB94	0.932714	0.00663872
N'2-(2-furylcarbonyl)-3-chloro-4-methylthiophene-2-carbohydrazide	I1LB94	0.95044	0.00362337
4-amino-1-(2-furylmethyl)-6-hydroxy-1,2-dihydropyrimidine-2-thione	I1LB94	0.94142	0.00504699
Methyl 4-hydroxy-3-methoxycinnamate	I1LB94	0.837887	0.0372905
Pantothenic acid	I1LB94	0.938918	0.00548265
1-(3-ethyl-2,4-dihydroxy-6-methoxyphenyl)butan-1-one	I1LB94	0.979688	0.000614668
1-(3,4-dimethoxyphenyl)ethan-1-one oxime	I1LB94	0.949678	0.00373472
Isoeugenyl acetate	I1LB94	0.749055	0.0865585
Adenosine 5'-monophosphate	I1LB94	-0.915531	0.0104011
N6,N6,N6-Trimethyl-L-lysine	I1LB94	0.927774	0.00763658
N-(9H-Purin-6-ylcarbamoyl)threonine	I1LB94	0.900193	0.0144451
4-oxo-5-phenylpentanoic acid	I1LB94	0.830988	0.0404334
2-Methoxybenzaldehyde	I1LB94	0.867476	0.02518
Nortanshinone	I1LB94	0.940509	0.00520348
Argininosuccinic acid	I1LB94	-0.943981	0.00461927
2-Aminoadipic acid	I1LB94	0.876272	0.0220157
4-[1-(acetyloxy)prop-2-en-1-yl]-2-methoxyphenyl 2-methylpropanoate	I1LB94	0.904008	0.0133793
2-(2-amino-3-methylbutanamido)-3-phenylpropanoic acid	I1LB94	0.959091	0.00247604
Apocynin	I1LB94	0.817648	0.0468464
trans-Zeatin-riboside	I1LB94	0.755146	0.0825901
Methyl Eugenol	I1LB94	0.947223	0.00410465
4-[2-(2-oxo-1-imidazolidinyl)ethyl]-1lambda~6~,4-thiazinane-1,1-dione	I1LB94	0.862282	0.0271433
Curcumin	I1LB94	0.900311	0.0144114
N1-(2,3-dihydro-1,4-benzodioxin-2-ylmethyl)-2,2-dimethylpropanamide	I1LB94	0.978768	0.00067139
Angelol B	I1LB94	0.926295	0.00794835
Irisflorentin	I1LB94	0.976406	0.000828454
Methyl cinnamate	I1LB94	0.776376	0.0694201
Casticin	I1LB94	0.939995	0.00529291
1,2,3,6,7-Pentamethoxyxanthone	I1LB94	0.968064	0.00151353
N-[2-chloro-6-(trifluoromethoxy)phenyl]-2,2-dimethylpropanamide	I1LB94	0.918933	0.00959136
N1-(6-methyl-4-oxo-3,4-dihydroquinazolin-2-yl)-4-nitrobenzamide	I1LB94	0.79338	0.0596271
L-Cysteine-glutathione gisulfide	I1LB94	-0.932666	0.00664813
Debromohymenialdisine	I1LB94	0.637569	0.173231
Testosterone undecanoate	I1LB94	0.810571	0.0504261
3-hydroxy-3-methylpentanedioic acid	I1LB94	0.866993	0.0253597
octadec-9-ynoic acid	I1LB94	0.785933	0.0638324
Flavokawain B	I1LB94	0.943871	0.0046373
Astragalus polyphenols	I1LB94	0.917024	0.010042
Isomucronulatol	I1LB94	0.873843	0.0228696
Sinapyl Alcohol	I1LB94	0.865564	0.0258947
S-Adenosylmethionine	I1LB94	-0.953738	0.00316071
6,7-Dimethoxy-4-Methylcoumarin	I1LB94	0.860485	0.0278389
Docosatrienoic acid	I1LB94	0.911847	0.011314
Benzamide	I1LB94	0.77595	0.0696743
Curcumol	I1LB94	0.840351	0.0361973
4-(2,3-dihydro-1,4-benzodioxin-6-yl)-1,2-diphenylbut-2-ene-1,4-dione	I1LB94	0.983243	0.000418867
5'-S-Methyl-5'-thioadenosine	Q2MJR4	-0.95186	0.00342045
3-Methylcrotonylglycine	Q2MJR4	0.920566	0.00921398
NNK	Q2MJR4	0.955879	0.00287706
N-(6-methoxypyridin-3-yl)thiophene-2-carboxamide	Q2MJR4	0.959372	0.00244241
DHZROG	Q2MJR4	0.929158	0.00735008
N'2-(2-furylcarbonyl)-3-chloro-4-methylthiophene-2-carbohydrazide	Q2MJR4	0.963681	0.00195468
4-amino-1-(2-furylmethyl)-6-hydroxy-1,2-dihydropyrimidine-2-thione	Q2MJR4	0.933118	0.00656017
Methyl 4-hydroxy-3-methoxycinnamate	Q2MJR4	0.973216	0.00106649
Pantothenic acid	Q2MJR4	0.959831	0.00238796
1-(3-ethyl-2,4-dihydroxy-6-methoxyphenyl)butan-1-one	Q2MJR4	0.848892	0.0325252
1-(3,4-dimethoxyphenyl)ethan-1-one oxime	Q2MJR4	0.912491	0.0111517
Isoeugenyl acetate	Q2MJR4	0.914653	0.0106154
Adenosine 5'-monophosphate	Q2MJR4	-0.893788	0.0163223
N6,N6,N6-Trimethyl-L-lysine	Q2MJR4	0.894848	0.016004
N-(9H-Purin-6-ylcarbamoyl)threonine	Q2MJR4	0.960923	0.00226063
4-oxo-5-phenylpentanoic acid	Q2MJR4	0.868792	0.024694
2-Methoxybenzaldehyde	Q2MJR4	0.914018	0.0107716
Nortanshinone	Q2MJR4	0.955176	0.00296878
Argininosuccinic acid	Q2MJR4	-0.955934	0.00286992
2-Aminoadipic acid	Q2MJR4	0.891025	0.0171661
4-[1-(acetyloxy)prop-2-en-1-yl]-2-methoxyphenyl 2-methylpropanoate	Q2MJR4	0.963764	0.00194575
2-(2-amino-3-methylbutanamido)-3-phenylpropanoic acid	Q2MJR4	0.867933	0.0250107
Apocynin	Q2MJR4	0.848328	0.032762
trans-Zeatin-riboside	Q2MJR4	0.951359	0.00349139
Methyl Eugenol	Q2MJR4	0.787128	0.0631485
4-[2-(2-oxo-1-imidazolidinyl)ethyl]-1lambda~6~,4-thiazinane-1,1-dione	Q2MJR4	0.897219	0.0153031
Curcumin	Q2MJR4	0.889875	0.0175234
N1-(2,3-dihydro-1,4-benzodioxin-2-ylmethyl)-2,2-dimethylpropanamide	Q2MJR4	0.856733	0.0293179
Angelol B	Q2MJR4	0.897066	0.0153477
Irisflorentin	Q2MJR4	0.803531	0.0541081
Methyl cinnamate	Q2MJR4	0.890137	0.0174417
Casticin	Q2MJR4	0.756676	0.0816068
1,2,3,6,7-Pentamethoxyxanthone	Q2MJR4	0.91647	0.0101745
N-[2-chloro-6-(trifluoromethoxy)phenyl]-2,2-dimethylpropanamide	Q2MJR4	0.91884	0.00961301
N1-(6-methyl-4-oxo-3,4-dihydroquinazolin-2-yl)-4-nitrobenzamide	Q2MJR4	0.874661	0.0225802
L-Cysteine-glutathione gisulfide	Q2MJR4	-0.968384	0.00148354
Debromohymenialdisine	Q2MJR4	0.800725	0.0556093
Testosterone undecanoate	Q2MJR4	0.652031	0.160557
3-hydroxy-3-methylpentanedioic acid	Q2MJR4	0.995423	3.13715e-05
octadec-9-ynoic acid	Q2MJR4	0.924025	0.00843905
Flavokawain B	Q2MJR4	0.909789	0.0118401
Astragalus polyphenols	Q2MJR4	0.945549	0.00436671
Isomucronulatol	Q2MJR4	0.950483	0.00361721
Sinapyl Alcohol	Q2MJR4	0.875673	0.0222249
S-Adenosylmethionine	Q2MJR4	-0.959776	0.00239438
6,7-Dimethoxy-4-Methylcoumarin	Q2MJR4	0.947707	0.00403037
Docosatrienoic acid	Q2MJR4	0.844679	0.0343134
Benzamide	Q2MJR4	0.818443	0.0464522
Curcumol	Q2MJR4	0.907002	0.0125708
4-(2,3-dihydro-1,4-benzodioxin-6-yl)-1,2-diphenylbut-2-ene-1,4-dione	Q2MJR4	0.84918	0.0324046
5'-S-Methyl-5'-thioadenosine	K7MV03	-0.910776	0.0115862
3-Methylcrotonylglycine	K7MV03	0.881236	0.0203197
NNK	K7MV03	0.991727	0.00010239
N-(6-methoxypyridin-3-yl)thiophene-2-carboxamide	K7MV03	0.987306	0.000240694
DHZROG	K7MV03	0.884649	0.0191915
N'2-(2-furylcarbonyl)-3-chloro-4-methylthiophene-2-carbohydrazide	K7MV03	0.944312	0.00456541
4-amino-1-(2-furylmethyl)-6-hydroxy-1,2-dihydropyrimidine-2-thione	K7MV03	0.946461	0.00422292
Methyl 4-hydroxy-3-methoxycinnamate	K7MV03	0.939431	0.00539173
Pantothenic acid	K7MV03	0.951576	0.00346057
1-(3-ethyl-2,4-dihydroxy-6-methoxyphenyl)butan-1-one	K7MV03	0.82263	0.0444002
1-(3,4-dimethoxyphenyl)ethan-1-one oxime	K7MV03	0.935094	0.00618244
Isoeugenyl acetate	K7MV03	0.914542	0.0106426
Adenosine 5'-monophosphate	K7MV03	-0.92015	0.00930951
N6,N6,N6-Trimethyl-L-lysine	K7MV03	0.859141	0.0283643
N-(9H-Purin-6-ylcarbamoyl)threonine	K7MV03	0.926034	0.0080041
4-oxo-5-phenylpentanoic acid	K7MV03	0.816942	0.0471982
2-Methoxybenzaldehyde	K7MV03	0.860082	0.027996
Nortanshinone	K7MV03	0.945866	0.00431644
Argininosuccinic acid	K7MV03	-0.923294	0.00860002
2-Aminoadipic acid	K7MV03	0.848471	0.0327018
4-[1-(acetyloxy)prop-2-en-1-yl]-2-methoxyphenyl 2-methylpropanoate	K7MV03	0.955389	0.00294077
2-(2-amino-3-methylbutanamido)-3-phenylpropanoic acid	K7MV03	0.862816	0.0269383
Apocynin	K7MV03	0.863907	0.0265218
trans-Zeatin-riboside	K7MV03	0.919558	0.00944604
Methyl Eugenol	K7MV03	0.782588	0.0657634
4-[2-(2-oxo-1-imidazolidinyl)ethyl]-1lambda~6~,4-thiazinane-1,1-dione	K7MV03	0.91888	0.0096037
Curcumin	K7MV03	0.841908	0.0355138
N1-(2,3-dihydro-1,4-benzodioxin-2-ylmethyl)-2,2-dimethylpropanamide	K7MV03	0.878382	0.0212871
Angelol B	K7MV03	0.89034	0.0173786
Irisflorentin	K7MV03	0.775127	0.0701662
Methyl cinnamate	K7MV03	0.841609	0.0356448
Casticin	K7MV03	0.734594	0.0963129
1,2,3,6,7-Pentamethoxyxanthone	K7MV03	0.930095	0.00715934
N-[2-chloro-6-(trifluoromethoxy)phenyl]-2,2-dimethylpropanamide	K7MV03	0.931272	0.00692305
N1-(6-methyl-4-oxo-3,4-dihydroquinazolin-2-yl)-4-nitrobenzamide	K7MV03	0.849191	0.0324
L-Cysteine-glutathione gisulfide	K7MV03	-0.948385	0.00392743
Debromohymenialdisine	K7MV03	0.828016	0.0418244
Testosterone undecanoate	K7MV03	0.647889	0.164146
3-hydroxy-3-methylpentanedioic acid	K7MV03	0.958131	0.0025928
octadec-9-ynoic acid	K7MV03	0.939343	0.00540732
Flavokawain B	K7MV03	0.830602	0.0406129
Astragalus polyphenols	K7MV03	0.866826	0.0254221
Isomucronulatol	K7MV03	0.966148	0.00169949
Sinapyl Alcohol	K7MV03	0.896938	0.0153854
S-Adenosylmethionine	K7MV03	-0.945688	0.00434452
6,7-Dimethoxy-4-Methylcoumarin	K7MV03	0.96417	0.00190269
Docosatrienoic acid	K7MV03	0.855954	0.0296294
Benzamide	K7MV03	0.843176	0.0349622
Curcumol	K7MV03	0.935825	0.00604543
4-(2,3-dihydro-1,4-benzodioxin-6-yl)-1,2-diphenylbut-2-ene-1,4-dione	K7MV03	0.818625	0.0463618
5'-S-Methyl-5'-thioadenosine	C6ZHS3	-0.949851	0.00370936
3-Methylcrotonylglycine	C6ZHS3	0.878132	0.0213726
NNK	C6ZHS3	0.965876	0.00172683
N-(6-methoxypyridin-3-yl)thiophene-2-carboxamide	C6ZHS3	0.992383	8.67999e-05
DHZROG	C6ZHS3	0.8715	0.0237075
N'2-(2-furylcarbonyl)-3-chloro-4-methylthiophene-2-carbohydrazide	C6ZHS3	0.952358	0.00335056
4-amino-1-(2-furylmethyl)-6-hydroxy-1,2-dihydropyrimidine-2-thione	C6ZHS3	0.971481	0.00120842
Methyl 4-hydroxy-3-methoxycinnamate	C6ZHS3	0.919575	0.00944207
Pantothenic acid	C6ZHS3	0.94847	0.00391454
1-(3-ethyl-2,4-dihydroxy-6-methoxyphenyl)butan-1-one	C6ZHS3	0.871383	0.0237498
1-(3,4-dimethoxyphenyl)ethan-1-one oxime	C6ZHS3	0.959564	0.00241957
Isoeugenyl acetate	C6ZHS3	0.85282	0.030899
Adenosine 5'-monophosphate	C6ZHS3	-0.89961	0.0146113
N6,N6,N6-Trimethyl-L-lysine	C6ZHS3	0.93359	0.006469
N-(9H-Purin-6-ylcarbamoyl)threonine	C6ZHS3	0.909707	0.0118612
4-oxo-5-phenylpentanoic acid	C6ZHS3	0.770038	0.0732435
2-Methoxybenzaldehyde	C6ZHS3	0.832941	0.0395318
Nortanshinone	C6ZHS3	0.933233	0.00653795
Argininosuccinic acid	C6ZHS3	-0.927695	0.00765306
2-Aminoadipic acid	C6ZHS3	0.933588	0.00646936
4-[1-(acetyloxy)prop-2-en-1-yl]-2-methoxyphenyl 2-methylpropanoate	C6ZHS3	0.930917	0.00699392
2-(2-amino-3-methylbutanamido)-3-phenylpropanoic acid	C6ZHS3	0.915898	0.0103123
Apocynin	C6ZHS3	0.804038	0.0538389
trans-Zeatin-riboside	C6ZHS3	0.899341	0.0146884
Methyl Eugenol	C6ZHS3	0.738278	0.0937841
4-[2-(2-oxo-1-imidazolidinyl)ethyl]-1lambda~6~,4-thiazinane-1,1-dione	C6ZHS3	0.969388	0.00139128
Curcumin	C6ZHS3	0.929849	0.00720921
N1-(2,3-dihydro-1,4-benzodioxin-2-ylmethyl)-2,2-dimethylpropanamide	C6ZHS3	0.885849	0.0188018
Angelol B	C6ZHS3	0.948715	0.00387785
Irisflorentin	C6ZHS3	0.827069	0.042272
Methyl cinnamate	C6ZHS3	0.792413	0.0601658
Casticin	C6ZHS3	0.803924	0.0538995
1,2,3,6,7-Pentamethoxyxanthone	C6ZHS3	0.94886	0.00385612
N-[2-chloro-6-(trifluoromethoxy)phenyl]-2,2-dimethylpropanamide	C6ZHS3	0.97249	0.00112481
N1-(6-methyl-4-oxo-3,4-dihydroquinazolin-2-yl)-4-nitrobenzamide	C6ZHS3	0.945636	0.00435289
L-Cysteine-glutathione gisulfide	C6ZHS3	-0.946139	0.00427338
Debromohymenialdisine	C6ZHS3	0.730192	0.0993739
Testosterone undecanoate	C6ZHS3	0.675113	0.141181
3-hydroxy-3-methylpentanedioic acid	C6ZHS3	0.979122	0.00064929
octadec-9-ynoic acid	C6ZHS3	0.905445	0.0129883
Flavokawain B	C6ZHS3	0.858922	0.0284504
Astragalus polyphenols	C6ZHS3	0.891657	0.0169713
Isomucronulatol	C6ZHS3	0.988459	0.00019904
Sinapyl Alcohol	C6ZHS3	0.955303	0.00295213
S-Adenosylmethionine	C6ZHS3	-0.949343	0.00378425
6,7-Dimethoxy-4-Methylcoumarin	C6ZHS3	0.914299	0.0107023
Docosatrienoic acid	C6ZHS3	0.918285	0.00974319
Benzamide	C6ZHS3	0.746247	0.0884164
Curcumol	C6ZHS3	0.864804	0.0261814
4-(2,3-dihydro-1,4-benzodioxin-6-yl)-1,2-diphenylbut-2-ene-1,4-dione	C6ZHS3	0.863542	0.0266605
5'-S-Methyl-5'-thioadenosine	I1LLM2	-0.969405	0.00138981
3-Methylcrotonylglycine	I1LLM2	0.897803	0.0151327
NNK	I1LLM2	0.876475	0.0219453
N-(6-methoxypyridin-3-yl)thiophene-2-carboxamide	I1LLM2	0.901785	0.0139957
DHZROG	I1LLM2	0.873177	0.0231062
N'2-(2-furylcarbonyl)-3-chloro-4-methylthiophene-2-carbohydrazide	I1LLM2	0.942887	0.00479963
4-amino-1-(2-furylmethyl)-6-hydroxy-1,2-dihydropyrimidine-2-thione	I1LLM2	0.973284	0.00106111
Methyl 4-hydroxy-3-methoxycinnamate	I1LLM2	0.807298	0.0521232
Pantothenic acid	I1LLM2	0.919253	0.00951684
1-(3-ethyl-2,4-dihydroxy-6-methoxyphenyl)butan-1-one	I1LLM2	0.988442	0.000199604
1-(3,4-dimethoxyphenyl)ethan-1-one oxime	I1LLM2	0.980903	0.000543565
Isoeugenyl acetate	I1LLM2	0.686408	0.132091
Adenosine 5'-monophosphate	I1LLM2	-0.907424	0.0124589
N6,N6,N6-Trimethyl-L-lysine	I1LLM2	0.99243	8.57318e-05
N-(9H-Purin-6-ylcarbamoyl)threonine	I1LLM2	0.854998	0.0300141
4-oxo-5-phenylpentanoic acid	I1LLM2	0.720736	0.106093
2-Methoxybenzaldehyde	I1LLM2	0.786425	0.0635506
Nortanshinone	I1LLM2	0.906082	0.0128166
Argininosuccinic acid	I1LLM2	-0.916535	0.0101588
2-Aminoadipic acid	I1LLM2	0.953785	0.00315437
4-[1-(acetyloxy)prop-2-en-1-yl]-2-methoxyphenyl 2-methylpropanoate	I1LLM2	0.865265	0.0260072
2-(2-amino-3-methylbutanamido)-3-phenylpropanoic acid	I1LLM2	0.998794	2.18085e-06
Apocynin	I1LLM2	0.721485	0.105554
trans-Zeatin-riboside	I1LLM2	0.735202	0.0958937
Methyl Eugenol	I1LLM2	0.823878	0.0437968
4-[2-(2-oxo-1-imidazolidinyl)ethyl]-1lambda~6~,4-thiazinane-1,1-dione	I1LLM2	0.945805	0.00432601
Curcumin	I1LLM2	0.977303	0.000766905
N1-(2,3-dihydro-1,4-benzodioxin-2-ylmethyl)-2,2-dimethylpropanamide	I1LLM2	0.953474	0.00319671
Angelol B	I1LLM2	0.992747	7.87286e-05
Irisflorentin	I1LLM2	0.976505	0.000821522
Methyl cinnamate	I1LLM2	0.683434	0.134459
Casticin	I1LLM2	0.957549	0.00266487
1,2,3,6,7-Pentamethoxyxanthone	I1LLM2	0.979859	0.000604411
N-[2-chloro-6-(trifluoromethoxy)phenyl]-2,2-dimethylpropanamide	I1LLM2	0.97749	0.000754338
N1-(6-methyl-4-oxo-3,4-dihydroquinazolin-2-yl)-4-nitrobenzamide	I1LLM2	0.925075	0.00821032
L-Cysteine-glutathione gisulfide	I1LLM2	-0.912001	0.011275
Debromohymenialdisine	I1LLM2	0.534918	0.274153
Testosterone undecanoate	I1LLM2	0.763526	0.0772678
3-hydroxy-3-methylpentanedioic acid	I1LLM2	0.892969	0.0165705
octadec-9-ynoic acid	I1LLM2	0.759643	0.0797141
Flavokawain B	I1LLM2	0.910564	0.0116404
Astragalus polyphenols	I1LLM2	0.890973	0.0171823
Isomucronulatol	I1LLM2	0.921491	0.00900363
Sinapyl Alcohol	I1LLM2	0.962434	0.00209033
S-Adenosylmethionine	I1LLM2	-0.940961	0.00512552
6,7-Dimethoxy-4-Methylcoumarin	I1LLM2	0.810268	0.0505822
Docosatrienoic acid	I1LLM2	0.97599	0.000857833
Benzamide	I1LLM2	0.644357	0.167232
Curcumol	I1LLM2	0.759761	0.0796394
4-(2,3-dihydro-1,4-benzodioxin-6-yl)-1,2-diphenylbut-2-ene-1,4-dione	I1LLM2	0.98193	0.000486854
5'-S-Methyl-5'-thioadenosine	I1M704	0.8813	0.0202983
3-Methylcrotonylglycine	I1M704	-0.910385	0.0116864
NNK	I1M704	-0.92644	0.00791751
N-(6-methoxypyridin-3-yl)thiophene-2-carboxamide	I1M704	-0.879779	0.0208108
DHZROG	I1M704	-0.922021	0.00888403
N'2-(2-furylcarbonyl)-3-chloro-4-methylthiophene-2-carbohydrazide	I1M704	-0.92704	0.00779062
4-amino-1-(2-furylmethyl)-6-hydroxy-1,2-dihydropyrimidine-2-thione	I1M704	-0.894621	0.016072
Methyl 4-hydroxy-3-methoxycinnamate	I1M704	-0.87934	0.0209599
Pantothenic acid	I1M704	-0.923369	0.00858354
1-(3-ethyl-2,4-dihydroxy-6-methoxyphenyl)butan-1-one	I1M704	-0.855114	0.0299671
1-(3,4-dimethoxyphenyl)ethan-1-one oxime	I1M704	-0.897336	0.0152689
Isoeugenyl acetate	I1M704	-0.851928	0.0312648
Adenosine 5'-monophosphate	I1M704	0.955012	0.00299036
N6,N6,N6-Trimethyl-L-lysine	I1M704	-0.807409	0.052065
N-(9H-Purin-6-ylcarbamoyl)threonine	I1M704	-0.910934	0.0115459
4-oxo-5-phenylpentanoic acid	I1M704	-0.858213	0.0287302
2-Methoxybenzaldehyde	I1M704	-0.87473	0.0225558
Nortanshinone	I1M704	-0.935676	0.00607332
Argininosuccinic acid	I1M704	0.911967	0.0112836
2-Aminoadipic acid	I1M704	-0.741266	0.0917546
4-[1-(acetyloxy)prop-2-en-1-yl]-2-methoxyphenyl 2-methylpropanoate	I1M704	-0.930072	0.00716387
2-(2-amino-3-methylbutanamido)-3-phenylpropanoic acid	I1M704	-0.848619	0.0326398
Apocynin	I1M704	-0.851196	0.0315664
trans-Zeatin-riboside	I1M704	-0.808829	0.0513262
Methyl Eugenol	I1M704	-0.913496	0.0109007
4-[2-(2-oxo-1-imidazolidinyl)ethyl]-1lambda~6~,4-thiazinane-1,1-dione	I1M704	-0.80032	0.0558275
Curcumin	I1M704	-0.761851	0.0783189
N1-(2,3-dihydro-1,4-benzodioxin-2-ylmethyl)-2,2-dimethylpropanamide	I1M704	-0.89784	0.015122
Angelol B	I1M704	-0.839493	0.0365762
Irisflorentin	I1M704	-0.830745	0.0405465
Methyl cinnamate	I1M704	-0.832198	0.0398737
Casticin	I1M704	-0.755423	0.0824117
1,2,3,6,7-Pentamethoxyxanthone	I1M704	-0.912642	0.0111139
N-[2-chloro-6-(trifluoromethoxy)phenyl]-2,2-dimethylpropanamide	I1M704	-0.859703	0.0281441
N1-(6-methyl-4-oxo-3,4-dihydroquinazolin-2-yl)-4-nitrobenzamide	I1M704	-0.68937	0.12975
L-Cysteine-glutathione gisulfide	I1M704	0.922472	0.00878295
Debromohymenialdisine	I1M704	-0.775638	0.0698605
Testosterone undecanoate	I1M704	-0.646241	0.165582
3-hydroxy-3-methylpentanedioic acid	I1M704	-0.861952	0.0272707
octadec-9-ynoic acid	I1M704	-0.837575	0.0374305
Flavokawain B	I1M704	-0.863661	0.0266154
Astragalus polyphenols	I1M704	-0.856097	0.0295723
Isomucronulatol	I1M704	-0.85455	0.0301949
Sinapyl Alcohol	I1M704	-0.801133	0.0553896
S-Adenosylmethionine	I1M704	0.932735	0.00663465
6,7-Dimethoxy-4-Methylcoumarin	I1M704	-0.93279	0.00662397
Docosatrienoic acid	I1M704	-0.791746	0.0605385
Benzamide	I1M704	-0.873599	0.022956
Curcumol	I1M704	-0.926546	0.00789513
4-(2,3-dihydro-1,4-benzodioxin-6-yl)-1,2-diphenylbut-2-ene-1,4-dione	I1M704	-0.859563	0.0281991
5'-S-Methyl-5'-thioadenosine	G0Z350	-0.976802	0.00080095
3-Methylcrotonylglycine	G0Z350	0.926803	0.00784071
NNK	G0Z350	0.97165	0.00119416
N-(6-methoxypyridin-3-yl)thiophene-2-carboxamide	G0Z350	0.982256	0.000469459
DHZROG	G0Z350	0.909942	0.0118005
N'2-(2-furylcarbonyl)-3-chloro-4-methylthiophene-2-carbohydrazide	G0Z350	0.978577	0.000683474
4-amino-1-(2-furylmethyl)-6-hydroxy-1,2-dihydropyrimidine-2-thione	G0Z350	0.998746	2.35865e-06
Methyl 4-hydroxy-3-methoxycinnamate	G0Z350	0.909098	0.0120191
Pantothenic acid	G0Z350	0.974904	0.000936818
1-(3-ethyl-2,4-dihydroxy-6-methoxyphenyl)butan-1-one	G0Z350	0.940906	0.00513495
1-(3,4-dimethoxyphenyl)ethan-1-one oxime	G0Z350	0.995776	2.67227e-05
Isoeugenyl acetate	G0Z350	0.83539	0.0384147
Adenosine 5'-monophosphate	G0Z350	-0.931411	0.00689527
N6,N6,N6-Trimethyl-L-lysine	G0Z350	0.963363	0.00198879
N-(9H-Purin-6-ylcarbamoyl)threonine	G0Z350	0.926147	0.00798009
4-oxo-5-phenylpentanoic acid	G0Z350	0.801749	0.0550591
2-Methoxybenzaldehyde	G0Z350	0.858858	0.0284758
Nortanshinone	G0Z350	0.963467	0.00197765
Argininosuccinic acid	G0Z350	-0.958201	0.00258416
2-Aminoadipic acid	G0Z350	0.947582	0.00404952
4-[1-(acetyloxy)prop-2-en-1-yl]-2-methoxyphenyl 2-methylpropanoate	G0Z350	0.946638	0.00419533
2-(2-amino-3-methylbutanamido)-3-phenylpropanoic acid	G0Z350	0.968021	0.00151768
Apocynin	G0Z350	0.83778	0.0373385
trans-Zeatin-riboside	G0Z350	0.867423	0.0251997
Methyl Eugenol	G0Z350	0.835842	0.0382097
4-[2-(2-oxo-1-imidazolidinyl)ethyl]-1lambda~6~,4-thiazinane-1,1-dione	G0Z350	0.97402	0.0010037
Curcumin	G0Z350	0.951186	0.00351601
N1-(2,3-dihydro-1,4-benzodioxin-2-ylmethyl)-2,2-dimethylpropanamide	G0Z350	0.959365	0.00244326
Angelol B	G0Z350	0.975956	0.00086023
Irisflorentin	G0Z350	0.910995	0.0115302
Methyl cinnamate	G0Z350	0.796819	0.0577298
Casticin	G0Z350	0.889591	0.0176122
1,2,3,6,7-Pentamethoxyxanthone	G0Z350	0.99318	6.96161e-05
N-[2-chloro-6-(trifluoromethoxy)phenyl]-2,2-dimethylpropanamide	G0Z350	0.992358	8.73826e-05
N1-(6-methyl-4-oxo-3,4-dihydroquinazolin-2-yl)-4-nitrobenzamide	G0Z350	0.926824	0.00783612
L-Cysteine-glutathione gisulfide	G0Z350	-0.96757	0.00156052
Debromohymenialdisine	G0Z350	0.717256	0.108614
Testosterone undecanoate	G0Z350	0.763562	0.0772459
3-hydroxy-3-methylpentanedioic acid	G0Z350	0.963152	0.0020116
octadec-9-ynoic acid	G0Z350	0.893935	0.016278
Flavokawain B	G0Z350	0.904025	0.0133747
Astragalus polyphenols	G0Z350	0.916486	0.0101707
Isomucronulatol	G0Z350	0.986058	0.000290224
Sinapyl Alcohol	G0Z350	0.963883	0.00193312
S-Adenosylmethionine	G0Z350	-0.97875	0.00067257
6,7-Dimethoxy-4-Methylcoumarin	G0Z350	0.921533	0.00899397
Docosatrienoic acid	G0Z350	0.95946	0.00243195
Benzamide	G0Z350	0.778203	0.0683356
Curcumol	G0Z350	0.882782	0.0198049
4-(2,3-dihydro-1,4-benzodioxin-6-yl)-1,2-diphenylbut-2-ene-1,4-dione	G0Z350	0.935807	0.00604893
5'-S-Methyl-5'-thioadenosine	A0A0R0G4U7	-0.922158	0.00885318
3-Methylcrotonylglycine	A0A0R0G4U7	0.976924	0.000792586
NNK	A0A0R0G4U7	0.871728	0.0236254
N-(6-methoxypyridin-3-yl)thiophene-2-carboxamide	A0A0R0G4U7	0.823407	0.044024
DHZROG	A0A0R0G4U7	0.987205	0.00024452
N'2-(2-furylcarbonyl)-3-chloro-4-methylthiophene-2-carbohydrazide	A0A0R0G4U7	0.940571	0.0051928
4-amino-1-(2-furylmethyl)-6-hydroxy-1,2-dihydropyrimidine-2-thione	A0A0R0G4U7	0.849244	0.032378
Methyl 4-hydroxy-3-methoxycinnamate	A0A0R0G4U7	0.951627	0.00345333
Pantothenic acid	A0A0R0G4U7	0.938098	0.00562925
1-(3-ethyl-2,4-dihydroxy-6-methoxyphenyl)butan-1-one	A0A0R0G4U7	0.857538	0.0289976
1-(3,4-dimethoxyphenyl)ethan-1-one oxime	A0A0R0G4U7	0.831043	0.0404081
Isoeugenyl acetate	A0A0R0G4U7	0.894997	0.0159597
Adenosine 5'-monophosphate	A0A0R0G4U7	-0.851534	0.031427
N6,N6,N6-Trimethyl-L-lysine	A0A0R0G4U7	0.822587	0.0444209
N-(9H-Purin-6-ylcarbamoyl)threonine	A0A0R0G4U7	0.976612	0.000814127
4-oxo-5-phenylpentanoic acid	A0A0R0G4U7	0.976722	0.00080651
2-Methoxybenzaldehyde	A0A0R0G4U7	0.988034	0.000213918
Nortanshinone	A0A0R0G4U7	0.952176	0.00337607
Argininosuccinic acid	A0A0R0G4U7	-0.964135	0.00190643
2-Aminoadipic acid	A0A0R0G4U7	0.795734	0.0583256
4-[1-(acetyloxy)prop-2-en-1-yl]-2-methoxyphenyl 2-methylpropanoate	A0A0R0G4U7	0.952151	0.00337949
2-(2-amino-3-methylbutanamido)-3-phenylpropanoic acid	A0A0R0G4U7	0.815506	0.0479171
Apocynin	A0A0R0G4U7	0.889511	0.0176374
trans-Zeatin-riboside	A0A0R0G4U7	0.900199	0.0144434
Methyl Eugenol	A0A0R0G4U7	0.929755	0.00722833
4-[2-(2-oxo-1-imidazolidinyl)ethyl]-1lambda~6~,4-thiazinane-1,1-dione	A0A0R0G4U7	0.741099	0.0918678
Curcumin	A0A0R0G4U7	0.807243	0.0521517
N1-(2,3-dihydro-1,4-benzodioxin-2-ylmethyl)-2,2-dimethylpropanamide	A0A0R0G4U7	0.86011	0.0279849
Angelol B	A0A0R0G4U7	0.800033	0.0559822
Irisflorentin	A0A0R0G4U7	0.836261	0.0380207
Methyl cinnamate	A0A0R0G4U7	0.955251	0.00295888
Casticin	A0A0R0G4U7	0.768973	0.0738947
1,2,3,6,7-Pentamethoxyxanthone	A0A0R0G4U7	0.866266	0.0256313
N-[2-chloro-6-(trifluoromethoxy)phenyl]-2,2-dimethylpropanamide	A0A0R0G4U7	0.805851	0.0528819
N1-(6-methyl-4-oxo-3,4-dihydroquinazolin-2-yl)-4-nitrobenzamide	A0A0R0G4U7	0.692457	0.12733
L-Cysteine-glutathione gisulfide	A0A0R0G4U7	-0.952828	0.00328525
Debromohymenialdisine	A0A0R0G4U7	0.806949	0.0523058
Testosterone undecanoate	A0A0R0G4U7	0.713091	0.111666
3-hydroxy-3-methylpentanedioic acid	A0A0R0G4U7	0.917343	0.00996583
octadec-9-ynoic acid	A0A0R0G4U7	0.859253	0.0283204
Flavokawain B	A0A0R0G4U7	0.975477	0.000894697
Astragalus polyphenols	A0A0R0G4U7	0.983866	0.000388358
Isomucronulatol	A0A0R0G4U7	0.823469	0.0439942
Sinapyl Alcohol	A0A0R0G4U7	0.714817	0.110397
S-Adenosylmethionine	A0A0R0G4U7	-0.94015	0.00526587
6,7-Dimethoxy-4-Methylcoumarin	A0A0R0G4U7	0.922491	0.00877854
Docosatrienoic acid	A0A0R0G4U7	0.746723	0.0881
Benzamide	A0A0R0G4U7	0.89004	0.0174721
Curcumol	A0A0R0G4U7	0.911414	0.0114235
4-(2,3-dihydro-1,4-benzodioxin-6-yl)-1,2-diphenylbut-2-ene-1,4-dione	A0A0R0G4U7	0.87266	0.0232907
5'-S-Methyl-5'-thioadenosine	C6SYY5	0.945592	0.00435985
3-Methylcrotonylglycine	C6SYY5	-0.961097	0.00224075
NNK	C6SYY5	-0.826623	0.0424838
N-(6-methoxypyridin-3-yl)thiophene-2-carboxamide	C6SYY5	-0.802486	0.0546648
DHZROG	C6SYY5	-0.96914	0.00141378
N'2-(2-furylcarbonyl)-3-chloro-4-methylthiophene-2-carbohydrazide	C6SYY5	-0.938858	0.00549331
4-amino-1-(2-furylmethyl)-6-hydroxy-1,2-dihydropyrimidine-2-thione	C6SYY5	-0.864195	0.0264121
Methyl 4-hydroxy-3-methoxycinnamate	C6SYY5	-0.891511	0.0170164
Pantothenic acid	C6SYY5	-0.914785	0.0105831
1-(3-ethyl-2,4-dihydroxy-6-methoxyphenyl)butan-1-one	C6SYY5	-0.916743	0.010109
1-(3,4-dimethoxyphenyl)ethan-1-one oxime	C6SYY5	-0.854314	0.0302904
Isoeugenyl acetate	C6SYY5	-0.789474	0.0618162
Adenosine 5'-monophosphate	C6SYY5	0.871636	0.0236585
N6,N6,N6-Trimethyl-L-lysine	C6SYY5	-0.883554	0.0195501
N-(9H-Purin-6-ylcarbamoyl)threonine	C6SYY5	-0.935205	0.00616152
4-oxo-5-phenylpentanoic acid	C6SYY5	-0.904844	0.0131512
2-Methoxybenzaldehyde	C6SYY5	-0.931344	0.00690871
Nortanshinone	C6SYY5	-0.924582	0.00831733
Argininosuccinic acid	C6SYY5	0.948174	0.00395929
2-Aminoadipic acid	C6SYY5	-0.835084	0.0385531
4-[1-(acetyloxy)prop-2-en-1-yl]-2-methoxyphenyl 2-methylpropanoate	C6SYY5	-0.906419	0.0127263
2-(2-amino-3-methylbutanamido)-3-phenylpropanoic acid	C6SYY5	-0.871869	0.0235745
Apocynin	C6SYY5	-0.789097	0.0620294
trans-Zeatin-riboside	C6SYY5	-0.815228	0.048057
Methyl Eugenol	C6SYY5	-0.906374	0.0127383
4-[2-(2-oxo-1-imidazolidinyl)ethyl]-1lambda~6~,4-thiazinane-1,1-dione	C6SYY5	-0.764813	0.0764652
Curcumin	C6SYY5	-0.865042	0.0260915
N1-(2,3-dihydro-1,4-benzodioxin-2-ylmethyl)-2,2-dimethylpropanamide	C6SYY5	-0.866649	0.025488
Angelol B	C6SYY5	-0.856937	0.0292364
Irisflorentin	C6SYY5	-0.904158	0.0133383
Methyl cinnamate	C6SYY5	-0.863807	0.0265597
Casticin	C6SYY5	-0.834908	0.0386331
1,2,3,6,7-Pentamethoxyxanthone	C6SYY5	-0.88447	0.0192496
N-[2-chloro-6-(trifluoromethoxy)phenyl]-2,2-dimethylpropanamide	C6SYY5	-0.836227	0.0380363
N1-(6-methyl-4-oxo-3,4-dihydroquinazolin-2-yl)-4-nitrobenzamide	C6SYY5	-0.746562	0.0882067
L-Cysteine-glutathione gisulfide	C6SYY5	0.930524	0.00707265
Debromohymenialdisine	C6SYY5	-0.659348	0.1543
Testosterone undecanoate	C6SYY5	-0.692765	0.127089
3-hydroxy-3-methylpentanedioic acid	C6SYY5	-0.896975	0.0153744
octadec-9-ynoic acid	C6SYY5	-0.769571	0.0735286
Flavokawain B	C6SYY5	-0.992311	8.84652e-05
Astragalus polyphenols	C6SYY5	-0.977032	0.00078526
Isomucronulatol	C6SYY5	-0.811404	0.0499986
Sinapyl Alcohol	C6SYY5	-0.767362	0.0748854
S-Adenosylmethionine	C6SYY5	0.935193	0.00616375
6,7-Dimethoxy-4-Methylcoumarin	C6SYY5	-0.853134	0.0307707
Docosatrienoic acid	C6SYY5	-0.79405	0.0592552
Benzamide	C6SYY5	-0.773443	0.0711775
Curcumol	C6SYY5	-0.822549	0.0444394
4-(2,3-dihydro-1,4-benzodioxin-6-yl)-1,2-diphenylbut-2-ene-1,4-dione	C6SYY5	-0.927509	0.00769186
5'-S-Methyl-5'-thioadenosine	Q2MJR3	-0.878723	0.0211702
3-Methylcrotonylglycine	Q2MJR3	0.811187	0.0501097
NNK	Q2MJR3	0.958478	0.00255031
N-(6-methoxypyridin-3-yl)thiophene-2-carboxamide	Q2MJR3	0.981788	0.000494484
DHZROG	Q2MJR3	0.813901	0.0487268
N'2-(2-furylcarbonyl)-3-chloro-4-methylthiophene-2-carbohydrazide	Q2MJR3	0.899641	0.0146024
4-amino-1-(2-furylmethyl)-6-hydroxy-1,2-dihydropyrimidine-2-thione	Q2MJR3	0.918498	0.00969311
Methyl 4-hydroxy-3-methoxycinnamate	Q2MJR3	0.908971	0.0120523
Pantothenic acid	Q2MJR3	0.905316	0.0130233
1-(3-ethyl-2,4-dihydroxy-6-methoxyphenyl)butan-1-one	Q2MJR3	0.765749	0.075883
1-(3,4-dimethoxyphenyl)ethan-1-one oxime	Q2MJR3	0.901269	0.0141406
Isoeugenyl acetate	Q2MJR3	0.876667	0.0218785
Adenosine 5'-monophosphate	Q2MJR3	-0.859045	0.0284024
N6,N6,N6-Trimethyl-L-lysine	Q2MJR3	0.846444	0.0335588
N-(9H-Purin-6-ylcarbamoyl)threonine	Q2MJR3	0.874863	0.0225091
4-oxo-5-phenylpentanoic acid	Q2MJR3	0.736745	0.0948327
2-Methoxybenzaldehyde	Q2MJR3	0.793897	0.0593402
Nortanshinone	Q2MJR3	0.890596	0.0172992
Argininosuccinic acid	Q2MJR3	-0.872649	0.0232949
2-Aminoadipic acid	Q2MJR3	0.857683	0.02894
4-[1-(acetyloxy)prop-2-en-1-yl]-2-methoxyphenyl 2-methylpropanoate	Q2MJR3	0.905617	0.0129418
2-(2-amino-3-methylbutanamido)-3-phenylpropanoic acid	Q2MJR3	0.826728	0.0424339
Apocynin	Q2MJR3	0.794025	0.0592694
trans-Zeatin-riboside	Q2MJR3	0.910339	0.0116983
Methyl Eugenol	Q2MJR3	0.65968	0.154019
4-[2-(2-oxo-1-imidazolidinyl)ethyl]-1lambda~6~,4-thiazinane-1,1-dione	Q2MJR3	0.927339	0.00772752
Curcumin	Q2MJR3	0.843126	0.0349838
N1-(2,3-dihydro-1,4-benzodioxin-2-ylmethyl)-2,2-dimethylpropanamide	Q2MJR3	0.809133	0.0511688
Angelol B	Q2MJR3	0.875186	0.0223955
Irisflorentin	Q2MJR3	0.709082	0.114639
Methyl cinnamate	Q2MJR3	0.783712	0.0651119
Casticin	Q2MJR3	0.682933	0.13486
1,2,3,6,7-Pentamethoxyxanthone	Q2MJR3	0.884936	0.0190977
N-[2-chloro-6-(trifluoromethoxy)phenyl]-2,2-dimethylpropanamide	Q2MJR3	0.917822	0.00985228
N1-(6-methyl-4-oxo-3,4-dihydroquinazolin-2-yl)-4-nitrobenzamide	Q2MJR3	0.892459	0.0167259
L-Cysteine-glutathione gisulfide	Q2MJR3	-0.903346	0.0135614
Debromohymenialdisine	Q2MJR3	0.777938	0.0684922
Testosterone undecanoate	Q2MJR3	0.586696	0.22093
3-hydroxy-3-methylpentanedioic acid	Q2MJR3	0.952475	0.00333427
octadec-9-ynoic acid	Q2MJR3	0.91751	0.00992633
Flavokawain B	Q2MJR3	0.771093	0.0726006
Astragalus polyphenols	Q2MJR3	0.823257	0.0440967
Isomucronulatol	Q2MJR3	0.963188	0.00200772
Sinapyl Alcohol	Q2MJR3	0.903345	0.0135618
S-Adenosylmethionine	Q2MJR3	-0.897399	0.0152505
6,7-Dimethoxy-4-Methylcoumarin	Q2MJR3	0.91279	0.0110767
Docosatrienoic acid	Q2MJR3	0.840687	0.0360491
Benzamide	Q2MJR3	0.753756	0.0834886
Curcumol	Q2MJR3	0.868781	0.024698
4-(2,3-dihydro-1,4-benzodioxin-6-yl)-1,2-diphenylbut-2-ene-1,4-dione	Q2MJR3	0.756768	0.0815477
5'-S-Methyl-5'-thioadenosine	I1LS00	-0.84798	0.0329085
3-Methylcrotonylglycine	I1LS00	0.798614	0.0567506
NNK	I1LS00	0.967227	0.00159353
N-(6-methoxypyridin-3-yl)thiophene-2-carboxamide	I1LS00	0.977039	0.000784781
DHZROG	I1LS00	0.79358	0.0595163
N'2-(2-furylcarbonyl)-3-chloro-4-methylthiophene-2-carbohydrazide	I1LS00	0.881554	0.0202132
4-amino-1-(2-furylmethyl)-6-hydroxy-1,2-dihydropyrimidine-2-thione	I1LS00	0.911499	0.0114021
Methyl 4-hydroxy-3-methoxycinnamate	I1LS00	0.89019	0.0174254
Pantothenic acid	I1LS00	0.899261	0.0147113
1-(3-ethyl-2,4-dihydroxy-6-methoxyphenyl)butan-1-one	I1LS00	0.746512	0.08824
1-(3,4-dimethoxyphenyl)ethan-1-one oxime	I1LS00	0.898244	0.0150045
Isoeugenyl acetate	I1LS00	0.881425	0.0202563
Adenosine 5'-monophosphate	I1LS00	-0.847214	0.0332319
N6,N6,N6-Trimethyl-L-lysine	I1LS00	0.811569	0.049914
N-(9H-Purin-6-ylcarbamoyl)threonine	I1LS00	0.858919	0.0284519
4-oxo-5-phenylpentanoic acid	I1LS00	0.728803	0.100349
2-Methoxybenzaldehyde	I1LS00	0.779389	0.0676355
Nortanshinone	I1LS00	0.885455	0.0189295
Argininosuccinic acid	I1LS00	-0.85659	0.0293749
2-Aminoadipic acid	I1LS00	0.826126	0.0427199
4-[1-(acetyloxy)prop-2-en-1-yl]-2-methoxyphenyl 2-methylpropanoate	I1LS00	0.900391	0.0143888
2-(2-amino-3-methylbutanamido)-3-phenylpropanoic acid	I1LS00	0.811192	0.0501073
Apocynin	I1LS00	0.825342	0.0430943
trans-Zeatin-riboside	I1LS00	0.895623	0.0157732
Methyl Eugenol	I1LS00	0.678018	0.138818
4-[2-(2-oxo-1-imidazolidinyl)ethyl]-1lambda~6~,4-thiazinane-1,1-dione	I1LS00	0.917606	0.00990355
Curcumin	I1LS00	0.804522	0.0535829
N1-(2,3-dihydro-1,4-benzodioxin-2-ylmethyl)-2,2-dimethylpropanamide	I1LS00	0.825547	0.0429961
Angelol B	I1LS00	0.849376	0.0323226
Irisflorentin	I1LS00	0.692555	0.127253
Methyl cinnamate	I1LS00	0.77416	0.0707462
Casticin	I1LS00	0.6758	0.140621
1,2,3,6,7-Pentamethoxyxanthone	I1LS00	0.882294	0.0199667
N-[2-chloro-6-(trifluoromethoxy)phenyl]-2,2-dimethylpropanamide	I1LS00	0.904595	0.0132191
N1-(6-methyl-4-oxo-3,4-dihydroquinazolin-2-yl)-4-nitrobenzamide	I1LS00	0.851254	0.0315426
L-Cysteine-glutathione gisulfide	I1LS00	-0.889965	0.0174955
Debromohymenialdisine	I1LS00	0.809345	0.051059
Testosterone undecanoate	I1LS00	0.62012	0.189053
3-hydroxy-3-methylpentanedioic acid	I1LS00	0.920934	0.00912991
octadec-9-ynoic acid	I1LS00	0.930073	0.00716378
Flavokawain B	I1LS00	0.733268	0.0972307
Astragalus polyphenols	I1LS00	0.786677	0.0634065
Isomucronulatol	I1LS00	0.95662	0.00278197
Sinapyl Alcohol	I1LS00	0.884225	0.0193298
S-Adenosylmethionine	I1LS00	-0.883318	0.0196277
6,7-Dimethoxy-4-Methylcoumarin	I1LS00	0.919722	0.00940818
Docosatrienoic acid	I1LS00	0.834435	0.0388484
Benzamide	I1LS00	0.787606	0.0628761
Curcumol	I1LS00	0.890048	0.0174697
4-(2,3-dihydro-1,4-benzodioxin-6-yl)-1,2-diphenylbut-2-ene-1,4-dione	I1LS00	0.737923	0.094026
5'-S-Methyl-5'-thioadenosine	C6T981	0.964869	0.00182962
3-Methylcrotonylglycine	C6T981	-0.953665	0.00317059
NNK	C6T981	-0.920599	0.00920646
N-(6-methoxypyridin-3-yl)thiophene-2-carboxamide	C6T981	-0.917349	0.00996458
DHZROG	C6T981	-0.918795	0.00962353
N'2-(2-furylcarbonyl)-3-chloro-4-methylthiophene-2-carbohydrazide	C6T981	-0.953511	0.00319154
4-amino-1-(2-furylmethyl)-6-hydroxy-1,2-dihydropyrimidine-2-thione	C6T981	-0.948039	0.00397977
Methyl 4-hydroxy-3-methoxycinnamate	C6T981	-0.921987	0.00889162
Pantothenic acid	C6T981	-0.96711	0.00160484
1-(3-ethyl-2,4-dihydroxy-6-methoxyphenyl)butan-1-one	C6T981	-0.921317	0.0090429
1-(3,4-dimethoxyphenyl)ethan-1-one oxime	C6T981	-0.934181	0.00635569
Isoeugenyl acetate	C6T981	-0.84844	0.032715
Adenosine 5'-monophosphate	C6T981	0.807854	0.0518333
N6,N6,N6-Trimethyl-L-lysine	C6T981	-0.935526	0.00610126
N-(9H-Purin-6-ylcarbamoyl)threonine	C6T981	-0.940463	0.00521146
4-oxo-5-phenylpentanoic acid	C6T981	-0.865536	0.0259052
2-Methoxybenzaldehyde	C6T981	-0.913384	0.0109287
Nortanshinone	C6T981	-0.955608	0.00291229
Argininosuccinic acid	C6T981	0.968516	0.00147122
2-Aminoadipic acid	C6T981	-0.96199	0.00213964
4-[1-(acetyloxy)prop-2-en-1-yl]-2-methoxyphenyl 2-methylpropanoate	C6T981	-0.938685	0.00552395
2-(2-amino-3-methylbutanamido)-3-phenylpropanoic acid	C6T981	-0.924878	0.008253
Apocynin	C6T981	-0.894269	0.0161776
trans-Zeatin-riboside	C6T981	-0.902707	0.0137383
Methyl Eugenol	C6T981	-0.860247	0.0279317
4-[2-(2-oxo-1-imidazolidinyl)ethyl]-1lambda~6~,4-thiazinane-1,1-dione	C6T981	-0.91527	0.0104645
Curcumin	C6T981	-0.947355	0.00408429
N1-(2,3-dihydro-1,4-benzodioxin-2-ylmethyl)-2,2-dimethylpropanamide	C6T981	-0.950677	0.00358909
Angelol B	C6T981	-0.910863	0.0115641
Irisflorentin	C6T981	-0.900685	0.0143054
Methyl cinnamate	C6T981	-0.859774	0.0281161
Casticin	C6T981	-0.908368	0.0122101
1,2,3,6,7-Pentamethoxyxanthone	C6T981	-0.94753	0.0040574
N-[2-chloro-6-(trifluoromethoxy)phenyl]-2,2-dimethylpropanamide	C6T981	-0.929501	0.00727995
N1-(6-methyl-4-oxo-3,4-dihydroquinazolin-2-yl)-4-nitrobenzamide	C6T981	-0.884115	0.0193658
L-Cysteine-glutathione gisulfide	C6T981	0.960941	0.00225857
Debromohymenialdisine	C6T981	-0.753574	0.0836065
Testosterone undecanoate	C6T981	-0.882145	0.0200163
3-hydroxy-3-methylpentanedioic acid	C6T981	-0.954009	0.00312416
octadec-9-ynoic acid	C6T981	-0.911441	0.0114167
Flavokawain B	C6T981	-0.938337	0.0055862
Astragalus polyphenols	C6T981	-0.964168	0.00190289
Isomucronulatol	C6T981	-0.946065	0.00428507
Sinapyl Alcohol	C6T981	-0.869427	0.024461
S-Adenosylmethionine	C6T981	0.953775	0.0031557
6,7-Dimethoxy-4-Methylcoumarin	C6T981	-0.897256	0.0152923
Docosatrienoic acid	C6T981	-0.924644	0.0083039
Benzamide	C6T981	-0.807671	0.0519286
Curcumol	C6T981	-0.871788	0.0236037
[truncated: 451 more rows]
