# Supplementary material for: Integrated Transcriptomic, Proteomic, and Metabolomic Analyses Revealed Molecular Mechanism for Salt Resistance in Soybean (Glycine max L.) Seedlings
Source: Int J Mol Sci. 2024 Dec 18;25(24):13559. doi: 10.3390/ijms252413559 (PMC11678865; doi:10.3390/ijms252413559)
Supplement: Supplementary file 1 [file ijms-25-13559-s001.zip › Supplementary materials-Table/Table s2-2h.xlsx]

## Sheet: Table s2-2h
gene_id	S_2h_1	S_2h_2	S_2h_3	CK_1	S_2h	CK1	log2FoldChange	pvalue	padj	gene_name	gene_chr	gene_start	gene_end	gene_strand	gene_length	gene_biotype	gene_description	tf_family
GLYMA_17G187600	2176.72	2046.17	2342.85	216.381	2188.58	216.381	3.33819	2.94e-50	9.49e-46	SRC1	17	24169536	24170984	+	1449	protein_coding	hypothetical protein	-
GLYMA_05G079700	7193.25	5857.49	6217.1	850.271	6422.61	850.271	2.91716	6e-46	9.67e-42	-	5	11307078	11309449	-	1031	protein_coding	hypothetical protein	-
GLYMA_12G015700	988.149	839.335	996.676	72.4446	941.387	72.4446	3.69953	2.57e-38	2.76e-34	-	12	1122541	1123618	-	1078	protein_coding	hypothetical protein	-
GLYMA_19G114700	20864.8	25729	33819.7	3443.02	26804.5	3443.02	2.9607	3.31e-33	2.66e-29	-	19	36979414	36982721	-	3308	protein_coding	hypothetical protein	-
GLYMA_15G209300	477.622	344.005	628.435	21.924	483.354	21.924	4.46134	2.41e-23	1.55e-19	-	15	31461926	31463528	-	1603	protein_coding	PGIP2 [Source:Projected from Arabidopsis thaliana (AT5G06870) UniProtKB/TrEMBL;Acc:A0A178UDM1]	-
GLYMA_10G248900	1626.31	1251.95	1382.56	264.041	1420.27	264.041	2.42726	3.19e-23	1.71e-19	-	10	47715012	47716895	+	762	protein_coding	hypothetical protein	-
GLYMA_03G202400	177.488	110.909	108.047	1150.53	132.148	1150.53	-3.12126	4.93e-22	2.27e-18	-	3	41082945	41085407	-	2463	protein_coding	hypothetical protein	-
GLYMA_05G245600	1403.95	1116.61	1807.03	221.147	1442.53	221.147	2.70502	1.34e-21	4.64e-18	-	5	41954908	41955938	-	1031	protein_coding	hypothetical protein	-
GLYMA_13G084000	2306.35	2425.9	2085.96	8224.37	2272.73	8224.37	-1.85528	1.39e-21	4.64e-18	-	13	19466653	19471575	-	2997	protein_coding	hypothetical protein	FAD_binding_6
GLYMA_20G144800	641.15	435.176	640.563	58.1463	572.296	58.1463	3.29831	1.44e-21	4.64e-18	-	20	38334461	38336510	-	1460	protein_coding	hypothetical protein	-
GLYMA_09G163900	325.062	433.296	652.691	21.924	470.35	21.924	4.42216	1.77e-21	5.2e-18	-	9	38821800	38822829	+	1030	protein_coding	hypothetical protein	-
GLYMA_16G037900	6225.04	7977.91	9679	1618.56	7960.65	1618.56	2.29811	1.98e-21	5.32e-18	-	16	3584655	3585466	+	812	protein_coding	hypothetical protein	-
GLYMA_15G228800	121.649	102.45	106.944	787.358	110.348	787.358	-2.83507	9.18e-21	2.28e-17	-	15	42801390	42805348	-	1023	protein_coding	hypothetical protein	UBX
GLYMA_06G109200	3063.16	3696.65	3002.16	12000.1	3253.99	12000.1	-1.8826	1.31e-20	3.01e-17	-	6	8794670	8799350	+	3133	protein_coding	hypothetical protein	FAD_binding_6
GLYMA_16G109900	2741.09	2544.32	2545.71	732.071	2610.38	732.071	1.83422	6.78e-20	1.46e-16	-	16	23799191	23801168	-	1269	protein_coding	hypothetical protein	-
GLYMA_09G134500	1988.26	1830	1888.61	507.112	1902.29	507.112	1.90734	8.86e-20	1.78e-16	-	9	33456423	33457912	+	1490	protein_coding	hypothetical protein	C2
GLYMA_06G142900	988.149	645.715	738.687	122.012	790.85	122.012	2.69631	1.05e-18	2e-15	-	6	11634918	11636457	-	1540	protein_coding	hypothetical protein	-
GLYMA_10G151000	3505.88	2627.97	4692.32	668.206	3608.73	668.206	2.43289	2.06e-18	3.69e-15	-	10	38606877	38609056	-	914	protein_coding	hypothetical protein	-
GLYMA_01G230200	1960.34	1929.63	2187.4	569.071	2025.79	569.071	1.83163	4.65e-18	7.88e-15	-	1	55772244	55776690	+	1005	protein_coding	hypothetical protein	-
GLYMA_07G125500	2353.21	2390.18	2160.94	676.785	2301.44	676.785	1.76589	7.26e-18	1.17e-14	-	7	14997798	14998799	-	1002	protein_coding	hypothetical protein	-
GLYMA_01G124500	213.384	300.77	221.606	1292.56	245.253	1292.56	-2.39642	1.08e-17	1.65e-14	-	1	42969804	42973300	-	1181	protein_coding	hypothetical protein	Ferritin
GLYMA_16G096200	18.9453	31.0169	31.973	373.661	27.3117	373.661	-3.77581	8.72e-17	1.28e-13	-	16	18245957	18246472	-	483	protein_coding	hypothetical protein	Lipoxygenase
GLYMA_12G201000	1402.95	1006.64	1483.99	278.34	1297.86	278.34	2.22079	1.6e-16	2.24e-13	-	12	36185139	36186067	+	929	protein_coding	hypothetical protein	-
GLYMA_20G237200	1734.99	995.36	2104.71	255.462	1611.69	255.462	2.65695	1.07e-15	1.44e-12	-	20	46924535	46926634	+	852	protein_coding	hypothetical protein	-
GLYMA_07G038500	4987.61	4836.75	3912.84	13800.7	4579.07	13800.7	-1.59149	9.82e-15	1.27e-11	-	7	3183290	3184431	+	1142	protein_coding	hypothetical protein	-
GLYMA_13G220900	1175.61	1216.24	2155.42	276.433	1515.76	276.433	2.45453	2.13e-14	2.64e-11	-	13	33399883	33405248	-	2805	protein_coding	hypothetical protein	-
GLYMA_06G074300	1665.2	2188.1	3042.95	503.299	2298.75	503.299	2.1911	4.02e-14	4.8e-11	-	6	5724246	5730063	+	3948	protein_coding	hypothetical protein	zf-CHY
GLYMA_19G112700	392.867	643.835	538.029	2183.82	524.91	2183.82	-2.05638	6.65e-14	7.65e-11	-	19	36695007	36695860	+	854	protein_coding	hypothetical protein	-
GLYMA_18G191600	239.31	282.911	340.678	36.2223	287.633	36.2223	2.98846	1.12e-13	1.24e-10	-	18	46251357	46252417	-	1061	protein_coding	hypothetical protein	-
GLYMA_02G213700	715.934	461.493	897.45	115.339	691.626	115.339	2.58321	1.75e-13	1.88e-10	-	2	39982043	39985145	-	1456	protein_coding	hypothetical protein	-
GLYMA_17G096700	1356.09	1722.85	1784.98	483.282	1621.3	483.282	1.74611	2.21e-13	2.3e-10	-	17	7613823	7616193	-	2028	protein_coding	hypothetical protein	Homeobox
GLYMA_08G053500	1517.62	1511.37	2769.52	389.866	1932.84	389.866	2.30925	3.14e-13	3.17e-10	-	8	4137943	4139276	-	1334	protein_coding	hypothetical protein	-
GLYMA_13G237000	1110.8	896.669	1617.39	259.275	1208.29	259.275	2.21978	5.36e-13	5.24e-10	-	13	34742116	34743394	+	891	protein_coding	hypothetical protein	-
GLYMA_01G161500	4571.81	4004	4519.22	1652.88	4365.01	1652.88	1.40093	8.39e-13	7.96e-10	-	1	49956121	49958722	+	1023	protein_coding	hypothetical protein	Rhodanese
GLYMA_16G007700	9343.04	9427.25	9851	22883.9	9540.43	22883.9	-1.26223	1.41e-12	1.3e-09	-	16	651716	652917	+	1202	protein_coding	hypothetical protein	-
GLYMA_11G171400	2003.22	1537.68	2340.65	562.399	1960.52	562.399	1.80121	1.74e-12	1.54e-09	-	11	18518857	18523733	-	2246	protein_coding	hypothetical protein	-
GLYMA_07G132000	2414.04	2373.26	2636.12	921.762	2474.47	921.762	1.42453	1.77e-12	1.54e-09	-	7	15577559	15579061	+	815	protein_coding	hypothetical protein	-
GLYMA_04G105900	3.98849	12.2188	20.9478	3006.45	12.385	3006.45	-7.92876	2.3e-12	1.95e-09	-	4	10789400	10791837	+	684	protein_coding	hypothetical protein	Lipoxygenase
GLYMA_10G179200	167.517	190.801	112.457	780.686	156.925	780.686	-2.31172	3.29e-12	2.72e-09	-	10	41242175	41250202	+	8028	protein_coding	hypothetical protein	-
GLYMA_16G040400	1494.69	1851.61	1433.27	4535.41	1593.19	4535.41	-1.50897	4.57e-12	3.69e-09	-	16	3796321	3797161	-	841	protein_coding	hypothetical protein	-
GLYMA_14G038300	401.841	392.88	887.527	4.76609	560.749	4.76609	6.87808	7.86e-12	6.18e-09	-	14	2859830	2861347	+	1337	protein_coding	hypothetical protein	-
GLYMA_11G082300	5362.53	4254.95	4644.91	1790.14	4754.13	1790.14	1.40908	9.94e-12	7.63e-09	-	11	6185688	6188813	-	1468	protein_coding	hypothetical protein	Rhodanese
GLYMA_20G135200	934.304	976.561	1060.62	331.72	990.496	331.72	1.57797	1.84e-11	1.38e-08	-	20	37465148	37466721	-	1451	protein_coding	hypothetical protein	-
GLYMA_19G147200	167.517	120.308	266.809	9.53218	184.878	9.53218	4.27536	2.44e-11	1.76e-08	GMPM1	19	40809155	40810570	-	870	protein_coding	hypothetical protein	-
GLYMA_18G205800	734.88	925.807	557.874	2586.08	739.52	2586.08	-1.80514	2.46e-11	1.76e-08	-	18	48947662	48950635	-	1118	protein_coding	hypothetical protein	Ferritin
GLYMA_13G293500	43.8734	76.1323	47.4083	382.24	55.8047	382.24	-2.77193	8.23e-11	5.77e-08	-	13	39318403	39319927	+	1525	protein_coding	hypothetical protein	-
GLYMA_05G224500	227.344	152.265	254.682	25.7369	211.43	25.7369	3.03676	1.46e-10	1e-07	-	5	40342583	40345336	+	1703	protein_coding	hypothetical protein	-
GLYMA_04G101000	1089.86	1320.57	1672.52	417.51	1360.98	417.51	1.70439	1.56e-10	1.05e-07	-	4	9280374	9284374	-	3545	protein_coding	hypothetical protein	-
GLYMA_14G041300	320.077	181.402	257.989	36.2223	253.156	36.2223	2.80442	1.72e-10	1.13e-07	-	14	3116248	3122893	+	2087	protein_coding	hypothetical protein	-
GLYMA_05G098600	25.9252	31.9568	30.8705	244.977	29.5842	244.977	-3.04971	2.5e-10	1.61e-07	-	5	26207237	26209499	+	777	protein_coding	hypothetical protein	Lipoxygenase
GLYMA_04G118700	2468.88	2859.19	3051.77	1114.31	2793.28	1114.31	1.32571	3.45e-10	2.18e-07	-	4	14122926	14124014	+	1089	protein_coding	hypothetical protein	-
GLYMA_15G071300	283.183	168.243	292.167	37.1755	247.864	37.1755	2.73581	7.12e-10	4.41e-07	-	15	5466051	5469568	+	2988	protein_coding	hypothetical protein	-
GLYMA_07G126600	1273.33	1889.21	1894.13	4820.42	1685.55	4820.42	-1.51601	9.38e-10	5.7e-07	-	7	15122531	15127433	-	1555	protein_coding	hypothetical protein	-
GLYMA_08G181000	1241.42	1730.37	1499.42	3919.63	1490.4	3919.63	-1.39487	1.09e-09	6.49e-07	GmSGT3	8	14523562	14525363	-	1802	protein_coding	hypothetical protein	UDPGT
GLYMA_07G155200	297.143	544.205	465.263	1575.67	435.537	1575.67	-1.85487	1.21e-09	7.07e-07	-	7	19063419	19066342	-	1091	protein_coding	hypothetical protein	Ferritin
GLYMA_18G013800	247.287	197.38	357.216	43.848	267.294	43.848	2.60613	1.26e-09	7.23e-07	-	18	969920	971154	+	1235	protein_coding	hypothetical protein	-
GLYMA_17G238900	709.952	728.426	596.462	1774.89	678.28	1774.89	-1.38717	1.49e-09	8.43e-07	-	17	39439399	39442109	+	1714	protein_coding	hypothetical protein	-
GLYMA_03G101200	108.686	242.496	368.241	21.924	239.808	21.924	3.45008	2.74e-09	1.53e-06	-	3	29047464	29057289	+	1854	protein_coding	hypothetical protein	-
GLYMA_17G231000	746.845	951.184	736.482	2132.35	811.504	2132.35	-1.39321	2.94e-09	1.61e-06	-	17	38609856	38610552	-	697	protein_coding	hypothetical protein	-
GLYMA_06G270500	2519.73	2757.68	4561.12	987.534	3279.51	987.534	1.73133	3.15e-09	1.69e-06	-	6	45968696	45969944	+	632	protein_coding	hypothetical protein	-
GLYMA_14G092500	670.067	788.58	646.075	1793.96	701.574	1793.96	-1.35394	3.23e-09	1.71e-06	-	14	8580513	8581237	+	725	protein_coding	hypothetical protein	-
GLYMA_18G238700	120.652	104.329	208.376	10.4854	144.452	10.4854	3.78167	3.3e-09	1.71e-06	-	18	52756503	52759147	+	1141	protein_coding	hypothetical protein	-
GLYMA_08G136200	78.7727	137.226	244.759	2.85965	153.586	2.85965	5.74505	6.17e-09	3.16e-06	-	8	10409270	10412599	+	2751	protein_coding	hypothetical protein	-
GLYMA_14G020000	426.769	348.705	710.022	106.76	495.165	106.76	2.21225	6.92e-09	3.38e-06	-	14	1419192	1421549	+	1758	protein_coding	hypothetical protein	Glyco_hydro_17
GLYMA_13G176400	1182.59	1634.49	2085.96	517.597	1634.35	517.597	1.65851	7.02e-09	3.38e-06	-	13	29058518	29061005	-	2488	protein_coding	hypothetical protein	ubiquitin
GLYMA_16G033700	1708.07	2333.78	1979.02	4892.87	2006.96	4892.87	-1.28553	7.03e-09	3.38e-06	-	16	3162563	3164829	-	1733	protein_coding	hypothetical protein	UDPGT
GLYMA_17G067800	604.257	472.772	1065.03	156.328	714.02	156.328	2.19039	7.03e-09	3.38e-06	-	17	5288105	5291690	-	3340	protein_coding	hypothetical protein	-
GLYMA_08G193500	564.372	578.042	681.356	205.895	607.923	205.895	1.56147	7.17e-09	3.4e-06	-	8	15578658	15585462	-	3448	protein_coding	hypothetical protein	-
GLYMA_04G087800	107.689	91.1708	83.7914	398.445	94.2172	398.445	-2.07939	7.3e-09	3.41e-06	-	4	7517593	7519983	-	2055	protein_coding	hypothetical protein	-
GLYMA_04G209200	274.209	182.342	269.014	46.7077	241.855	46.7077	2.37135	8.06e-09	3.71e-06	-	4	48140621	48147417	+	3640	protein_coding	hypothetical protein	Aa_trans
GLYMA_10G151100	483.605	310.169	661.511	104.854	485.095	104.854	2.20866	8.59e-09	3.9e-06	-	10	38607998	38608397	+	400	protein_coding	hypothetical protein	-
GLYMA_15G089300	368.936	446.455	665.921	121.059	493.77	121.059	2.02712	9.84e-09	4.41e-06	-	15	6871510	6874512	-	1409	protein_coding	hypothetical protein	Lipase_GDSL
GLYMA_16G212500	299.137	189.861	269.014	51.4738	252.671	51.4738	2.29451	1.42e-08	6.23e-06	-	16	37081156	37082204	+	1049	protein_coding	hypothetical protein	-
GLYMA_19G232400	3599.61	3022.73	3171.94	1467.96	3264.76	1467.96	1.15316	1.43e-08	6.23e-06	-	19	48255346	48257445	-	1152	protein_coding	hypothetical protein	-
GLYMA_15G115300	344.007	495.33	356.113	106.76	398.484	106.76	1.90099	1.47e-08	6.31e-06	-	15	9076848	9077830	+	983	protein_coding	hypothetical protein	-
GLYMA_03G050100	103.701	116.548	57.3309	458.498	92.5267	458.498	-2.30471	1.5e-08	6.35e-06	-	3	6536628	6540105	+	1179	protein_coding	hypothetical protein	Ferritin
GLYMA_17G041600	917.353	649.474	780.583	268.808	782.47	268.808	1.54123	1.63e-08	6.84e-06	-	17	3097588	3099547	+	1675	protein_coding	hypothetical protein	-
GLYMA_19G104600	362.953	312.988	269.014	914.136	314.985	914.136	-1.53633	1.78e-08	7.37e-06	-	19	35406272	35410906	-	3146	protein_coding	hypothetical protein	Pkinase_Tyr
GLYMA_11G118100	728.897	730.306	1041.88	279.293	833.694	279.293	1.57703	2.31e-08	9.45e-06	-	11	8968731	8973127	-	2576	protein_coding	hypothetical protein	-
GLYMA_18G057800	117.661	195.5	277.835	25.7369	196.998	25.7369	2.93487	2.43e-08	9.8e-06	-	18	5091664	5092195	-	525	protein_coding	hypothetical protein	UDPGT
GLYMA_11G170300	269.223	242.496	350.601	0.953218	287.44	0.953218	8.23498	2.7e-08	1.07e-05	-	11	18242402	18247271	+	2254	protein_coding	hypothetical protein	-
GLYMA_07G212800	3387.23	3051.87	2598.63	6770.71	3012.58	6770.71	-1.16816	2.72e-08	1.07e-05	-	7	38482588	38486164	-	2344	protein_coding	hypothetical protein	-
GLYMA_13G118300	497.564	298.89	367.138	99.1347	387.864	99.1347	1.96786	3.22e-08	1.24e-05	-	13	23111190	23112887	-	1261	protein_coding	hypothetical protein	-
GLYMA_06G239900	336.031	490.63	508.261	1293.52	444.974	1293.52	-1.53984	3.24e-08	1.24e-05	-	6	39530793	39532182	+	1239	protein_coding	hypothetical protein	Cu_bind_like
GLYMA_13G272500	29.9137	23.4976	35.2806	208.755	29.564	208.755	-2.82437	3.46e-08	1.31e-05	-	13	37446151	37449812	-	1877	protein_coding	hypothetical protein	-
GLYMA_14G017100	643.144	629.736	756.327	1623.33	676.403	1623.33	-1.26359	3.67e-08	1.38e-05	-	14	1229583	1236592	-	2934	protein_coding	hypothetical protein	-
GLYMA_03G029900	3905.73	5443.93	4404.56	1952.19	4584.74	1952.19	1.23183	4.23e-08	1.55e-05	-	3	3326523	3329073	-	1933	protein_coding	hypothetical protein	p450
GLYMA_13G250700	489.587	436.116	404.624	1126.7	443.442	1126.7	-1.3449	4.24e-08	1.55e-05	-	13	35806195	35808484	-	2290	protein_coding	hypothetical protein	-
GLYMA_13G301200	678.044	742.525	932.73	282.153	784.433	282.153	1.4746	4.64e-08	1.68e-05	-	13	39883555	39884766	-	1212	protein_coding	hypothetical protein	-
GLYMA_02G086100	321.074	307.349	410.137	98.1815	346.186	98.1815	1.81701	5.42e-08	1.93e-05	-	2	7499967	7510307	+	7045	protein_coding	hypothetical protein	-
GLYMA_01G012100	226.347	194.56	84.8939	18.1111	168.6	18.1111	3.22055	5.48e-08	1.93e-05	-	1	1162070	1167484	-	2209	protein_coding	hypothetical protein	Lipase_3
GLYMA_12G112000	1300.25	872.232	1888.61	386.053	1353.7	386.053	1.80946	5.52e-08	1.93e-05	-	12	10904580	10907950	-	3371	protein_coding	hypothetical protein	-
GLYMA_06G102700	937.296	865.653	1052.9	385.1	951.951	385.1	1.30524	5.75e-08	1.99e-05	-	6	8158319	8162265	-	3482	protein_coding	hypothetical protein	-
GLYMA_02G118500	147.574	262.234	400.214	42.8948	270.007	42.8948	2.65286	7.31e-08	2.51e-05	-	2	11677001	11682244	+	2210	protein_coding	hypothetical protein	-
GLYMA_18G258000	576.337	688.011	555.669	1465.1	606.672	1465.1	-1.27138	8.13e-08	2.76e-05	-	18	54359057	54361006	+	1950	protein_coding	hypothetical protein	-
GLYMA_08G264800	996.126	1233.16	1566.68	463.264	1265.32	463.264	1.4492	8.91e-08	2.99e-05	-	8	30675668	30682770	+	3635	protein_coding	hypothetical protein	CTP_synth_N
GLYMA_11G053400	502.55	777.302	697.894	1767.27	659.248	1767.27	-1.42251	9.34e-08	3.11e-05	-	11	4009140	4011768	-	2629	protein_coding	hypothetical protein	UDPGT
GLYMA_15G017000	247.287	360.924	607.487	82.93	405.232	82.93	2.28761	9.53e-08	3.13e-05	-	15	1317988	1321455	-	2472	protein_coding	hypothetical protein	-
GLYMA_01G006200	901.399	722.787	1244.74	315.515	956.31	315.515	1.59903	1.02e-07	3.32e-05	-	1	599475	602191	+	2717	protein_coding	hypothetical protein	-
GLYMA_17G042100	5919.92	7307.76	9416.61	3073.18	7548.1	3073.18	1.2963	1.31e-07	4.23e-05	-	17	3123414	3125634	+	2221	protein_coding	hypothetical protein	ubiquitin
GLYMA_02G096800	611.236	506.609	524.799	1303.05	547.548	1303.05	-1.25083	1.47e-07	4.69e-05	-	2	8700742	8705334	-	2844	protein_coding	hypothetical protein	G6PD_C
GLYMA_13G176100	1060.94	1224.7	1692.36	489.001	1326	489.001	1.43871	1.73e-07	5.48e-05	-	13	29044458	29047344	-	2887	protein_coding	hypothetical protein	ubiquitin
GLYMA_13G111500	509.53	565.823	799.325	204.942	624.893	204.942	1.60756	1.81e-07	5.67e-05	-	13	22502847	22508352	+	3021	protein_coding	hypothetical protein	-
GLYMA_16G116200	465.657	524.467	962.498	171.579	650.874	171.579	1.92252	2.08e-07	6.44e-05	-	16	25892277	25904773	+	3699	protein_coding	hypothetical protein	-
GLYMA_05G224400	85.7526	93.0506	147.737	10.4854	108.847	10.4854	3.37364	2.32e-07	7.12e-05	-	5	40325845	40327778	-	1934	protein_coding	hypothetical protein	zf-CCCH
GLYMA_19G178100	90.7382	83.6516	72.7662	322.188	82.3853	322.188	-1.96616	2.44e-07	7.43e-05	-	19	43724429	43726244	+	1668	protein_coding	hypothetical protein	-
GLYMA_05G103300	186.462	250.015	113.559	700.615	183.345	700.615	-1.93111	2.69e-07	8.04e-05	-	5	27423781	27425313	+	1278	protein_coding	hypothetical protein	-
GLYMA_15G154700	80.767	89.291	158.763	463.264	109.607	463.264	-2.0834	2.95e-07	8.66e-05	-	15	12883541	12885231	-	1341	protein_coding	hypothetical protein	-
GLYMA_14G059200	1503.66	1725.67	2138.88	754.949	1789.4	754.949	1.24474	2.96e-07	8.66e-05	-	14	4790214	4795140	-	2351	protein_coding	hypothetical protein	PI-PLC-X
GLYMA_12G095700	3062.17	3465.43	3611.85	1657.65	3379.81	1657.65	1.02775	3.2e-07	9.24e-05	-	12	8033041	8036166	+	1969	protein_coding	hypothetical protein	DnaJ_C
GLYMA_16G047100	321.074	375.962	356.113	870.288	351.05	870.288	-1.30968	3.21e-07	9.24e-05	-	16	4464748	4471447	+	5053	protein_coding	hypothetical protein	Pkinase_Tyr
GLYMA_18G272200	1233.44	1081.83	918.397	2425.94	1077.89	2425.94	-1.16997	3.56e-07	0.00010145	-	18	55515800	55518328	-	1594	protein_coding	hypothetical protein	-
GLYMA_01G008500	1313.21	1740.7	1959.17	684.411	1671.03	684.411	1.2876	3.73e-07	0.000105469	-	1	827132	832098	-	2380	protein_coding	hypothetical protein	Malic_M
GLYMA_04G061500	249.281	316.748	388.086	89.6025	318.038	89.6025	1.82673	3.79e-07	0.000106331	-	4	5015260	5017719	-	1746	protein_coding	hypothetical protein	Pkinase
GLYMA_18G054000	1512.64	2473.83	2148.81	799.75	2045.09	799.75	1.35461	3.86e-07	0.000107159	-	18	4683712	4686508	+	1267	protein_coding	hypothetical protein	-
GLYMA_05G002200	434.746	525.407	658.203	183.971	539.452	183.971	1.55131	3.96e-07	0.000109234	-	5	170548	171363	+	816	protein_coding	hypothetical protein	-
GLYMA_06G089600	248.284	251.895	203.966	643.422	234.715	643.422	-1.45371	4.25e-07	0.000116135	-	6	6946270	6948702	-	2035	protein_coding	hypothetical protein	-
GLYMA_06G190200	1756.93	2211.6	2856.62	907.464	2275.05	907.464	1.32574	4.43e-07	0.000119299	-	6	16703967	16706492	-	1660	protein_coding	hypothetical protein	HALZ
GLYMA_15G074800	248.284	186.101	264.604	59.0995	232.996	59.0995	1.97794	4.44e-07	0.000119299	-	15	5733950	5736407	+	1107	protein_coding	hypothetical protein	-
GLYMA_13G371800	283.183	313.928	318.628	97.2282	305.246	97.2282	1.65039	4.51e-07	0.00012024	-	13	45682417	45683775	-	1085	protein_coding	hypothetical protein	-
GLYMA_08G150800	755.819	912.648	724.354	1787.28	797.607	1787.28	-1.16347	4.78e-07	0.000126402	-	8	11615804	11620216	-	1981	protein_coding	hypothetical protein	-
GLYMA_11G123300	65.8101	81.7717	122.379	5.71931	89.9871	5.71931	3.97368	4.9e-07	0.000128488	-	11	9389727	9390629	-	903	protein_coding	hypothetical protein	-
GLYMA_13G092500	383.892	187.041	380.369	73.3978	317.101	73.3978	2.10996	6.69e-07	0.000173892	-	13	20719315	20722074	+	2663	protein_coding	hypothetical protein	-
GLYMA_20G105300	84.7555	70.4929	143.327	1.90644	99.5252	1.90644	5.70329	6.91e-07	0.000177881	-	20	34757381	34771672	+	2605	protein_coding	hypothetical protein	Pkinase_Tyr
GLYMA_04G229900	1323.18	1632.62	2428.85	650.095	1794.88	650.095	1.4648	6.95e-07	0.000177881	-	4	49882741	49883655	+	842	protein_coding	hypothetical protein	-
GLYMA_05G204700	1283.3	945.545	1281.13	490.907	1169.99	490.907	1.25258	7.46e-07	0.000189261	-	5	38804306	38807296	-	1838	protein_coding	hypothetical protein	-
GLYMA_08G341800	663.087	363.743	632.845	168.72	553.225	168.72	1.71249	7.9e-07	0.00019908	-	8	45745300	45746386	+	1087	protein_coding	hypothetical protein	-
GLYMA_06G139300	440.728	739.705	474.083	1514.66	551.505	1514.66	-1.45663	8.47e-07	0.000211781	-	6	11364233	11365255	-	1023	protein_coding	hypothetical protein	-
GLYMA_09G047200	168.514	272.572	340.678	848.364	260.588	848.364	-1.70412	8.64e-07	0.000214369	-	9	4074372	4075961	-	1230	protein_coding	hypothetical protein	-
GLYMA_11G106300	982.166	829.936	815.863	1872.12	875.989	1872.12	-1.09557	9.35e-07	0.000230065	-	11	8091525	8096026	-	3164	protein_coding	hypothetical protein	-
GLYMA_U025900	240.307	249.075	450.93	77.2107	313.437	77.2107	2.01968	1.01e-06	0.000246871	-	KZ847135	688255	692458	-	1537	protein_coding	hypothetical protein	PP2C
GLYMA_04G191500	1209.51	1133.53	1615.19	558.586	1319.41	558.586	1.23953	1.22e-06	0.000294489	-	4	46238647	46243068	+	3625	protein_coding	hypothetical protein	-
GLYMA_20G181900	575.34	496.27	454.237	1163.88	508.616	1163.88	-1.19389	1.27e-06	0.000302551	-	20	41976535	41984128	-	2913	protein_coding	hypothetical protein	Aa_trans
GLYMA_16G137000	88.744	71.4328	144.43	10.4854	101.536	10.4854	3.27273	1.29e-06	0.000304929	-	16	29418205	29421765	-	3150	protein_coding	hypothetical protein	-
GLYMA_08G210700	230.335	196.44	183.018	554.773	203.265	554.773	-1.44797	1.4e-06	0.000329473	-	8	17025424	17026543	+	1089	protein_coding	hypothetical protein	Kelch_1
GLYMA_08G014200	135.609	171.063	196.248	500.439	167.64	500.439	-1.57897	1.45e-06	0.000337783	-	8	1100912	1103362	-	1869	protein_coding	hypothetical protein	Tubulin
GLYMA_04G089700	101.707	141.926	154.353	23.8305	132.662	23.8305	2.47621	1.6e-06	0.000368797	-	4	7821056	7827386	-	2308	protein_coding	hypothetical protein	-
GLYMA_07G053300	468.648	334.606	649.383	146.796	484.212	146.796	1.72059	1.6e-06	0.000368797	-	7	4669092	4670444	-	1353	protein_coding	hypothetical protein	-
GLYMA_02G294000	81.7641	146.625	270.117	21.924	166.169	21.924	2.92008	1.67e-06	0.000381857	-	2	47237993	47240495	+	1846	protein_coding	hypothetical protein	Glyco_hydro_17
GLYMA_08G138200	4877.93	5818.95	9888.48	804.516	6861.79	804.516	3.09236	1.74e-06	0.0003948	-	8	10592507	10597043	+	2176	protein_coding	hypothetical protein	-
GLYMA_14G156300	144.583	134.406	168.685	32.4094	149.225	32.4094	2.20195	1.77e-06	0.000398093	-	14	34086439	34087939	+	1501	protein_coding	hypothetical protein	-
GLYMA_01G124700	112.675	102.45	97.0216	340.299	104.049	340.299	-1.70899	1.78e-06	0.000398093	-	1	43008183	43010029	+	1847	protein_coding	hypothetical protein	-
GLYMA_13G261200	368.936	569.582	663.716	174.439	534.078	174.439	1.61382	1.81e-06	0.00040335	-	13	36513920	36521762	-	3115	protein_coding	hypothetical protein	C2
GLYMA_08G342000	191.448	578.982	246.964	10.4854	339.131	10.4854	5.01568	1.86e-06	0.000409339	-	8	45759318	45762185	+	2868	protein_coding	hypothetical protein	-
GLYMA_04G225500	549.415	657.934	536.926	1283.98	581.425	1283.98	-1.14236	1.87e-06	0.000409339	-	4	49557678	49558448	+	771	protein_coding	hypothetical protein	-
GLYMA_11G055200	371.927	373.142	389.189	857.896	378.086	857.896	-1.1823	1.89e-06	0.00041214	-	11	4163221	4164137	-	917	protein_coding	hypothetical protein	-
GLYMA_07G139300	46.8648	78.0121	209.478	6.67253	111.452	6.67253	4.05911	1.93e-06	0.000416843	-	7	16550454	16553127	+	1634	protein_coding	hypothetical protein	-
GLYMA_01G129400	673.058	469.953	574.412	219.24	572.474	219.24	1.38438	1.94e-06	0.000416843	-	1	44326500	44333319	-	1980	protein_coding	hypothetical protein	Aminotran_3
GLYMA_13G304400	62.8188	66.7333	55.1259	247.837	61.5593	247.837	-2.00768	2.03e-06	0.000431466	-	13	40133247	40135587	-	1397	protein_coding	hypothetical protein	-
GLYMA_05G102100	1779.86	2268.93	1993.35	4043.55	2014.05	4043.55	-1.0054	2.03e-06	0.000431466	-	5	27106100	27107900	-	1135	protein_coding	hypothetical protein	-
GLYMA_13G117700	607.248	960.583	1380.35	309.796	982.728	309.796	1.66497	2.12e-06	0.000445939	-	13	23081906	23084554	-	2649	protein_coding	Polyubiquitin 4 [Source:Projected from Arabidopsis thaliana (AT5G20620) UniProtKB/Swiss-Prot;Acc:P0CH32]	ubiquitin
GLYMA_15G022300	138.6	148.505	206.171	36.2223	164.425	36.2223	2.18094	2.13e-06	0.000446579	-	15	1750385	1754142	-	1654	protein_coding	hypothetical protein	Peptidase_M20
GLYMA_18G116300	398.849	647.595	966.908	191.597	671.117	191.597	1.8078	2.16e-06	0.000448366	-	18	14228752	14233017	+	1861	protein_coding	hypothetical protein	Amino_oxidase
GLYMA_10G256400	504.544	425.777	520.388	190.644	483.57	190.644	1.34229	2.19e-06	0.000452711	-	10	48321021	48322870	+	1542	protein_coding	hypothetical protein	-
GLYMA_19G141100	178.485	265.993	412.342	66.7253	285.607	66.7253	2.09637	2.27e-06	0.000466502	-	19	40234199	40237262	-	1595	protein_coding	hypothetical protein	-
GLYMA_11G238800	3771.12	3851.73	5283.27	2002.71	4302.04	2002.71	1.10289	2.34e-06	0.000476795	-	11	33319226	33322244	-	1945	protein_coding	hypothetical protein	-
GLYMA_18G045200	315.091	129.707	415.649	54.3334	286.816	54.3334	2.39861	2.42e-06	0.000487209	-	18	3917171	3918848	-	1199	protein_coding	hypothetical protein	-
GLYMA_13G267100	55.8389	52.6347	162.07	3.81287	90.1812	3.81287	4.56024	2.47e-06	0.000494754	-	13	37002912	37004219	-	708	protein_coding	hypothetical protein	-
GLYMA_19G113400	512.521	474.652	777.275	205.895	588.149	205.895	1.51323	2.53e-06	0.000500513	-	19	36771990	36775151	+	3162	protein_coding	hypothetical protein	-
GLYMA_02G234800	127.632	189.861	267.912	40.9884	195.135	40.9884	2.24973	2.54e-06	0.000500513	-	2	42228835	42231757	+	2923	protein_coding	hypothetical protein	Pkinase
GLYMA_14G010500	916.356	709.628	931.628	366.989	852.537	366.989	1.21555	2.55e-06	0.000500513	-	14	807239	811633	-	2833	protein_coding	hypothetical protein	-
GLYMA_13G238500	156.548	171.063	143.327	37.1755	156.979	37.1755	2.07893	2.56e-06	0.000500513	-	13	34884907	34887253	-	1381	protein_coding	hypothetical protein	-
GLYMA_06G102100	182.474	224.637	267.912	611.966	225.008	611.966	-1.44465	2.86e-06	0.000555754	-	6	8105536	8107435	-	1900	protein_coding	hypothetical protein	-
GLYMA_13G088700	1068.92	1544.26	2213.86	575.744	1609.01	575.744	1.48232	3.11e-06	0.000601223	-	13	20296948	20300209	-	1331	protein_coding	hypothetical protein	-
GLYMA_14G031000	1221.48	1212.48	1262.38	614.826	1232.11	614.826	1.0028	3.21e-06	0.000616652	-	14	2247815	2249508	+	1081	protein_coding	hypothetical protein	GST_N
GLYMA_15G251500	305.12	331.787	647.178	115.339	428.028	115.339	1.89045	3.23e-06	0.000616652	-	15	47966984	47968566	+	1036	protein_coding	hypothetical protein	GST_N
GLYMA_02G073600	95.7238	203.959	282.245	33.3626	193.976	33.3626	2.53833	3.27e-06	0.000620028	-	2	6421649	6424849	-	858	protein_coding	hypothetical protein	-
GLYMA_12G043500	776.759	785.761	1253.56	355.55	938.694	355.55	1.39987	3.31e-06	0.000624723	-	12	3148801	3150720	-	1920	protein_coding	hypothetical protein	-
GLYMA_06G077800	788.724	727.487	691.279	1505.13	735.83	1505.13	-1.03224	3.35e-06	0.000626953	-	6	6023842	6027245	-	2194	protein_coding	hypothetical protein	-
GLYMA_14G037300	2321.3	2549.96	3440.96	1257.29	2770.74	1257.29	1.13971	3.36e-06	0.000626953	-	14	2808746	2811889	+	2494	protein_coding	hypothetical protein	-
GLYMA_17G029200	645.139	529.167	836.811	257.369	670.372	257.369	1.38022	3.69e-06	0.000683886	-	17	2156911	2159974	+	1892	protein_coding	hypothetical protein	PP2C
GLYMA_13G079800	360.959	300.77	486.21	126.778	382.646	126.778	1.5924	3.77e-06	0.000695371	-	13	18621628	18623696	-	768	protein_coding	hypothetical protein	-
GLYMA_08G081700	1132.73	1397.64	1868.77	607.2	1466.38	607.2	1.27163	3.89e-06	0.000712714	-	8	6174443	6177152	-	2197	protein_coding	hypothetical protein	-
GLYMA_19G258800	137.603	101.51	175.3	26.6901	138.138	26.6901	2.36968	4.13e-06	0.000747387	-	19	50260963	50261686	+	724	protein_coding	hypothetical protein	Auxin_inducible
GLYMA_01G171900	853.537	839.335	1132.29	410.837	941.72	410.837	1.19613	4.26e-06	0.000762594	-	1	50912520	50915454	-	2049	protein_coding	hypothetical protein	-
GLYMA_13G152300	296.146	425.777	599.77	134.404	440.564	134.404	1.71184	4.33e-06	0.000771884	-	13	26688264	26691680	-	2260	protein_coding	hypothetical protein	Myb_DNA-binding
GLYMA_06G040400	350.987	391.94	587.642	148.702	443.523	148.702	1.57546	4.39e-06	0.000778527	-	6	3041657	3047267	+	2867	protein_coding	hypothetical protein	bZIP_1
GLYMA_03G122000	562.377	1017.92	1144.41	310.749	908.236	310.749	1.54704	4.5e-06	0.000792434	-	3	33466244	33470904	-	1896	protein_coding	hypothetical protein	p450
GLYMA_06G238200	255.264	191.741	371.549	73.3978	272.851	73.3978	1.89252	4.69e-06	0.00080926	-	6	38907277	38911596	-	1491	protein_coding	hypothetical protein	PP2C
GLYMA_06G043400	678.044	841.215	758.532	341.252	759.264	341.252	1.15395	4.71e-06	0.00080926	-	6	3314732	3316570	-	1839	protein_coding	hypothetical protein	-
GLYMA_13G306300	83.7583	195.5	309.808	30.503	196.355	30.503	2.68501	4.72e-06	0.00080926	-	13	40254957	40256290	+	1334	protein_coding	hypothetical protein	-
GLYMA_15G051500	243.298	242.496	167.583	592.902	217.792	592.902	-1.44307	4.88e-06	0.000832845	-	15	4044021	4048207	-	2880	protein_coding	hypothetical protein	Glyco_hydro_3_C
GLYMA_17G012300	980.172	873.172	529.209	2036.07	794.184	2036.07	-1.35749	5.3e-06	0.000899723	-	17	950397	955232	-	2121	protein_coding	hypothetical protein	-
GLYMA_14G101000	321.074	241.556	393.599	101.994	318.743	101.994	1.64253	5.63e-06	0.000949725	-	14	10003895	10007986	-	1004	protein_coding	hypothetical protein	-
GLYMA_08G069000	33.9022	76.1323	143.327	3.81287	84.4539	3.81287	4.46657	5.66e-06	0.000949741	HSP17.3-B	8	5277200	5278222	+	1023	protein_coding	hypothetical protein	-
GLYMA_04G136000	1838.7	1794.28	1316.41	3453.51	1649.79	3453.51	-1.0654	5.69e-06	0.000950758	-	4	20230680	20234591	-	1752	protein_coding	hypothetical protein	-
GLYMA_02G039700	1577.45	2143.92	2545.71	4631.69	2089.03	4631.69	-1.14892	5.72e-06	0.000950758	-	2	3723625	3724989	-	1365	protein_coding	hypothetical protein	-
GLYMA_08G342100	213.384	138.166	300.987	50.5206	217.513	50.5206	2.10413	5.82e-06	0.000962687	-	8	45767848	45768822	-	975	protein_coding	hypothetical protein	-
GLYMA_08G071300	111.678	166.363	245.861	36.2223	174.634	36.2223	2.26773	6.64e-06	0.00109176	-	8	5453068	5455249	-	2182	protein_coding	hypothetical protein	-
GLYMA_11G146800	595.283	611.878	613	1222.98	606.72	1222.98	-1.01132	6.97e-06	0.00114051	-	11	11313825	11318478	+	2348	protein_coding	hypothetical protein	-
GLYMA_02G068100	233.327	391.94	605.282	108.667	410.183	108.667	1.91534	7.14e-06	0.00115686	-	2	6001135	6002399	-	1265	protein_coding	hypothetical protein	-
GLYMA_08G199300	64.813	116.548	163.173	16.2047	114.845	16.2047	2.82348	7.53e-06	0.00121431	-	8	16097802	16102237	+	3589	protein_coding	hypothetical protein	-
GLYMA_01G166000	337.028	211.479	469.673	94.3686	339.393	94.3686	1.845	7.66e-06	0.00122862	-	1	50355756	50357120	-	1365	protein_coding	hypothetical protein	DnaJ
GLYMA_10G172700	234.324	340.246	335.165	101.041	303.245	101.041	1.58539	7.76e-06	0.00123506	-	10	40646539	40649573	-	1653	protein_coding	hypothetical protein	Cys_Met_Meta_PP
GLYMA_01G060300	55.8389	70.4929	184.12	9.53218	103.484	9.53218	3.43725	7.78e-06	0.00123506	-	1	8127582	8132640	+	2078	protein_coding	hypothetical protein	-
GLYMA_12G121000	298.14	308.289	265.707	671.066	290.712	671.066	-1.20613	8.4e-06	0.00132043	-	12	12896293	12899953	+	2385	protein_coding	hypothetical protein	bZIP_1
GLYMA_10G205200	111.678	121.248	99.2266	333.626	110.717	333.626	-1.58996	8.69e-06	0.00136028	-	10	43670446	43674500	+	1497	protein_coding	hypothetical protein	-
GLYMA_13G344200	485.599	547.025	668.126	236.398	566.917	236.398	1.26128	9.28e-06	0.001445	-	13	43525753	43527011	-	1259	protein_coding	hypothetical protein	-
GLYMA_07G254600	579.329	577.102	422.264	1173.41	526.232	1173.41	-1.156	1e-05	0.00154082	-	7	43138637	43140466	+	1830	protein_coding	hypothetical protein	UDPGT
GLYMA_11G184700	421.783	432.356	528.106	189.69	460.749	189.69	1.27963	1.01e-05	0.00154082	-	11	25269153	25273437	+	1685	protein_coding	hypothetical protein	AAA
GLYMA_15G072400	3431.1	1671.15	2808.11	1028.52	2636.79	1028.52	1.35806	1.01e-05	0.00154082	-	15	5540911	5542834	-	1741	protein_coding	hypothetical protein	-
GLYMA_13G242800	223.356	226.517	197.351	528.083	215.741	528.083	-1.29067	1.03e-05	0.00154082	-	13	35221700	35227439	-	3368	protein_coding	hypothetical protein	-
GLYMA_15G227500	466.654	443.635	510.466	203.035	473.585	203.035	1.22142	1.03e-05	0.00154082	-	15	42044582	42049151	+	1213	protein_coding	hypothetical protein	-
GLYMA_07G253400	569.357	676.732	893.039	290.732	713.043	290.732	1.29363	1.03e-05	0.00154082	-	7	43058408	43059812	+	1336	protein_coding	hypothetical protein	-
GLYMA_11G048300	113.672	80.8318	229.324	21.924	141.276	21.924	2.68504	1.04e-05	0.00154796	-	11	3601241	3607177	+	5544	protein_coding	hypothetical protein	Cation_ATPase_C
GLYMA_20G107600	161.534	172.003	406.829	52.427	246.789	52.427	2.23286	1.06e-05	0.0015776	-	20	35025241	35029762	+	3121	protein_coding	hypothetical protein	-
GLYMA_16G155100	474.631	825.237	1154.34	265.948	818.068	265.948	1.62055	1.23e-05	0.00181216	-	16	31522889	31524889	-	1740	protein_coding	hypothetical protein	-
GLYMA_08G113900	148.571	155.084	128.995	392.726	144.217	392.726	-1.44409	1.27e-05	0.00186228	-	8	8730526	8734718	-	2629	protein_coding	hypothetical protein	Glyco_hydro_17
GLYMA_07G071300	148.571	130.647	249.169	40.9884	176.129	40.9884	2.10109	1.32e-05	0.00193817	-	7	6491184	6498684	+	1649	protein_coding	hypothetical protein	cNMP_binding
GLYMA_07G021800	508.533	430.477	468.57	202.082	469.193	202.082	1.21506	1.36e-05	0.00198925	-	7	1697119	1698666	+	1173	protein_coding	hypothetical protein	DnaJ
GLYMA_01G006000	443.72	201.14	444.315	102.948	363.058	102.948	1.81718	1.55e-05	0.00223747	-	1	585972	587305	+	1085	protein_coding	hypothetical protein	-
GLYMA_17G058600	65.8101	48.8751	208.376	9.53218	107.687	9.53218	3.49443	1.55e-05	0.00223747	-	17	4458699	4465376	+	1486	protein_coding	hypothetical protein	HLH
GLYMA_12G207600	52.8475	106.209	45.2032	295.498	68.0867	295.498	-2.11271	1.6e-05	0.00228553	-	12	36735839	36737081	-	1243	protein_coding	hypothetical protein	-
GLYMA_04G021000	864.506	1093.11	1830.18	463.264	1262.6	463.264	1.44596	1.6e-05	0.00228553	-	4	1653057	1659760	-	1945	protein_coding	hypothetical protein	-
GLYMA_11G236500	36.8936	53.5746	158.763	4.76609	83.0769	4.76609	4.11998	1.61e-05	0.00228553	-	11	33141162	33141706	+	545	protein_coding	hypothetical protein	-
GLYMA_08G165700	633.173	863.773	1272.31	345.065	923.084	345.065	1.41899	1.64e-05	0.00232137	-	8	13065806	13069838	-	4033	protein_coding	hypothetical protein	-
GLYMA_11G071300	1157.66	1153.26	1573.29	611.013	1294.74	611.013	1.0829	1.65e-05	0.00232137	-	11	5321150	5323978	+	1936	protein_coding	hypothetical protein	-
GLYMA_07G199900	1826.73	2334.72	3277.79	1070.46	2479.75	1070.46	1.2117	1.66e-05	0.00232137	-	7	36854378	36857292	+	2915	protein_coding	hypothetical protein	ubiquitin
GLYMA_01G040400	172.502	242.496	330.755	71.4914	248.584	71.4914	1.79664	1.69e-05	0.00236304	-	1	4369831	4378842	+	2111	protein_coding	hypothetical protein	-
GLYMA_19G105700	847.555	808.318	653.793	1560.42	769.889	1560.42	-1.01865	1.7e-05	0.0023688	-	19	35614441	35616086	+	1024	protein_coding	hypothetical protein	-
GLYMA_20G248100	258.255	230.277	191.838	556.679	226.79	556.679	-1.29446	1.72e-05	0.00237601	-	20	47747696	47750541	+	1827	protein_coding	Transcription factor bHLH128 [Source:Projected from Arabidopsis thaliana (AT1G05805) UniProtKB/Swiss-Prot;Acc:Q8H102]	HLH
GLYMA_02G260100	327.056	419.198	457.545	902.698	401.266	902.698	-1.1702	1.72e-05	0.00237601	-	2	44684684	44688689	-	3099	protein_coding	hypothetical protein	Aa_trans
GLYMA_09G169800	34.8993	68.6131	104.739	1.90644	69.4172	1.90644	5.18403	1.79e-05	0.00244549	-	9	39439452	39441906	-	1764	protein_coding	hypothetical protein	Aldo_ket_red
GLYMA_17G253100	691.006	676.732	745.302	340.299	704.347	340.299	1.04921	1.82e-05	0.00247182	-	17	40714543	40716836	-	956	protein_coding	hypothetical protein	-
GLYMA_15G115000	550.412	868.472	870.989	313.609	763.291	313.609	1.28313	1.88e-05	0.0025422	-	15	9045318	9047577	+	1058	protein_coding	hypothetical protein	-
GLYMA_18G039100	440.728	600.599	764.045	234.492	601.791	234.492	1.35907	2.04e-05	0.00273204	-	18	3159282	3163466	-	1643	protein_coding	hypothetical protein	-
GLYMA_18G116400	903.394	1221.88	974.626	2072.3	1033.3	2072.3	-1.0036	2.12e-05	0.00281995	-	18	14247625	14252903	+	3202	protein_coding	hypothetical protein	-
GLYMA_09G196000	2325.29	3720.14	4655.93	1484.16	3567.12	1484.16	1.26499	2.13e-05	0.00282689	-	9	42064988	42068953	-	2612	protein_coding	hypothetical protein	-
GLYMA_01G167700	248.284	259.414	328.55	100.088	278.749	100.088	1.4767	2.15e-05	0.00283446	-	1	50530240	50531768	-	1529	protein_coding	hypothetical protein	-
GLYMA_04G050300	215.379	123.128	238.144	49.5673	192.217	49.5673	1.95354	2.3e-05	0.00302399	-	4	4092203	4094078	-	1876	protein_coding	hypothetical protein	zf-CCCH
GLYMA_11G081000	119.655	113.729	195.146	32.4094	142.843	32.4094	2.1377	2.34e-05	0.00306092	-	11	6087915	6088796	-	882	protein_coding	hypothetical protein	-
GLYMA_18G284600	629.185	428.597	478.493	1130.52	512.091	1130.52	-1.1426	2.46e-05	0.00320591	-	18	56525770	56534088	+	2679	protein_coding	hypothetical protein	G6PD_C
GLYMA_19G252600	313.097	345.885	413.444	142.029	357.475	142.029	1.33091	2.57e-05	0.00333676	-	19	49806153	49812562	+	3683	protein_coding	hypothetical protein	MFMR
GLYMA_07G143900	60.8245	44.1755	149.942	7.62574	84.9808	7.62574	3.47438	2.58e-05	0.00333676	-	7	17140377	17143093	-	2331	protein_coding	hypothetical protein	-
GLYMA_05G236400	207.402	157.904	252.477	61.9592	205.927	61.9592	1.73112	2.7e-05	0.00348177	-	5	41274513	41279615	-	2164	protein_coding	hypothetical protein	-
GLYMA_12G174100	279.194	260.354	383.676	110.573	307.741	110.573	1.47538	2.72e-05	0.00349107	-	12	33132698	33136308	-	2802	protein_coding	hypothetical protein	Auxin_resp
GLYMA_19G212800	76.7785	105.269	252.477	22.8772	144.841	22.8772	2.65987	2.78e-05	0.00355603	-	19	46633685	46639818	-	3104	protein_coding	hypothetical protein	Glycos_transf_1
GLYMA_11G090800	585.311	687.071	927.218	312.656	733.2	312.656	1.22894	2.86e-05	0.0036434	-	11	6869153	6870157	+	1005	protein_coding	hypothetical protein	-
GLYMA_12G181400	273.212	256.594	223.811	575.744	251.206	575.744	-1.19578	2.88e-05	0.00364846	-	12	34193664	34197110	-	1454	protein_coding	hypothetical protein	-
GLYMA_06G021200	393.864	447.395	832.401	185.878	557.886	185.878	1.58451	2.89e-05	0.00364846	-	6	1600041	1607406	-	2098	protein_coding	hypothetical protein	-
GLYMA_15G063400	368.936	332.726	465.263	155.375	388.975	155.375	1.32286	2.93e-05	0.00368521	-	15	4847887	4849531	-	1101	protein_coding	hypothetical protein	-
GLYMA_07G067500	263.241	361.863	538.029	127.731	387.711	127.731	1.60075	2.96e-05	0.00369904	-	7	6085336	6090387	+	1974	protein_coding	hypothetical protein	-
GLYMA_13G035100	83.7583	64.8535	106.944	13.3451	85.1853	13.3451	2.6721	3.17e-05	0.00394422	-	13	10896830	10897959	+	1130	protein_coding	hypothetical protein	efhand
GLYMA_10G106400	747.842	790.46	984.548	401.305	840.95	401.305	1.06679	3.18e-05	0.00394422	-	10	23998154	24003019	-	1253	protein_coding	hypothetical protein	-
GLYMA_10G019800	611.236	618.458	1093.7	296.451	774.464	296.451	1.38452	3.2e-05	0.00395186	-	10	1726966	1727662	-	697	protein_coding	hypothetical protein	-
GLYMA_12G188800	233.327	297.95	417.854	106.76	316.377	106.76	1.56607	3.28e-05	0.00403031	-	12	35041693	35045547	+	2143	protein_coding	hypothetical protein	POX
GLYMA_07G074400	114.669	56.3943	95.9191	13.3451	88.9942	13.3451	2.73598	3.33e-05	0.00407119	-	7	6775171	6778785	-	2564	protein_coding	hypothetical protein	adh_short
GLYMA_03G186500	109.684	89.291	90.4065	286.919	96.4603	286.919	-1.57244	3.37e-05	0.00409741	-	3	39817953	39826834	+	3913	protein_coding	hypothetical protein	WD40
GLYMA_04G190400	32.9051	44.1755	173.095	4.76609	83.392	4.76609	4.12528	3.44e-05	0.00416278	-	4	46109702	46112064	+	2363	protein_coding	hypothetical protein	Pkinase
GLYMA_13G154000	415.8	410.739	409.034	183.018	411.858	183.018	1.17019	3.45e-05	0.00416278	-	13	26918925	26925458	+	1287	protein_coding	hypothetical protein	-
GLYMA_07G139200	590.297	628.797	952.575	301.217	723.89	301.217	1.26413	3.52e-05	0.00422972	-	7	16541125	16542222	+	778	protein_coding	hypothetical protein	-
GLYMA_05G150400	102.704	78.0121	103.637	286.919	94.7842	286.919	-1.59963	3.55e-05	0.00424989	-	5	34429993	34432911	+	1629	protein_coding	hypothetical protein	-
GLYMA_05G085200	116.663	125.007	227.119	36.2223	156.263	36.2223	2.10671	3.58e-05	0.00427636	-	5	15489208	15492400	-	3193	protein_coding	hypothetical protein	-
GLYMA_12G032200	263.241	291.371	363.831	116.293	306.147	116.293	1.39553	3.8e-05	0.00449107	-	12	2416369	2417788	-	1291	protein_coding	hypothetical protein	Myb_DNA-binding
GLYMA_01G080500	494.573	487.811	760.737	236.398	581.04	236.398	1.2964	3.83e-05	0.00450355	-	1	22445853	22447409	+	1557	protein_coding	hypothetical protein	-
GLYMA_13G270100	115.666	183.281	339.576	47.6609	212.841	47.6609	2.15707	3.85e-05	0.0045168	-	13	37204783	37206794	-	2012	protein_coding	hypothetical protein	B_lectin
GLYMA_19G069200	86.7497	143.805	262.399	32.4094	164.318	32.4094	2.33995	4.08e-05	0.00472193	-	19	21550938	21554520	-	2719	protein_coding	hypothetical protein	PP2C
GLYMA_04G039300	409.818	574.282	680.254	225.913	554.784	225.913	1.29561	4.08e-05	0.00472193	-	4	3115027	3119946	+	2417	protein_coding	hypothetical protein	bZIP_1
GLYMA_19G239800	133.615	86.4713	81.5863	19.0644	100.557	19.0644	2.39966	4.09e-05	0.00472193	-	19	48799777	48804575	-	1497	protein_coding	hypothetical protein	-
GLYMA_18G207400	146.577	258.474	191.838	58.1463	198.963	58.1463	1.7756	4.1e-05	0.00472634	-	18	49134269	49136940	-	719	protein_coding	hypothetical protein	MIF
GLYMA_09G232700	85.7526	94.9304	65.0486	262.135	81.9105	262.135	-1.67551	4.3e-05	0.00489462	-	9	45580332	45582285	-	1954	protein_coding	hypothetical protein	-
GLYMA_15G088000	47.8619	58.2741	90.4065	6.67253	65.5142	6.67253	3.29304	4.32e-05	0.00490771	-	15	6758394	6760811	+	2418	protein_coding	hypothetical protein	HSP70
GLYMA_15G186100	78.7727	28.1972	72.7662	2.85965	59.912	2.85965	4.38653	4.37e-05	0.00494744	-	15	19040481	19044589	+	1135	protein_coding	hypothetical protein	-
GLYMA_20G223800	136.606	91.1708	102.534	323.141	110.104	323.141	-1.55352	4.41e-05	0.00496754	-	20	45839901	45843782	+	1753	protein_coding	hypothetical protein	Ndr
GLYMA_16G135200	73.7871	28.1972	122.379	5.71931	74.7879	5.71931	3.70526	4.49e-05	0.00502232	-	16	29255829	29266445	-	9176	protein_coding	hypothetical protein	TIR
GLYMA_06G298400	153.557	62.9736	102.534	18.1111	106.355	18.1111	2.55311	4.5e-05	0.00502232	-	6	48725603	48726443	-	841	protein_coding	hypothetical protein	-
GLYMA_17G020600	1317.2	1440.87	2002.17	757.808	1586.75	757.808	1.06576	4.56e-05	0.00506513	-	17	1526486	1534419	+	3712	protein_coding	hypothetical protein	-
GLYMA_20G053400	198.428	143.805	338.473	60.0527	226.902	60.0527	1.91561	4.81e-05	0.00532499	-	20	12185691	12188822	+	3132	protein_coding	hypothetical protein	-
GLYMA_07G073800	225.35	166.363	284.45	71.4914	225.388	71.4914	1.65486	4.91e-05	0.00540629	-	7	6720249	6727636	+	6338	protein_coding	hypothetical protein	RVT_2
GLYMA_15G015100	129.626	67.6732	219.401	24.7837	138.9	24.7837	2.48378	5.06e-05	0.00553256	-	15	1199442	1203165	+	3219	protein_coding	hypothetical protein	Pkinase_Tyr
GLYMA_01G178500	340.019	396.64	369.343	159.187	368.667	159.187	1.21178	5.06e-05	0.00553256	-	1	51465237	51468198	+	1958	protein_coding	hypothetical protein	-
GLYMA_10G053100	585.311	472.772	427.777	1028.52	495.287	1028.52	-1.05379	5.4e-05	0.00584345	-	10	4788605	4789903	-	1299	protein_coding	hypothetical protein	-
GLYMA_08G255000	408.82	391.001	328.55	785.452	376.124	785.452	-1.06155	5.43e-05	0.00584345	-	8	22565075	22569279	-	1599	protein_coding	hypothetical protein	-
GLYMA_12G062700	714.937	535.746	378.164	1291.61	542.949	1291.61	-1.2495	5.44e-05	0.00584345	-	12	4592077	4594587	+	1333	protein_coding	hypothetical protein	-
GLYMA_07G035900	802.684	506.609	613	277.386	640.764	277.386	1.20771	5.47e-05	0.00585999	-	7	2912351	2914409	+	2059	protein_coding	hypothetical protein	Mito_carr
GLYMA_08G044400	53.8446	37.5962	140.02	6.67253	77.1535	6.67253	3.52739	5.52e-05	0.00588802	-	8	3511249	3515527	-	2095	protein_coding	hypothetical protein	-
GLYMA_12G022700	116.663	115.608	254.682	36.2223	162.318	36.2223	2.16132	5.63e-05	0.00594849	-	12	1660693	1663004	-	1263	protein_coding	hypothetical protein	NAM
GLYMA_18G064900	139.597	158.844	394.701	52.427	231.048	52.427	2.1377	5.73e-05	0.00603637	-	18	5898723	5904916	-	4883	protein_coding	hypothetical protein	-
GLYMA_08G189800	50.8533	127.827	52.9209	8.57896	77.2004	8.57896	3.17264	5.78e-05	0.00607482	-	8	15249052	15254212	+	2936	protein_coding	hypothetical protein	Lipoxygenase
GLYMA_08G343900	316.088	359.044	300.987	686.317	325.373	686.317	-1.07603	5.88e-05	0.00611614	-	8	45900847	45903344	+	1148	protein_coding	hypothetical protein	-
GLYMA_13G035900	196.433	85.5314	47.4083	14.2983	109.791	14.2983	2.94221	5.88e-05	0.00611614	-	13	11177502	11182100	+	2700	protein_coding	hypothetical protein	Pkinase
GLYMA_10G189400	294.151	343.065	310.91	666.299	316.042	666.299	-1.07568	5.88e-05	0.00611614	-	10	42254725	42264728	+	3220	protein_coding	hypothetical protein	Amino_oxidase
GLYMA_15G218900	83.7583	120.308	72.7662	17.1579	92.2775	17.1579	2.4292	5.94e-05	0.00615305	-	15	37466434	37467688	-	848	protein_coding	hypothetical protein	-
GLYMA_11G050900	49.8562	37.5962	123.482	0	70.3115	0	8.64347	5.98e-05	0.00618335	-	11	3800970	3805086	+	1696	protein_coding	hypothetical protein	PP2C
GLYMA_10G251700	86.7497	99.6299	67.2536	263.088	84.5444	263.088	-1.63506	6.14e-05	0.00630934	-	10	47980543	47982939	+	1307	protein_coding	hypothetical protein	-
GLYMA_17G235600	366.941	448.335	501.646	190.644	438.974	190.644	1.20276	6.14e-05	0.00630934	-	17	39067324	39069617	-	1611	protein_coding	hypothetical protein	Arm
GLYMA_19G100000	62.8188	59.214	56.2284	6.67253	59.4204	6.67253	3.15499	6.42e-05	0.00657143	-	19	34709796	34712612	-	1274	protein_coding	hypothetical protein	GRAM
GLYMA_15G182600	173.499	307.349	188.531	68.6317	223.126	68.6317	1.70231	6.48e-05	0.00661336	-	15	17910131	17916426	-	4071	protein_coding	hypothetical protein	Glycos_transf_1
GLYMA_18G004000	152.56	83.6516	176.403	31.4562	137.538	31.4562	2.12627	6.6e-05	0.00670955	-	18	326451	330605	+	3268	protein_coding	hypothetical protein	DUF1605
GLYMA_10G113600	68.8015	75.1924	40.7932	0	61.5957	0	8.45906	7.19e-05	0.00726228	-	10	27715217	27716265	-	1049	protein_coding	hypothetical protein	-
GLYMA_17G245500	58.8303	48.8751	158.763	10.4854	88.8226	10.4854	3.0788	7.28e-05	0.00731722	-	17	40093382	40097206	+	2929	protein_coding	hypothetical protein	NB-ARC
GLYMA_08G024600	346.999	392.88	499.441	174.439	413.107	174.439	1.24292	7.42e-05	0.00743042	-	8	1945372	1948067	-	1825	protein_coding	hypothetical protein	-
GLYMA_04G157900	20.9396	45.1154	48.5108	177.299	38.1886	177.299	-2.21668	7.63e-05	0.0075888	-	4	38399657	38401333	+	1672	protein_coding	hypothetical protein	-
GLYMA_18G020600	65.8101	39.476	109.149	0.953218	71.4785	0.953218	6.22501	7.77e-05	0.00769071	-	18	1504194	1504759	-	566	protein_coding	hypothetical protein	-
GLYMA_11G016600	135.609	152.265	171.993	46.7077	153.289	46.7077	1.7138	7.78e-05	0.00769071	-	11	1159157	1160452	+	1296	protein_coding	hypothetical protein	PI3_PI4_kinase
GLYMA_18G044200	97.7181	84.5915	257.989	26.6901	146.766	26.6901	2.45624	7.8e-05	0.00769277	-	18	3813589	3817289	-	2549	protein_coding	hypothetical protein	Myb_DNA-binding
GLYMA_16G042700	533.461	638.196	986.754	293.591	719.47	293.591	1.29231	7.87e-05	0.00773337	-	16	3982381	3984873	-	1315	protein_coding	hypothetical protein	-
GLYMA_15G091600	4434.21	3694.77	6731.97	2300.12	4953.65	2300.12	1.1066	7.94e-05	0.00775845	-	15	7061732	7066615	+	3653	protein_coding	hypothetical protein	-
GLYMA_11G210000	174.497	237.796	286.655	79.1171	232.982	79.1171	1.55722	8.04e-05	0.00781011	-	11	30206429	30207913	-	1485	protein_coding	hypothetical protein	zf-A20
GLYMA_15G002300	632.176	637.256	434.392	1194.38	567.941	1194.38	-1.07147	8.08e-05	0.00782347	-	15	224303	226574	-	2009	protein_coding	hypothetical protein	-
GLYMA_04G222500	367.938	207.719	173.095	74.351	249.584	74.351	1.74778	8.12e-05	0.0078365	-	4	49310767	49312445	+	1679	protein_coding	hypothetical protein	-
GLYMA_16G178500	67.8044	23.4976	102.534	0	64.6121	0	8.52191	8.39e-05	0.0080765	-	16	33929578	33930566	-	703	protein_coding	hypothetical protein	HMA
GLYMA_11G226000	218.37	209.599	428.879	87.6961	285.616	87.6961	1.70165	8.52e-05	0.00817446	-	11	32124766	32128079	+	2268	protein_coding	hypothetical protein	Aa_trans
GLYMA_14G015800	228.341	200.2	195.146	469.937	207.896	469.937	-1.17632	9.05e-05	0.00863104	-	14	1138621	1141699	-	2440	protein_coding	hypothetical protein	-
GLYMA_18G141100	21.9367	20.6779	20.9478	114.386	21.1875	114.386	-2.43266	9.11e-05	0.00866732	-	18	21768218	21777484	+	8039	protein_coding	hypothetical protein	RVT_1
GLYMA_10G044700	263.241	311.109	303.192	121.059	292.514	121.059	1.27279	9.21e-05	0.00872925	-	10	3984850	3988829	-	2078	protein_coding	hypothetical protein	Pyrophosphatase
GLYMA_13G238400	616.222	730.306	1011.01	351.737	785.846	351.737	1.15906	9.27e-05	0.00876202	-	13	34872388	34881743	-	8657	protein_coding	hypothetical protein	Pkinase_Tyr
GLYMA_08G318400	193.442	231.217	733.174	14.2983	385.944	14.2983	4.75417	9.35e-05	0.00881292	-	8	43775538	43779231	+	1515	protein_coding	hypothetical protein	Lipase_GDSL
GLYMA_08G159900	363.95	422.957	303.192	771.153	363.367	771.153	-1.08437	9.44e-05	0.00887356	-	8	12394459	12399478	+	2017	protein_coding	hypothetical protein	-
GLYMA_05G242600	86.7497	71.4328	85.9964	242.117	81.393	242.117	-1.57391	9.54e-05	0.00890806	-	5	41753113	41754953	-	1722	protein_coding	hypothetical protein	-
GLYMA_17G224300	33.9022	37.5962	165.378	5.71931	78.9587	5.71931	3.78321	9.54e-05	0.00890806	-	17	37732104	37749171	-	3250	protein_coding	hypothetical protein	Pkinase
GLYMA_07G035800	294.151	292.31	577.719	131.544	388.06	131.544	1.55923	9.56e-05	0.00890806	-	7	2902994	2904612	+	1619	protein_coding	hypothetical protein	-
GLYMA_05G169200	37.8907	117.488	31.973	0	62.4506	0	8.48005	9.59e-05	0.00890806	-	5	35963015	35966141	-	1495	protein_coding	hypothetical protein	-
GLYMA_09G071800	730.891	691.77	971.318	384.147	797.993	384.147	1.054	9.77e-05	0.00902653	-	9	7391514	7392890	-	1147	protein_coding	hypothetical protein	-
novel.912	107.689	128.767	111.354	30.503	115.937	30.503	1.92693	9.8e-05	0.00903173	-	KZ847344	9974	11712	+	1490	-	- && Q9LNG5.1 RecName: Full=Serine/threonine-protein phosphatase 7 long form homolog && -	-
GLYMA_17G029000	111.678	127.827	164.275	37.1755	134.593	37.1755	1.85482	9.99e-05	0.00917371	-	17	2147897	2150720	-	2824	protein_coding	hypothetical protein	-
GLYMA_02G243800	295.148	304.529	255.784	602.434	285.154	602.434	-1.07821	0.000100783	0.00923079	-	2	43183442	43187668	+	3992	protein_coding	hypothetical protein	-
GLYMA_07G009900	701.975	494.39	648.281	1234.42	614.882	1234.42	-1.00598	0.000102331	0.00934608	-	7	741868	745505	-	2972	protein_coding	hypothetical protein	-
GLYMA_18G267200	655.11	1045.17	1354.99	420.369	1018.43	420.369	1.2762	0.00010305	0.00938509	-	18	55161119	55166101	-	2382	protein_coding	hypothetical protein	-
GLYMA_01G190900	425.772	804.559	749.712	1527.06	660.014	1527.06	-1.21022	0.000105325	0.00953846	-	1	52555621	52557449	-	1128	protein_coding	hypothetical protein	-
GLYMA_04G083900	181.476	190.801	244.759	72.4446	205.679	72.4446	1.50427	0.000106518	0.00961946	-	4	7074881	7078415	+	1395	protein_coding	hypothetical protein	-
GLYMA_13G042500	312.1	357.164	326.345	673.925	331.87	673.925	-1.02163	0.000109727	0.00985401	-	13	13565846	13566715	-	870	protein_coding	hypothetical protein	-
GLYMA_15G270900	236.318	330.847	176.403	82.93	247.856	82.93	1.58128	0.000112229	0.00999516	-	15	50801893	50805317	-	1500	protein_coding	hypothetical protein	Glyco_hydro_1
GLYMA_15G002200	1294.27	1157.96	819.171	2190.5	1090.47	2190.5	-1.00579	0.000119574	0.0105909	-	15	220497	223162	-	2091	protein_coding	hypothetical protein	p450
GLYMA_11G068600	95.7238	83.6516	59.536	247.837	79.6371	247.837	-1.63543	0.00012162	0.0107426	-	11	5145218	5153335	-	4048	protein_coding	hypothetical protein	-
GLYMA_07G114200	37.8907	63.9135	66.1511	5.71931	55.9851	5.71931	3.29052	0.000122766	0.0108141	-	7	11925670	11935485	+	2466	protein_coding	hypothetical protein	-
GLYMA_12G015800	123.643	102.45	142.225	33.3626	122.773	33.3626	1.87824	0.000123968	0.0108903	-	12	1126280	1132370	-	4316	protein_coding	hypothetical protein	-
GLYMA_15G098100	503.547	466.193	658.203	249.743	542.648	249.743	1.11865	0.000124834	0.0109366	-	15	7627663	7630521	+	2035	protein_coding	hypothetical protein	-
GLYMA_07G244300	439.731	339.306	336.268	769.247	371.768	769.247	-1.04882	0.000129617	0.0112942	-	7	42386941	42393489	+	2965	protein_coding	hypothetical protein	-
GLYMA_16G039800	1393.98	918.287	2382.54	189.69	1564.94	189.69	3.04427	0.000130329	0.0113256	-	16	3730538	3733668	-	1930	protein_coding	hypothetical protein	-
GLYMA_05G245400	63.8159	29.1371	63.946	3.81287	52.2997	3.81287	3.77533	0.000132546	0.0114874	-	5	41940483	41944540	+	3208	protein_coding	hypothetical protein	-
GLYMA_17G072400	24.9281	91.1708	83.7914	0.953218	66.6301	0.953218	6.12699	0.00013326	0.0115182	-	17	5661187	5663608	-	2422	protein_coding	hypothetical protein	HSP70
GLYMA_13G088900	351.984	251.895	438.802	134.404	347.56	134.404	1.3693	0.000134492	0.0115628	-	13	20333051	20334881	+	1476	protein_coding	hypothetical protein	-
GLYMA_07G080700	52.8475	57.3342	76.0737	8.57896	62.0852	8.57896	2.85371	0.000135902	0.0116478	-	7	7341451	7345688	-	2840	protein_coding	hypothetical protein	Pkinase
GLYMA_12G197600	27.9194	22.5577	18.7428	118.199	23.0733	118.199	-2.35463	0.000136205	0.0116478	-	12	35879106	35881779	+	1431	protein_coding	hypothetical protein	-
GLYMA_06G117200	315.091	340.246	394.701	154.421	350.013	154.421	1.17989	0.000137561	0.0117327	-	6	9537207	9539303	+	1555	protein_coding	hypothetical protein	2OG-FeII_Oxy
GLYMA_08G158500	162.531	201.14	308.705	72.4446	224.125	72.4446	1.62771	0.000141269	0.0120172	-	8	12280422	12281584	+	1163	protein_coding	hypothetical protein	-
GLYMA_16G032700	197.43	155.084	227.119	456.591	193.211	456.591	-1.24254	0.000144368	0.0122193	-	16	3094789	3099121	+	2687	protein_coding	hypothetical protein	Pkinase
GLYMA_01G005000	157.545	204.899	298.782	71.4914	220.409	71.4914	1.62282	0.000144403	0.0122193	-	1	464509	466549	-	2041	protein_coding	hypothetical protein	zf-CCCH
GLYMA_10G227700	51.8504	48.8751	117.969	9.53218	72.8983	9.53218	2.93132	0.000148724	0.0125371	-	10	45817689	45819155	+	1467	protein_coding	hypothetical protein	-
GLYMA_05G143000	147.574	125.007	198.453	47.6609	157.012	47.6609	1.7181	0.000148937	0.0125371	-	5	33649628	33650544	+	917	protein_coding	hypothetical protein	-
GLYMA_16G016700	117.661	126.887	305.397	43.848	183.315	43.848	2.0613	0.000151318	0.0127044	-	16	1460102	1463552	+	2007	protein_coding	hypothetical protein	NAM
GLYMA_07G266800	336.031	362.803	422.264	168.72	373.699	168.72	1.14661	0.000155555	0.0129924	-	7	44039925	44042708	+	1350	protein_coding	hypothetical protein	-
GLYMA_18G094600	113.672	108.089	120.174	31.4562	113.979	31.4562	1.85683	0.00015685	0.0130667	-	18	9649250	9650174	-	827	protein_coding	hypothetical protein	-
GLYMA_14G002800	52.8475	17.8582	102.534	2.85965	57.7466	2.85965	4.33157	0.000162268	0.0134833	-	14	293552	294736	+	1185	protein_coding	hypothetical protein	-
GLYMA_07G037000	125.638	87.4112	195.146	33.3626	136.065	33.3626	2.02533	0.000163533	0.0135187	-	7	3031484	3037190	+	4901	protein_coding	hypothetical protein	TIR
GLYMA_08G244700	35.8964	55.4544	111.354	7.62574	67.5684	7.62574	3.14409	0.000168464	0.0138553	-	8	21100094	21102535	-	1673	protein_coding	hypothetical protein	UDPGT
GLYMA_07G052100	36.8936	36.6563	100.329	4.76609	57.9597	4.76609	3.59995	0.000169012	0.0138632	-	7	4527446	4528923	+	1191	protein_coding	hypothetical protein	HALZ
GLYMA_07G155500	47.8619	26.3173	30.8705	150.608	35.0166	150.608	-2.10493	0.00016942	0.0138632	-	7	19114571	19115597	+	1027	protein_coding	hypothetical protein	-
GLYMA_12G150500	225.35	111.849	128.995	41.9416	155.398	41.9416	1.88958	0.000171804	0.0140227	-	12	21612166	21614478	-	1034	protein_coding	hypothetical protein	-
GLYMA_18G123800	1173.61	875.992	1549.04	560.492	1199.55	560.492	1.09711	0.000173189	0.0140983	-	18	16046465	16050197	+	2109	protein_coding	hypothetical protein	Pkinase_Tyr
GLYMA_11G182100	535.455	716.208	711.124	321.234	654.262	321.234	1.02614	0.000173605	0.0140983	-	11	24951132	24952726	-	1037	protein_coding	hypothetical protein	-
GLYMA_17G224100	320.077	281.032	461.955	142.029	354.354	142.029	1.31757	0.000176176	0.0142712	-	17	37711176	37714382	+	940	protein_coding	hypothetical protein	-
GLYMA_01G218500	190.451	229.337	341.781	89.6025	253.856	89.6025	1.5009	0.000180873	0.0145058	-	1	54847794	54848478	-	510	protein_coding	hypothetical protein	-
GLYMA_05G128500	95.7238	133.467	142.225	34.3159	123.805	34.3159	1.85054	0.000182125	0.01457	-	5	32179066	32182733	+	1018	protein_coding	hypothetical protein	-
GLYMA_U033000	109.684	197.38	165.378	412.743	157.48	412.743	-1.38953	0.000184172	0.0146973	-	KZ847143	29531	31846	+	2316	protein_coding	hypothetical protein	-
GLYMA_06G102400	16.9511	22.5577	11.0252	102.948	16.8447	102.948	-2.60416	0.000188379	0.0149222	-	6	8115757	8120876	-	2763	protein_coding	hypothetical protein	RRM_1
GLYMA_15G132500	403.835	287.611	220.504	715.867	303.983	715.867	-1.23471	0.000189353	0.0149626	-	15	10645227	10651342	+	4081	protein_coding	hypothetical protein	-
GLYMA_17G140200	35.8964	91.1708	61.741	7.62574	62.9361	7.62574	3.04628	0.000190003	0.0149772	-	17	11394346	11395355	-	1010	protein_coding	hypothetical protein	-
GLYMA_05G119500	55.8389	36.6563	151.045	9.53218	81.18	9.53218	3.08625	0.000193071	0.015182	-	5	31236891	31244123	-	2864	protein_coding	hypothetical protein	Pkinase
novel.274	166.52	137.226	253.579	58.1463	185.775	58.1463	1.67365	0.000195683	0.0153127	-	16	1446636	1449362	+	2504	-	- && - && -	-
GLYMA_11G032200	61.8216	62.0337	70.5611	199.223	64.8055	199.223	-1.62133	0.000199273	0.0155559	-	11	2348752	2351621	-	1517	protein_coding	hypothetical protein	-
GLYMA_17G053700	59.8274	132.527	255.784	28.5965	149.379	28.5965	2.38303	0.000204225	0.0158274	-	17	4087893	4090442	-	2042	protein_coding	hypothetical protein	HSF_DNA-bind
GLYMA_01G109700	293.154	239.676	210.581	540.475	247.804	540.475	-1.12426	0.000207925	0.0160755	-	1	37333966	37338604	+	1867	protein_coding	hypothetical protein	PfkB
GLYMA_13G112600	454.688	529.167	622.923	258.322	535.592	258.322	1.05139	0.000211838	0.0163389	-	13	22585808	22593464	-	5143	protein_coding	hypothetical protein	Auxin_resp
GLYMA_17G224900	12.9626	80.8318	57.3309	0	50.3751	0	8.16713	0.000215269	0.0165499	HSP17.9-D	17	37797406	37798357	-	952	protein_coding	hypothetical protein	-
GLYMA_11G239200	46.8648	47.9352	123.482	9.53218	72.7607	9.53218	2.92846	0.0002156	0.0165499	-	11	33350488	33352303	+	1816	protein_coding	hypothetical protein	AP2
GLYMA_17G197500	220.364	223.697	449.827	99.1347	297.963	99.1347	1.58589	0.000216689	0.0165939	-	17	31139783	31145625	+	2041	protein_coding	hypothetical protein	WRKY
GLYMA_14G210600	180.479	223.697	381.471	86.7428	261.883	86.7428	1.59242	0.000219484	0.016669	-	14	47557927	47561596	-	3070	protein_coding	hypothetical protein	-
GLYMA_12G057800	209.396	136.286	134.507	403.211	160.063	403.211	-1.33241	0.000220254	0.016669	-	12	4197012	4200309	+	3298	protein_coding	hypothetical protein	-
GLYMA_07G125600	267.229	173.882	297.68	89.6025	246.264	89.6025	1.45711	0.000223554	0.0168791	-	7	15001863	15003239	-	1045	protein_coding	hypothetical protein	-
GLYMA_15G166800	39.8849	35.7164	58.4334	2.85965	44.6783	2.85965	3.96307	0.000225294	0.0169708	-	15	14543290	14551892	-	1914	protein_coding	hypothetical protein	HLH
GLYMA_06G270400	147.574	156.024	196.248	57.1931	166.616	57.1931	1.54144	0.000231557	0.0173261	-	6	45961564	45963609	-	2046	protein_coding	hypothetical protein	-
GLYMA_11G119000	0	155.084	0	0	51.6948	0	20.7855	0.000234462	0.0174978	-	11	9042533	9044277	-	1133	protein_coding	hypothetical protein	-
GLYMA_20G204500	34.8993	34.7765	65.0486	1.90644	44.9081	1.90644	4.55472	0.000236554	0.0175627	-	20	44141013	44146001	-	2482	protein_coding	hypothetical protein	-
GLYMA_20G197100	150.566	178.582	114.662	368.895	147.936	368.895	-1.3159	0.000236958	0.0175627	-	20	43479299	43483862	+	2151	protein_coding	hypothetical protein	-
GLYMA_09G185500	59.8274	75.1924	280.04	0.953218	138.353	0.953218	7.18056	0.000237545	0.0175627	-	9	41059351	41060705	-	1355	protein_coding	hypothetical protein	-
GLYMA_U008300	65.8101	62.0337	54.0234	9.53218	60.6224	9.53218	2.66976	0.000238056	0.0175627	-	KZ847260	2078	7751	+	3995	protein_coding	hypothetical protein	TIR
GLYMA_07G033500	34.8993	63.9135	146.635	10.4854	81.8159	10.4854	2.96078	0.000239668	0.0176413	-	7	2619614	2627010	+	4687	protein_coding	hypothetical protein	ABC2_membrane
GLYMA_09G179400	108.686	134.406	154.353	329.813	132.482	329.813	-1.31704	0.000245526	0.0179496	-	9	40412865	40415233	+	1622	protein_coding	hypothetical protein	-
GLYMA_01G108700	78.7727	95.8703	145.532	25.7369	106.725	25.7369	2.04985	0.000254232	0.0184604	-	1	37019265	37022017	-	1120	protein_coding	hypothetical protein	-
GLYMA_06G054700	16.9511	77.0722	60.6385	2.85965	51.5539	2.85965	4.17257	0.000254958	0.0184716	-	6	4134276	4135193	-	918	protein_coding	hypothetical protein	-
GLYMA_07G031700	113.672	152.265	253.579	49.5673	173.172	49.5673	1.80275	0.000257667	0.0186125	-	7	2508024	2510223	+	1155	protein_coding	hypothetical protein	Glyoxalase
GLYMA_08G220000	1317.2	956.823	2053.99	281.199	1442.67	281.199	2.35893	0.000258058	0.0186125	-	8	17875817	17877391	-	1313	protein_coding	hypothetical protein	-
GLYMA_02G098600	148.571	127.827	121.277	41.9416	132.558	41.9416	1.66056	0.000271474	0.0194496	-	2	9101997	9106449	+	2008	protein_coding	hypothetical protein	-
GLYMA_10G178400	38.8878	20.6779	89.3039	1.90644	49.6232	1.90644	4.69731	0.000273443	0.019504	-	10	41169297	41171844	-	1548	protein_coding	hypothetical protein	-
GLYMA_10G147700	485.599	341.186	542.439	203.035	456.408	203.035	1.16757	0.00027587	0.0195498	-	10	38316946	38318230	-	897	protein_coding	hypothetical protein	Usp
GLYMA_20G091300	107.689	132.527	513.773	6.67253	251.33	6.67253	5.23478	0.000276411	0.0195498	-	20	33472304	33473258	+	791	protein_coding	hypothetical protein	-
GLYMA_02G015800	68.8015	204.899	108.047	27.6433	127.249	27.6433	2.20436	0.000279009	0.0196832	-	2	1423523	1432617	+	2195	protein_coding	hypothetical protein	-
GLYMA_10G187700	38.8878	130.647	22.0504	4.76609	63.8617	4.76609	3.748	0.000282752	0.0199037	-	10	42075448	42078460	-	1966	protein_coding	hypothetical protein	DUF6
GLYMA_09G267700	416.797	627.857	694.586	1201.05	579.747	1201.05	-1.05124	0.000283986	0.0199042	-	9	48541771	48543831	+	2061	protein_coding	hypothetical protein	-
GLYMA_02G001100	212.387	270.693	463.058	110.573	315.379	110.573	1.51058	0.000283993	0.0199042	-	2	132932	134901	-	1837	protein_coding	hypothetical protein	-
GLYMA_10G027900	287.171	227.457	321.935	116.293	278.855	116.293	1.2606	0.000286043	0.0199407	-	10	2430561	2432427	-	1756	protein_coding	hypothetical protein	-
GLYMA_06G310100	57.8331	122.188	149.942	23.8305	109.988	23.8305	2.2052	0.000286296	0.0199407	-	6	49867416	49869337	-	1922	protein_coding	hypothetical protein	Abhydrolase_3
GLYMA_14G209600	166.52	158.844	185.223	380.334	170.196	380.334	-1.16101	0.000289132	0.0200897	-	14	47485565	47488948	-	2004	protein_coding	hypothetical protein	AMP-binding
GLYMA_11G248400	205.407	274.452	205.068	498.533	228.309	498.533	-1.12542	0.000292625	0.0202887	-	11	34088811	34094869	-	3557	protein_coding	hypothetical protein	FAD_binding_3
GLYMA_10G230600	73.7871	23.4976	157.66	9.53218	84.9816	9.53218	3.15268	0.000297425	0.0205331	-	10	46047209	46048615	-	913	protein_coding	hypothetical protein	HMA
GLYMA_01G218600	259.252	313.928	464.16	138.217	345.78	138.217	1.32166	0.000310748	0.021287	-	1	54849376	54854956	-	1740	protein_coding	hypothetical protein	Aa_trans
GLYMA_04G011000	122.646	186.101	249.169	59.0995	185.972	59.0995	1.65251	0.000310985	0.021287	-	4	856246	857570	-	1325	protein_coding	hypothetical protein	-
GLYMA_03G070700	180.479	158.844	120.174	368.895	153.166	368.895	-1.26649	0.000315965	0.021582	-	3	16863287	16867630	-	1710	protein_coding	hypothetical protein	Mito_carr
GLYMA_15G067100	34.8993	22.5577	93.714	2.85965	50.3904	2.85965	4.13437	0.000319688	0.0217901	-	15	5110237	5113474	+	1351	protein_coding	hypothetical protein	Motile_Sperm
GLYMA_12G237800	61.8216	94.9304	112.457	20.0176	89.7363	20.0176	2.16322	0.000322606	0.0219426	-	12	39710311	39714021	+	2254	protein_coding	hypothetical protein	-
GLYMA_20G155200	29.9137	39.476	91.509	0.953218	53.6329	0.953218	5.81024	0.000323681	0.0219442	-	20	39404260	39405871	-	1612	protein_coding	hypothetical protein	AP2
GLYMA_08G287500	1713.06	2586.62	3112.41	1222.03	2470.69	1222.03	1.01547	0.000323997	0.0219442	-	8	39862688	39865201	+	2434	protein_coding	hypothetical protein	-
GLYMA_05G207500	70.7957	138.166	123.482	314.562	110.815	314.562	-1.50505	0.000325333	0.0219442	-	5	38969844	38973417	-	1988	protein_coding	hypothetical protein	Tubulin
GLYMA_11G019000	86.7497	131.587	85.9964	278.34	101.444	278.34	-1.45371	0.000326031	0.0219442	-	11	1331627	1333406	-	1780	protein_coding	hypothetical protein	AP2
GLYMA_18G206000	21.9367	17.8582	12.1277	97.2282	17.3075	97.2282	-2.48567	0.00035238	0.0235212	-	18	48972350	48976819	+	4470	protein_coding	hypothetical protein	-
GLYMA_19G217700	69.7986	111.849	128.995	25.7369	103.547	25.7369	2.00733	0.000359634	0.0237943	-	19	47033812	47037286	+	3127	protein_coding	hypothetical protein	-
GLYMA_01G241000	469.645	531.986	953.678	268.808	651.77	268.808	1.27681	0.000360162	0.0237943	-	1	56460390	56463728	+	2623	protein_coding	hypothetical protein	Pkinase_Tyr
GLYMA_03G253200	75.7814	51.6948	110.252	15.2515	79.2426	15.2515	2.37429	0.000363412	0.0239599	-	3	44887335	44889341	-	1921	protein_coding	hypothetical protein	-
GLYMA_08G004100	172.502	218.058	372.651	86.7428	254.404	86.7428	1.5506	0.000377846	0.0248607	-	8	292865	293539	-	675	protein_coding	hypothetical protein	Auxin_inducible
GLYMA_05G202600	0	92.1107	0	0	30.7036	0	20.0826	0.000379787	0.0249375	-	5	38611186	38613548	+	1441	protein_coding	hypothetical protein	-
GLYMA_01G017700	616.222	703.989	1272.31	366.036	864.172	366.036	1.23855	0.000381595	0.0249546	-	1	1689030	1691957	-	1939	protein_coding	hypothetical protein	-
GLYMA_18G004900	95.7238	72.3727	99.2266	21.924	89.1077	21.924	2.02171	0.000383094	0.0250019	-	18	384332	386910	+	1258	protein_coding	hypothetical protein	-
GLYMA_05G186700	20.9396	16.9183	92.6115	0	43.4898	0	7.9491	0.000384043	0.0250132	-	5	37324378	37326512	-	1733	protein_coding	hypothetical protein	AP2
GLYMA_11G155100	79.7699	67.6732	59.536	202.082	68.993	202.082	-1.54922	0.000387581	0.0251928	-	11	12680138	12682249	-	1090	protein_coding	hypothetical protein	Response_reg
GLYMA_04G051900	70.7957	89.291	124.585	22.8772	94.8904	22.8772	2.05046	0.000390483	0.0253304	-	4	4204292	4205760	-	1298	protein_coding	hypothetical protein	-
GLYMA_01G114400	60.8245	55.4544	137.815	15.2515	84.6979	15.2515	2.46981	0.000391974	0.025376	-	1	39584592	39586937	+	2346	protein_coding	hypothetical protein	-
novel.678	134.612	108.089	136.712	40.0352	126.471	40.0352	1.65851	0.000394503	0.0254376	-	6	23967013	23971807	-	2183	-	- && P26205.1 RecName: Full=Cyanogenic beta-glucosidase; AltName: Full=Linamarase; Flags: Precursor && -	-
GLYMA_16G085600	287.171	217.118	302.09	113.433	268.793	113.433	1.2436	0.000395567	0.0254552	-	16	10120976	10122362	-	1387	protein_coding	hypothetical protein	-
GLYMA_11G031800	245.292	319.568	309.808	128.684	291.556	128.684	1.17989	0.000399936	0.025634	-	11	2330822	2334364	-	1717	protein_coding	hypothetical protein	-
GLYMA_10G261000	475.628	898.549	994.471	337.439	789.549	337.439	1.22612	0.000403975	0.0258416	-	10	48626147	48627737	-	1575	protein_coding	hypothetical protein	-
GLYMA_01G124300	153.557	136.286	121.277	321.234	137.04	321.234	-1.22816	0.000414216	0.0264442	-	1	42917222	42920150	+	1202	protein_coding	hypothetical protein	Ribosomal_S4e
GLYMA_18G075000	110.681	80.8318	73.8687	244.024	88.4604	244.024	-1.46294	0.000415627	0.0264819	-	18	7106464	7112929	+	2256	protein_coding	hypothetical protein	-
GLYMA_18G067700	380.901	319.568	264.604	654.861	321.691	654.861	-1.02466	0.000421547	0.0266809	-	18	6275928	6282149	-	2877	protein_coding	hypothetical protein	-
GLYMA_04G225100	286.174	258.474	185.223	531.896	243.29	531.896	-1.127	0.000421706	0.0266809	-	4	49534371	49545861	-	7504	protein_coding	hypothetical protein	-
GLYMA_18G085900	149.568	116.548	109.149	305.983	125.089	305.983	-1.28981	0.000422061	0.0266809	-	18	8495745	8501031	-	5176	protein_coding	hypothetical protein	-
GLYMA_19G063600	0	90.2309	0	0	30.077	0	19.8853	0.000433502	0.0271909	-	19	14053828	14056226	-	2399	protein_coding	hypothetical protein	-
GLYMA_15G156400	266.232	326.147	443.212	146.796	345.197	146.796	1.23251	0.000438091	0.0274253	-	15	13107104	13113398	+	2872	protein_coding	hypothetical protein	-
GLYMA_18G061100	828.609	813.958	2347.26	116.293	1329.94	116.293	3.51542	0.000438998	0.0274289	-	18	5539339	5544439	+	2246	protein_coding	hypothetical protein	-
GLYMA_09G119500	131.62	113.729	126.79	40.0352	124.046	40.0352	1.63112	0.000444557	0.0277225	-	9	28600115	28601802	-	747	protein_coding	hypothetical protein	HMA
GLYMA_10G122200	344.007	264.113	242.554	588.136	283.558	588.136	-1.05194	0.000445898	0.0277524	-	10	31295374	31299774	+	2118	protein_coding	hypothetical protein	-
GLYMA_17G140400	291.16	542.325	585.437	193.503	472.974	193.503	1.28904	0.000448757	0.027761	-	17	11402130	11403075	-	946	protein_coding	hypothetical protein	-
GLYMA_16G078800	114.669	91.1708	280.04	39.0819	161.96	39.0819	2.04829	0.000448824	0.027761	-	16	8103196	8107130	+	3547	protein_coding	hypothetical protein	Pkinase
GLYMA_04G209700	202.416	199.26	278.937	90.5557	226.871	90.5557	1.32358	0.000449479	0.027761	-	4	48185628	48192057	+	2137	protein_coding	hypothetical protein	Lipase_3
GLYMA_15G261300	244.295	283.851	578.822	129.638	368.989	129.638	1.50758	0.000452233	0.0278776	-	15	49382502	49385627	+	3126	protein_coding	hypothetical protein	-
GLYMA_19G211900	161.534	225.577	192.941	74.351	193.351	74.351	1.37928	0.000461837	0.0283612	-	19	46567073	46569550	-	1912	protein_coding	hypothetical protein	Abhydrolase_1
GLYMA_10G133900	60.8245	48.8751	40.7932	165.86	50.1642	165.86	-1.72349	0.000463283	0.0283959	-	10	35923075	35926275	+	1735	protein_coding	hypothetical protein	-
GLYMA_13G330800	59.8274	64.8535	133.405	17.1579	86.0285	17.1579	2.32274	0.000467509	0.0285464	-	13	42538170	42539734	+	1565	protein_coding	hypothetical protein	-
GLYMA_13G321100	425.772	706.809	811.453	288.825	648.011	288.825	1.16541	0.000477008	0.0290713	-	13	41540417	41543961	-	1927	protein_coding	hypothetical protein	-
GLYMA_15G039100	304.123	342.125	426.674	164.907	357.641	164.907	1.11598	0.000481612	0.0292965	-	15	3078440	3081975	-	2181	protein_coding	hypothetical protein	-
GLYMA_13G089800	12.9626	21.6178	14.3327	91.5089	16.3044	91.5089	-2.48447	0.000493049	0.0298795	-	13	20456746	20462493	+	2014	protein_coding	hypothetical protein	RRM_1
GLYMA_06G291000	28.9166	46.9953	26.4604	0	34.1241	0	7.60709	0.000503652	0.0304078	-	6	47974948	47976516	+	917	protein_coding	hypothetical protein	Cu_bind_like
GLYMA_08G068800	12.9626	45.1154	106.944	0.953218	55.0074	0.953218	5.84726	0.000504867	0.0304134	-	8	5272824	5273649	+	826	protein_coding	hypothetical protein	-
GLYMA_02G195400	81.7641	77.0722	101.432	21.924	86.756	21.924	1.98301	0.000505631	0.0304134	-	2	36872648	36875320	-	1819	protein_coding	hypothetical protein	SNARE
GLYMA_13G112800	61.8216	71.4328	71.6637	14.2983	68.306	14.2983	2.25602	0.000509158	0.0305685	-	13	22638776	22641183	+	2408	protein_coding	hypothetical protein	-
GLYMA_07G141500	64.813	53.5746	51.8183	9.53218	56.7353	9.53218	2.57373	0.000511581	0.0305843	-	7	16776164	16777576	-	1413	protein_coding	hypothetical protein	-
GLYMA_11G106600	67.8044	128.767	162.07	30.503	119.547	30.503	1.96922	0.000511945	0.0305843	-	11	8127272	8128420	+	917	protein_coding	hypothetical protein	Cofilin_ADF
GLYMA_11G252200	571.352	405.099	546.849	249.743	507.767	249.743	1.0231	0.000516654	0.0307323	-	11	34329876	34332687	-	1680	protein_coding	hypothetical protein	-
GLYMA_08G200800	193.442	156.024	147.737	369.849	165.735	369.849	-1.15752	0.000521084	0.0309387	-	8	16246816	16253923	+	2761	protein_coding	hypothetical protein	Pkinase_Tyr
GLYMA_01G105000	82.7612	62.0337	101.432	19.0644	82.0755	19.0644	2.1039	0.000539377	0.031849	-	1	35390519	35397050	-	2104	protein_coding	hypothetical protein	-
GLYMA_01G020900	205.407	306.409	234.836	102.948	248.884	102.948	1.27439	0.000542075	0.0318547	-	1	2104937	2109784	-	1522	protein_coding	hypothetical protein	ADH_N
GLYMA_12G167800	172.502	163.543	148.84	353.644	161.629	353.644	-1.12897	0.000543254	0.0318547	-	12	32249717	32257348	-	3185	protein_coding	hypothetical protein	WD40
GLYMA_03G113200	42.8763	78.0121	531.414	0	217.434	0	10.2759	0.00055838	0.0326126	-	3	32000185	32001852	+	1401	protein_coding	hypothetical protein	-
GLYMA_17G036400	87.7468	95.8703	184.12	32.4094	122.579	32.4094	1.91654	0.0005615	0.0327355	-	17	2666493	2667529	-	1037	protein_coding	hypothetical protein	-
GLYMA_14G220700	262.243	316.748	614.102	146.796	397.698	146.796	1.43647	0.000568277	0.0330483	-	14	48572636	48577577	+	1439	protein_coding	hypothetical protein	Lipase_GDSL
GLYMA_14G212700	32.9051	73.3126	130.097	12.3918	78.7716	12.3918	2.66564	0.000568915	0.0330483	-	14	47788940	47790839	-	1900	protein_coding	hypothetical protein	-
GLYMA_14G162100	146.577	247.195	600.872	20.9708	331.548	20.9708	3.98243	0.000571332	0.033129	-	14	38859814	38863074	+	1869	protein_coding	hypothetical protein	PP2C
GLYMA_06G018400	149.568	120.308	136.712	311.702	135.53	311.702	-1.20212	0.000574147	0.033178	-	6	1387679	1395772	+	2867	protein_coding	hypothetical protein	-
GLYMA_13G333100	367.938	539.506	970.216	92.4622	625.887	92.4622	2.75874	0.000574235	0.033178	-	13	42710256	42711669	+	1125	protein_coding	hypothetical protein	-
GLYMA_17G128400	199.425	147.565	92.6115	386.053	146.534	386.053	-1.39553	0.000577169	0.0332284	-	17	10267423	10270869	-	1958	protein_coding	hypothetical protein	-
GLYMA_18G221800	106.692	118.428	95.9191	32.4094	107.013	32.4094	1.72431	0.000593266	0.0340336	-	18	50886945	50888427	-	1356	protein_coding	hypothetical protein	-
GLYMA_11G123000	163.528	199.26	317.525	81.9768	226.771	81.9768	1.46623	0.000596654	0.0340707	-	11	9377775	9381383	+	3114	protein_coding	hypothetical protein	-
GLYMA_03G213300	12.9626	45.1154	87.0989	2.85965	48.3923	2.85965	4.0777	0.000614934	0.0349531	-	3	41861902	41863377	+	1476	protein_coding	TSPO [Source:Projected from Arabidopsis thaliana (AT2G47770) UniProtKB/TrEMBL;Acc:A0A178W1Q1]	-
GLYMA_11G206300	113.672	114.668	192.941	43.848	140.427	43.848	1.67698	0.0006158	0.0349531	-	11	29048174	29052218	+	2235	protein_coding	hypothetical protein	Pkinase_Tyr
GLYMA_10G230000	153.557	115.608	334.063	57.1931	201.076	57.1931	1.81139	0.000619946	0.0351266	-	10	46013366	46017442	-	1912	protein_coding	hypothetical protein	-
GLYMA_17G140700	156.548	138.166	186.326	59.0995	160.347	59.0995	1.43865	0.000626551	0.0352974	-	17	11428453	11431827	-	1252	protein_coding	hypothetical protein	-
GLYMA_17G015400	158.543	191.741	144.43	365.083	164.904	365.083	-1.14508	0.000626895	0.0352974	-	17	1151886	1153418	-	1533	protein_coding	hypothetical protein	p450
GLYMA_13G360600	137.603	159.784	180.813	59.0995	159.4	59.0995	1.43068	0.0006351	0.0356074	-	13	44762069	44763903	-	1835	protein_coding	hypothetical protein	Kelch_1
GLYMA_15G023400	199.425	282.911	296.577	109.62	259.638	109.62	1.24358	0.000641159	0.0358249	-	15	1847973	1849102	-	1130	protein_coding	hypothetical protein	-
GLYMA_13G253300	17.9482	23.4976	99.2266	1.90644	46.8908	1.90644	4.61535	0.000644296	0.0359379	-	13	35946415	35950405	-	3561	protein_coding	hypothetical protein	Pkinase
GLYMA_09G279000	59.8274	85.5314	79.3813	17.1579	74.9133	17.1579	2.12646	0.00064683	0.0360169	-	9	49431550	49433717	-	1347	protein_coding	hypothetical protein	-
GLYMA_16G178800	103.701	197.38	302.09	60.0527	201.057	60.0527	1.7418	0.000658148	0.0364855	-	16	33950003	33953968	-	2787	protein_coding	hypothetical protein	HATPase_c
GLYMA_06G278400	74.7842	104.329	72.7662	20.9708	83.96	20.9708	2.00292	0.000663305	0.0366181	-	6	46991300	46992148	+	849	protein_coding	hypothetical protein	-
GLYMA_03G070100	172.502	145.685	168.685	61.9592	162.291	61.9592	1.38863	0.000668798	0.0368582	-	3	16206858	16211889	+	1415	protein_coding	hypothetical protein	Aldo_ket_red
GLYMA_03G104800	57.8331	26.3173	16.5378	154.421	33.5628	154.421	-2.19855	0.000692667	0.0380201	-	3	29958032	29960373	+	1820	protein_coding	hypothetical protein	UDPGT
GLYMA_08G028000	118.658	76.1323	54.0234	248.79	82.9378	248.79	-1.58267	0.000695207	0.0380201	-	8	2240012	2248690	+	4086	protein_coding	hypothetical protein	DDT
GLYMA_14G078600	29.9137	44.1755	71.6637	5.71931	48.5843	5.71931	3.08368	0.000695763	0.0380201	-	14	6651847	6653742	-	1720	protein_coding	hypothetical protein	p450
GLYMA_11G003600	364.947	265.993	199.556	611.966	276.832	611.966	-1.14334	0.000695869	0.0380201	-	11	268784	270800	+	1147	protein_coding	hypothetical protein	-
GLYMA_03G007400	384.89	431.416	524.799	223.053	447.035	223.053	1.00227	0.000698497	0.0380398	-	3	667755	668886	+	872	protein_coding	hypothetical protein	-
GLYMA_08G034400	80.767	123.128	162.07	35.2691	121.988	35.2691	1.78872	0.000708397	0.0385138	-	8	2732008	2733478	-	1471	protein_coding	hypothetical protein	-
GLYMA_15G048200	124.64	117.488	80.4838	272.62	107.537	272.62	-1.33974	0.000720909	0.0391281	-	15	3812816	3815263	+	1117	protein_coding	hypothetical protein	-
GLYMA_14G023000	23.931	28.1972	38.5881	0	30.2387	0	7.42814	0.000724907	0.0392131	-	14	1630530	1631856	+	1327	protein_coding	hypothetical protein	-
GLYMA_12G047000	105.695	162.604	253.579	54.3334	173.959	54.3334	1.67705	0.000731583	0.039453	-	12	3410428	3416316	-	2173	protein_coding	hypothetical protein	-
GLYMA_11G207500	265.235	205.839	347.293	113.433	272.789	113.433	1.26434	0.000731789	0.039453	-	11	29490841	29496018	+	2592	protein_coding	hypothetical protein	Pkinase
GLYMA_19G011400	51.8504	182.342	241.451	8.57896	158.548	8.57896	4.20767	0.000735641	0.0395944	-	19	1099629	1100814	+	1186	protein_coding	hypothetical protein	-
GLYMA_10G001700	569.357	603.419	1033.06	339.346	735.279	339.346	1.11463	0.000751235	0.0402322	-	10	165788	167599	-	1812	protein_coding	hypothetical protein	Pkinase
GLYMA_11G109100	117.661	147.565	241.451	55.2866	168.892	55.2866	1.60908	0.000759109	0.0404076	-	11	8322727	8324868	-	1302	protein_coding	hypothetical protein	-
GLYMA_16G059700	341.016	307.349	404.624	169.673	350.996	169.673	1.04774	0.000777817	0.0413127	-	16	5823438	5828808	-	3472	protein_coding	hypothetical protein	Pkinase_Tyr
GLYMA_15G246700	129.626	135.346	97.0216	287.872	120.665	287.872	-1.2524	0.000791058	0.0418094	-	15	46962849	46964574	-	957	protein_coding	hypothetical protein	-
GLYMA_02G172800	124.64	149.445	128.995	303.123	134.36	303.123	-1.173	0.000793359	0.041835	-	2	27461138	27464515	+	1999	protein_coding	hypothetical protein	Actin
GLYMA_18G064000	207.402	158.844	262.399	81.9768	209.548	81.9768	1.35226	0.000794139	0.041835	-	18	5847976	5851846	-	2186	protein_coding	hypothetical protein	Phosphoesterase
GLYMA_U030300	165.522	149.445	136.712	329.813	150.56	329.813	-1.13065	0.000795846	0.0418566	-	KZ847140	248754	251755	-	2660	protein_coding	hypothetical protein	-
GLYMA_04G139400	404.832	600.599	848.939	273.574	618.123	273.574	1.17523	0.000812638	0.0424626	-	4	22479185	22483201	+	4017	protein_coding	hypothetical protein	-
GLYMA_12G116800	48.859	38.5361	92.6115	9.53218	60.0022	9.53218	2.65032	0.000814766	0.0425049	-	12	11703333	11706380	+	1253	protein_coding	hypothetical protein	PP2C
GLYMA_09G068000	240.307	270.693	285.552	122.965	265.517	122.965	1.11022	0.000828263	0.0430697	-	9	6864597	6869868	-	1254	protein_coding	hypothetical protein	ESCRT-III
GLYMA_09G026800	186.462	140.986	113.559	346.018	147.002	346.018	-1.23367	0.000837736	0.0434222	-	9	2185296	2189799	+	2064	protein_coding	hypothetical protein	-
GLYMA_19G006700	302.128	266.933	274.527	133.451	281.196	133.451	1.07525	0.000841882	0.0435671	-	19	665192	667655	-	962	protein_coding	hypothetical protein	Usp
GLYMA_06G149700	6.97986	4.69953	2.20504	53.3802	4.62814	53.3802	-3.5176	0.000844023	0.0436078	-	6	12229701	12233916	+	612	protein_coding	hypothetical protein	DnaJ
GLYMA_14G049500	1431.87	1327.15	2426.64	855.99	1728.55	855.99	1.01343	0.000857863	0.044252	-	14	3838137	3840136	+	1284	protein_coding	hypothetical protein	2OG-FeII_Oxy
GLYMA_15G250100	283.183	516.948	1244.74	45.7545	681.624	45.7545	3.89684	0.000861369	0.0442911	-	15	47770068	47772782	+	2715	protein_coding	hypothetical protein	-
GLYMA_13G275800	147.574	258.474	438.802	93.4154	281.617	93.4154	1.5906	0.000871442	0.0447377	-	13	37720620	37722383	+	1557	protein_coding	hypothetical protein	Cu_bind_like
GLYMA_15G017900	161.534	139.106	158.763	330.767	153.134	330.767	-1.11169	0.000875826	0.0447558	-	15	1382192	1387532	-	2841	protein_coding	hypothetical protein	-
GLYMA_17G251800	197.43	184.221	257.989	88.6493	213.214	88.6493	1.2647	0.00088053	0.0449182	-	17	40633579	40636068	+	1899	protein_coding	hypothetical protein	-
GLYMA_02G269400	326.059	441.755	497.236	203.035	421.683	203.035	1.0539	0.000891988	0.0453559	-	2	45368396	45372088	+	1924	protein_coding	hypothetical protein	-
GLYMA_01G004200	52.8475	23.4976	208.376	0	94.907	0	9.07947	0.000893332	0.0453559	-	1	425398	427700	+	1406	protein_coding	hypothetical protein	-
GLYMA_13G176200	32.9051	107.149	120.174	16.2047	86.7429	16.2047	2.41937	0.000895571	0.0453906	HSP17.5-E	13	29047933	29048943	+	1011	protein_coding	hypothetical protein	-
GLYMA_08G176300	84.7555	176.702	361.626	14.2983	207.694	14.2983	3.86009	0.000896842	0.0453906	-	8	14085511	14087259	-	1380	protein_coding	hypothetical protein	RPE65
GLYMA_20G158500	21.9367	77.0722	123.482	10.4854	74.1636	10.4854	2.82016	0.000898239	0.0453906	-	20	39709990	39713029	+	1930	protein_coding	hypothetical protein	-
GLYMA_14G038200	360.959	622.217	584.334	244.977	522.503	244.977	1.09276	0.000902838	0.0455516	-	14	2854471	2855966	+	905	protein_coding	hypothetical protein	-
GLYMA_11G088000	24.9281	55.4544	91.509	7.62574	57.2972	7.62574	2.90675	0.000911341	0.0459088	-	11	6645021	6649126	+	2746	protein_coding	hypothetical protein	-
GLYMA_16G001300	172.502	205.839	199.556	395.586	192.632	395.586	-1.03812	0.00091409	0.0459755	-	16	83722	86330	-	2609	protein_coding	hypothetical protein	-
GLYMA_11G252100	26.9223	42.2957	135.61	8.57896	68.2759	8.57896	2.98849	0.000928585	0.0466317	-	11	34327250	34328609	+	1360	protein_coding	hypothetical protein	-
GLYMA_18G216800	12.9626	15.0385	69.4586	0	32.4866	0	7.52777	0.000932563	0.0467587	-	18	50371768	50388753	+	7835	protein_coding	hypothetical protein	Pkinase
GLYMA_13G275400	80.767	95.8703	112.457	240.211	96.3647	240.211	-1.31915	0.00093523	0.0468196	-	13	37692197	37699959	+	6127	protein_coding	hypothetical protein	MatE
GLYMA_13G150300	128.629	139.106	93.714	287.872	120.483	287.872	-1.2543	0.000943434	0.0470961	-	13	26372548	26375320	+	2773	protein_coding	Pentatricopeptide repeat-containing protein At3g14730 [Source:Projected from Arabidopsis thaliana (AT3G14730) UniProtKB/Swiss-Prot;Acc:Q9LUC2]	-
GLYMA_02G263600	263.241	261.294	271.219	125.825	265.251	125.825	1.07578	0.000947719	0.0472248	-	2	44911180	44912636	-	1352	protein_coding	hypothetical protein	Motile_Sperm
GLYMA_02G086200	597.277	422.017	724.354	282.153	581.216	282.153	1.04161	0.000969614	0.0481669	-	2	7512613	7516994	-	4287	protein_coding	hypothetical protein	-
GLYMA_19G129300	204.41	188.921	227.119	416.556	206.817	416.556	-1.01115	0.000977789	0.0483902	-	19	38871350	38875880	+	1754	protein_coding	hypothetical protein	DSPc
GLYMA_02G148200	15.954	11.2789	69.4586	0	32.2305	0	7.51613	0.000978611	0.0483902	-	2	15285617	15287292	-	1676	protein_coding	hypothetical protein	-
novel.887	171.505	125.007	263.502	64.8188	186.671	64.8188	1.52373	0.000987114	0.0486614	-	KZ847133	3501215	3504642	-	2065	-	- && Q39023.2 RecName: Full=Mitogen-activated protein kinase 3; Short=AtMPK3; Short=MAP kinase 3 && PF00069:Protein kinase domain	Pkinase
GLYMA_02G245400	203.413	227.457	175.3	414.65	202.057	414.65	-1.0358	0.000991986	0.0487094	-	2	43349686	43357278	-	2185	protein_coding	hypothetical protein	CBF
GLYMA_02G084300	811.658	856.254	425.572	1469.86	697.828	1469.86	-1.07378	0.00099262	0.0487094	-	2	7347020	7348561	+	1542	protein_coding	hypothetical protein	Mito_carr
