# Supplementary material for: Integrated Transcriptomic, Proteomic, and Metabolomic Analyses Revealed Molecular Mechanism for Salt Resistance in Soybean (Glycine max L.) Seedlings
Source: Int J Mol Sci. 2024 Dec 18;25(24):13559. doi: 10.3390/ijms252413559 (PMC11678865; doi:10.3390/ijms252413559)
Supplement: Supplementary file 1 [file ijms-25-13559-s001.zip › Supplementary materials-Table/Table S23 DEPs+DEMs neg corr.xlsx]

## Sheet: Table S23 DEPs+DEMs neg corr
metabolite	Prot	corr	pvalue
2-C-methyl D-erythritol 4-phosphate	I1M5Q4	-0.955459	0.00293169
Poncirin	I1M5Q4	-0.973422	0.00105023
Methyl-Hesperidin	I1M5Q4	-0.972671	0.00111009
thiamine phosphate	I1M5Q4	0.977291	0.000767692
Sequoyitol	I1M5Q4	-0.965148	0.00180086
Benzoic acid	I1M5Q4	-0.973902	0.00101279
Hordatine B	I1M5Q4	0.918848	0.00961113
D-(-)-Fructose	I1M5Q4	-0.937041	0.00582094
(+)-epipinoresinol-4-O-beta-D-glucoside	I1M5Q4	-0.991914	9.78227e-05
Timosaponin BII	I1M5Q4	0.936635	0.00589545
Nuzhenide	I1M5Q4	-0.971069	0.00124343
Monotropein	I1M5Q4	-0.909104	0.0120177
Homovanillic acid	I1M5Q4	-0.979602	0.00061986
(±)-Abscisic acid	I1M5Q4	-0.936537	0.00591361
Saikosaponin E	I1M5Q4	-0.901695	0.0140209
Allantoin	I1M5Q4	-0.885274	0.0189881
L-Aspartic acid	I1M5Q4	0.992076	9.39473e-05
Ferulic acid O-hexoside	I1M5Q4	-0.907382	0.0124698
11-Dehydro thromboxane B2	I1M5Q4	-0.836304	0.0380015
5-Hydroxytryptophan	I1M5Q4	-0.917294	0.00997754
Citric acid	I1M5Q4	0.845424	0.0339938
2-Furoic acid	I1M5Q4	0.909648	0.0118764
Catechin	I1M5Q4	-0.74911	0.0865225
Estriol 17-sulfate	I1M5Q4	-0.845813	0.0338277
Rebaudioside C	I1M5Q4	0.938684	0.00552423
Dulcitol	I1M5Q4	-0.919113	0.00954939
3,8,9-trihydroxy-10-propyl-3,4,5,8,9,10-hexahydro-2H-oxecin-2-one	I1M5Q4	-0.841432	0.0357224
N-Acetyl-L-Tyrosine	I1M5Q4	-0.806838	0.0523635
Tenuifoliside B	I1M5Q4	-0.809706	0.0508725
Glucose 1-phosphate	I1M5Q4	-0.989999	0.000149535
FAHFA (18:2/18:3)	I1M5Q4	0.943302	0.00473091
LPA 20:1	I1M5Q4	-0.913305	0.0109482
Ajugol	I1M5Q4	-0.839009	0.0367908
D-(-)-Lyxose	I1M5Q4	-0.825934	0.0428112
2-Hydroxybutyric acid	I1M5Q4	-0.825772	0.0428885
Δ17-6-keto prostaglandin F1α	I1M5Q4	0.949543	0.00375466
Genipin 1-O-β-D-gentiobioside	I1M5Q4	-0.968427	0.00147957
Catalpol	I1M5Q4	-0.863738	0.0265858
Elaidic acid	I1M5Q4	0.842546	0.0352358
L-Argininosuccinate	I1M5Q4	0.903704	0.0134628
FAHFA (16:1/18:3)	I1M5Q4	0.718313	0.107846
FAHFA (18:1/20:3)	I1M5Q4	0.847142	0.0332625
3-Hydroxy-3-methylglutaric acid	I1M5Q4	-0.744413	0.0896389
Guanosine-3',5'-cyclic monophosphate	I1M5Q4	0.955431	0.00293535
FAHFA (16:0/18:2)	I1M5Q4	0.749981	0.0859502
Ligustroflavone	I1M5Q4	-0.888151	0.0180656
Astragaloside I	I1M5Q4	-0.809372	0.051045
alpha-Asarone	I1M5Q4	-0.629038	0.180895
Efetaal	I1M5Q4	-0.842139	0.0354133
2-(acetylamino)-3-[4-(acetylamino)phenyl]acrylic acid	I1M5Q4	-0.922921	0.00868269
2-C-methyl D-erythritol 4-phosphate	I1JIH2	0.969057	0.00142141
Poncirin	I1JIH2	0.94104	0.00511186
Methyl-Hesperidin	I1JIH2	0.939943	0.00530202
thiamine phosphate	I1JIH2	-0.970875	0.00126007
Sequoyitol	I1JIH2	0.930432	0.00709127
Benzoic acid	I1JIH2	0.986193	0.000284643
Hordatine B	I1JIH2	-0.937958	0.00565436
D-(-)-Fructose	I1JIH2	0.956036	0.00285683
(+)-epipinoresinol-4-O-beta-D-glucoside	I1JIH2	0.970975	0.00125149
Timosaponin BII	I1JIH2	-0.894234	0.016188
Nuzhenide	I1JIH2	0.938617	0.00553615
Monotropein	I1JIH2	0.863015	0.0268622
Homovanillic acid	I1JIH2	0.946983	0.00414174
(±)-Abscisic acid	I1JIH2	0.904948	0.0131229
Saikosaponin E	I1JIH2	0.917499	0.0099289
Allantoin	I1JIH2	0.833099	0.0394593
L-Aspartic acid	I1JIH2	-0.977007	0.000786964
Ferulic acid O-hexoside	I1JIH2	0.882493	0.0199005
11-Dehydro thromboxane B2	I1JIH2	0.802548	0.0546318
5-Hydroxytryptophan	I1JIH2	0.870537	0.024056
Citric acid	I1JIH2	-0.868026	0.0249766
2-Furoic acid	I1JIH2	-0.936478	0.00592433
Catechin	I1JIH2	0.748842	0.086699
Estriol 17-sulfate	I1JIH2	0.837189	0.0376034
Rebaudioside C	I1JIH2	-0.8816	0.0201981
Dulcitol	I1JIH2	0.862563	0.0270354
3,8,9-trihydroxy-10-propyl-3,4,5,8,9,10-hexahydro-2H-oxecin-2-one	I1JIH2	0.880213	0.0206638
N-Acetyl-L-Tyrosine	I1JIH2	0.746383	0.0883256
Tenuifoliside B	I1JIH2	0.797988	0.0570916
Glucose 1-phosphate	I1JIH2	0.987866	0.000219945
FAHFA (18:2/18:3)	I1JIH2	-0.978436	0.000692514
LPA 20:1	I1JIH2	0.924587	0.00831623
Ajugol	I1JIH2	0.802283	0.0547733
D-(-)-Lyxose	I1JIH2	0.876499	0.021937
2-Hydroxybutyric acid	I1JIH2	0.876343	0.0219911
Δ17-6-keto prostaglandin F1α	I1JIH2	-0.902733	0.0137312
Genipin 1-O-β-D-gentiobioside	I1JIH2	0.969205	0.00140791
Catalpol	I1JIH2	0.87827	0.0213255
Elaidic acid	I1JIH2	-0.868175	0.0249213
L-Argininosuccinate	I1JIH2	-0.849245	0.0323776
FAHFA (16:1/18:3)	I1JIH2	-0.73703	0.094637
FAHFA (18:1/20:3)	I1JIH2	-0.853039	0.0308093
3-Hydroxy-3-methylglutaric acid	I1JIH2	0.721078	0.105846
Guanosine-3',5'-cyclic monophosphate	I1JIH2	-0.969603	0.00137197
FAHFA (16:0/18:2)	I1JIH2	-0.770591	0.0729059
Ligustroflavone	I1JIH2	0.879336	0.0209611
Astragaloside I	I1JIH2	0.741849	0.0913609
alpha-Asarone	I1JIH2	0.559367	0.24846
Efetaal	I1JIH2	0.759033	0.0801019
2-(acetylamino)-3-[4-(acetylamino)phenyl]acrylic acid	I1JIH2	0.900999	0.0142167
2-C-methyl D-erythritol 4-phosphate	K7MJ07	-0.96294	0.00203468
Poncirin	K7MJ07	-0.944329	0.00456256
Methyl-Hesperidin	K7MJ07	-0.943198	0.0047481
thiamine phosphate	K7MJ07	0.979837	0.000605724
Sequoyitol	K7MJ07	-0.931724	0.00683323
Benzoic acid	K7MJ07	-0.98953	0.000163848
Hordatine B	K7MJ07	0.914464	0.0106618
D-(-)-Fructose	K7MJ07	-0.952458	0.00333662
(+)-epipinoresinol-4-O-beta-D-glucoside	K7MJ07	-0.964874	0.0018291
Timosaponin BII	K7MJ07	0.908923	0.0120648
Nuzhenide	K7MJ07	-0.944193	0.00458466
Monotropein	K7MJ07	-0.826441	0.0425701
Homovanillic acid	K7MJ07	-0.930825	0.00701233
(±)-Abscisic acid	K7MJ07	-0.878825	0.0211356
Saikosaponin E	K7MJ07	-0.888253	0.0180333
Allantoin	K7MJ07	-0.802488	0.0546637
L-Aspartic acid	K7MJ07	0.972445	0.00112849
Ferulic acid O-hexoside	K7MJ07	-0.869257	0.0245233
11-Dehydro thromboxane B2	K7MJ07	-0.798955	0.0565658
5-Hydroxytryptophan	K7MJ07	-0.839994	0.0363547
Citric acid	K7MJ07	0.822775	0.04433
2-Furoic acid	K7MJ07	0.902687	0.0137439
Catechin	K7MJ07	-0.781682	0.0662914
Estriol 17-sulfate	K7MJ07	-0.861765	0.0273427
Rebaudioside C	K7MJ07	0.883607	0.0195325
Dulcitol	K7MJ07	-0.867382	0.0252152
3,8,9-trihydroxy-10-propyl-3,4,5,8,9,10-hexahydro-2H-oxecin-2-one	K7MJ07	-0.857082	0.0291786
N-Acetyl-L-Tyrosine	K7MJ07	-0.747607	0.0875142
Tenuifoliside B	K7MJ07	-0.804602	0.0535406
Glucose 1-phosphate	K7MJ07	-0.993012	7.3084e-05
FAHFA (18:2/18:3)	K7MJ07	0.974519	0.000965672
LPA 20:1	K7MJ07	-0.892592	0.0166853
Ajugol	K7MJ07	-0.812642	0.0493661
D-(-)-Lyxose	K7MJ07	-0.877321	0.0216519
2-Hydroxybutyric acid	K7MJ07	-0.877221	0.0216865
Δ17-6-keto prostaglandin F1α	K7MJ07	0.908633	0.0121405
Genipin 1-O-β-D-gentiobioside	K7MJ07	-0.97671	0.000807294
Catalpol	K7MJ07	-0.892438	0.016732
Elaidic acid	K7MJ07	0.906933	0.0125891
L-Argininosuccinate	K7MJ07	0.8703	0.0241423
FAHFA (16:1/18:3)	K7MJ07	0.692843	0.127029
FAHFA (18:1/20:3)	K7MJ07	0.889838	0.0175352
3-Hydroxy-3-methylglutaric acid	K7MJ07	-0.772021	0.0720369
Guanosine-3',5'-cyclic monophosphate	K7MJ07	0.978438	0.000692349
FAHFA (16:0/18:2)	K7MJ07	0.779295	0.0676908
Ligustroflavone	K7MJ07	-0.896615	0.01548
Astragaloside I	K7MJ07	-0.697196	0.123653
alpha-Asarone	K7MJ07	-0.517183	0.293393
Efetaal	K7MJ07	-0.741454	0.0916278
2-(acetylamino)-3-[4-(acetylamino)phenyl]acrylic acid	K7MJ07	-0.884621	0.0192005
2-C-methyl D-erythritol 4-phosphate	I1N019	-0.93998	0.00529557
Poncirin	I1N019	-0.983824	0.000390387
Methyl-Hesperidin	I1N019	-0.983161	0.000422945
thiamine phosphate	I1N019	0.986849	0.000258291
Sequoyitol	I1N019	-0.973833	0.00101814
Benzoic acid	I1N019	-0.96807	0.00151298
Hordatine B	I1N019	0.876898	0.0217984
D-(-)-Fructose	I1N019	-0.922629	0.0087478
(+)-epipinoresinol-4-O-beta-D-glucoside	I1N019	-0.987754	0.000224022
Timosaponin BII	I1N019	0.963242	0.00200188
Nuzhenide	I1N019	-0.986671	0.000265301
Monotropein	I1N019	-0.880229	0.0206585
Homovanillic acid	I1N019	-0.969572	0.00137474
(±)-Abscisic acid	I1N019	-0.911046	0.0115173
Saikosaponin E	I1N019	-0.862878	0.0269146
Allantoin	I1N019	-0.869382	0.0244775
L-Aspartic acid	I1N019	0.985868	0.000298173
Ferulic acid O-hexoside	I1N019	-0.900207	0.014441
11-Dehydro thromboxane B2	I1N019	-0.834594	0.0387759
5-Hydroxytryptophan	I1N019	-0.893881	0.0162945
Citric acid	I1N019	0.779299	0.0676881
2-Furoic acid	I1N019	0.85847	0.0286285
Catechin	I1N019	-0.775957	0.0696702
Estriol 17-sulfate	I1N019	-0.86702	0.0253496
Rebaudioside C	I1N019	0.956883	0.00274858
Dulcitol	I1N019	-0.941764	0.00498838
3,8,9-trihydroxy-10-propyl-3,4,5,8,9,10-hexahydro-2H-oxecin-2-one	I1N019	-0.793542	0.0595373
N-Acetyl-L-Tyrosine	I1N019	-0.823539	0.0439602
Tenuifoliside B	I1N019	-0.809118	0.0511763
Glucose 1-phosphate	I1N019	-0.992323	8.81762e-05
FAHFA (18:2/18:3)	I1N019	0.919067	0.0095602
LPA 20:1	I1N019	-0.872613	0.0233077
Ajugol	I1N019	-0.856263	0.0295057
D-(-)-Lyxose	I1N019	-0.806451	0.0525664
2-Hydroxybutyric acid	I1N019	-0.80635	0.0526194
Δ17-6-keto prostaglandin F1α	I1N019	0.969253	0.00140351
Genipin 1-O-β-D-gentiobioside	I1N019	-0.972155	0.00115218
Catalpol	I1N019	-0.864826	0.0261732
Elaidic acid	I1N019	0.874032	0.0228023
L-Argininosuccinate	I1N019	0.941692	0.00500061
FAHFA (16:1/18:3)	I1N019	0.650493	0.161885
FAHFA (18:1/20:3)	I1N019	0.885681	0.0188563
3-Hydroxy-3-methylglutaric acid	I1N019	-0.809916	0.0507639
Guanosine-3',5'-cyclic monophosphate	I1N019	0.95286	0.00328096
FAHFA (16:0/18:2)	I1N019	0.742938	0.0906279
Ligustroflavone	I1N019	-0.903374	0.0135538
Astragaloside I	I1N019	-0.782057	0.0660725
alpha-Asarone	I1N019	-0.611261	0.197304
Efetaal	I1N019	-0.851312	0.0315186
2-(acetylamino)-3-[4-(acetylamino)phenyl]acrylic acid	I1N019	-0.908851	0.0120835
2-C-methyl D-erythritol 4-phosphate	I1MCJ2	-0.943385	0.00471708
Poncirin	I1MCJ2	-0.959223	0.00246028
Methyl-Hesperidin	I1MCJ2	-0.958451	0.0025536
thiamine phosphate	I1MCJ2	0.949853	0.00370897
Sequoyitol	I1MCJ2	-0.953932	0.00313455
Benzoic acid	I1MCJ2	-0.969547	0.00137699
Hordatine B	I1MCJ2	0.952819	0.00328649
D-(-)-Fructose	I1MCJ2	-0.924915	0.00824502
(+)-epipinoresinol-4-O-beta-D-glucoside	I1MCJ2	-0.980115	0.000589169
Timosaponin BII	I1MCJ2	0.919681	0.00941772
Nuzhenide	I1MCJ2	-0.935728	0.00606363
Monotropein	I1MCJ2	-0.900979	0.0142223
Homovanillic acid	I1MCJ2	-0.959376	0.00244193
(±)-Abscisic acid	I1MCJ2	-0.951491	0.00347268
Saikosaponin E	I1MCJ2	-0.872654	0.0232929
Allantoin	I1MCJ2	-0.843244	0.0349327
L-Aspartic acid	I1MCJ2	0.994001	5.38667e-05
Ferulic acid O-hexoside	I1MCJ2	-0.872274	0.023429
11-Dehydro thromboxane B2	I1MCJ2	-0.868212	0.0249078
5-Hydroxytryptophan	I1MCJ2	-0.919061	0.00956154
Citric acid	I1MCJ2	0.87805	0.021401
2-Furoic acid	I1MCJ2	0.909394	0.0119423
Catechin	I1MCJ2	-0.784803	0.0644819
Estriol 17-sulfate	I1MCJ2	-0.872342	0.0234047
Rebaudioside C	I1MCJ2	0.917956	0.00982063
Dulcitol	I1MCJ2	-0.888153	0.018065
3,8,9-trihydroxy-10-propyl-3,4,5,8,9,10-hexahydro-2H-oxecin-2-one	I1MCJ2	-0.876672	0.0218769
N-Acetyl-L-Tyrosine	I1MCJ2	-0.807474	0.0520312
Tenuifoliside B	I1MCJ2	-0.862974	0.0268778
Glucose 1-phosphate	I1MCJ2	-0.974799	0.000944665
FAHFA (18:2/18:3)	I1MCJ2	0.962849	0.00204467
LPA 20:1	I1MCJ2	-0.88704	0.0184194
Ajugol	I1MCJ2	-0.849579	0.032238
D-(-)-Lyxose	I1MCJ2	-0.813666	0.0488457
2-Hydroxybutyric acid	I1MCJ2	-0.813489	0.0489357
Δ17-6-keto prostaglandin F1α	I1MCJ2	0.923698	0.00851092
Genipin 1-O-β-D-gentiobioside	I1MCJ2	-0.955044	0.00298613
Catalpol	I1MCJ2	-0.897759	0.0151455
Elaidic acid	I1MCJ2	0.820212	0.0455797
L-Argininosuccinate	I1MCJ2	0.885279	0.0189865
FAHFA (16:1/18:3)	I1MCJ2	0.788587	0.0623188
FAHFA (18:1/20:3)	I1MCJ2	0.804464	0.0536135
3-Hydroxy-3-methylglutaric acid	I1MCJ2	-0.692008	0.127681
Guanosine-3',5'-cyclic monophosphate	I1MCJ2	0.96904	0.00142297
FAHFA (16:0/18:2)	I1MCJ2	0.787726	0.0628081
Ligustroflavone	I1MCJ2	-0.898266	0.0149982
Astragaloside I	I1MCJ2	-0.780671	0.0668825
alpha-Asarone	I1MCJ2	-0.560711	0.247077
Efetaal	I1MCJ2	-0.798742	0.0566812
2-(acetylamino)-3-[4-(acetylamino)phenyl]acrylic acid	I1MCJ2	-0.906242	0.0127737
2-C-methyl D-erythritol 4-phosphate	I1NES2	-0.941447	0.00504234
Poncirin	I1NES2	-0.982838	0.000439254
Methyl-Hesperidin	I1NES2	-0.982172	0.000473911
thiamine phosphate	I1NES2	0.985895	0.000297039
Sequoyitol	I1NES2	-0.972647	0.00111201
Benzoic acid	I1NES2	-0.967234	0.00159286
Hordatine B	I1NES2	0.876821	0.021825
D-(-)-Fructose	I1NES2	-0.92399	0.00844666
(+)-epipinoresinol-4-O-beta-D-glucoside	I1NES2	-0.990074	0.000147312
Timosaponin BII	I1NES2	0.965802	0.00173427
Nuzhenide	I1NES2	-0.988534	0.000196441
Monotropein	I1NES2	-0.885882	0.0187912
Homovanillic acid	I1NES2	-0.973636	0.0010334
(±)-Abscisic acid	I1NES2	-0.913555	0.010886
Saikosaponin E	I1NES2	-0.865857	0.0257847
Allantoin	I1NES2	-0.878787	0.0211483
L-Aspartic acid	I1NES2	0.98659	0.000268549
Ferulic acid O-hexoside	I1NES2	-0.907767	0.012368
11-Dehydro thromboxane B2	I1NES2	-0.830319	0.0407445
5-Hydroxytryptophan	I1NES2	-0.898315	0.014984
Citric acid	I1NES2	0.779716	0.0674431
2-Furoic acid	I1NES2	0.85853	0.0286051
Catechin	I1NES2	-0.764813	0.0764649
Estriol 17-sulfate	I1NES2	-0.858618	0.0285702
Rebaudioside C	I1NES2	0.961183	0.00223085
Dulcitol	I1NES2	-0.942299	0.004898
3,8,9-trihydroxy-10-propyl-3,4,5,8,9,10-hexahydro-2H-oxecin-2-one	I1NES2	-0.794664	0.0589157
N-Acetyl-L-Tyrosine	I1NES2	-0.820966	0.0452103
Tenuifoliside B	I1NES2	-0.802452	0.0546829
Glucose 1-phosphate	I1NES2	-0.990516	0.000134489
FAHFA (18:2/18:3)	I1NES2	0.915712	0.0103573
LPA 20:1	I1NES2	-0.874794	0.0225335
Ajugol	I1NES2	-0.850589	0.0318179
D-(-)-Lyxose	I1NES2	-0.806209	0.0526935
2-Hydroxybutyric acid	I1NES2	-0.806106	0.0527478
Δ17-6-keto prostaglandin F1α	I1NES2	0.969482	0.00138284
Genipin 1-O-β-D-gentiobioside	I1NES2	-0.972647	0.00111207
Catalpol	I1NES2	-0.855357	0.0298692
Elaidic acid	I1NES2	0.866992	0.0253603
L-Argininosuccinate	I1NES2	0.943238	0.00474145
FAHFA (16:1/18:3)	I1NES2	0.650652	0.161748
FAHFA (18:1/20:3)	I1NES2	0.881137	0.0203528
3-Hydroxy-3-methylglutaric acid	I1NES2	-0.80833	0.0515851
Guanosine-3',5'-cyclic monophosphate	I1NES2	0.946806	0.00416914
FAHFA (16:0/18:2)	I1NES2	0.744861	0.0893395
Ligustroflavone	I1NES2	-0.895703	0.0157494
Astragaloside I	I1NES2	-0.792953	0.0598648
alpha-Asarone	I1NES2	-0.626971	0.182773
Efetaal	I1NES2	-0.857488	0.0290172
2-(acetylamino)-3-[4-(acetylamino)phenyl]acrylic acid	I1NES2	-0.915801	0.0103356
2-C-methyl D-erythritol 4-phosphate	K7M862	-0.951884	0.00341704
Poncirin	K7M862	-0.959582	0.00241746
Methyl-Hesperidin	K7M862	-0.95864	0.00253054
thiamine phosphate	K7M862	0.994732	4.15489e-05
Sequoyitol	K7M862	-0.946577	0.00420478
Benzoic acid	K7M862	-0.977284	0.000768144
Hordatine B	K7M862	0.870316	0.0241364
D-(-)-Fructose	K7M862	-0.939203	0.00543197
(+)-epipinoresinol-4-O-beta-D-glucoside	K7M862	-0.964192	0.00190041
Timosaponin BII	K7M862	0.916057	0.0102739
Nuzhenide	K7M862	-0.968044	0.00151543
Monotropein	K7M862	-0.83035	0.0407302
Homovanillic acid	K7M862	-0.93924	0.00542558
(±)-Abscisic acid	K7M862	-0.863876	0.0265336
Saikosaponin E	K7M862	-0.893072	0.016539
Allantoin	K7M862	-0.825086	0.0432168
L-Aspartic acid	K7M862	0.962175	0.00211898
Ferulic acid O-hexoside	K7M862	-0.876055	0.0220914
11-Dehydro thromboxane B2	K7M862	-0.788459	0.062391
5-Hydroxytryptophan	K7M862	-0.837819	0.0373211
Citric acid	K7M862	0.783407	0.0652883
2-Furoic acid	K7M862	0.888375	0.0179949
Catechin	K7M862	-0.7694	0.0736331
Estriol 17-sulfate	K7M862	-0.852528	0.0310184
Rebaudioside C	K7M862	0.897403	0.0152491
Dulcitol	K7M862	-0.902569	0.0137769
3,8,9-trihydroxy-10-propyl-3,4,5,8,9,10-hexahydro-2H-oxecin-2-one	K7M862	-0.800638	0.0556561
N-Acetyl-L-Tyrosine	K7M862	-0.76924	0.0737312
Tenuifoliside B	K7M862	-0.771931	0.0720918
Glucose 1-phosphate	K7M862	-0.998972	1.58432e-06
FAHFA (18:2/18:3)	K7M862	0.942557	0.00485479
LPA 20:1	K7M862	-0.900069	0.0144803
Ajugol	K7M862	-0.823559	0.0439509
D-(-)-Lyxose	K7M862	-0.857209	0.0291281
2-Hydroxybutyric acid	K7M862	-0.857116	0.029165
Δ17-6-keto prostaglandin F1α	K7M862	0.935643	0.00607944
Genipin 1-O-β-D-gentiobioside	K7M862	-0.971646	0.00119455
Catalpol	K7M862	-0.873228	0.0230881
Elaidic acid	K7M862	0.919143	0.00954238
L-Argininosuccinate	K7M862	0.88591	0.0187823
FAHFA (16:1/18:3)	K7M862	0.623694	0.185766
FAHFA (18:1/20:3)	K7M862	0.92015	0.00930942
3-Hydroxy-3-methylglutaric acid	K7M862	-0.81045	0.0504886
Guanosine-3',5'-cyclic monophosphate	K7M862	0.966072	0.0017071
FAHFA (16:0/18:2)	K7M862	0.718145	0.107968
Ligustroflavone	K7M862	-0.900969	0.014225
Astragaloside I	K7M862	-0.713694	0.111222
alpha-Asarone	K7M862	-0.555268	0.252699
Efetaal	K7M862	-0.786104	0.0637344
2-(acetylamino)-3-[4-(acetylamino)phenyl]acrylic acid	K7M862	-0.876433	0.0219599
2-C-methyl D-erythritol 4-phosphate	I1L6D2	-0.960584	0.0022998
Poncirin	I1L6D2	-0.947093	0.00412465
Methyl-Hesperidin	I1L6D2	-0.946224	0.00425998
thiamine phosphate	I1L6D2	0.94798	0.0039888
Sequoyitol	I1L6D2	-0.939206	0.00543158
Benzoic acid	I1L6D2	-0.966585	0.00165619
Hordatine B	I1L6D2	0.948678	0.00388326
D-(-)-Fructose	I1L6D2	-0.942388	0.00488307
(+)-epipinoresinol-4-O-beta-D-glucoside	I1L6D2	-0.994157	5.11077e-05
Timosaponin BII	I1L6D2	0.928199	0.00754806
Nuzhenide	I1L6D2	-0.949566	0.00375122
Monotropein	I1L6D2	-0.935262	0.0061509
Homovanillic acid	I1L6D2	-0.986784	0.000260828
(±)-Abscisic acid	I1L6D2	-0.958693	0.00252419
Saikosaponin E	I1L6D2	-0.910211	0.0117312
Allantoin	I1L6D2	-0.911736	0.011342
L-Aspartic acid	I1L6D2	0.993887	5.59307e-05
Ferulic acid O-hexoside	I1L6D2	-0.929972	0.00718426
11-Dehydro thromboxane B2	I1L6D2	-0.819466	0.0459468
5-Hydroxytryptophan	I1L6D2	-0.940603	0.00518729
Citric acid	I1L6D2	0.882309	0.0199618
2-Furoic acid	I1L6D2	0.921144	0.00908223
Catechin	I1L6D2	-0.690649	0.128745
Estriol 17-sulfate	I1L6D2	-0.798987	0.0565483
Rebaudioside C	I1L6D2	0.937927	0.00565995
Dulcitol	I1L6D2	-0.885547	0.0188998
3,8,9-trihydroxy-10-propyl-3,4,5,8,9,10-hexahydro-2H-oxecin-2-one	I1L6D2	-0.885339	0.0189671
N-Acetyl-L-Tyrosine	I1L6D2	-0.77304	0.071421
Tenuifoliside B	I1L6D2	-0.794875	0.0587987
Glucose 1-phosphate	I1L6D2	-0.964798	0.001837
FAHFA (18:2/18:3)	I1L6D2	0.941943	0.00495804
LPA 20:1	I1L6D2	-0.917534	0.00992053
Ajugol	I1L6D2	-0.795254	0.0585901
D-(-)-Lyxose	I1L6D2	-0.827745	0.0419522
2-Hydroxybutyric acid	I1L6D2	-0.827548	0.042045
Δ17-6-keto prostaglandin F1α	I1L6D2	0.919584	0.00944004
Genipin 1-O-β-D-gentiobioside	I1L6D2	-0.960476	0.0023124
Catalpol	I1L6D2	-0.822293	0.0445638
Elaidic acid	I1L6D2	0.77862	0.068089
L-Argininosuccinate	I1L6D2	0.883285	0.0196387
FAHFA (16:1/18:3)	I1L6D2	0.777689	0.0686396
FAHFA (18:1/20:3)	I1L6D2	0.781861	0.0661872
3-Hydroxy-3-methylglutaric acid	I1L6D2	-0.683076	0.134745
Guanosine-3',5'-cyclic monophosphate	I1L6D2	0.924226	0.00839509
FAHFA (16:0/18:2)	I1L6D2	0.791219	0.0608337
Ligustroflavone	I1L6D2	-0.836407	0.0379551
Astragaloside I	I1L6D2	-0.853434	0.0306483
alpha-Asarone	I1L6D2	-0.678591	0.138354
Efetaal	I1L6D2	-0.835688	0.0382794
2-(acetylamino)-3-[4-(acetylamino)phenyl]acrylic acid	I1L6D2	-0.954973	0.00299553
2-C-methyl D-erythritol 4-phosphate	I1J9C9	-0.95483	0.00301442
Poncirin	I1J9C9	-0.966444	0.0016701
Methyl-Hesperidin	I1J9C9	-0.965674	0.00174723
thiamine phosphate	I1J9C9	0.983929	0.000385346
Sequoyitol	I1J9C9	-0.954446	0.00306545
Benzoic acid	I1J9C9	-0.96295	0.0020336
Hordatine B	I1J9C9	0.872853	0.0232217
D-(-)-Fructose	I1J9C9	-0.937675	0.00570548
(+)-epipinoresinol-4-O-beta-D-glucoside	I1J9C9	-0.991514	0.000107709
Timosaponin BII	I1J9C9	0.948688	0.00388181
Nuzhenide	I1J9C9	-0.990601	0.000132101
Monotropein	I1J9C9	-0.905133	0.0130728
Homovanillic acid	I1J9C9	-0.98696	0.000253944
(±)-Abscisic acid	I1J9C9	-0.909251	0.0119794
Saikosaponin E	I1J9C9	-0.910399	0.0116827
Allantoin	I1J9C9	-0.921769	0.00894068
L-Aspartic acid	I1J9C9	0.976945	0.000791164
Ferulic acid O-hexoside	I1J9C9	-0.940627	0.0051831
11-Dehydro thromboxane B2	I1J9C9	-0.782924	0.0655682
5-Hydroxytryptophan	I1J9C9	-0.904042	0.0133702
Citric acid	I1J9C9	0.79461	0.0589452
2-Furoic acid	I1J9C9	0.885665	0.0188613
Catechin	I1J9C9	-0.686567	0.131965
Estriol 17-sulfate	I1J9C9	-0.794523	0.0589938
Rebaudioside C	I1J9C9	0.953633	0.00317494
Dulcitol	I1J9C9	-0.929688	0.00724182
3,8,9-trihydroxy-10-propyl-3,4,5,8,9,10-hexahydro-2H-oxecin-2-one	I1J9C9	-0.801132	0.0553901
N-Acetyl-L-Tyrosine	I1J9C9	-0.783119	0.0654552
Tenuifoliside B	I1J9C9	-0.738026	0.0939558
Glucose 1-phosphate	I1J9C9	-0.983204	0.000420804
FAHFA (18:2/18:3)	I1J9C9	0.904812	0.0131599
LPA 20:1	I1J9C9	-0.915617	0.0103803
Ajugol	I1J9C9	-0.801725	0.0550718
D-(-)-Lyxose	I1J9C9	-0.826203	0.0426831
2-Hydroxybutyric acid	I1J9C9	-0.826069	0.0427471
Δ17-6-keto prostaglandin F1α	I1J9C9	0.955894	0.00287507
Genipin 1-O-β-D-gentiobioside	I1J9C9	-0.96984	0.00135069
Catalpol	I1J9C9	-0.800157	0.0559152
Elaidic acid	I1J9C9	0.839706	0.036482
L-Argininosuccinate	I1J9C9	0.915536	0.0104
FAHFA (16:1/18:3)	I1J9C9	0.640921	0.170257
FAHFA (18:1/20:3)	I1J9C9	0.865992	0.0257338
3-Hydroxy-3-methylglutaric acid	I1J9C9	-0.786171	0.0636959
Guanosine-3',5'-cyclic monophosphate	I1J9C9	0.915458	0.0104188
FAHFA (16:0/18:2)	I1J9C9	0.723639	0.10401
Ligustroflavone	I1J9C9	-0.84795	0.0329211
Astragaloside I	I1J9C9	-0.835817	0.0382214
alpha-Asarone	I1J9C9	-0.704859	0.117808
Efetaal	I1J9C9	-0.872189	0.0234596
2-(acetylamino)-3-[4-(acetylamino)phenyl]acrylic acid	I1J9C9	-0.939206	0.00543157
2-C-methyl D-erythritol 4-phosphate	K7M7P5	-0.908667	0.0121317
Poncirin	K7M7P5	-0.992335	8.79023e-05
Methyl-Hesperidin	K7M7P5	-0.991926	9.75271e-05
thiamine phosphate	K7M7P5	0.977574	0.000748726
Sequoyitol	K7M7P5	-0.986457	0.000273888
Benzoic acid	K7M7P5	-0.949986	0.00368956
Hordatine B	K7M7P5	0.864162	0.0264247
D-(-)-Fructose	K7M7P5	-0.887981	0.0181196
(+)-epipinoresinol-4-O-beta-D-glucoside	K7M7P5	-0.968391	0.00148295
Timosaponin BII	K7M7P5	0.943096	0.004765
Nuzhenide	K7M7P5	-0.97172	0.00118833
Monotropein	K7M7P5	-0.867084	0.0253257
Homovanillic acid	K7M7P5	-0.949015	0.00383288
(±)-Abscisic acid	K7M7P5	-0.907823	0.0123533
Saikosaponin E	K7M7P5	-0.8329	0.0395505
Allantoin	K7M7P5	-0.827512	0.0420623
L-Aspartic acid	K7M7P5	0.974728	0.000949918
Ferulic acid O-hexoside	K7M7P5	-0.847236	0.0332229
11-Dehydro thromboxane B2	K7M7P5	-0.875152	0.0224075
5-Hydroxytryptophan	K7M7P5	-0.886989	0.0184356
Citric acid	K7M7P5	0.774432	0.0705831
2-Furoic acid	K7M7P5	0.847365	0.0331683
Catechin	K7M7P5	-0.833103	0.0394576
Estriol 17-sulfate	K7M7P5	-0.910314	0.0117046
Rebaudioside C	K7M7P5	0.938406	0.00557381
Dulcitol	K7M7P5	-0.952157	0.00337866
3,8,9-trihydroxy-10-propyl-3,4,5,8,9,10-hexahydro-2H-oxecin-2-one	K7M7P5	-0.761188	0.0787367
N-Acetyl-L-Tyrosine	K7M7P5	-0.864058	0.026464
Tenuifoliside B	K7M7P5	-0.850415	0.0318901
Glucose 1-phosphate	K7M7P5	-0.989115	0.000177071
FAHFA (18:2/18:3)	K7M7P5	0.912334	0.0111912
LPA 20:1	K7M7P5	-0.852883	0.0308732
Ajugol	K7M7P5	-0.902231	0.013871
D-(-)-Lyxose	K7M7P5	-0.766226	0.0755878
2-Hydroxybutyric acid	K7M7P5	-0.766112	0.0756584
Δ17-6-keto prostaglandin F1α	K7M7P5	0.975364	0.000902946
Genipin 1-O-β-D-gentiobioside	K7M7P5	-0.947843	0.00400964
Catalpol	K7M7P5	-0.909141	0.012008
Elaidic acid	K7M7P5	0.880458	0.0205813
L-Argininosuccinate	K7M7P5	0.933361	0.00651309
FAHFA (16:1/18:3)	K7M7P5	0.650288	0.162063
FAHFA (18:1/20:3)	K7M7P5	0.884808	0.0191395
3-Hydroxy-3-methylglutaric acid	K7M7P5	-0.795586	0.0584069
Guanosine-3',5'-cyclic monophosphate	K7M7P5	0.97215	0.00115266
FAHFA (16:0/18:2)	K7M7P5	0.697478	0.123436
Ligustroflavone	K7M7P5	-0.944882	0.00447323
Astragaloside I	K7M7P5	-0.745826	0.0886964
alpha-Asarone	K7M7P5	-0.540343	0.268367
Efetaal	K7M7P5	-0.845937	0.0337747
2-(acetylamino)-3-[4-(acetylamino)phenyl]acrylic acid	K7M7P5	-0.860131	0.027977
2-C-methyl D-erythritol 4-phosphate	C6TH17	-0.92011	0.00931865
Poncirin	C6TH17	-0.958186	0.00258612
Methyl-Hesperidin	C6TH17	-0.957501	0.00267092
thiamine phosphate	C6TH17	0.943464	0.00470411
Sequoyitol	C6TH17	-0.954456	0.00306418
Benzoic acid	C6TH17	-0.959923	0.00237707
Hordatine B	C6TH17	0.938107	0.00562755
D-(-)-Fructose	C6TH17	-0.901676	0.014026
(+)-epipinoresinol-4-O-beta-D-glucoside	C6TH17	-0.958482	0.00254983
Timosaponin BII	C6TH17	0.903481	0.0135242
Nuzhenide	C6TH17	-0.918678	0.00965103
Monotropein	C6TH17	-0.864487	0.0263013
Homovanillic acid	C6TH17	-0.929288	0.00732355
(±)-Abscisic acid	C6TH17	-0.931066	0.00696415
Saikosaponin E	C6TH17	-0.838021	0.0372311
Allantoin	C6TH17	-0.786976	0.0632355
L-Aspartic acid	C6TH17	0.980693	0.000555526
Ferulic acid O-hexoside	C6TH17	-0.822629	0.0444006
11-Dehydro thromboxane B2	C6TH17	-0.888572	0.0179325
5-Hydroxytryptophan	C6TH17	-0.890298	0.0173917
Citric acid	C6TH17	0.858484	0.0286232
2-Furoic acid	C6TH17	0.889255	0.0177176
Catechin	C6TH17	-0.840176	0.0362742
Estriol 17-sulfate	C6TH17	-0.912244	0.0112138
Rebaudioside C	C6TH17	0.893731	0.0163395
Dulcitol	C6TH17	-0.88345	0.0195842
3,8,9-trihydroxy-10-propyl-3,4,5,8,9,10-hexahydro-2H-oxecin-2-one	C6TH17	-0.853016	0.0308188
N-Acetyl-L-Tyrosine	C6TH17	-0.822818	0.044309
Tenuifoliside B	C6TH17	-0.894544	0.016095
Glucose 1-phosphate	C6TH17	-0.972289	0.00114122
FAHFA (18:2/18:3)	C6TH17	0.963227	0.00200349
LPA 20:1	C6TH17	-0.857181	0.0291394
Ajugol	C6TH17	-0.877962	0.0214311
D-(-)-Lyxose	C6TH17	-0.794684	0.0589042
2-Hydroxybutyric acid	C6TH17	-0.794525	0.0589921
Δ17-6-keto prostaglandin F1α	C6TH17	0.918846	0.00961168
Genipin 1-O-β-D-gentiobioside	C6TH17	-0.940576	0.00519189
Catalpol	C6TH17	-0.937989	0.00564875
Elaidic acid	C6TH17	0.844934	0.034204
L-Argininosuccinate	C6TH17	0.877682	0.0215276
FAHFA (16:1/18:3)	C6TH17	0.775208	0.0701177
FAHFA (18:1/20:3)	C6TH17	0.818228	0.0465584
3-Hydroxy-3-methylglutaric acid	C6TH17	-0.697968	0.123058
Guanosine-3',5'-cyclic monophosphate	C6TH17	0.988409	0.000200735
FAHFA (16:0/18:2)	C6TH17	0.7681	0.0744311
Ligustroflavone	C6TH17	-0.931982	0.00678236
Astragaloside I	C6TH17	-0.719721	0.106826
alpha-Asarone	C6TH17	-0.474806	0.341312
Efetaal	C6TH17	-0.767127	0.0750302
2-(acetylamino)-3-[4-(acetylamino)phenyl]acrylic acid	C6TH17	-0.859897	0.0280682
2-C-methyl D-erythritol 4-phosphate	Q2TUW1	0.909271	0.0119742
Poncirin	Q2TUW1	0.970197	0.00131911
Methyl-Hesperidin	Q2TUW1	0.969664	0.00136643
thiamine phosphate	Q2TUW1	-0.95082	0.00356849
Sequoyitol	Q2TUW1	0.967405	0.00157629
Benzoic acid	Q2TUW1	0.952384	0.00334695
Hordatine B	Q2TUW1	-0.917194	0.0100013
D-(-)-Fructose	Q2TUW1	0.888895	0.0178308
(+)-epipinoresinol-4-O-beta-D-glucoside	Q2TUW1	0.955171	0.00296943
Timosaponin BII	Q2TUW1	-0.902682	0.0137454
Nuzhenide	Q2TUW1	0.927824	0.00762614
Monotropein	Q2TUW1	0.864348	0.0263539
Homovanillic acid	Q2TUW1	0.929614	0.00725698
(±)-Abscisic acid	Q2TUW1	0.925364	0.00814785
Saikosaponin E	Q2TUW1	0.835149	0.038524
Allantoin	Q2TUW1	0.786931	0.0632609
L-Aspartic acid	Q2TUW1	-0.975426	0.000898432
Ferulic acid O-hexoside	Q2TUW1	0.812596	0.0493895
11-Dehydro thromboxane B2	Q2TUW1	0.897358	0.0152622
5-Hydroxytryptophan	Q2TUW1	0.889084	0.0177713
Citric acid	Q2TUW1	-0.842162	0.0354032
2-Furoic acid	Q2TUW1	-0.883258	0.0196476
Catechin	Q2TUW1	0.853497	0.0306224
Estriol 17-sulfate	Q2TUW1	0.923047	0.00865478
Rebaudioside C	Q2TUW1	-0.896232	0.0155932
Dulcitol	Q2TUW1	0.904558	0.013229
3,8,9-trihydroxy-10-propyl-3,4,5,8,9,10-hexahydro-2H-oxecin-2-one	Q2TUW1	0.820809	0.045287
N-Acetyl-L-Tyrosine	Q2TUW1	0.845909	0.0337865
Tenuifoliside B	Q2TUW1	0.893532	0.0163997
Glucose 1-phosphate	Q2TUW1	0.97739	0.000761055
FAHFA (18:2/18:3)	Q2TUW1	-0.950313	0.00364191
LPA 20:1	Q2TUW1	0.858514	0.0286111
Ajugol	Q2TUW1	0.89834	0.0149767
D-(-)-Lyxose	Q2TUW1	0.777557	0.0687182
2-Hydroxybutyric acid	Q2TUW1	0.777397	0.0688132
Δ17-6-keto prostaglandin F1α	Q2TUW1	-0.935198	0.00616292
Genipin 1-O-β-D-gentiobioside	Q2TUW1	0.934215	0.00634911
Catalpol	Q2TUW1	0.945186	0.00442447
Elaidic acid	Q2TUW1	-0.855975	0.0296209
L-Argininosuccinate	Q2TUW1	-0.883877	0.0194439
FAHFA (16:1/18:3)	Q2TUW1	-0.745571	0.0888657
FAHFA (18:1/20:3)	Q2TUW1	-0.835142	0.038527
3-Hydroxy-3-methylglutaric acid	Q2TUW1	0.713444	0.111406
Guanosine-3',5'-cyclic monophosphate	Q2TUW1	-0.991802	0.000100537
FAHFA (16:0/18:2)	Q2TUW1	-0.728731	0.100399
Ligustroflavone	Q2TUW1	0.948894	0.00385106
Astragaloside I	Q2TUW1	0.717816	0.108207
alpha-Asarone	Q2TUW1	0.47223	0.344309
Efetaal	Q2TUW1	0.787158	0.0631318
2-(acetylamino)-3-[4-(acetylamino)phenyl]acrylic acid	Q2TUW1	0.844165	0.0345347
2-C-methyl D-erythritol 4-phosphate	I1LL87	0.916644	0.0101328
Poncirin	I1LL87	0.957009	0.00273266
Methyl-Hesperidin	I1LL87	0.956326	0.00281946
thiamine phosphate	I1LL87	-0.950662	0.00359132
Sequoyitol	I1LL87	0.952856	0.00328148
Benzoic acid	I1LL87	0.95774	0.00264111
Hordatine B	I1LL87	-0.921579	0.00898359
D-(-)-Fructose	I1LL87	0.898588	0.0149051
(+)-epipinoresinol-4-O-beta-D-glucoside	I1LL87	0.947228	0.00410392
Timosaponin BII	I1LL87	-0.885262	0.018992
Nuzhenide	I1LL87	0.917413	0.00994926
Monotropein	I1LL87	0.845995	0.0337498
Homovanillic acid	I1LL87	0.918005	0.00980914
(±)-Abscisic acid	I1LL87	0.909943	0.0118002
Saikosaponin E	I1LL87	0.846537	0.0335192
Allantoin	I1LL87	0.770275	0.0730989
L-Aspartic acid	I1LL87	-0.968179	0.00150273
Ferulic acid O-hexoside	I1LL87	0.80647	0.0525564
11-Dehydro thromboxane B2	I1LL87	0.877737	0.0215087
5-Hydroxytryptophan	I1LL87	0.868896	0.0246558
Citric acid	I1LL87	-0.849032	0.0324667
2-Furoic acid	I1LL87	-0.895808	0.0157183
Catechin	I1LL87	0.846715	0.0334434
Estriol 17-sulfate	I1LL87	0.914112	0.0107484
Rebaudioside C	I1LL87	-0.873293	0.0230648
Dulcitol	I1LL87	0.882876	0.0197736
3,8,9-trihydroxy-10-propyl-3,4,5,8,9,10-hexahydro-2H-oxecin-2-one	I1LL87	0.833848	0.0391162
N-Acetyl-L-Tyrosine	I1LL87	0.81843	0.0464588
Tenuifoliside B	I1LL87	0.880482	0.0205731
Glucose 1-phosphate	I1LL87	0.977624	0.000745393
FAHFA (18:2/18:3)	I1LL87	-0.962827	0.00204709
LPA 20:1	I1LL87	0.867578	0.0251422
Ajugol	I1LL87	0.879616	0.0208663
D-(-)-Lyxose	I1LL87	0.801087	0.0554146
2-Hydroxybutyric acid	I1LL87	0.80093	0.055499
Δ17-6-keto prostaglandin F1α	I1LL87	-0.917108	0.0100217
Genipin 1-O-β-D-gentiobioside	I1LL87	0.935573	0.00609251
Catalpol	I1LL87	0.945817	0.00432421
Elaidic acid	I1LL87	-0.86813	0.0249379
L-Argininosuccinate	I1LL87	-0.861055	0.0276174
FAHFA (16:1/18:3)	I1LL87	-0.745896	0.0886499
FAHFA (18:1/20:3)	I1LL87	-0.841369	0.0357499
3-Hydroxy-3-methylglutaric acid	I1LL87	0.707731	0.115649
Guanosine-3',5'-cyclic monophosphate	I1LL87	-0.995217	3.4263e-05
FAHFA (16:0/18:2)	I1LL87	-0.732463	0.0977897
Ligustroflavone	I1LL87	0.942238	0.00490823
Astragaloside I	I1LL87	0.693217	0.126737
alpha-Asarone	I1LL87	0.452061	0.3681
Efetaal	I1LL87	0.756384	0.0817942
2-(acetylamino)-3-[4-(acetylamino)phenyl]acrylic acid	I1LL87	0.837043	0.0376689
2-C-methyl D-erythritol 4-phosphate	K7LLI0	0.923279	0.00860327
Poncirin	K7LLI0	0.982152	0.000474986
Methyl-Hesperidin	K7LLI0	0.981546	0.00050768
thiamine phosphate	K7LLI0	-0.988637	0.000192943
Sequoyitol	K7LLI0	0.970486	0.00129376
Benzoic acid	K7LLI0	0.955483	0.00292854
Hordatine B	K7LLI0	-0.834005	0.0390448
D-(-)-Fructose	K7LLI0	0.906942	0.0125869
(+)-epipinoresinol-4-O-beta-D-glucoside	K7LLI0	0.976108	0.000849439
Timosaponin BII	K7LLI0	-0.970964	0.00125238
Nuzhenide	K7LLI0	0.992632	8.12402e-05
Monotropein	K7LLI0	0.852497	0.0310309
Homovanillic acid	K7LLI0	0.955961	0.0028665
(±)-Abscisic acid	K7LLI0	0.88041	0.0205976
Saikosaponin E	K7LLI0	0.836989	0.0376932
Allantoin	K7LLI0	0.856909	0.0292477
L-Aspartic acid	K7LLI0	-0.970143	0.00132389
Ferulic acid O-hexoside	K7LLI0	0.892071	0.0168445
11-Dehydro thromboxane B2	K7LLI0	0.816564	0.0473868
5-Hydroxytryptophan	K7LLI0	0.867087	0.0253247
Citric acid	K7LLI0	-0.723315	0.104241
2-Furoic acid	K7LLI0	-0.819054	0.0461501
Catechin	K7LLI0	0.777455	0.0687785
Estriol 17-sulfate	K7LLI0	0.86548	0.0259265
Rebaudioside C	K7LLI0	-0.95974	0.00239864
Dulcitol	K7LLI0	0.95108	0.00353127
3,8,9-trihydroxy-10-propyl-3,4,5,8,9,10-hexahydro-2H-oxecin-2-one	K7LLI0	0.747877	0.087336
N-Acetyl-L-Tyrosine	K7LLI0	0.823386	0.0440342
Tenuifoliside B	K7LLI0	0.787876	0.0627225
Glucose 1-phosphate	K7LLI0	0.986978	0.000253256
FAHFA (18:2/18:3)	K7LLI0	-0.891256	0.0170948
LPA 20:1	K7LLI0	0.844895	0.0342206
Ajugol	K7LLI0	0.855031	0.0300007
D-(-)-Lyxose	K7LLI0	0.790304	0.0613479
2-Hydroxybutyric acid	K7LLI0	0.790246	0.061381
Δ17-6-keto prostaglandin F1α	K7LLI0	-0.975548	0.00088952
Genipin 1-O-β-D-gentiobioside	K7LLI0	0.966862	0.001629
Catalpol	K7LLI0	0.850265	0.0319523
Elaidic acid	K7LLI0	-0.8914	0.0170507
L-Argininosuccinate	K7LLI0	-0.956803	0.0027587
FAHFA (16:1/18:3)	K7LLI0	-0.585398	0.222209
FAHFA (18:1/20:3)	K7LLI0	-0.91108	0.0115085
3-Hydroxy-3-methylglutaric acid	K7LLI0	0.853186	0.0307495
Guanosine-3',5'-cyclic monophosphate	K7LLI0	-0.939337	0.00540835
FAHFA (16:0/18:2)	K7LLI0	-0.720963	0.10593
Ligustroflavone	K7LLI0	0.901783	0.013996
Astragaloside I	K7LLI0	0.759552	0.079772
alpha-Asarone	K7LLI0	0.604981	0.20324
Efetaal	K7LLI0	0.854474	0.0302257
2-(acetylamino)-3-[4-(acetylamino)phenyl]acrylic acid	K7LLI0	0.892087	0.0168394
2-C-methyl D-erythritol 4-phosphate	A0A0R0IWM0	-0.939304	0.00541414
Poncirin	A0A0R0IWM0	-0.937982	0.00565007
Methyl-Hesperidin	A0A0R0IWM0	-0.936978	0.00583255
thiamine phosphate	A0A0R0IWM0	0.982764	0.000443066
Sequoyitol	A0A0R0IWM0	-0.925242	0.00817424
Benzoic acid	A0A0R0IWM0	-0.966573	0.0016574
Hordatine B	A0A0R0IWM0	0.860796	0.0277181
D-(-)-Fructose	A0A0R0IWM0	-0.927956	0.00759858
(+)-epipinoresinol-4-O-beta-D-glucoside	A0A0R0IWM0	-0.93602	0.00600919
Timosaponin BII	A0A0R0IWM0	0.872433	0.023372
Nuzhenide	A0A0R0IWM0	-0.940038	0.00528545
Monotropein	A0A0R0IWM0	-0.79521	0.0586142
Homovanillic acid	A0A0R0IWM0	-0.907685	0.0123898
(±)-Abscisic acid	A0A0R0IWM0	-0.833861	0.0391105
Saikosaponin E	A0A0R0IWM0	-0.892349	0.0167593
Allantoin	A0A0R0IWM0	-0.780377	0.0670547
L-Aspartic acid	A0A0R0IWM0	0.937579	0.00572295
Ferulic acid O-hexoside	A0A0R0IWM0	-0.836988	0.0376933
11-Dehydro thromboxane B2	A0A0R0IWM0	-0.771696	0.0722339
5-Hydroxytryptophan	A0A0R0IWM0	-0.801407	0.0552425
Citric acid	A0A0R0IWM0	0.785269	0.0642136
2-Furoic acid	A0A0R0IWM0	0.896556	0.0154974
Catechin	A0A0R0IWM0	-0.774994	0.0702456
Estriol 17-sulfate	A0A0R0IWM0	-0.849027	0.0324688
Rebaudioside C	A0A0R0IWM0	0.848997	0.0324811
Dulcitol	A0A0R0IWM0	-0.872192	0.0234586
3,8,9-trihydroxy-10-propyl-3,4,5,8,9,10-hexahydro-2H-oxecin-2-one	A0A0R0IWM0	-0.793406	0.0596129
N-Acetyl-L-Tyrosine	A0A0R0IWM0	-0.744563	0.0895385
Tenuifoliside B	A0A0R0IWM0	-0.761263	0.0786893
Glucose 1-phosphate	A0A0R0IWM0	-0.989779	0.000156177
FAHFA (18:2/18:3)	A0A0R0IWM0	0.946468	0.00422183
LPA 20:1	A0A0R0IWM0	-0.901451	0.0140893
Ajugol	A0A0R0IWM0	-0.811461	0.0499695
D-(-)-Lyxose	A0A0R0IWM0	-0.862911	0.0269018
2-Hydroxybutyric acid	A0A0R0IWM0	-0.862812	0.02694
Δ17-6-keto prostaglandin F1α	A0A0R0IWM0	0.907058	0.012556
Genipin 1-O-β-D-gentiobioside	A0A0R0IWM0	-0.952522	0.00332779
Catalpol	A0A0R0IWM0	-0.884115	0.019366
Elaidic acid	A0A0R0IWM0	0.929481	0.00728398
L-Argininosuccinate	A0A0R0IWM0	0.840554	0.0361079
FAHFA (16:1/18:3)	A0A0R0IWM0	0.615533	0.193308
FAHFA (18:1/20:3)	A0A0R0IWM0	0.920804	0.00915975
3-Hydroxy-3-methylglutaric acid	A0A0R0IWM0	-0.787296	0.063053
Guanosine-3',5'-cyclic monophosphate	A0A0R0IWM0	0.969826	0.00135199
FAHFA (16:0/18:2)	A0A0R0IWM0	0.687149	0.131503
Ligustroflavone	A0A0R0IWM0	-0.90219	0.0138822
Astragaloside I	A0A0R0IWM0	-0.661832	0.1522
alpha-Asarone	A0A0R0IWM0	-0.497045	0.315831
Efetaal	A0A0R0IWM0	-0.73966	0.0928429
2-(acetylamino)-3-[4-(acetylamino)phenyl]acrylic acid	A0A0R0IWM0	-0.836404	0.0379561
2-C-methyl D-erythritol 4-phosphate	A0A0R0FZZ9	-0.953261	0.00322571
Poncirin	A0A0R0FZZ9	-0.904182	0.0133317
Methyl-Hesperidin	A0A0R0FZZ9	-0.903018	0.0136522
thiamine phosphate	A0A0R0FZZ9	0.93274	0.00663364
Sequoyitol	A0A0R0FZZ9	-0.896345	0.0155597
Benzoic acid	A0A0R0FZZ9	-0.96704	0.00161165
Hordatine B	A0A0R0FZZ9	0.959995	0.00236858
D-(-)-Fructose	A0A0R0FZZ9	-0.940037	0.00528552
(+)-epipinoresinol-4-O-beta-D-glucoside	A0A0R0FZZ9	-0.941048	0.00511053
Timosaponin BII	A0A0R0FZZ9	0.834738	0.0387104
Nuzhenide	A0A0R0FZZ9	-0.886982	0.0184379
Monotropein	A0A0R0FZZ9	-0.85182	0.0313093
Homovanillic acid	A0A0R0FZZ9	-0.917483	0.00993274
(±)-Abscisic acid	A0A0R0FZZ9	-0.900975	0.0142233
Saikosaponin E	A0A0R0FZZ9	-0.919014	0.00957258
Allantoin	A0A0R0FZZ9	-0.79596	0.0582009
L-Aspartic acid	A0A0R0FZZ9	0.955025	0.0029887
Ferulic acid O-hexoside	A0A0R0FZZ9	-0.842205	0.0353843
11-Dehydro thromboxane B2	A0A0R0FZZ9	-0.796175	0.0580831
5-Hydroxytryptophan	A0A0R0FZZ9	-0.858323	0.0286867
Citric acid	A0A0R0FZZ9	0.913719	0.0108454
2-Furoic acid	A0A0R0FZZ9	0.961161	0.00223338
Catechin	A0A0R0FZZ9	-0.733662	0.0969577
Estriol 17-sulfate	A0A0R0FZZ9	-0.817122	0.0471087
Rebaudioside C	A0A0R0FZZ9	0.825351	0.0430898
Dulcitol	A0A0R0FZZ9	-0.80879	0.0513466
3,8,9-trihydroxy-10-propyl-3,4,5,8,9,10-hexahydro-2H-oxecin-2-one	A0A0R0FZZ9	-0.907995	0.0123081
N-Acetyl-L-Tyrosine	A0A0R0FZZ9	-0.713523	0.111348
Tenuifoliside B	A0A0R0FZZ9	-0.800647	0.0556509
Glucose 1-phosphate	A0A0R0FZZ9	-0.960374	0.00232418
FAHFA (18:2/18:3)	A0A0R0FZZ9	0.987691	0.000226342
LPA 20:1	A0A0R0FZZ9	-0.92969	0.00724138
Ajugol	A0A0R0FZZ9	-0.776904	0.0691056
D-(-)-Lyxose	A0A0R0FZZ9	-0.872258	0.0234348
2-Hydroxybutyric acid	A0A0R0FZZ9	-0.872051	0.0235089
Δ17-6-keto prostaglandin F1α	A0A0R0FZZ9	0.852707	0.0309452
Genipin 1-O-β-D-gentiobioside	A0A0R0FZZ9	-0.936442	0.005931
Catalpol	A0A0R0FZZ9	-0.880883	0.0204382
Elaidic acid	A0A0R0FZZ9	0.827331	0.042148
L-Argininosuccinate	A0A0R0FZZ9	0.781493	0.0664015
FAHFA (16:1/18:3)	A0A0R0FZZ9	0.795019	0.0587195
FAHFA (18:1/20:3)	A0A0R0FZZ9	0.795995	0.0581822
3-Hydroxy-3-methylglutaric acid	A0A0R0FZZ9	-0.632565	0.177709
Guanosine-3',5'-cyclic monophosphate	A0A0R0FZZ9	0.96226	0.0021096
FAHFA (16:0/18:2)	A0A0R0FZZ9	0.76046	0.079197
Ligustroflavone	A0A0R0FZZ9	-0.859279	0.0283101
Astragaloside I	A0A0R0FZZ9	-0.716516	0.109154
alpha-Asarone	A0A0R0FZZ9	-0.512295	0.298782
Efetaal	A0A0R0FZZ9	-0.70531	0.117468
2-(acetylamino)-3-[4-(acetylamino)phenyl]acrylic acid	A0A0R0FZZ9	-0.871537	0.0236941
2-C-methyl D-erythritol 4-phosphate	C6TM45	-0.955851	0.00288067
Poncirin	C6TM45	-0.916393	0.010193
Methyl-Hesperidin	C6TM45	-0.915169	0.0104891
thiamine phosphate	C6TM45	0.978508	0.000687902
Sequoyitol	C6TM45	-0.901313	0.0141282
Benzoic acid	C6TM45	-0.971701	0.00118995
Hordatine B	C6TM45	0.870769	0.0239719
D-(-)-Fructose	C6TM45	-0.947132	0.00411869
(+)-epipinoresinol-4-O-beta-D-glucoside	C6TM45	-0.934275	0.00633768
Timosaponin BII	C6TM45	0.856375	0.0294609
Nuzhenide	C6TM45	-0.93142	0.00689351
Monotropein	C6TM45	-0.793266	0.0596907
Homovanillic acid	C6TM45	-0.907501	0.0124384
(±)-Abscisic acid	C6TM45	-0.824908	0.0433018
Saikosaponin E	C6TM45	-0.921063	0.00910056
Allantoin	C6TM45	-0.792305	0.0602264
L-Aspartic acid	C6TM45	0.931535	0.00687068
Ferulic acid O-hexoside	C6TM45	-0.855925	0.0296411
11-Dehydro thromboxane B2	C6TM45	-0.731605	0.0983865
5-Hydroxytryptophan	C6TM45	-0.792473	0.0601326
Citric acid	C6TM45	0.802107	0.0548677
2-Furoic acid	C6TM45	0.918003	0.00980971
Catechin	C6TM45	-0.725615	0.102602
Estriol 17-sulfate	C6TM45	-0.806771	0.0523986
Rebaudioside C	C6TM45	0.8323	0.0398268
Dulcitol	C6TM45	-0.843346	0.0348887
3,8,9-trihydroxy-10-propyl-3,4,5,8,9,10-hexahydro-2H-oxecin-2-one	C6TM45	-0.819599	0.0458812
N-Acetyl-L-Tyrosine	C6TM45	-0.697978	0.123051
Tenuifoliside B	C6TM45	-0.721793	0.105332
Glucose 1-phosphate	C6TM45	-0.983828	0.000390189
FAHFA (18:2/18:3)	C6TM45	0.954108	0.00311078
LPA 20:1	C6TM45	-0.924448	0.00834645
Ajugol	C6TM45	-0.765777	0.075866
D-(-)-Lyxose	C6TM45	-0.89523	0.0158902
2-Hydroxybutyric acid	C6TM45	-0.895121	0.0159227
Δ17-6-keto prostaglandin F1α	C6TM45	0.882263	0.0199771
Genipin 1-O-β-D-gentiobioside	C6TM45	-0.95609	0.00284976
Catalpol	C6TM45	-0.852573	0.0309998
Elaidic acid	C6TM45	0.918504	0.00969177
L-Argininosuccinate	C6TM45	0.812779	0.0492962
FAHFA (16:1/18:3)	C6TM45	0.623461	0.185979
FAHFA (18:1/20:3)	C6TM45	0.909812	0.011834
3-Hydroxy-3-methylglutaric acid	C6TM45	-0.768475	0.0742001
Guanosine-3',5'-cyclic monophosphate	C6TM45	0.954018	0.00312295
FAHFA (16:0/18:2)	C6TM45	0.700571	0.121064
Ligustroflavone	C6TM45	-0.865752	0.025824
Astragaloside I	C6TM45	-0.669497	0.145797
alpha-Asarone	C6TM45	-0.526052	0.283709
Efetaal	C6TM45	-0.719356	0.10709
2-(acetylamino)-3-[4-(acetylamino)phenyl]acrylic acid	C6TM45	-0.852734	0.0309339
2-C-methyl D-erythritol 4-phosphate	A0A0R4J4Z9	0.988936	0.000182929
Poncirin	A0A0R4J4Z9	0.88725	0.0183523
Methyl-Hesperidin	A0A0R4J4Z9	0.885817	0.0188123
thiamine phosphate	A0A0R4J4Z9	-0.936841	0.00585767
Sequoyitol	A0A0R4J4Z9	0.872471	0.0233584
Benzoic acid	A0A0R4J4Z9	0.973874	0.00101496
Hordatine B	A0A0R4J4Z9	-0.949475	0.00376463
D-(-)-Fructose	A0A0R4J4Z9	0.979174	0.000646049
(+)-epipinoresinol-4-O-beta-D-glucoside	A0A0R4J4Z9	0.973621	0.00103461
Timosaponin BII	A0A0R4J4Z9	-0.882314	0.01996
Nuzhenide	A0A0R4J4Z9	0.921084	0.00909586
Monotropein	A0A0R4J4Z9	0.892635	0.0166721
Homovanillic acid	A0A0R4J4Z9	0.962814	0.00204845
(±)-Abscisic acid	A0A0R4J4Z9	0.906632	0.0126693
Saikosaponin E	A0A0R4J4Z9	0.957397	0.00268386
Allantoin	A0A0R4J4Z9	0.904566	0.0132269
L-Aspartic acid	A0A0R4J4Z9	-0.964646	0.0018528
Ferulic acid O-hexoside	A0A0R4J4Z9	0.95222	0.00336981
11-Dehydro thromboxane B2	A0A0R4J4Z9	0.711191	0.113071
5-Hydroxytryptophan	A0A0R4J4Z9	0.884301	0.0193048
Citric acid	A0A0R4J4Z9	-0.889461	0.017653
2-Furoic acid	A0A0R4J4Z9	-0.949665	0.00373667
Catechin	A0A0R4J4Z9	0.590793	0.216915
Estriol 17-sulfate	A0A0R4J4Z9	0.707985	0.115459
Rebaudioside C	A0A0R4J4Z9	-0.880974	0.0204075
Dulcitol	A0A0R4J4Z9	0.807382	0.0520793
3,8,9-trihydroxy-10-propyl-3,4,5,8,9,10-hexahydro-2H-oxecin-2-one	A0A0R4J4Z9	0.926244	0.00795931
N-Acetyl-L-Tyrosine	A0A0R4J4Z9	0.651098	0.161363
Tenuifoliside B	A0A0R4J4Z9	0.69589	0.124662
Glucose 1-phosphate	A0A0R4J4Z9	0.9475	0.00406202
FAHFA (18:2/18:3)	A0A0R4J4Z9	-0.9544	0.00307161
LPA 20:1	A0A0R4J4Z9	0.94975	0.00372412
Ajugol	A0A0R4J4Z9	0.684798	0.13337
D-(-)-Lyxose	A0A0R4J4Z9	0.904643	0.013206
2-Hydroxybutyric acid	A0A0R4J4Z9	0.904458	0.0132563
Δ17-6-keto prostaglandin F1α	A0A0R4J4Z9	-0.852077	0.0312035
Genipin 1-O-β-D-gentiobioside	A0A0R4J4Z9	0.964433	0.001875
Catalpol	A0A0R4J4Z9	0.75443	0.0830523
Elaidic acid	A0A0R4J4Z9	-0.777906	0.0685109
L-Argininosuccinate	A0A0R4J4Z9	-0.813057	0.0491551
FAHFA (16:1/18:3)	A0A0R4J4Z9	-0.760148	0.0793941
FAHFA (18:1/20:3)	A0A0R4J4Z9	-0.777553	0.0687206
3-Hydroxy-3-methylglutaric acid	A0A0R4J4Z9	0.662433	0.151694
Guanosine-3',5'-cyclic monophosphate	A0A0R4J4Z9	-0.888799	0.017861
FAHFA (16:0/18:2)	A0A0R4J4Z9	-0.814849	0.048248
Ligustroflavone	A0A0R4J4Z9	0.756566	0.081677
Astragaloside I	A0A0R4J4Z9	0.824572	0.0434632
alpha-Asarone	A0A0R4J4Z9	0.702701	0.119442
Efetaal	A0A0R4J4Z9	0.759317	0.0799213
2-(acetylamino)-3-[4-(acetylamino)phenyl]acrylic acid	A0A0R4J4Z9	0.967901	0.00152898
2-C-methyl D-erythritol 4-phosphate	Q8H2A9	-0.93477	0.00624369
Poncirin	Q8H2A9	-0.938512	0.005555
Methyl-Hesperidin	Q8H2A9	-0.937809	0.0056813
thiamine phosphate	Q8H2A9	0.954125	0.00310849
Sequoyitol	Q8H2A9	-0.932547	0.00667146
Benzoic acid	Q8H2A9	-0.940652	0.00517876
Hordatine B	Q8H2A9	0.898769	0.0148529
D-(-)-Fructose	Q8H2A9	-0.914062	0.0107607
(+)-epipinoresinol-4-O-beta-D-glucoside	Q8H2A9	-0.949678	0.00373474
Timosaponin BII	Q8H2A9	0.844743	0.034286
Nuzhenide	Q8H2A9	-0.931821	0.00681413
Monotropein	Q8H2A9	-0.899112	0.0147542
Homovanillic acid	Q8H2A9	-0.952476	0.0033341
(±)-Abscisic acid	Q8H2A9	-0.905	0.0131088
Saikosaponin E	Q8H2A9	-0.946294	0.00424905
Allantoin	Q8H2A9	-0.869034	0.0246048
L-Aspartic acid	Q8H2A9	0.945357	0.00439719
Ferulic acid O-hexoside	Q8H2A9	-0.866553	0.025524
11-Dehydro thromboxane B2	Q8H2A9	-0.794845	0.0588153
5-Hydroxytryptophan	Q8H2A9	-0.891039	0.0171621
Citric acid	Q8H2A9	0.878268	0.0213261
2-Furoic acid	Q8H2A9	0.958516	0.00254564
Catechin	Q8H2A9	-0.693993	0.126133
Estriol 17-sulfate	Q8H2A9	-0.789972	0.0615351
Rebaudioside C	Q8H2A9	0.860625	0.0277844
Dulcitol	Q8H2A9	-0.881988	0.0200685
3,8,9-trihydroxy-10-propyl-3,4,5,8,9,10-hexahydro-2H-oxecin-2-one	Q8H2A9	-0.818368	0.0464892
N-Acetyl-L-Tyrosine	Q8H2A9	-0.770007	0.0732625
Tenuifoliside B	Q8H2A9	-0.747657	0.0874811
Glucose 1-phosphate	Q8H2A9	-0.96906	0.00142107
FAHFA (18:2/18:3)	Q8H2A9	0.92899	0.00738466
LPA 20:1	Q8H2A9	-0.965977	0.00171661
Ajugol	Q8H2A9	-0.802787	0.0545046
D-(-)-Lyxose	Q8H2A9	-0.822896	0.044271
2-Hydroxybutyric acid	Q8H2A9	-0.822655	0.0443882
Δ17-6-keto prostaglandin F1α	Q8H2A9	0.908252	0.0122404
Genipin 1-O-β-D-gentiobioside	Q8H2A9	-0.921034	0.00910721
Catalpol	Q8H2A9	-0.839794	0.036443
Elaidic acid	Q8H2A9	0.814279	0.0485355
L-Argininosuccinate	Q8H2A9	0.805005	0.0533277
FAHFA (16:1/18:3)	Q8H2A9	0.708044	0.115414
FAHFA (18:1/20:3)	Q8H2A9	0.81958	0.0458905
3-Hydroxy-3-methylglutaric acid	Q8H2A9	-0.663624	0.150693
Guanosine-3',5'-cyclic monophosphate	Q8H2A9	0.934897	0.00621955
FAHFA (16:0/18:2)	Q8H2A9	0.639358	0.171641
Ligustroflavone	Q8H2A9	-0.861576	0.0274154
Astragaloside I	Q8H2A9	-0.794188	0.0591792
alpha-Asarone	Q8H2A9	-0.621695	0.187602
Efetaal	Q8H2A9	-0.817015	0.0471619
2-(acetylamino)-3-[4-(acetylamino)phenyl]acrylic acid	Q8H2A9	-0.872226	0.0234462
2-C-methyl D-erythritol 4-phosphate	O24482	0.991036	0.000120178
Poncirin	O24482	0.872309	0.0234166
Methyl-Hesperidin	O24482	0.870599	0.0240334
thiamine phosphate	O24482	-0.958391	0.00256099
Sequoyitol	O24482	0.852546	0.0310108
Benzoic acid	O24482	0.987204	0.000244568
Hordatine B	O24482	-0.912303	0.0111988
D-(-)-Fructose	O24482	0.988504	0.000197464
(+)-epipinoresinol-4-O-beta-D-glucoside	O24482	0.942882	0.0048005
Timosaponin BII	O24482	-0.854693	0.0301373
Nuzhenide	O24482	0.911659	0.0113615
Monotropein	O24482	0.797915	0.057131
Homovanillic acid	O24482	0.912762	0.0110838
(±)-Abscisic acid	O24482	0.828577	0.04156
Saikosaponin E	O24482	0.948856	0.00385673
Allantoin	O24482	0.819619	0.0458712
L-Aspartic acid	O24482	-0.936493	0.00592166
Ferulic acid O-hexoside	O24482	0.907146	0.0125325
11-Dehydro thromboxane B2	O24482	0.668847	0.146336
5-Hydroxytryptophan	O24482	0.791787	0.0605157
Citric acid	O24482	-0.836271	0.0380164
2-Furoic acid	O24482	-0.936936	0.00584027
Catechin	O24482	0.635926	0.174696
Estriol 17-sulfate	O24482	0.733237	0.0972523
Rebaudioside C	O24482	-0.825583	0.0429792
Dulcitol	O24482	0.780523	0.0669693
3,8,9-trihydroxy-10-propyl-3,4,5,8,9,10-hexahydro-2H-oxecin-2-one	O24482	0.899552	0.0146279
N-Acetyl-L-Tyrosine	O24482	0.608048	0.200333
Tenuifoliside B	O24482	0.674475	0.141702
Glucose 1-phosphate	O24482	0.963494	0.00197471
FAHFA (18:2/18:3)	O24482	-0.973304	0.00105947
LPA 20:1	O24482	0.936591	0.00590351
Ajugol	O24482	0.675148	0.141153
D-(-)-Lyxose	O24482	0.951969	0.00340509
2-Hydroxybutyric acid	O24482	0.951861	0.00342029
Δ17-6-keto prostaglandin F1α	O24482	-0.831269	0.0403032
Genipin 1-O-β-D-gentiobioside	O24482	0.972852	0.00109551
Catalpol	O24482	0.788876	0.0621547
Elaidic acid	O24482	-0.875856	0.0221609
L-Argininosuccinate	O24482	-0.786941	0.0632551
FAHFA (16:1/18:3)	O24482	-0.676755	0.139844
FAHFA (18:1/20:3)	O24482	-0.862226	0.0271649
3-Hydroxy-3-methylglutaric acid	O24482	0.729654	0.0997509
Guanosine-3',5'-cyclic monophosphate	O24482	-0.918272	0.00974628
FAHFA (16:0/18:2)	O24482	-0.794777	0.0588531
Ligustroflavone	O24482	0.784942	0.0644018
Astragaloside I	O24482	0.69826	0.122834
alpha-Asarone	O24482	0.587229	0.220406
Efetaal	O24482	0.676177	0.140314
2-(acetylamino)-3-[4-(acetylamino)phenyl]acrylic acid	O24482	0.910675	0.0116121
2-C-methyl D-erythritol 4-phosphate	I1JJ15	-0.947321	0.00408957
Poncirin	I1JJ15	-0.92919	0.00734359
Methyl-Hesperidin	I1JJ15	-0.928389	0.0075085
thiamine phosphate	I1JJ15	0.949725	0.00372777
Sequoyitol	I1JJ15	-0.921707	0.00895474
Benzoic acid	I1JJ15	-0.942329	0.00489303
Hordatine B	I1JJ15	0.906528	0.0126972
D-(-)-Fructose	I1JJ15	-0.927352	0.00772488
(+)-epipinoresinol-4-O-beta-D-glucoside	I1JJ15	-0.959807	0.00239078
Timosaponin BII	I1JJ15	0.853187	0.0307489
Nuzhenide	I1JJ15	-0.936042	0.00600505
Monotropein	I1JJ15	-0.91879	0.00962487
Homovanillic acid	I1JJ15	-0.967676	0.00155038
(±)-Abscisic acid	I1JJ15	-0.914148	0.0107396
Saikosaponin E	I1JJ15	-0.96322	0.00200423
Allantoin	I1JJ15	-0.904971	0.0131166
L-Aspartic acid	I1JJ15	0.949566	0.00375122
Ferulic acid O-hexoside	I1JJ15	-0.900779	0.0142787
11-Dehydro thromboxane B2	I1JJ15	-0.770643	0.0728744
5-Hydroxytryptophan	I1JJ15	-0.905614	0.0129425
Citric acid	I1JJ15	0.886726	0.0185198
2-Furoic acid	I1JJ15	0.964291	0.0018899
Catechin	I1JJ15	-0.643651	0.167851
Estriol 17-sulfate	I1JJ15	-0.751275	0.0851029
Rebaudioside C	I1JJ15	0.87371	0.0229167
Dulcitol	I1JJ15	-0.874207	0.0227406
3,8,9-trihydroxy-10-propyl-3,4,5,8,9,10-hexahydro-2H-oxecin-2-one	I1JJ15	-0.836514	0.0379065
N-Acetyl-L-Tyrosine	I1JJ15	-0.746871	0.0880022
Tenuifoliside B	I1JJ15	-0.718143	0.107969
Glucose 1-phosphate	I1JJ15	-0.961763	0.00216513
FAHFA (18:2/18:3)	I1JJ15	0.923241	0.00861189
LPA 20:1	I1JJ15	-0.977693	0.000740846
Ajugol	I1JJ15	-0.769914	0.0733188
D-(-)-Lyxose	I1JJ15	-0.834147	0.0389795
2-Hydroxybutyric acid	I1JJ15	-0.833898	0.0390936
Δ17-6-keto prostaglandin F1α	I1JJ15	0.901551	0.0140614
Genipin 1-O-β-D-gentiobioside	I1JJ15	-0.927028	0.00779316
Catalpol	I1JJ15	-0.799855	0.0560782
Elaidic acid	I1JJ15	0.786896	0.0632811
L-Argininosuccinate	I1JJ15	0.8059	0.0528557
FAHFA (16:1/18:3)	I1JJ15	0.717469	0.108459
FAHFA (18:1/20:3)	I1JJ15	0.799431	0.0563077
3-Hydroxy-3-methylglutaric acid	I1JJ15	-0.653483	0.159307
Guanosine-3',5'-cyclic monophosphate	I1JJ15	0.911115	0.0114998
FAHFA (16:0/18:2)	I1JJ15	0.661251	0.15269
Ligustroflavone	I1JJ15	-0.824631	0.0434346
Astragaloside I	I1JJ15	-0.834445	0.038844
alpha-Asarone	I1JJ15	-0.683243	0.134612
Efetaal	I1JJ15	-0.830247	0.0407783
2-(acetylamino)-3-[4-(acetylamino)phenyl]acrylic acid	I1JJ15	-0.905247	0.0130419
2-C-methyl D-erythritol 4-phosphate	C6TL53	0.96407	0.00191331
Poncirin	C6TL53	0.912977	0.0110301
Methyl-Hesperidin	C6TL53	0.91198	0.0112803
thiamine phosphate	C6TL53	-0.937883	0.00566798
Sequoyitol	C6TL53	0.903464	0.0135291
Benzoic acid	C6TL53	0.9497	0.00373152
Hordatine B	C6TL53	-0.930178	0.00714245
D-(-)-Fructose	C6TL53	0.946481	0.00421971
(+)-epipinoresinol-4-O-beta-D-glucoside	C6TL53	0.972651	0.00111172
Timosaponin BII	C6TL53	-0.870348	0.0241247
Nuzhenide	C6TL53	0.932601	0.00666087
Monotropein	C6TL53	0.933834	0.00642215
Homovanillic acid	C6TL53	0.979564	0.000622193
(±)-Abscisic acid	C6TL53	0.928864	0.00741048
Saikosaponin E	C6TL53	0.966978	0.00161771
Allantoin	C6TL53	0.932422	0.00669597
L-Aspartic acid	C6TL53	-0.960393	0.00232205
Ferulic acid O-hexoside	C6TL53	0.937723	0.0056968
11-Dehydro thromboxane B2	C6TL53	0.749197	0.0864652
5-Hydroxytryptophan	C6TL53	0.920237	0.00928936
Citric acid	C6TL53	-0.89984	0.0145456
2-Furoic acid	C6TL53	-0.962142	0.00212273
Catechin	C6TL53	0.598384	0.209554
Estriol 17-sulfate	C6TL53	0.717045	0.108768
Rebaudioside C	C6TL53	-0.890349	0.0173757
Dulcitol	C6TL53	0.852297	0.031113
3,8,9-trihydroxy-10-propyl-3,4,5,8,9,10-hexahydro-2H-oxecin-2-one	C6TL53	0.87794	0.0214389
N-Acetyl-L-Tyrosine	C6TL53	0.713255	0.111545
Tenuifoliside B	C6TL53	0.703794	0.118612
Glucose 1-phosphate	C6TL53	0.94959	0.00374772
FAHFA (18:2/18:3)	C6TL53	-0.92694	0.0078117
LPA 20:1	C6TL53	0.972912	0.00109073
Ajugol	C6TL53	0.73002	0.0994947
D-(-)-Lyxose	C6TL53	0.851602	0.0313991
2-Hydroxybutyric acid	C6TL53	0.851357	0.0315
Δ17-6-keto prostaglandin F1α	C6TL53	-0.884795	0.0191438
Genipin 1-O-β-D-gentiobioside	C6TL53	0.938883	0.0054887
Catalpol	C6TL53	0.762545	0.0778828
Elaidic acid	C6TL53	-0.753632	0.0835691
L-Argininosuccinate	C6TL53	-0.812656	0.0493589
FAHFA (16:1/18:3)	C6TL53	-0.751237	0.0851275
FAHFA (18:1/20:3)	C6TL53	-0.766711	0.0752876
3-Hydroxy-3-methylglutaric acid	C6TL53	0.638585	0.172327
Guanosine-3',5'-cyclic monophosphate	C6TL53	-0.888044	0.0180997
FAHFA (16:0/18:2)	C6TL53	-0.725149	0.102933
Ligustroflavone	C6TL53	0.781578	0.0663523
Astragaloside I	C6TL53	0.868494	0.0248037
alpha-Asarone	C6TL53	0.732619	0.0976812
Efetaal	C6TL53	0.825296	0.0431161
2-(acetylamino)-3-[4-(acetylamino)phenyl]acrylic acid	C6TL53	0.948164	0.00396088
2-C-methyl D-erythritol 4-phosphate	I1M5G8	-0.95902	0.0024846
Poncirin	I1M5G8	-0.916178	0.0102447
Methyl-Hesperidin	I1M5G8	-0.915232	0.010474
thiamine phosphate	I1M5G8	0.943413	0.00471257
Sequoyitol	I1M5G8	-0.907043	0.0125598
Benzoic acid	I1M5G8	-0.946726	0.00418153
Hordatine B	I1M5G8	0.918353	0.00972728
D-(-)-Fructose	I1M5G8	-0.940879	0.00513965
(+)-epipinoresinol-4-O-beta-D-glucoside	I1M5G8	-0.965267	0.00178863
Timosaponin BII	I1M5G8	0.857893	0.0288568
Nuzhenide	I1M5G8	-0.932933	0.00659622
Monotropein	I1M5G8	-0.924672	0.00829777
Homovanillic acid	I1M5G8	-0.973126	0.00107361
(±)-Abscisic acid	I1M5G8	-0.917694	0.00988262
Saikosaponin E	I1M5G8	-0.97166	0.00119335
Allantoin	I1M5G8	-0.921248	0.00905864
L-Aspartic acid	I1M5G8	0.952654	0.00330937
Ferulic acid O-hexoside	I1M5G8	-0.92338	0.00858109
11-Dehydro thromboxane B2	I1M5G8	-0.749318	0.0863859
5-Hydroxytryptophan	I1M5G8	-0.909446	0.0119287
Citric acid	I1M5G8	0.894792	0.0160207
2-Furoic acid	I1M5G8	0.967221	0.00159405
Catechin	I1M5G8	-0.609205	0.19924
Estriol 17-sulfate	I1M5G8	-0.723913	0.103814
Rebaudioside C	I1M5G8	0.877903	0.0214515
Dulcitol	I1M5G8	-0.857286	0.0290977
3,8,9-trihydroxy-10-propyl-3,4,5,8,9,10-hexahydro-2H-oxecin-2-one	I1M5G8	-0.860767	0.027729
N-Acetyl-L-Tyrosine	I1M5G8	-0.719167	0.107227
Tenuifoliside B	I1M5G8	-0.699948	0.12154
Glucose 1-phosphate	I1M5G8	-0.954452	0.00306464
FAHFA (18:2/18:3)	I1M5G8	0.92564	0.00808846
LPA 20:1	I1M5G8	-0.980522	0.000565372
Ajugol	I1M5G8	-0.739238	0.0931296
D-(-)-Lyxose	I1M5G8	-0.850119	0.032013
2-Hydroxybutyric acid	I1M5G8	-0.849871	0.0321163
Δ17-6-keto prostaglandin F1α	I1M5G8	0.887924	0.0181376
Genipin 1-O-β-D-gentiobioside	I1M5G8	-0.933565	0.00647379
Catalpol	I1M5G8	-0.773126	0.0713688
Elaidic acid	I1M5G8	0.7691	0.0738173
L-Argininosuccinate	I1M5G8	0.802987	0.0543979
FAHFA (16:1/18:3)	I1M5G8	0.732369	0.097855
FAHFA (18:1/20:3)	I1M5G8	0.782462	0.0658369
3-Hydroxy-3-methylglutaric acid	I1M5G8	-0.643859	0.167669
Guanosine-3',5'-cyclic monophosphate	I1M5G8	0.89544	0.0158276
FAHFA (16:0/18:2)	I1M5G8	0.693862	0.126235
Ligustroflavone	I1M5G8	-0.794723	0.0588829
Astragaloside I	I1M5G8	-0.852301	0.0311116
alpha-Asarone	I1M5G8	-0.714869	0.110359
Efetaal	I1M5G8	-0.823555	0.0439526
2-(acetylamino)-3-[4-(acetylamino)phenyl]acrylic acid	I1M5G8	-0.929502	0.00727984
2-C-methyl D-erythritol 4-phosphate	I1K5B8	-0.934581	0.00627952
Poncirin	I1K5B8	-0.944969	0.00445927
Methyl-Hesperidin	I1K5B8	-0.944399	0.00455133
thiamine phosphate	I1K5B8	0.941469	0.00503861
Sequoyitol	I1K5B8	-0.940037	0.00528553
Benzoic acid	I1K5B8	-0.930991	0.00697898
Hordatine B	I1K5B8	0.907008	0.0125692
D-(-)-Fructose	I1K5B8	-0.910742	0.011595
(+)-epipinoresinol-4-O-beta-D-glucoside	I1K5B8	-0.973168	0.00107031
Timosaponin BII	I1K5B8	0.881291	0.0203012
Nuzhenide	I1K5B8	-0.947017	0.00413647
Monotropein	I1K5B8	-0.954904	0.00300465
Homovanillic acid	I1K5B8	-0.98763	0.000228564
(±)-Abscisic acid	I1K5B8	-0.946088	0.00428143
Saikosaponin E	I1K5B8	-0.942023	0.0049445
Allantoin	I1K5B8	-0.936478	0.00592446
L-Aspartic acid	I1K5B8	0.962509	0.00208201
Ferulic acid O-hexoside	I1K5B8	-0.914249	0.0107147
11-Dehydro thromboxane B2	I1K5B8	-0.802458	0.0546798
5-Hydroxytryptophan	I1K5B8	-0.945152	0.00442991
Citric acid	I1K5B8	0.883358	0.0196147
2-Furoic acid	I1K5B8	0.943289	0.00473307
Catechin	I1K5B8	-0.644826	0.166821
Estriol 17-sulfate	I1K5B8	-0.758113	0.0806874
Rebaudioside C	I1K5B8	0.912471	0.0111566
Dulcitol	I1K5B8	-0.902123	0.013901
3,8,9-trihydroxy-10-propyl-3,4,5,8,9,10-hexahydro-2H-oxecin-2-one	I1K5B8	-0.825462	0.0430369
N-Acetyl-L-Tyrosine	I1K5B8	-0.786589	0.0634568
Tenuifoliside B	I1K5B8	-0.740799	0.0920704
Glucose 1-phosphate	I1K5B8	-0.954372	0.00307537
FAHFA (18:2/18:3)	I1K5B8	0.901908	0.0139611
LPA 20:1	I1K5B8	-0.959512	0.00242573
Ajugol	I1K5B8	-0.792919	0.0598836
D-(-)-Lyxose	I1K5B8	-0.792676	0.0600189
2-Hydroxybutyric acid	I1K5B8	-0.792415	0.0601649
Δ17-6-keto prostaglandin F1α	I1K5B8	0.924444	0.00834732
Genipin 1-O-β-D-gentiobioside	I1K5B8	-0.922213	0.00884099
Catalpol	I1K5B8	-0.791179	0.0608562
Elaidic acid	I1K5B8	0.75039	0.0856821
L-Argininosuccinate	I1K5B8	0.840729	0.0360306
FAHFA (16:1/18:3)	I1K5B8	0.733498	0.0970708
FAHFA (18:1/20:3)	I1K5B8	0.77163	0.0722741
3-Hydroxy-3-methylglutaric acid	I1K5B8	-0.647753	0.164264
Guanosine-3',5'-cyclic monophosphate	I1K5B8	0.898597	0.0149026
FAHFA (16:0/18:2)	I1K5B8	0.667707	0.147282
Ligustroflavone	I1K5B8	-0.824866	0.0433222
Astragaloside I	I1K5B8	-0.884285	0.0193104
alpha-Asarone	I1K5B8	-0.72446	0.103424
Efetaal	I1K5B8	-0.878878	0.0211172
2-(acetylamino)-3-[4-(acetylamino)phenyl]acrylic acid	I1K5B8	-0.923757	0.00849787
2-C-methyl D-erythritol 4-phosphate	A0A0R4J443	0.907478	0.0124444
Poncirin	A0A0R4J443	0.951598	0.00345741
Methyl-Hesperidin	A0A0R4J443	0.950797	0.00357179
thiamine phosphate	A0A0R4J443	-0.972545	0.0011203
Sequoyitol	A0A0R4J443	0.941292	0.00506876
Benzoic acid	A0A0R4J443	0.956191	0.0028368
Hordatine B	A0A0R4J443	-0.848087	0.0328634
D-(-)-Fructose	A0A0R4J443	0.895152	0.0159133
(+)-epipinoresinol-4-O-beta-D-glucoside	A0A0R4J443	0.927675	0.0076572
Timosaponin BII	A0A0R4J443	-0.897063	0.0153488
Nuzhenide	A0A0R4J443	0.933405	0.00650462
Monotropein	A0A0R4J443	0.770044	0.0732398
Homovanillic acid	A0A0R4J443	0.88693	0.0184546
(±)-Abscisic acid	A0A0R4J443	0.83422	0.0389463
Saikosaponin E	A0A0R4J443	0.817531	0.0469047
Allantoin	A0A0R4J443	0.730943	0.0988487
L-Aspartic acid	A0A0R4J443	-0.940986	0.00512127
Ferulic acid O-hexoside	A0A0R4J443	0.795425	0.0584954
11-Dehydro thromboxane B2	A0A0R4J443	0.823926	0.0437739
5-Hydroxytryptophan	A0A0R4J443	0.793568	0.0595226
Citric acid	A0A0R4J443	-0.745098	0.0891814
2-Furoic acid	A0A0R4J443	-0.838262	0.0371233
Catechin	A0A0R4J443	0.8573	0.0290921
Estriol 17-sulfate	A0A0R4J443	0.915784	0.0103399
Rebaudioside C	A0A0R4J443	-0.864468	0.0263085
Dulcitol	A0A0R4J443	0.888204	0.0180489
3,8,9-trihydroxy-10-propyl-3,4,5,8,9,10-hexahydro-2H-oxecin-2-one	A0A0R4J443	0.766184	0.0756137
N-Acetyl-L-Tyrosine	A0A0R4J443	0.791888	0.0604591
Tenuifoliside B	A0A0R4J443	0.830757	0.0405409
Glucose 1-phosphate	A0A0R4J443	0.984168	0.00037401
FAHFA (18:2/18:3)	A0A0R4J443	-0.936536	0.00591368
LPA 20:1	A0A0R4J443	0.830635	0.0405978
Ajugol	A0A0R4J443	0.865108	0.0260665
D-(-)-Lyxose	A0A0R4J443	0.815094	0.0481244
2-Hydroxybutyric acid	A0A0R4J443	0.81504	0.0481514
Δ17-6-keto prostaglandin F1α	A0A0R4J443	-0.921978	0.00889375
Genipin 1-O-β-D-gentiobioside	A0A0R4J443	0.944964	0.00446002
Catalpol	A0A0R4J443	0.931249	0.00692747
Elaidic acid	A0A0R4J443	-0.943204	0.00474703
L-Argininosuccinate	A0A0R4J443	-0.881237	0.0203193
FAHFA (16:1/18:3)	A0A0R4J443	-0.611851	0.19675
FAHFA (18:1/20:3)	A0A0R4J443	-0.925134	0.00819753
3-Hydroxy-3-methylglutaric acid	A0A0R4J443	0.814697	0.0483243
Guanosine-3',5'-cyclic monophosphate	A0A0R4J443	-0.988159	0.000209485
FAHFA (16:0/18:2)	A0A0R4J443	-0.707908	0.115516
Ligustroflavone	A0A0R4J443	0.946079	0.00428279
Astragaloside I	A0A0R4J443	0.617349	0.191618
alpha-Asarone	A0A0R4J443	0.415548	0.412557
Efetaal	A0A0R4J443	0.730883	0.0988904
2-(acetylamino)-3-[4-(acetylamino)phenyl]acrylic acid	A0A0R4J443	0.805909	0.052851
2-C-methyl D-erythritol 4-phosphate	I1MCU4	-0.982655	0.000448687
Poncirin	I1MCU4	-0.873792	0.0228874
Methyl-Hesperidin	I1MCU4	-0.872325	0.0234109
thiamine phosphate	I1MCU4	0.930834	0.0070104
Sequoyitol	I1MCU4	-0.860192	0.027953
Benzoic acid	I1MCU4	-0.968744	0.00145017
Hordatine B	I1MCU4	0.95165	0.00345006
D-(-)-Fructose	I1MCU4	-0.973071	0.00107796
(+)-epipinoresinol-4-O-beta-D-glucoside	I1MCU4	-0.951813	0.00342706
Timosaponin BII	I1MCU4	0.837101	0.0376426
Nuzhenide	I1MCU4	-0.897543	0.0152085
Monotropein	I1MCU4	-0.871125	0.0238429
Homovanillic acid	I1MCU4	-0.939985	0.00529459
(±)-Abscisic acid	I1MCU4	-0.888729	0.0178829
Saikosaponin E	I1MCU4	-0.970922	0.00125603
Allantoin	I1MCU4	-0.868011	0.0249818
L-Aspartic acid	I1MCU4	0.94698	0.00414219
Ferulic acid O-hexoside	I1MCU4	-0.915778	0.0103412
11-Dehydro thromboxane B2	I1MCU4	-0.706062	0.116901
5-Hydroxytryptophan	I1MCU4	-0.860261	0.0279262
Citric acid	I1MCU4	0.910603	0.0116304
2-Furoic acid	I1MCU4	0.97585	0.00086778
Catechin	I1MCU4	-0.601928	0.206153
Estriol 17-sulfate	I1MCU4	-0.710709	0.113429
Rebaudioside C	I1MCU4	0.834233	0.0389404
Dulcitol	I1MCU4	-0.78401	0.0649391
3,8,9-trihydroxy-10-propyl-3,4,5,8,9,10-hexahydro-2H-oxecin-2-one	I1MCU4	-0.927477	0.00769864
N-Acetyl-L-Tyrosine	I1MCU4	-0.636678	0.174024
Tenuifoliside B	I1MCU4	-0.693831	0.126259
Glucose 1-phosphate	I1MCU4	-0.946096	0.00428012
FAHFA (18:2/18:3)	I1MCU4	0.96787	0.00153191
LPA 20:1	I1MCU4	-0.96773	0.0015452
Ajugol	I1MCU4	-0.682642	0.135092
D-(-)-Lyxose	I1MCU4	-0.914451	0.0106648
2-Hydroxybutyric acid	I1MCU4	-0.914241	0.0107164
Δ17-6-keto prostaglandin F1α	I1MCU4	0.829975	0.0409051
Genipin 1-O-β-D-gentiobioside	I1MCU4	-0.948229	0.00395094
Catalpol	I1MCU4	-0.776112	0.0695776
Elaidic acid	I1MCU4	0.789257	0.0619394
L-Argininosuccinate	I1MCU4	0.765441	0.0760743
FAHFA (16:1/18:3)	I1MCU4	0.767677	0.0746911
FAHFA (18:1/20:3)	I1MCU4	0.778458	0.0681847
3-Hydroxy-3-methylglutaric acid	I1MCU4	-0.630418	0.179645
Guanosine-3',5'-cyclic monophosphate	I1MCU4	0.902382	0.0138288
FAHFA (16:0/18:2)	I1MCU4	0.77811	0.0683902
Ligustroflavone	I1MCU4	-0.767372	0.0748791
Astragaloside I	I1MCU4	-0.783281	0.0653611
alpha-Asarone	I1MCU4	-0.648738	0.163407
Efetaal	I1MCU4	-0.721666	0.105424
2-(acetylamino)-3-[4-(acetylamino)phenyl]acrylic acid	I1MCU4	-0.931255	0.00692636
2-C-methyl D-erythritol 4-phosphate	A0A0R0KSS1	0.908601	0.012149
Poncirin	A0A0R0KSS1	0.936348	0.0059485
Methyl-Hesperidin	A0A0R0KSS1	0.935541	0.00609852
thiamine phosphate	A0A0R0KSS1	-0.956209	0.00283454
Sequoyitol	A0A0R0KSS1	0.929109	0.00736013
Benzoic acid	A0A0R0KSS1	0.949389	0.00377734
Hordatine B	A0A0R0KSS1	-0.877871	0.0214624
D-(-)-Fructose	A0A0R0KSS1	0.894031	0.016249
(+)-epipinoresinol-4-O-beta-D-glucoside	A0A0R0KSS1	0.916829	0.0100886
Timosaponin BII	A0A0R0KSS1	-0.847751	0.033005
Nuzhenide	A0A0R0KSS1	0.906547	0.0126922
Monotropein	A0A0R0KSS1	0.789578	0.0617576
Homovanillic acid	A0A0R0KSS1	0.884143	0.0193567
(±)-Abscisic acid	A0A0R0KSS1	0.848816	0.0325571
Saikosaponin E	A0A0R0KSS1	0.853807	0.0304962
Allantoin	A0A0R0KSS1	0.730101	0.099438
L-Aspartic acid	A0A0R0KSS1	-0.933187	0.00654685
Ferulic acid O-hexoside	A0A0R0KSS1	0.778937	0.0679016
11-Dehydro thromboxane B2	A0A0R0KSS1	0.826407	0.0425864
5-Hydroxytryptophan	A0A0R0KSS1	0.806355	0.0526167
Citric acid	A0A0R0KSS1	-0.809855	0.0507953
2-Furoic acid	A0A0R0KSS1	-0.891456	0.0170331
Catechin	A0A0R0KSS1	0.835925	0.0381724
Estriol 17-sulfate	A0A0R0KSS1	0.895624	0.0157729
Rebaudioside C	A0A0R0KSS1	-0.825919	0.0428188
Dulcitol	A0A0R0KSS1	0.861808	0.027326
3,8,9-trihydroxy-10-propyl-3,4,5,8,9,10-hexahydro-2H-oxecin-2-one	A0A0R0KSS1	0.795816	0.0582801
N-Acetyl-L-Tyrosine	A0A0R0KSS1	0.778637	0.0680789
Tenuifoliside B	A0A0R0KSS1	0.828257	0.0417107
Glucose 1-phosphate	A0A0R0KSS1	0.976372	0.00083086
FAHFA (18:2/18:3)	A0A0R0KSS1	-0.95337	0.00321091
LPA 20:1	A0A0R0KSS1	0.872895	0.023207
Ajugol	A0A0R0KSS1	0.853094	0.0307869
D-(-)-Lyxose	A0A0R0KSS1	0.821651	0.044876
2-Hydroxybutyric acid	A0A0R0KSS1	0.821523	0.0449386
Δ17-6-keto prostaglandin F1α	A0A0R0KSS1	-0.896302	0.0155724
Genipin 1-O-β-D-gentiobioside	A0A0R0KSS1	0.924897	0.00824899
Catalpol	A0A0R0KSS1	0.936344	0.00594924
Elaidic acid	A0A0R0KSS1	-0.910542	0.0116462
L-Argininosuccinate	A0A0R0KSS1	-0.823236	0.0441068
FAHFA (16:1/18:3)	A0A0R0KSS1	-0.670176	0.145236
FAHFA (18:1/20:3)	A0A0R0KSS1	-0.884253	0.0193208
3-Hydroxy-3-methylglutaric acid	A0A0R0KSS1	0.734686	0.0962494
Guanosine-3',5'-cyclic monophosphate	A0A0R0KSS1	-0.990777	0.000127213
FAHFA (16:0/18:2)	A0A0R0KSS1	-0.678872	0.138127
Ligustroflavone	A0A0R0KSS1	0.937019	0.00582495
Astragaloside I	A0A0R0KSS1	0.628296	0.181567
alpha-Asarone	A0A0R0KSS1	0.410766	0.418505
Efetaal	A0A0R0KSS1	0.71484	0.11038
2-(acetylamino)-3-[4-(acetylamino)phenyl]acrylic acid	A0A0R0KSS1	0.794607	0.0589471
2-C-methyl D-erythritol 4-phosphate	A0A0R0FZ31	-0.932001	0.0067786
Poncirin	A0A0R0FZ31	-0.952967	0.00326617
Methyl-Hesperidin	A0A0R0FZ31	-0.952205	0.00337196
thiamine phosphate	A0A0R0FZ31	0.988451	0.000199291
Sequoyitol	A0A0R0FZ31	-0.937146	0.00580176
Benzoic acid	A0A0R0FZ31	-0.94181	0.00498064
Hordatine B	A0A0R0FZ31	0.79685	0.0577128
D-(-)-Fructose	A0A0R0FZ31	-0.917589	0.00990742
(+)-epipinoresinol-4-O-beta-D-glucoside	A0A0R0FZ31	-0.964203	0.00189923
Timosaponin BII	A0A0R0FZ31	0.940487	0.00520722
Nuzhenide	A0A0R0FZ31	-0.995069	3.64084e-05
Monotropein	A0A0R0FZ31	-0.849892	0.0321077
Homovanillic acid	A0A0R0FZ31	-0.958299	0.00257226
(±)-Abscisic acid	A0A0R0FZ31	-0.843056	0.0350142
Saikosaponin E	A0A0R0FZ31	-0.888307	0.0180162
Allantoin	A0A0R0FZ31	-0.898433	0.01495
L-Aspartic acid	A0A0R0FZ31	0.939932	0.00530385
Ferulic acid O-hexoside	A0A0R0FZ31	-0.925646	0.00808728
11-Dehydro thromboxane B2	A0A0R0FZ31	-0.72866	0.100449
5-Hydroxytryptophan	A0A0R0FZ31	-0.84469	0.0343088
Citric acid	A0A0R0FZ31	0.707109	0.116115
2-Furoic acid	A0A0R0FZ31	0.837079	0.0376528
Catechin	A0A0R0FZ31	-0.668032	0.147012
Estriol 17-sulfate	A0A0R0FZ31	-0.77183	0.072153
Rebaudioside C	A0A0R0FZ31	0.93716	0.00579929
Dulcitol	A0A0R0FZ31	-0.931786	0.00682097
3,8,9-trihydroxy-10-propyl-3,4,5,8,9,10-hexahydro-2H-oxecin-2-one	A0A0R0FZ31	-0.725572	0.102632
N-Acetyl-L-Tyrosine	A0A0R0FZ31	-0.759774	0.0796313
Tenuifoliside B	A0A0R0FZ31	-0.675177	0.141129
Glucose 1-phosphate	A0A0R0FZ31	-0.97429	0.000983002
FAHFA (18:2/18:3)	A0A0R0FZ31	0.861337	0.0275079
LPA 20:1	A0A0R0FZ31	-0.88964	0.0175968
Ajugol	A0A0R0FZ31	-0.779792	0.0673981
D-(-)-Lyxose	A0A0R0FZ31	-0.816713	0.0473124
2-Hydroxybutyric acid	A0A0R0FZ31	-0.81664	0.047349
Δ17-6-keto prostaglandin F1α	A0A0R0FZ31	0.953718	0.00316353
Genipin 1-O-β-D-gentiobioside	A0A0R0FZ31	-0.957857	0.00262668
Catalpol	A0A0R0FZ31	-0.765478	0.0760512
Elaidic acid	A0A0R0FZ31	0.874376	0.0226809
L-Argininosuccinate	A0A0R0FZ31	0.915014	0.0105271
FAHFA (16:1/18:3)	A0A0R0FZ31	0.521022	0.289186
FAHFA (18:1/20:3)	A0A0R0FZ31	0.914343	0.0106915
3-Hydroxy-3-methylglutaric acid	A0A0R0FZ31	-0.850464	0.0318696
Guanosine-3',5'-cyclic monophosphate	A0A0R0FZ31	0.889168	0.017745
FAHFA (16:0/18:2)	A0A0R0FZ31	0.66734	0.147588
Ligustroflavone	A0A0R0FZ31	-0.834161	0.0389733
Astragaloside I	A0A0R0FZ31	-0.789147	0.0620013
alpha-Asarone	A0A0R0FZ31	-0.696696	0.124039
Efetaal	A0A0R0FZ31	-0.863721	0.0265925
2-(acetylamino)-3-[4-(acetylamino)phenyl]acrylic acid	A0A0R0FZ31	-0.904585	0.0132218
2-C-methyl D-erythritol 4-phosphate	I1LB94	0.868331	0.0248638
Poncirin	I1LB94	0.962013	0.00213716
Methyl-Hesperidin	I1LB94	0.961679	0.00217457
thiamine phosphate	I1LB94	-0.934964	0.00620697
Sequoyitol	I1LB94	0.961718	0.00217024
Benzoic acid	I1LB94	0.923116	0.00863958
Hordatine B	I1LB94	-0.878825	0.0211353
D-(-)-Fructose	I1LB94	0.846391	0.0335815
(+)-epipinoresinol-4-O-beta-D-glucoside	I1LB94	0.918905	0.00959799
Timosaponin BII	I1LB94	-0.867522	0.0251631
Nuzhenide	I1LB94	0.903489	0.013522
Monotropein	I1LB94	0.82468	0.0434111
Homovanillic acid	I1LB94	0.891193	0.0171144
(±)-Abscisic acid	I1LB94	0.892206	0.0168031
Saikosaponin E	I1LB94	0.798413	0.0568599
Allantoin	I1LB94	0.729761	0.0996757
L-Aspartic acid	I1LB94	-0.94431	0.00456575
Ferulic acid O-hexoside	I1LB94	0.749849	0.0860364
11-Dehydro thromboxane B2	I1LB94	0.907112	0.0125417
5-Hydroxytryptophan	I1LB94	0.853204	0.0307421
Citric acid	I1LB94	-0.810294	0.0505691
2-Furoic acid	I1LB94	-0.857296	0.0290936
Catechin	I1LB94	0.892166	0.0168153
Estriol 17-sulfate	I1LB94	0.946417	0.00422983
Rebaudioside C	I1LB94	-0.859051	0.0283997
Dulcitol	I1LB94	0.900131	0.0144627
3,8,9-trihydroxy-10-propyl-3,4,5,8,9,10-hexahydro-2H-oxecin-2-one	I1LB94	0.767588	0.0747461
N-Acetyl-L-Tyrosine	I1LB94	0.86179	0.027333
Tenuifoliside B	I1LB94	0.903479	0.0135247
Glucose 1-phosphate	I1LB94	0.96364	0.001959
FAHFA (18:2/18:3)	I1LB94	-0.928312	0.00752459
LPA 20:1	I1LB94	0.829571	0.0410938
Ajugol	I1LB94	0.921919	0.00890688
D-(-)-Lyxose	I1LB94	0.738013	0.0939649
2-Hydroxybutyric acid	I1LB94	0.737858	0.0940709
Δ17-6-keto prostaglandin F1α	I1LB94	-0.926424	0.00792095
Genipin 1-O-β-D-gentiobioside	I1LB94	0.900239	0.0144318
Catalpol	I1LB94	0.969561	0.00137571
Elaidic acid	I1LB94	-0.867137	0.0253061
L-Argininosuccinate	I1LB94	-0.860199	0.0279505
FAHFA (16:1/18:3)	I1LB94	-0.707841	0.115567
FAHFA (18:1/20:3)	I1LB94	-0.841419	0.035728
3-Hydroxy-3-methylglutaric acid	I1LB94	0.707918	0.115508
Guanosine-3',5'-cyclic monophosphate	I1LB94	-0.995438	3.117e-05
FAHFA (16:0/18:2)	I1LB94	-0.664968	0.149567
Ligustroflavone	I1LB94	0.9738	0.00102069
Astragaloside I	I1LB94	0.658026	0.155423
alpha-Asarone	I1LB94	0.393519	0.440192
Efetaal	I1LB94	0.763608	0.077217
2-(acetylamino)-3-[4-(acetylamino)phenyl]acrylic acid	I1LB94	0.779574	0.0675266
2-C-methyl D-erythritol 4-phosphate	Q2MJR4	0.964844	0.00183219
Poncirin	Q2MJR4	0.897624	0.0151847
Methyl-Hesperidin	Q2MJR4	0.896263	0.015584
thiamine phosphate	Q2MJR4	-0.967087	0.0016071
Sequoyitol	Q2MJR4	0.874475	0.0226459
Benzoic acid	Q2MJR4	0.956949	0.00274024
Hordatine B	Q2MJR4	-0.82036	0.0455071
D-(-)-Fructose	Q2MJR4	0.959825	0.00238857
(+)-epipinoresinol-4-O-beta-D-glucoside	Q2MJR4	0.965215	0.0017939
Timosaponin BII	Q2MJR4	-0.945571	0.00436317
Nuzhenide	Q2MJR4	0.972892	0.00109232
Monotropein	Q2MJR4	0.824303	0.0435924
Homovanillic acid	Q2MJR4	0.948938	0.00384447
(±)-Abscisic acid	Q2MJR4	0.821353	0.0450213
Saikosaponin E	Q2MJR4	0.897083	0.0153427
Allantoin	Q2MJR4	0.908163	0.0122638
L-Aspartic acid	Q2MJR4	-0.936252	0.0059662
Ferulic acid O-hexoside	Q2MJR4	0.975843	0.000868287
11-Dehydro thromboxane B2	Q2MJR4	0.642171	0.169154
5-Hydroxytryptophan	Q2MJR4	0.816101	0.0476187
Citric acid	Q2MJR4	-0.706213	0.116788
2-Furoic acid	Q2MJR4	-0.828802	0.0414544
Catechin	Q2MJR4	0.575366	0.232188
Estriol 17-sulfate	Q2MJR4	0.693035	0.126879
Rebaudioside C	Q2MJR4	-0.927411	0.00771252
Dulcitol	Q2MJR4	0.857242	0.0291151
3,8,9-trihydroxy-10-propyl-3,4,5,8,9,10-hexahydro-2H-oxecin-2-one	Q2MJR4	0.795914	0.0582265
N-Acetyl-L-Tyrosine	Q2MJR4	0.647549	0.164441
Tenuifoliside B	Q2MJR4	0.612662	0.19599
Glucose 1-phosphate	Q2MJR4	0.948534	0.0039049
FAHFA (18:2/18:3)	Q2MJR4	-0.873135	0.023121
LPA 20:1	Q2MJR4	0.877179	0.021701
Ajugol	Q2MJR4	0.671879	0.143832
D-(-)-Lyxose	Q2MJR4	0.880975	0.0204074
2-Hydroxybutyric acid	Q2MJR4	0.880946	0.020417
Δ17-6-keto prostaglandin F1α	Q2MJR4	-0.893444	0.0164265
Genipin 1-O-β-D-gentiobioside	Q2MJR4	0.978683	0.000676755
Catalpol	Q2MJR4	0.689701	0.12949
Elaidic acid	Q2MJR4	-0.847484	0.033118
L-Argininosuccinate	Q2MJR4	-0.896094	0.0156338
FAHFA (16:1/18:3)	Q2MJR4	-0.541398	0.267248
FAHFA (18:1/20:3)	Q2MJR4	-0.882274	0.0199732
3-Hydroxy-3-methylglutaric acid	Q2MJR4	0.841529	0.0356798
Guanosine-3',5'-cyclic monophosphate	Q2MJR4	-0.844667	0.0343187
FAHFA (16:0/18:2)	Q2MJR4	-0.77906	0.0678293
Ligustroflavone	Q2MJR4	0.742468	0.0909437
Astragaloside I	Q2MJR4	0.789788	0.0616389
alpha-Asarone	Q2MJR4	0.743374	0.090335
Efetaal	Q2MJR4	0.798622	0.0567465
2-(acetylamino)-3-[4-(acetylamino)phenyl]acrylic acid	Q2MJR4	0.958707	0.00252245
2-C-methyl D-erythritol 4-phosphate	K7MV03	0.971487	0.00120787
Poncirin	K7MV03	0.871069	0.0238631
Methyl-Hesperidin	K7MV03	0.86973	0.0243499
thiamine phosphate	K7MV03	-0.938037	0.0056401
Sequoyitol	K7MV03	0.854715	0.0301281
Benzoic acid	K7MV03	0.943799	0.00464913
Hordatine B	K7MV03	-0.884352	0.0192883
D-(-)-Fructose	K7MV03	0.960647	0.00229253
(+)-epipinoresinol-4-O-beta-D-glucoside	K7MV03	0.94733	0.00408817
Timosaponin BII	K7MV03	-0.840711	0.0360385
Nuzhenide	K7MV03	0.923276	0.00860406
Monotropein	K7MV03	0.878858	0.0211241
Homovanillic acid	K7MV03	0.952619	0.00331422
(±)-Abscisic acid	K7MV03	0.858568	0.0285901
Saikosaponin E	K7MV03	0.988813	0.000187021
Allantoin	K7MV03	0.922165	0.00885166
L-Aspartic acid	K7MV03	-0.922259	0.00883057
Ferulic acid O-hexoside	K7MV03	0.949332	0.00378588
11-Dehydro thromboxane B2	K7MV03	0.647805	0.164219
5-Hydroxytryptophan	K7MV03	0.853064	0.0307992
Citric acid	K7MV03	-0.851639	0.0313837
2-Furoic acid	K7MV03	-0.953444	0.00320068
Catechin	K7MV03	0.521077	0.289126
Estriol 17-sulfate	K7MV03	0.644448	0.167152
Rebaudioside C	K7MV03	-0.849864	0.0321192
Dulcitol	K7MV03	0.810097	0.0506704
3,8,9-trihydroxy-10-propyl-3,4,5,8,9,10-hexahydro-2H-oxecin-2-one	K7MV03	0.857083	0.0291782
N-Acetyl-L-Tyrosine	K7MV03	0.625042	0.184532
Tenuifoliside B	K7MV03	0.600258	0.207752
Glucose 1-phosphate	K7MV03	0.936689	0.00588563
FAHFA (18:2/18:3)	K7MV03	-0.90826	0.0122384
LPA 20:1	K7MV03	0.982857	0.000438302
Ajugol	K7MV03	0.648151	0.163918
D-(-)-Lyxose	K7MV03	0.896343	0.0155602
2-Hydroxybutyric acid	K7MV03	0.896142	0.0156196
Δ17-6-keto prostaglandin F1α	K7MV03	-0.846121	0.0336963
Genipin 1-O-β-D-gentiobioside	K7MV03	0.937377	0.00575965
Catalpol	K7MV03	0.696478	0.124207
Elaidic acid	K7MV03	-0.775828	0.0697472
L-Argininosuccinate	K7MV03	-0.772319	0.0718564
FAHFA (16:1/18:3)	K7MV03	-0.664386	0.150054
FAHFA (18:1/20:3)	K7MV03	-0.797297	0.0574683
3-Hydroxy-3-methylglutaric acid	K7MV03	0.669468	0.145821
Guanosine-3',5'-cyclic monophosphate	K7MV03	-0.8499	0.0321041
FAHFA (16:0/18:2)	K7MV03	-0.704065	0.118407
Ligustroflavone	K7MV03	0.723186	0.104334
Astragaloside I	K7MV03	0.829974	0.0409057
alpha-Asarone	K7MV03	0.754083	0.0832768
Efetaal	K7MV03	0.780355	0.0670675
2-(acetylamino)-3-[4-(acetylamino)phenyl]acrylic acid	K7MV03	0.940474	0.00520953
2-C-methyl D-erythritol 4-phosphate	C6ZHS3	0.939045	0.0054601
Poncirin	C6ZHS3	0.925074	0.00821054
Methyl-Hesperidin	C6ZHS3	0.924293	0.00838039
thiamine phosphate	C6ZHS3	-0.949028	0.00383095
Sequoyitol	C6ZHS3	0.911847	0.0113139
Benzoic acid	C6ZHS3	0.924447	0.00834676
Hordatine B	C6ZHS3	-0.840649	0.0360661
D-(-)-Fructose	C6ZHS3	0.921226	0.0090637
(+)-epipinoresinol-4-O-beta-D-glucoside	C6ZHS3	0.973609	0.00103551
Timosaponin BII	C6ZHS3	-0.920092	0.00932288
Nuzhenide	C6ZHS3	0.972841	0.00109637
Monotropein	C6ZHS3	0.921862	0.00891973
Homovanillic acid	C6ZHS3	0.98734	0.000239398
(±)-Abscisic acid	C6ZHS3	0.893063	0.0165418
Saikosaponin E	C6ZHS3	0.927516	0.00769058
Allantoin	C6ZHS3	0.970407	0.00130063
L-Aspartic acid	C6ZHS3	-0.94406	0.00460645
Ferulic acid O-hexoside	C6ZHS3	0.968488	0.00147387
11-Dehydro thromboxane B2	C6ZHS3	0.711822	0.112604
5-Hydroxytryptophan	C6ZHS3	0.905463	0.0129835
Citric acid	C6ZHS3	-0.782671	0.0657157
2-Furoic acid	C6ZHS3	-0.878108	0.021381
Catechin	C6ZHS3	0.562268	0.245477
Estriol 17-sulfate	C6ZHS3	0.689506	0.129643
Rebaudioside C	C6ZHS3	-0.941821	0.00497874
Dulcitol	C6ZHS3	0.901602	0.0140468
3,8,9-trihydroxy-10-propyl-3,4,5,8,9,10-hexahydro-2H-oxecin-2-one	C6ZHS3	0.780282	0.0671107
N-Acetyl-L-Tyrosine	C6ZHS3	0.72963	0.0997682
Tenuifoliside B	C6ZHS3	0.642081	0.169233
Glucose 1-phosphate	C6ZHS3	0.940674	0.00517496
FAHFA (18:2/18:3)	C6ZHS3	-0.850949	0.0316685
LPA 20:1	C6ZHS3	0.927834	0.00762393
Ajugol	C6ZHS3	0.723697	0.103968
D-(-)-Lyxose	C6ZHS3	0.807312	0.0521157
2-Hydroxybutyric acid	C6ZHS3	0.807144	0.0522036
Δ17-6-keto prostaglandin F1α	C6ZHS3	-0.923455	0.00856451
Genipin 1-O-β-D-gentiobioside	C6ZHS3	0.938433	0.00556904
Catalpol	C6ZHS3	0.695396	0.125044
Elaidic acid	C6ZHS3	-0.7609	0.0789184
L-Argininosuccinate	C6ZHS3	-0.877593	0.0215583
FAHFA (16:1/18:3)	C6ZHS3	-0.613535	0.195172
FAHFA (18:1/20:3)	C6ZHS3	-0.808048	0.0517322
3-Hydroxy-3-methylglutaric acid	C6ZHS3	0.738917	0.0933482
Guanosine-3',5'-cyclic monophosphate	C6ZHS3	-0.838315	0.0370998
FAHFA (16:0/18:2)	C6ZHS3	-0.686343	0.132142
Ligustroflavone	C6ZHS3	0.757495	0.0810825
Astragaloside I	C6ZHS3	0.895587	0.0157838
alpha-Asarone	C6ZHS3	0.813407	0.0489769
Efetaal	C6ZHS3	0.892959	0.0165736
2-(acetylamino)-3-[4-(acetylamino)phenyl]acrylic acid	C6ZHS3	0.957122	0.00271833
2-C-methyl D-erythritol 4-phosphate	I1LLM2	0.837513	0.0374581
Poncirin	I1LLM2	0.995983	2.41716e-05
Methyl-Hesperidin	I1LLM2	0.996239	2.11935e-05
thiamine phosphate	I1LLM2	-0.935667	0.00607492
Sequoyitol	I1LLM2	0.9984	3.83567e-06
Benzoic acid	I1LLM2	0.880961	0.0204121
Hordatine B	I1LLM2	-0.815538	0.0479012
D-(-)-Fructose	I1LLM2	0.806107	0.0527469
(+)-epipinoresinol-4-O-beta-D-glucoside	I1LLM2	0.940105	0.00527364
Timosaponin BII	I1LLM2	-0.913413	0.0109215
Nuzhenide	I1LLM2	0.953416	0.00320451
Monotropein	I1LLM2	0.904571	0.0132256
Homovanillic acid	I1LLM2	0.94427	0.00457228
(±)-Abscisic acid	I1LLM2	0.923441	0.00856752
Saikosaponin E	I1LLM2	0.794417	0.0590522
Allantoin	I1LLM2	0.843156	0.0349708
L-Aspartic acid	I1LLM2	-0.944346	0.00455982
Ferulic acid O-hexoside	I1LLM2	0.803554	0.0540958
11-Dehydro thromboxane B2	I1LLM2	0.914235	0.0107179
5-Hydroxytryptophan	I1LLM2	0.921891	0.00891324
Citric acid	I1LLM2	-0.758973	0.0801402
2-Furoic acid	I1LLM2	-0.815917	0.0477107
Catechin	I1LLM2	0.821342	0.0450267
Estriol 17-sulfate	I1LLM2	0.899331	0.0146913
Rebaudioside C	I1LLM2	-0.939152	0.00544113
Dulcitol	I1LLM2	0.984984	0.000336507
3,8,9-trihydroxy-10-propyl-3,4,5,8,9,10-hexahydro-2H-oxecin-2-one	I1LLM2	0.675198	0.141112
N-Acetyl-L-Tyrosine	I1LLM2	0.932266	0.00672638
Tenuifoliside B	I1LLM2	0.85346	0.0306376
Glucose 1-phosphate	I1LLM2	0.950185	0.00366054
FAHFA (18:2/18:3)	I1LLM2	-0.837335	0.0375378
LPA 20:1	I1LLM2	0.831632	0.0401352
Ajugol	I1LLM2	0.940616	0.00518499
D-(-)-Lyxose	I1LLM2	0.648903	0.163264
2-Hydroxybutyric acid	I1LLM2	0.648717	0.163425
Δ17-6-keto prostaglandin F1α	I1LLM2	-0.990807	0.000126369
Genipin 1-O-β-D-gentiobioside	I1LLM2	0.880537	0.0205548
Catalpol	I1LLM2	0.887246	0.0183534
Elaidic acid	I1LLM2	-0.79684	0.0577185
L-Argininosuccinate	I1LLM2	-0.922067	0.00887375
FAHFA (16:1/18:3)	I1LLM2	-0.635496	0.17508
FAHFA (18:1/20:3)	I1LLM2	-0.819098	0.0461281
3-Hydroxy-3-methylglutaric acid	I1LLM2	0.73207	0.0980631
Guanosine-3',5'-cyclic monophosphate	I1LLM2	-0.931773	0.00682355
FAHFA (16:0/18:2)	I1LLM2	-0.58005	0.227506
Ligustroflavone	I1LLM2	0.943756	0.0046561
Astragaloside I	I1LLM2	0.796074	0.0581386
alpha-Asarone	I1LLM2	0.569998	0.237598
Efetaal	I1LLM2	0.917068	0.0100313
2-(acetylamino)-3-[4-(acetylamino)phenyl]acrylic acid	I1LLM2	0.81586	0.0477393
2-C-methyl D-erythritol 4-phosphate	I1M704	-0.919464	0.00946781
Poncirin	I1M704	-0.85677	0.0293032
Methyl-Hesperidin	I1M704	-0.855492	0.0298148
thiamine phosphate	I1M704	0.923251	0.00860957
Sequoyitol	I1M704	-0.845105	0.0341306
Benzoic acid	I1M704	-0.931393	0.00689886
Hordatine B	I1M704	0.871285	0.0237849
D-(-)-Fructose	I1M704	-0.910698	0.0116062
(+)-epipinoresinol-4-O-beta-D-glucoside	I1M704	-0.874281	0.0227143
Timosaponin BII	I1M704	0.753655	0.083554
Nuzhenide	I1M704	-0.853262	0.0307182
Monotropein	I1M704	-0.754448	0.0830407
Homovanillic acid	I1M704	-0.849368	0.0323263
(±)-Abscisic acid	I1M704	-0.791004	0.0609543
Saikosaponin E	I1M704	-0.919123	0.0095472
Allantoin	I1M704	-0.723044	0.104435
L-Aspartic acid	I1M704	0.879935	0.0207579
Ferulic acid O-hexoside	I1M704	-0.780606	0.0669204
11-Dehydro thromboxane B2	I1M704	-0.703734	0.118658
5-Hydroxytryptophan	I1M704	-0.749284	0.086408
Citric acid	I1M704	0.840721	0.0360343
2-Furoic acid	I1M704	0.942841	0.00480738
Catechin	I1M704	-0.699536	0.121855
Estriol 17-sulfate	I1M704	-0.770032	0.0732471
Rebaudioside C	I1M704	0.733099	0.0973478
Dulcitol	I1M704	-0.764884	0.0764208
3,8,9-trihydroxy-10-propyl-3,4,5,8,9,10-hexahydro-2H-oxecin-2-one	I1M704	-0.825211	0.0431568
N-Acetyl-L-Tyrosine	I1M704	-0.644085	0.16747
Tenuifoliside B	I1M704	-0.701048	0.120699
Glucose 1-phosphate	I1M704	-0.940046	0.0052839
FAHFA (18:2/18:3)	I1M704	0.950685	0.00358797
LPA 20:1	I1M704	-0.928835	0.00741642
Ajugol	I1M704	-0.724478	0.103411
D-(-)-Lyxose	I1M704	-0.881832	0.0201206
2-Hydroxybutyric acid	I1M704	-0.881659	0.0201783
Δ17-6-keto prostaglandin F1α	I1M704	0.806524	0.0525282
Genipin 1-O-β-D-gentiobioside	I1M704	-0.896629	0.0154762
Catalpol	I1M704	-0.848841	0.0325465
Elaidic acid	I1M704	0.872595	0.0233141
L-Argininosuccinate	I1M704	0.701713	0.120193
FAHFA (16:1/18:3)	I1M704	0.661602	0.152394
FAHFA (18:1/20:3)	I1M704	0.844605	0.0343451
3-Hydroxy-3-methylglutaric acid	I1M704	-0.65396	0.158897
Guanosine-3',5'-cyclic monophosphate	I1M704	0.936124	0.00598997
FAHFA (16:0/18:2)	I1M704	0.644272	0.167306
Ligustroflavone	I1M704	-0.836394	0.0379609
Astragaloside I	I1M704	-0.608881	0.199546
alpha-Asarone	I1M704	-0.444287	0.377419
Efetaal	I1M704	-0.635689	0.174907
2-(acetylamino)-3-[4-(acetylamino)phenyl]acrylic acid	I1M704	-0.784796	0.0644859
2-C-methyl D-erythritol 4-phosphate	G0Z350	0.941223	0.00508061
Poncirin	G0Z350	0.969757	0.00135809
Methyl-Hesperidin	G0Z350	0.969194	0.00140891
thiamine phosphate	G0Z350	-0.966543	0.00166034
Sequoyitol	G0Z350	0.963306	0.00199498
Benzoic acid	G0Z350	0.949447	0.00376886
Hordatine B	G0Z350	-0.898944	0.0148026
D-(-)-Fructose	G0Z350	0.918866	0.00960695
(+)-epipinoresinol-4-O-beta-D-glucoside	G0Z350	0.986152	0.000286316
Timosaponin BII	G0Z350	-0.918398	0.00971654
Nuzhenide	G0Z350	0.971428	0.0012129
Monotropein	G0Z350	0.938097	0.00562932
Homovanillic acid	G0Z350	0.990444	0.000136539
(±)-Abscisic acid	G0Z350	0.94151	0.00503156
Saikosaponin E	G0Z350	0.920605	0.00920519
Allantoin	G0Z350	0.922272	0.00882757
L-Aspartic acid	G0Z350	-0.977921	0.00072583
Ferulic acid O-hexoside	G0Z350	0.915415	0.0104295
11-Dehydro thromboxane B2	G0Z350	0.823343	0.0440549
5-Hydroxytryptophan	G0Z350	0.936307	0.00595607
Citric acid	G0Z350	-0.850023	0.0320528
2-Furoic acid	G0Z350	-0.918974	0.00958176
Catechin	G0Z350	0.698787	0.122429
Estriol 17-sulfate	G0Z350	0.804965	0.0533483
Rebaudioside C	G0Z350	-0.937892	0.00566632
Dulcitol	G0Z350	0.92952	0.00727618
3,8,9-trihydroxy-10-propyl-3,4,5,8,9,10-hexahydro-2H-oxecin-2-one	G0Z350	0.813082	0.0491423
N-Acetyl-L-Tyrosine	G0Z350	0.812801	0.0492853
Tenuifoliside B	G0Z350	0.77113	0.072578
Glucose 1-phosphate	G0Z350	0.976385	0.000829931
FAHFA (18:2/18:3)	G0Z350	-0.911319	0.0114477
LPA 20:1	G0Z350	0.936557	0.00590975
Ajugol	G0Z350	0.827029	0.0422907
D-(-)-Lyxose	G0Z350	0.798454	0.0568375
2-Hydroxybutyric acid	G0Z350	0.798246	0.0569507
Δ17-6-keto prostaglandin F1α	G0Z350	-0.95252	0.00332794
Genipin 1-O-β-D-gentiobioside	G0Z350	0.945727	0.00433839
Catalpol	G0Z350	0.824396	0.0435478
Elaidic acid	G0Z350	-0.800902	0.055514
L-Argininosuccinate	G0Z350	-0.88603	0.0187434
FAHFA (16:1/18:3)	G0Z350	-0.703921	0.118517
FAHFA (18:1/20:3)	G0Z350	-0.820796	0.0452935
3-Hydroxy-3-methylglutaric acid	G0Z350	0.713509	0.111358
Guanosine-3',5'-cyclic monophosphate	G0Z350	-0.925042	0.00821743
FAHFA (16:0/18:2)	G0Z350	-0.690784	0.128639
Ligustroflavone	G0Z350	0.862797	0.0269458
Astragaloside I	G0Z350	0.857612	0.028968
alpha-Asarone	G0Z350	0.692432	0.12735
Efetaal	G0Z350	0.883277	0.0196411
2-(acetylamino)-3-[4-(acetylamino)phenyl]acrylic acid	G0Z350	0.923506	0.00855326
2-C-methyl D-erythritol 4-phosphate	A0A0R0G4U7	0.923015	0.00866191
Poncirin	A0A0R0G4U7	0.859591	0.028188
Methyl-Hesperidin	A0A0R0G4U7	0.857925	0.0288442
thiamine phosphate	A0A0R0G4U7	-0.938454	0.00556534
Sequoyitol	A0A0R0G4U7	0.835341	0.0384367
Benzoic acid	A0A0R0G4U7	0.959858	0.00238467
Hordatine B	A0A0R0G4U7	-0.81403	0.0486615
D-(-)-Fructose	A0A0R0G4U7	0.928305	0.007526
(+)-epipinoresinol-4-O-beta-D-glucoside	A0A0R0G4U7	0.899893	0.0145306
Timosaponin BII	A0A0R0G4U7	-0.913559	0.0108851
Nuzhenide	A0A0R0G4U7	0.896904	0.0153954
Monotropein	A0A0R0G4U7	0.658052	0.155401
Homovanillic acid	A0A0R0G4U7	0.83073	0.0405536
(±)-Abscisic acid	A0A0R0G4U7	0.738679	0.0935106
Saikosaponin E	A0A0R0G4U7	0.764512	0.0766526
Allantoin	A0A0R0G4U7	0.686944	0.131665
L-Aspartic acid	A0A0R0G4U7	-0.905896	0.0128667
Ferulic acid O-hexoside	A0A0R0G4U7	0.833726	0.0391722
11-Dehydro thromboxane B2	A0A0R0G4U7	0.670957	0.144592
5-Hydroxytryptophan	A0A0R0G4U7	0.685215	0.133038
Citric acid	A0A0R0G4U7	-0.641837	0.169448
2-Furoic acid	A0A0R0G4U7	-0.746758	0.0880771
Catechin	A0A0R0G4U7	0.752649	0.084207
Estriol 17-sulfate	A0A0R0G4U7	0.817933	0.0467051
Rebaudioside C	A0A0R0G4U7	-0.840979	0.0359211
Dulcitol	A0A0R0G4U7	0.777663	0.0686551
3,8,9-trihydroxy-10-propyl-3,4,5,8,9,10-hexahydro-2H-oxecin-2-one	A0A0R0G4U7	0.800068	0.0559635
N-Acetyl-L-Tyrosine	A0A0R0G4U7	0.618494	0.190556
Tenuifoliside B	A0A0R0G4U7	0.723717	0.103954
Glucose 1-phosphate	A0A0R0G4U7	0.934603	0.00627523
FAHFA (18:2/18:3)	A0A0R0G4U7	-0.917674	0.00988745
LPA 20:1	A0A0R0G4U7	0.742099	0.0911924
Ajugol	A0A0R0G4U7	0.707837	0.115569
D-(-)-Lyxose	A0A0R0G4U7	0.886634	0.0185493
2-Hydroxybutyric acid	A0A0R0G4U7	0.886741	0.018515
Δ17-6-keto prostaglandin F1α	A0A0R0G4U7	-0.831216	0.0403279
Genipin 1-O-β-D-gentiobioside	A0A0R0G4U7	0.96659	0.00165573
Catalpol	A0A0R0G4U7	0.816611	0.0473636
Elaidic acid	A0A0R0G4U7	-0.948603	0.00389461
L-Argininosuccinate	A0A0R0G4U7	-0.875674	0.0222246
FAHFA (16:1/18:3)	A0A0R0G4U7	-0.537994	0.270867
FAHFA (18:1/20:3)	A0A0R0G4U7	-0.925374	0.00814577
3-Hydroxy-3-methylglutaric acid	A0A0R0G4U7	0.878735	0.0211661
Guanosine-3',5'-cyclic monophosphate	A0A0R0G4U7	-0.911535	0.011393
FAHFA (16:0/18:2)	A0A0R0G4U7	-0.857277	0.029101
Ligustroflavone	A0A0R0G4U7	0.819531	0.0459149
Astragaloside I	A0A0R0G4U7	0.538401	0.270433
alpha-Asarone	A0A0R0G4U7	0.418716	0.408631
Efetaal	A0A0R0G4U7	0.604318	0.203872
2-(acetylamino)-3-[4-(acetylamino)phenyl]acrylic acid	A0A0R0G4U7	0.840873	0.0359673
2-C-methyl D-erythritol 4-phosphate	C6SYY5	-0.863272	0.0267637
Poncirin	C6SYY5	-0.911681	0.0113559
Methyl-Hesperidin	C6SYY5	-0.910748	0.0115933
thiamine phosphate	C6SYY5	0.946314	0.00424585
Sequoyitol	C6SYY5	-0.893776	0.016326
Benzoic acid	C6SYY5	-0.921702	0.00895585
Hordatine B	C6SYY5	0.747215	0.0877742
D-(-)-Fructose	C6SYY5	-0.859163	0.028356
(+)-epipinoresinol-4-O-beta-D-glucoside	C6SYY5	-0.892706	0.0166503
Timosaponin BII	C6SYY5	0.937738	0.00569419
Nuzhenide	C6SYY5	-0.924565	0.00832101
Monotropein	C6SYY5	-0.671299	0.144309
Homovanillic acid	C6SYY5	-0.833473	0.0392879
(±)-Abscisic acid	C6SYY5	-0.745389	0.0889876
Saikosaponin E	C6SYY5	-0.703743	0.118651
Allantoin	C6SYY5	-0.681607	0.135923
L-Aspartic acid	C6SYY5	0.899248	0.0147152
Ferulic acid O-hexoside	C6SYY5	-0.787769	0.0627831
11-Dehydro thromboxane B2	C6SYY5	-0.747956	0.0872838
5-Hydroxytryptophan	C6SYY5	-0.70623	0.116775
Citric acid	C6SYY5	0.575521	0.232032
2-Furoic acid	C6SYY5	0.687693	0.131073
Catechin	C6SYY5	-0.83493	0.0386233
Estriol 17-sulfate	C6SYY5	-0.888306	0.0180165
Rebaudioside C	C6SYY5	0.879044	0.0210608
Dulcitol	C6SYY5	-0.865832	0.0257939
3,8,9-trihydroxy-10-propyl-3,4,5,8,9,10-hexahydro-2H-oxecin-2-one	C6SYY5	-0.683182	0.13466
N-Acetyl-L-Tyrosine	C6SYY5	-0.739713	0.0928068
Tenuifoliside B	C6SYY5	-0.773427	0.0711877
Glucose 1-phosphate	C6SYY5	-0.9398	0.00532702
FAHFA (18:2/18:3)	C6SYY5	0.859306	0.0282996
LPA 20:1	C6SYY5	-0.699035	0.122239
Ajugol	C6SYY5	-0.812493	0.049442
D-(-)-Lyxose	C6SYY5	-0.779545	0.0675436
2-Hydroxybutyric acid	C6SYY5	-0.779656	0.0674781
Δ17-6-keto prostaglandin F1α	C6SYY5	0.900935	0.0142347
Genipin 1-O-β-D-gentiobioside	C6SYY5	-0.936574	0.00590665
Catalpol	C6SYY5	-0.857444	0.0290348
Elaidic acid	C6SYY5	0.958523	0.00254479
L-Argininosuccinate	C6SYY5	0.933408	0.00650417
FAHFA (16:1/18:3)	C6SYY5	0.46451	0.353348
FAHFA (18:1/20:3)	C6SYY5	0.953121	0.00324495
3-Hydroxy-3-methylglutaric acid	C6SYY5	-0.925778	0.00805894
Guanosine-3',5'-cyclic monophosphate	C6SYY5	0.922179	0.00884846
FAHFA (16:0/18:2)	C6SYY5	0.750305	0.0857374
Ligustroflavone	C6SYY5	-0.89251	0.01671
Astragaloside I	C6SYY5	-0.544719	0.263735
alpha-Asarone	C6SYY5	-0.395081	0.438212
Efetaal	C6SYY5	-0.691923	0.127747
2-(acetylamino)-3-[4-(acetylamino)phenyl]acrylic acid	C6SYY5	-0.787948	0.0626815
2-C-methyl D-erythritol 4-phosphate	Q2MJR3	0.931943	0.00678994
Poncirin	Q2MJR3	0.836227	0.0380361
Methyl-Hesperidin	Q2MJR3	0.835038	0.0385742
thiamine phosphate	Q2MJR3	-0.897865	0.0151147
Sequoyitol	Q2MJR3	0.818146	0.0465994
Benzoic acid	Q2MJR3	0.888572	0.0179326
Hordatine B	Q2MJR3	-0.813589	0.0488848
D-(-)-Fructose	Q2MJR3	0.919968	0.0093513
(+)-epipinoresinol-4-O-beta-D-glucoside	Q2MJR3	0.927243	0.00774787
Timosaponin BII	Q2MJR3	-0.844475	0.0344012
Nuzhenide	Q2MJR3	0.91646	0.010177
Monotropein	Q2MJR3	0.884778	0.0191494
Homovanillic acid	Q2MJR3	0.949137	0.00381483
(±)-Abscisic acid	Q2MJR3	0.831873	0.0400241
Saikosaponin E	Q2MJR3	0.956594	0.00278517
Allantoin	Q2MJR3	0.97131	0.00122286
L-Aspartic acid	Q2MJR3	-0.884774	0.0191505
Ferulic acid O-hexoside	Q2MJR3	0.977505	0.000753364
11-Dehydro thromboxane B2	Q2MJR3	0.580665	0.226895
5-Hydroxytryptophan	Q2MJR3	0.849762	0.0321616
Citric acid	Q2MJR3	-0.777566	0.0687127
2-Furoic acid	Q2MJR3	-0.884852	0.0191253
Catechin	Q2MJR3	0.406237	0.424164
Estriol 17-sulfate	Q2MJR3	0.548167	0.260108
Rebaudioside C	Q2MJR3	-0.868523	0.0247931
Dulcitol	Q2MJR3	0.804522	0.0535826
3,8,9-trihydroxy-10-propyl-3,4,5,8,9,10-hexahydro-2H-oxecin-2-one	Q2MJR3	0.790548	0.0612107
N-Acetyl-L-Tyrosine	Q2MJR3	0.593448	0.214328
Tenuifoliside B	Q2MJR3	0.505891	0.305898
Glucose 1-phosphate	Q2MJR3	0.882929	0.0197561
FAHFA (18:2/18:3)	Q2MJR3	-0.816531	0.0474036
LPA 20:1	Q2MJR3	0.944075	0.0046039
Ajugol	Q2MJR3	0.582775	0.224801
D-(-)-Lyxose	Q2MJR3	0.837163	0.0376148
2-Hydroxybutyric acid	Q2MJR3	0.836976	0.0376989
Δ17-6-keto prostaglandin F1α	Q2MJR3	-0.831812	0.0400519
Genipin 1-O-β-D-gentiobioside	Q2MJR3	0.901462	0.0140863
Catalpol	Q2MJR3	0.575004	0.23255
Elaidic acid	Q2MJR3	-0.693592	0.126445
L-Argininosuccinate	Q2MJR3	-0.778184	0.0683465
FAHFA (16:1/18:3)	Q2MJR3	-0.587206	0.220428
FAHFA (18:1/20:3)	Q2MJR3	-0.746458	0.088276
3-Hydroxy-3-methylglutaric acid	Q2MJR3	0.667	0.14787
Guanosine-3',5'-cyclic monophosphate	Q2MJR3	-0.75297	0.0839986
FAHFA (16:0/18:2)	Q2MJR3	-0.668831	0.146349
Ligustroflavone	Q2MJR3	0.631452	0.178712
Astragaloside I	Q2MJR3	0.891276	0.0170886
alpha-Asarone	Q2MJR3	0.872329	0.0234095
Efetaal	Q2MJR3	0.82613	0.0427181
2-(acetylamino)-3-[4-(acetylamino)phenyl]acrylic acid	Q2MJR3	0.956101	0.00284836
2-C-methyl D-erythritol 4-phosphate	I1LS00	0.932063	0.00676639
Poncirin	I1LS00	0.810288	0.0505722
Methyl-Hesperidin	I1LS00	0.809023	0.0512255
thiamine phosphate	I1LS00	-0.86854	0.0247866
Sequoyitol	I1LS00	0.796115	0.0581162
Benzoic acid	I1LS00	0.88296	0.0197459
Hordatine B	I1LS00	-0.863888	0.026529
D-(-)-Fructose	I1LS00	0.918644	0.00965892
(+)-epipinoresinol-4-O-beta-D-glucoside	I1LS00	0.911045	0.0115175
Timosaponin BII	I1LS00	-0.785095	0.0643137
Nuzhenide	I1LS00	0.870911	0.0239206
Monotropein	I1LS00	0.898078	0.0150527
Homovanillic acid	I1LS00	0.935968	0.0060188
(±)-Abscisic acid	I1LS00	0.851854	0.031295
Saikosaponin E	I1LS00	0.983763	0.000393305
Allantoin	I1LS00	0.949863	0.00370753
L-Aspartic acid	I1LS00	-0.878076	0.021392
Ferulic acid O-hexoside	I1LS00	0.947386	0.00407945
11-Dehydro thromboxane B2	I1LS00	0.59178	0.215952
5-Hydroxytryptophan	I1LS00	0.860422	0.0278633
Citric acid	I1LS00	-0.861873	0.027301
2-Furoic acid	I1LS00	-0.942265	0.00490373
Catechin	I1LS00	0.396301	0.436669
Estriol 17-sulfate	I1LS00	0.535725	0.273289
Rebaudioside C	I1LS00	-0.816627	0.0473554
Dulcitol	I1LS00	0.756647	0.0816254
3,8,9-trihydroxy-10-propyl-3,4,5,8,9,10-hexahydro-2H-oxecin-2-one	I1LS00	0.845223	0.0340801
N-Acetyl-L-Tyrosine	I1LS00	0.570793	0.236794
Tenuifoliside B	I1LS00	0.524462	0.285436
Glucose 1-phosphate	I1LS00	0.868005	0.0249842
FAHFA (18:2/18:3)	I1LS00	-0.847383	0.0331605
LPA 20:1	I1LS00	0.977122	0.000779145
Ajugol	I1LS00	0.56782	0.239808
D-(-)-Lyxose	I1LS00	0.846903	0.0333638
2-Hydroxybutyric acid	I1LS00	0.846635	0.0334777
Δ17-6-keto prostaglandin F1α	I1LS00	-0.788554	0.0623375
Genipin 1-O-β-D-gentiobioside	I1LS00	0.877655	0.0215367
Catalpol	I1LS00	0.593698	0.214086
Elaidic acid	I1LS00	-0.651416	0.161088
L-Argininosuccinate	I1LS00	-0.70692	0.116257
FAHFA (16:1/18:3)	I1LS00	-0.682816	0.134953
FAHFA (18:1/20:3)	I1LS00	-0.684947	0.133252
3-Hydroxy-3-methylglutaric acid	I1LS00	0.560063	0.247743
Guanosine-3',5'-cyclic monophosphate	I1LS00	-0.761799	0.0783519
FAHFA (16:0/18:2)	I1LS00	-0.665403	0.149203
Ligustroflavone	I1LS00	0.622245	0.187095
Astragaloside I	I1LS00	0.886317	0.018651
alpha-Asarone	I1LS00	0.835428	0.0383972
Efetaal	I1LS00	0.781871	0.0661808
2-(acetylamino)-3-[4-(acetylamino)phenyl]acrylic acid	I1LS00	0.940159	0.00526422
2-C-methyl D-erythritol 4-phosphate	C6T981	-0.923078	0.00864795
Poncirin	C6T981	-0.939714	0.00534199
Methyl-Hesperidin	C6T981	-0.938908	0.0054844
thiamine phosphate	C6T981	0.924837	0.00826183
Sequoyitol	C6T981	-0.930597	0.00705794
Benzoic acid	C6T981	-0.948495	0.00391077
Hordatine B	C6T981	0.912182	0.0112295
D-(-)-Fructose	C6T981	-0.907803	0.0123586
(+)-epipinoresinol-4-O-beta-D-glucoside	C6T981	-0.980332	0.00057645
Timosaponin BII	C6T981	0.973405	0.00105156
Nuzhenide	C6T981	-0.939547	0.00537131
Monotropein	C6T981	-0.884577	0.0192149
Homovanillic acid	C6T981	-0.954595	0.00304565
(±)-Abscisic acid	C6T981	-0.935073	0.00618642
Saikosaponin E	C6T981	-0.802788	0.0545038
Allantoin	C6T981	-0.860907	0.027675
L-Aspartic acid	C6T981	0.987781	0.000223061
Ferulic acid O-hexoside	C6T981	-0.904896	0.013137
11-Dehydro thromboxane B2	C6T981	-0.833279	0.0393768
5-Hydroxytryptophan	C6T981	-0.909887	0.0118147
Citric acid	C6T981	0.791721	0.0605525
2-Furoic acid	C6T981	0.813766	0.0487953
Catechin	C6T981	-0.740798	0.0920714
Estriol 17-sulfate	C6T981	-0.83765	0.0373967
Rebaudioside C	C6T981	0.965364	0.00177865
Dulcitol	C6T981	-0.884191	0.0193411
3,8,9-trihydroxy-10-propyl-3,4,5,8,9,10-hexahydro-2H-oxecin-2-one	C6T981	-0.848936	0.0325067
N-Acetyl-L-Tyrosine	C6T981	-0.785507	0.0640768
Tenuifoliside B	C6T981	-0.834172	0.0389682
Glucose 1-phosphate	C6T981	-0.939485	0.00538234
FAHFA (18:2/18:3)	C6T981	0.907687	0.0123891
LPA 20:1	C6T981	-0.80404	0.0538381
Ajugol	C6T981	-0.810675	0.0503726
D-(-)-Lyxose	C6T981	-0.778348	0.0682497
2-Hydroxybutyric acid	C6T981	-0.778254	0.0683053
Δ17-6-keto prostaglandin F1α	C6T981	0.919829	0.00938342
Genipin 1-O-β-D-gentiobioside	C6T981	-0.956079	0.00285127
Catalpol	C6T981	-0.825086	0.0432167
Elaidic acid	C6T981	0.782899	0.0655832
L-Argininosuccinate	C6T981	0.943091	0.00476576
FAHFA (16:1/18:3)	C6T981	0.737648	0.0942142
FAHFA (18:1/20:3)	C6T981	0.782129	0.0660306
3-Hydroxy-3-methylglutaric acid	C6T981	-0.7415	0.0915967
Guanosine-3',5'-cyclic monophosphate	C6T981	0.908982	0.0120493
FAHFA (16:0/18:2)	C6T981	0.852868	0.0308794
Ligustroflavone	C6T981	-0.840912	0.0359504
Astragaloside I	C6T981	-0.801975	0.054938
alpha-Asarone	C6T981	-0.617188	0.191768
Efetaal	C6T981	-0.81276	0.0493062
[truncated: 451 more rows]
