# Supplementary material for: Integrated Transcriptomic, Proteomic, and Metabolomic Analyses Revealed Molecular Mechanism for Salt Resistance in Soybean (Glycine max L.) Seedlings
Source: Int J Mol Sci. 2024 Dec 18;25(24):13559. doi: 10.3390/ijms252413559 (PMC11678865; doi:10.3390/ijms252413559)
Supplement: Supplementary file 1 [file ijms-25-13559-s001.zip › Supplementary materials-Table/Table s3-4h.xlsx]

## Sheet: Table s3-4h
gene_id	S_4h_1	S_4h_2	S_4h_3	CK_1	S_4h	CK1	log2FoldChange	pvalue	padj	gene_name	gene_chr	gene_start	gene_end	gene_strand	gene_length	gene_biotype	gene_description	tf_family
GLYMA_07G041400	268.356	303.666	265.402	94.249	279.141	94.249	1.56634	5.95e-06	0.000315882	-	7	3455608	3460667	+	3547	protein_coding	hypothetical protein	Zim
GLYMA_17G154800	331.611	343.143	410.717	865.107	361.824	865.107	-1.25778	4.51e-06	0.000251557	-	17	13073326	13076033	+	1871	protein_coding	hypothetical protein	zf-LSD1
GLYMA_06G206400	363.239	254.067	312.831	153.775	310.046	153.775	1.01203	0.00306772	0.0467346	-	6	19783665	19784637	+	912	protein_coding	OBP4 [Source:Projected from Arabidopsis thaliana (AT5G60850) UniProtKB/TrEMBL;Acc:A0A178UF84]	zf-Dof
GLYMA_08G195300	169.639	101.222	158.434	54.5652	143.098	54.5652	1.39144	0.00315459	0.0475217	-	8	15746350	15748416	+	2067	protein_coding	hypothetical protein	zf-Dof
GLYMA_06G074300	1794.15	1213.65	2093.95	523.826	1700.59	523.826	1.6989	9.99e-09	1.15e-06	-	6	5724246	5730063	+	3948	protein_coding	hypothetical protein	zf-CHY
GLYMA_17G202700	4937.75	4216.91	4387.71	2202.45	4514.12	2202.45	1.03537	1.19e-06	8.25e-05	-	17	32339585	32345896	-	3883	protein_coding	hypothetical protein	zf-CHY
GLYMA_11G192900	207.018	146.772	174.58	53.5731	176.123	53.5731	1.71746	5.97e-05	0.00214796	-	11	26604592	26608357	+	1534	protein_coding	E3 ubiquitin-protein ligase RZFP34 [Source:Projected from Arabidopsis thaliana (AT5G22920) UniProtKB/Swiss-Prot;Acc:Q9FFB6]	zf-CHY
GLYMA_07G126800	1347.53	1395.85	1210.96	300.605	1318.11	300.605	2.13255	2.4e-18	1.27e-15	-	7	15189930	15191705	+	1776	protein_coding	hypothetical protein	zf-CCCH
GLYMA_06G050300	393.908	347.192	473.284	45.6364	404.795	45.6364	3.1489	2.27e-17	1.06e-14	-	6	3823010	3824607	+	1598	protein_coding	hypothetical protein	zf-CCCH
GLYMA_04G050300	460.997	361.363	395.58	51.5889	405.98	51.5889	2.97653	7.88e-17	3.46e-14	-	4	4092203	4094078	-	1876	protein_coding	hypothetical protein	zf-CCCH
GLYMA_01G005000	480.166	595.185	361.27	74.4071	478.874	74.4071	2.68612	1.3e-13	3.95e-11	-	1	464509	466549	-	2041	protein_coding	hypothetical protein	zf-CCCH
GLYMA_05G224400	144.721	107.295	136.233	10.913	129.416	10.913	3.56823	5.04e-09	6.1e-07	-	5	40325845	40327778	-	1934	protein_coding	hypothetical protein	zf-CCCH
GLYMA_08G031400	177.307	144.747	183.662	53.5731	168.572	53.5731	1.65394	9.67e-05	0.00316189	-	8	2480603	2482735	-	2133	protein_coding	hypothetical protein	zf-CCCH
GLYMA_06G293400	783.025	719.689	909.229	376.996	803.981	376.996	1.09259	3.53e-05	0.0014186	-	6	48217741	48220481	+	2741	protein_coding	hypothetical protein	zf-C3HC4
GLYMA_11G110900	230.02	223.701	190.726	624.028	214.815	624.028	-1.53829	2.92e-07	2.31e-05	-	11	8475007	8478437	+	2945	protein_coding	hypothetical protein	zf-B_box
GLYMA_11G074900	474.415	282.409	413.745	804.589	390.19	804.589	-1.04369	0.00101333	0.020257	-	11	5593155	5596693	-	2091	protein_coding	hypothetical protein	zf-B_box
GLYMA_11G210000	276.982	200.42	249.256	82.3439	242.219	82.3439	1.55692	3.71e-05	0.00147088	-	11	30206429	30207913	-	1485	protein_coding	hypothetical protein	zf-A20
GLYMA_02G010900	127.469	90.0876	111.005	20.834	109.52	20.834	2.39467	1.43e-05	0.000657183	-	2	1024235	1026549	-	1571	protein_coding	hypothetical protein	WRKY
GLYMA_11G053100	125.552	174.102	148.343	57.5415	149.332	57.5415	1.3754	0.00174081	0.0304272	-	11	3994641	3996435	+	1338	protein_coding	hypothetical protein	WRKY
GLYMA_10G011300	17.2515	25.3055	23.2101	0	21.9223	0	6.90773	0.0020917	0.0347867	-	10	1065602	1068878	-	2551	protein_coding	hypothetical protein	WRKY
GLYMA_08G051600	872.157	1415.08	985.923	2991.17	1091.05	2991.17	-1.45515	2.25e-07	1.88e-05	-	8	4013565	4015636	+	1489	protein_coding	hypothetical protein	WD40
GLYMA_12G167800	93.9246	110.332	97.8859	368.067	100.714	368.067	-1.87004	2.56e-07	2.09e-05	-	12	32249717	32257348	-	3185	protein_coding	hypothetical protein	WD40
GLYMA_03G186500	60.3801	87.0509	56.5115	298.621	67.9808	298.621	-2.13574	5.84e-07	4.34e-05	-	3	39817953	39826834	+	3913	protein_coding	hypothetical protein	WD40
GLYMA_17G089100	171.556	164.992	150.361	403.783	162.303	403.783	-1.31469	6.09e-05	0.00218231	-	17	6907137	6921321	-	3211	protein_coding	hypothetical protein	WD40
GLYMA_16G003700	133.22	158.919	125.133	314.494	139.09	314.494	-1.17719	0.000978997	0.0197226	-	16	205451	214378	-	2886	protein_coding	hypothetical protein	WD40
GLYMA_01G097900	275.065	139.686	233.11	546.644	215.954	546.644	-1.33924	0.000332622	0.00848596	-	1	32298852	32301763	-	2820	protein_coding	hypothetical protein	VWA
GLYMA_19G089800	1242.11	921.12	1147.38	422.632	1103.54	422.632	1.38478	1.47e-07	1.3e-05	-	19	31930998	31937430	-	4643	protein_coding	hypothetical protein	Voltage_CLC
GLYMA_10G147700	929.662	937.316	968.768	211.316	945.249	211.316	2.16127	1.71e-17	8.14e-15	-	10	38316946	38318230	-	897	protein_coding	hypothetical protein	Usp
GLYMA_10G013700	254.938	275.324	224.028	91.2727	251.43	91.2727	1.46192	4.69e-05	0.00175877	-	10	1217974	1224949	+	6674	protein_coding	hypothetical protein	Usp
GLYMA_03G231700	159.097	257.104	262.375	75.3992	226.192	75.3992	1.58433	0.000138148	0.00422636	-	3	43302392	43304350	-	1194	protein_coding	hypothetical protein	Usp
GLYMA_08G181000	700.601	372.497	792.17	4079.49	621.756	4079.49	-2.71382	3.43e-16	1.43e-13	GmSGT3	8	14523562	14525363	-	1802	protein_coding	hypothetical protein	UDPGT
GLYMA_07G254600	203.184	104.259	225.037	1221.27	177.493	1221.27	-2.7821	3.65e-14	1.21e-11	-	7	43138637	43140466	+	1830	protein_coding	hypothetical protein	UDPGT
GLYMA_16G033700	1448.16	877.595	1552.05	5092.42	1292.6	5092.42	-1.97799	1.65e-11	3.37e-09	-	16	3162563	3164829	-	1733	protein_coding	hypothetical protein	UDPGT
GLYMA_18G057800	295.192	157.906	247.238	26.7866	233.445	26.7866	3.12399	1.24e-10	2.15e-08	-	18	5091664	5092195	-	525	protein_coding	hypothetical protein	UDPGT
GLYMA_16G175400	166.764	103.246	165.498	647.838	145.169	647.838	-2.15732	9.08e-10	1.31e-07	-	16	33682024	33683784	+	1761	protein_coding	hypothetical protein	UDPGT
GLYMA_03G104800	16.293	24.2933	12.1096	160.719	17.5653	160.719	-3.19451	2.17e-07	1.83e-05	-	3	29958032	29960373	+	1820	protein_coding	hypothetical protein	UDPGT
GLYMA_10G104700	164.847	84.0143	155.407	474.221	134.756	474.221	-1.81448	5.56e-06	0.000296906	-	10	22965600	22967374	+	1775	protein_coding	hypothetical protein	UDPGT
GLYMA_02G104600	485.916	299.617	420.809	1044.68	402.114	1044.68	-1.37699	6.07e-06	0.000320937	-	2	9939729	9941617	+	1889	protein_coding	hypothetical protein	UDPGT
GLYMA_03G104700	242.479	254.067	275.493	581.368	257.347	581.368	-1.17591	5.01e-05	0.00186476	-	3	29937360	29939491	-	2132	protein_coding	hypothetical protein	UDPGT
GLYMA_16G175300	315.318	136.65	262.375	672.64	238.114	672.64	-1.49756	0.00013911	0.00425192	-	16	33667521	33669150	-	1630	protein_coding	hypothetical protein	UDPGT
GLYMA_08G348600	69.9643	43.5255	63.5754	8.92885	59.0217	8.92885	2.72529	0.000364429	0.00904212	-	8	46303893	46307769	+	1209	protein_coding	hypothetical protein	UDPGT
GLYMA_19G025200	148.554	131.589	228.064	54.5652	169.402	54.5652	1.63417	0.000397637	0.00967401	-	19	3154999	3157050	-	1635	protein_coding	hypothetical protein	UDPGT
GLYMA_06G235000	801.235	545.587	1043.44	1725.25	796.755	1725.25	-1.11458	0.000407821	0.00987906	-	6	37851827	37853215	-	1389	protein_coding	hypothetical protein	UDPGT
GLYMA_15G221300	1231.56	727.786	1383.52	2346.3	1114.29	2346.3	-1.07419	0.000591556	0.0132283	-	15	39951868	39954192	+	1900	protein_coding	hypothetical protein	UDPGT
GLYMA_02G036000	1227.73	1913.1	1351.23	3668.77	1497.35	3668.77	-1.293	1.71e-06	0.000110361	-	2	3323224	3325261	+	2038	protein_coding	hypothetical protein	ubiquitin
GLYMA_13G097800	526.17	614.418	413.745	258.937	518.111	258.937	1.00067	0.00117981	0.022867	-	13	21299008	21305797	+	4513	protein_coding	hypothetical protein	UbiA
GLYMA_08G014200	177.307	59.721	176.598	520.85	137.875	520.85	-1.91684	5.64e-05	0.0020549	-	8	1100912	1103362	-	1869	protein_coding	hypothetical protein	Tubulin
GLYMA_06G090500	312.443	267.226	324.941	646.846	301.537	646.846	-1.10097	0.000116179	0.00367761	-	6	7029419	7032235	-	2261	protein_coding	hypothetical protein	Tubulin
GLYMA_04G204500	119.802	173.09	108.986	352.194	133.959	352.194	-1.39498	0.000257779	0.00694769	-	4	47677912	47691824	+	3454	protein_coding	hypothetical protein	TPR_2
GLYMA_04G196100	750.439	640.735	765.932	1980.22	719.035	1980.22	-1.46145	8.89e-10	1.29e-07	-	4	46792064	46794020	-	1920	protein_coding	hypothetical protein	TPP_enzyme_N
GLYMA_13G241000	485.916	461.572	645.845	1130.99	531.111	1130.99	-1.09062	8.3e-05	0.00277154	-	13	35091098	35093516	+	2419	protein_coding	hypothetical protein	TPP_enzyme_N
GLYMA_06G267400	921.036	1210.62	928.403	303.581	1020.02	303.581	1.74834	1.18e-10	2.06e-08	-	6	45560722	45566699	-	4957	protein_coding	hypothetical protein	TIR
GLYMA_16G136600	310.526	296.581	358.242	106.154	321.783	106.154	1.59986	1.74e-06	0.000111719	-	16	29363327	29374233	-	7921	protein_coding	hypothetical protein	TIR
GLYMA_06G259400	98.7167	123.491	130.178	31.747	117.462	31.747	1.88704	0.00017277	0.00506511	-	6	44428378	44439680	-	4113	protein_coding	hypothetical protein	TIR
GLYMA_07G037000	158.138	87.0509	135.224	34.7233	126.804	34.7233	1.86925	0.00031994	0.0082223	-	7	3031484	3037190	+	4901	protein_coding	hypothetical protein	TIR
GLYMA_19G054700	74.7563	42.5132	44.4019	8.92885	53.8905	8.92885	2.59463	0.0011021	0.0216721	-	19	9126216	9131041	+	3847	protein_coding	hypothetical protein	TIR
GLYMA_02G290300	242.479	193.334	205.863	93.2569	213.892	93.2569	1.19795	0.00135468	0.0252712	-	2	47002288	47004389	-	1778	protein_coding	hypothetical protein	TIR
GLYMA_05G204600	514.669	484.853	345.124	57.5415	448.215	57.5415	2.96173	6.34e-16	2.58e-13	-	5	38801528	38802396	+	869	protein_coding	hypothetical protein	Thaumatin
GLYMA_11G077800	422.661	365.412	348.151	129.964	378.741	129.964	1.54333	1.2e-06	8.28e-05	-	11	5859113	5861305	+	1638	protein_coding	hypothetical protein	Thaumatin
GLYMA_10G088000	122.677	93.1243	53.4841	25.7945	89.7618	25.7945	1.7999	0.00338715	0.0499327	-	10	11454208	11460666	+	2531	protein_coding	hypothetical protein	TFR_dimer
GLYMA_12G072100	261.647	219.652	285.585	100.202	255.628	100.202	1.35121	0.000168019	0.00495264	-	12	5302221	5306810	-	1170	protein_coding	hypothetical protein	Tetraspannin
GLYMA_06G269500	4380.91	4274.61	3970.94	1697.47	4208.82	1697.47	1.31004	3.22e-10	5.12e-08	-	6	45829139	45831886	+	1616	protein_coding	hypothetical protein	SUI1
GLYMA_19G050300	807.944	709.566	753.823	328.383	757.111	328.383	1.20522	2.89e-06	0.000171102	-	19	8087553	8094975	+	1656	protein_coding	hypothetical protein	Sugar_tr
GLYMA_08G204500	353.655	307.715	269.439	108.138	310.27	108.138	1.52093	9.34e-06	0.000465512	-	8	16572086	16580213	-	2863	protein_coding	hypothetical protein	Sugar_tr
GLYMA_10G186400	590.383	666.041	624.654	307.549	627.026	307.549	1.02761	0.000107069	0.00343761	-	10	41935063	41939261	-	4199	protein_coding	hypothetical protein	Sugar_tr
GLYMA_12G044700	661.306	449.426	865.836	1525.84	658.856	1525.84	-1.21155	0.000156592	0.00467613	-	12	3247145	3249958	-	2024	protein_coding	hypothetical protein	Sugar_tr
GLYMA_12G216300	37.3782	31.3788	35.3197	136.909	34.6922	136.909	-1.98005	0.000263369	0.0070701	-	12	37548332	37553484	+	1702	protein_coding	hypothetical protein	Sugar_tr
GLYMA_04G014000	113.093	112.356	95.8677	29.7628	107.106	29.7628	1.84761	0.000319088	0.00821522	-	4	1065291	1067908	-	2127	protein_coding	hypothetical protein	Sugar_tr
GLYMA_16G091100	295.192	292.532	429.891	1218.29	339.205	1218.29	-1.84489	5.63e-10	8.67e-08	-	16	13998177	14007666	-	1441	protein_coding	hypothetical protein	Str_synth
GLYMA_06G086600	118.843	122.479	114.032	262.905	118.451	262.905	-1.15024	0.00181197	0.0313394	-	6	6702387	6708624	+	3256	protein_coding	hypothetical protein	START
GLYMA_10G164100	70.9227	75.9165	95.8677	5.95257	80.9023	5.95257	3.76425	1.48e-06	9.95e-05	-	10	39822153	39825768	+	2255	protein_coding	hypothetical protein	SSXT
GLYMA_13G045500	78.59	92.112	86.7855	24.8024	85.8292	24.8024	1.79071	0.00137888	0.0256357	-	13	13944035	13945818	-	1784	protein_coding	hypothetical protein	SRF-TF
GLYMA_08G033500	246.313	403.876	269.439	628.988	306.542	628.988	-1.03737	0.00181499	0.0313756	-	8	2674988	2677305	+	2318	protein_coding	hypothetical protein	SpoU_methylase
GLYMA_18G134600	61.3385	50.611	72.6576	10.913	61.5357	10.913	2.49539	0.000509921	0.0117693	-	18	19347357	19349861	+	1665	protein_coding	hypothetical protein	SKI
GLYMA_01G148700	40.2534	16.1955	28.2557	150.798	28.2349	150.798	-2.41455	7.38e-05	0.00253586	-	1	48578085	48579881	-	1797	protein_coding	hypothetical protein	SET
GLYMA_11G067000	86.2573	0	0	0	28.7524	0	19.939	0.000418277	0.0100781	-	11	5021150	5028011	-	2154	protein_coding	hypothetical protein	SET
GLYMA_08G091700	106.384	138.674	142.288	296.636	129.115	296.636	-1.20068	0.00120832	0.0232594	-	8	6898977	6902284	+	3308	protein_coding	hypothetical protein	SET
GLYMA_20G006400	1207.6	950.475	1163.53	548.629	1107.2	548.629	1.01312	6.12e-05	0.00218686	-	20	615450	621573	-	4240	protein_coding	hypothetical protein	SBP
GLYMA_17G039600	669.932	570.892	710.43	323.423	650.418	323.423	1.008	0.000213505	0.00596893	-	17	2939197	2944802	-	3018	protein_coding	hypothetical protein	SBP
GLYMA_14G119400	232.895	260.141	227.055	521.842	240.03	521.842	-1.1205	0.000168053	0.00495264	-	14	16667981	16672231	+	3114	protein_coding	hypothetical protein	SBDS
GLYMA_01G071300	2999.84	2402	3431.05	7608.38	2944.3	7608.38	-1.36965	1.38e-08	1.54e-06	-	1	12899424	12902300	+	2877	protein_coding	hypothetical protein	SAM_decarbox
GLYMA_02G128000	1121.35	831.033	1198.85	2650.88	1050.41	2650.88	-1.33544	2.39e-07	1.98e-05	-	2	13048160	13051248	-	3089	protein_coding	hypothetical protein	SAM_decarbox
GLYMA_17G044300	257.814	130.576	363.288	86.3123	250.559	86.3123	1.53759	0.00143072	0.0263815	-	17	3285534	3295066	-	3877	protein_coding	hypothetical protein	Saccharop_dh
GLYMA_17G098600	565.465	875.57	554.014	1766.92	665.016	1766.92	-1.40997	1.76e-06	0.000112686	-	17	7779339	7780765	-	1122	protein_coding	hypothetical protein	S4
GLYMA_05G028000	771.524	1093.2	848.681	2079.43	904.468	2079.43	-1.20122	3.66e-06	0.000210771	-	5	2420302	2421928	+	1156	protein_coding	hypothetical protein	S4
GLYMA_09G193300	5505.13	6715.07	5877.19	12213.7	6032.47	12213.7	-1.0177	1.7e-06	0.000109976	-	9	41778393	41785291	-	5352	protein_coding	hypothetical protein	S1
GLYMA_09G104000	44.0871	96.1609	34.3105	195.443	58.1862	195.443	-1.74895	0.00201463	0.0339739	-	9	19352871	19378432	-	6265	protein_coding	hypothetical protein	S1
GLYMA_07G073800	437.037	242.933	342.096	74.4071	340.689	74.4071	2.19539	2.56e-08	2.73e-06	-	7	6720249	6727636	+	6338	protein_coding	hypothetical protein	RVT_2
GLYMA_01G117900	108.301	72.8799	101.922	20.834	94.3677	20.834	2.1798	0.000162129	0.00480744	-	1	40636080	40646114	-	8606	protein_coding	hypothetical protein	RVT_2
GLYMA_18G141100	7.66732	2.02444	2.01827	119.051	3.90334	119.051	-4.91715	1.55e-08	1.71e-06	-	18	21768218	21777484	+	8039	protein_coding	hypothetical protein	RVT_1
GLYMA_09G196200	1284.28	1539.59	1054.54	3260.02	1292.8	3260.02	-1.3344	1.49e-07	1.32e-05	-	9	42081338	42089388	-	2646	protein_coding	hypothetical protein	RRN3
GLYMA_11G117400	2769.82	3253.28	2140.37	950.427	2721.16	950.427	1.51757	6.57e-09	7.75e-07	-	11	8930512	8931657	-	873	protein_coding	hypothetical protein	RRM_1
GLYMA_11G101500	404.451	532.428	412.736	1208.37	449.871	1208.37	-1.4257	1.4e-07	1.25e-05	-	11	7671726	7677571	+	2703	protein_coding	hypothetical protein	RRM_1
GLYMA_17G240400	4494.96	4711.89	4448.26	9295.93	4551.7	9295.93	-1.0302	2.6e-07	2.11e-05	-	17	39597803	39603019	-	2585	protein_coding	hypothetical protein	RRM_1
GLYMA_14G084500	2631.81	2979.98	2554.12	5540.85	2721.97	5540.85	-1.02548	1.5e-06	0.000100701	-	14	7409216	7414343	+	2523	protein_coding	hypothetical protein	RRM_1
GLYMA_08G326000	530.003	641.748	565.115	1284.76	578.955	1284.76	-1.15014	4.11e-06	0.000233623	-	8	44420374	44425474	-	3699	protein_coding	hypothetical protein	RRM_1
GLYMA_12G027400	826.153	1095.22	781.069	2044.71	900.815	2044.71	-1.1827	5.5e-06	0.000294724	-	12	1978277	1983998	+	2677	protein_coding	hypothetical protein	RRM_1
GLYMA_17G244800	442.788	576.966	486.402	1102.22	502.052	1102.22	-1.13474	1.8e-05	0.000794309	-	17	40025998	40030195	+	1878	protein_coding	hypothetical protein	RRM_1
GLYMA_13G089800	3.83366	5.0611	16.1461	95.2411	8.34696	95.2411	-3.51656	5.37e-05	0.00197666	-	13	20456746	20462493	+	2014	protein_coding	hypothetical protein	RRM_1
GLYMA_20G171200	107.342	118.43	88.8037	247.032	104.859	247.032	-1.23619	0.00168043	0.0297019	-	20	40896160	40900466	-	2516	protein_coding	hypothetical protein	RRM_1
GLYMA_06G102400	34.5029	36.4399	24.2192	107.146	31.7207	107.146	-1.75567	0.00327424	0.0488196	-	6	8115757	8120876	-	2763	protein_coding	hypothetical protein	RRM_1
GLYMA_08G176300	332.57	266.214	241.183	14.8814	279.989	14.8814	4.23416	3.81e-17	1.69e-14	-	8	14085511	14087259	-	1380	protein_coding	hypothetical protein	RPE65
GLYMA_13G192600	64.2138	66.8065	42.3836	205.364	57.8013	205.364	-1.82853	0.000106404	0.00341952	-	13	30592072	30619011	+	4128	protein_coding	hypothetical protein	RNA_pol_Rpb2_6
GLYMA_14G056900	1241.15	1735.96	1356.28	2888.98	1444.46	2888.98	-1.00014	6.11e-05	0.00218686	-	14	4549808	4552551	-	1257	protein_coding	hypothetical protein	Ribosomal_S4e
GLYMA_02G263200	824.237	1269.32	893.083	2070.5	995.548	2070.5	-1.05658	0.00013622	0.00418254	-	2	44888097	44890653	-	1236	protein_coding	hypothetical protein	Ribosomal_S4e
GLYMA_01G124300	94.8831	177.139	135.224	334.336	135.748	334.336	-1.3013	0.00120334	0.0231899	-	1	42917222	42920150	+	1202	protein_coding	hypothetical protein	Ribosomal_S4e
GLYMA_19G178800	270.273	516.232	306.777	802.605	364.427	802.605	-1.13947	0.00123121	0.0235982	-	19	43797832	43799750	-	923	protein_coding	hypothetical protein	Ribosomal_S12
GLYMA_11G002400	275.065	383.631	282.557	926.617	313.751	926.617	-1.56267	1.18e-07	1.08e-05	-	11	119696	120894	-	725	protein_coding	hypothetical protein	Ribosomal_S10
GLYMA_19G145100	372.823	508.135	329.987	908.759	403.648	908.759	-1.17096	0.000101453	0.00327914	-	19	40597313	40599065	+	667	protein_coding	hypothetical protein	Ribosomal_S10
GLYMA_20G036100	47.9207	22.2688	40.3653	3.96838	36.8516	3.96838	3.21605	0.00209088	0.0347867	-	20	5179170	5181667	-	1099	protein_coding	hypothetical protein	Ribonuclease_T2
GLYMA_09G025400	484.958	535.465	759.877	151.791	593.433	151.791	1.9668	2.12e-09	2.76e-07	-	9	2056143	2071659	-	5527	protein_coding	hypothetical protein	Ribonuclease_3
GLYMA_13G316000	55.5881	24.2933	60.548	218.261	46.8098	218.261	-2.2202	3.74e-05	0.00147809	-	13	41077356	41081233	-	1787	protein_coding	hypothetical protein	RhoGAP
GLYMA_01G161500	8225.11	7839.65	6832.84	1720.29	7632.53	1720.29	2.14952	1.08e-23	8.69e-21	-	1	49956121	49958722	+	1023	protein_coding	hypothetical protein	Rhodanese
GLYMA_11G082300	8892.17	9977.45	7358.6	1863.15	8742.74	1863.15	2.23034	5.05e-22	3.63e-19	-	11	6185688	6188813	-	1468	protein_coding	hypothetical protein	Rhodanese
GLYMA_14G118100	1213.35	1694.46	1269.49	649.822	1392.43	649.822	1.09939	3.16e-05	0.00128733	-	14	15664640	15666639	-	821	protein_coding	hypothetical protein	Rhodanese
GLYMA_04G228300	3160.85	3165.21	2532.92	949.435	2953	949.435	1.63707	1.87e-12	4.72e-10	-	4	49758485	49763637	-	3735	protein_coding	hypothetical protein	Response_reg
GLYMA_16G018000	1675.31	1409.01	1361.32	690.498	1481.88	690.498	1.10183	4.59e-06	0.000254073	-	16	1601748	1607341	-	3030	protein_coding	hypothetical protein	Response_reg
GLYMA_19G132300	194.558	283.422	307.786	581.368	261.922	581.368	-1.15092	0.000479797	0.0112121	-	19	39293540	39297547	-	3159	protein_coding	hypothetical protein	Response_reg
GLYMA_20G202200	329.695	273.299	376.407	160.719	326.467	160.719	1.02243	0.00211283	0.0350518	-	20	43919183	43923661	+	3925	protein_coding	hypothetical protein	Response_reg
GLYMA_12G099700	204.142	135.638	159.443	13.8893	166.408	13.8893	3.58322	1.4e-10	2.4e-08	-	12	8656169	8659811	+	1591	protein_coding	hypothetical protein	Ras
GLYMA_15G268400	572.174	661.992	644.836	282.747	626.334	282.747	1.14728	2.05e-05	0.000888794	-	15	50486694	50492385	-	3042	protein_coding	hypothetical protein	Radical_SAM
GLYMA_07G241600	140.887	167.016	141.279	376.004	149.727	376.004	-1.32865	9.16e-05	0.00301717	-	7	42168759	42174797	+	2414	protein_coding	hypothetical protein	Pyr_redox_2
GLYMA_17G032300	172.515	154.87	177.607	369.059	168.331	369.059	-1.13245	0.000607291	0.0135085	-	17	2364162	2373012	-	2414	protein_coding	hypothetical protein	Pyr_redox_2
GLYMA_19G249000	195.517	296.581	190.726	686.53	227.608	686.53	-1.59318	1.8e-06	0.00011515	-	19	49513162	49514810	-	1649	protein_coding	hypothetical protein	Pro_isomerase
GLYMA_03G251600	11.501	35.4277	13.1187	117.067	20.0158	117.067	-2.55073	0.000462917	0.0109167	-	3	44735415	44736486	-	1072	protein_coding	hypothetical protein	Pro_isomerase
GLYMA_01G233900	111.176	87.0509	111.005	266.874	103.077	266.874	-1.37208	0.00041843	0.0100781	-	1	56011187	56013979	-	2466	protein_coding	hypothetical protein	PPR
GLYMA_14G162100	1636.01	1427.23	1170.59	21.8261	1411.28	21.8261	6.01492	3.47e-51	2.34e-47	-	14	38859814	38863074	+	1869	protein_coding	hypothetical protein	PP2C
GLYMA_11G222600	1293.86	1248.07	1115.09	132.941	1219.01	132.941	3.19691	1.39e-33	2.94e-30	-	11	31769175	31771265	+	1802	protein_coding	hypothetical protein	PP2C
GLYMA_19G069200	703.476	631.625	454.11	33.7312	596.404	33.7312	4.14434	3.9e-26	3.76e-23	-	19	21550938	21554520	-	2719	protein_coding	hypothetical protein	PP2C
GLYMA_18G035000	939.246	955.536	880.973	146.83	925.252	146.83	2.65571	1.31e-23	1e-20	-	18	2727985	2730047	-	1750	protein_coding	hypothetical protein	PP2C
GLYMA_02G250200	2937.54	2721.86	2512.74	845.265	2724.05	845.265	1.68832	2.41e-14	8.12e-12	-	2	43779470	43781548	+	1677	protein_coding	hypothetical protein	PP2C
GLYMA_14G066400	2093.18	2222.84	2005.15	720.261	2107.05	720.261	1.54863	2.6e-12	6.41e-10	-	14	5469253	5471523	-	1697	protein_coding	hypothetical protein	PP2C
GLYMA_03G233500	195.517	190.297	146.324	13.8893	177.379	13.8893	3.67502	1.48e-11	3.07e-09	-	3	43430628	43434927	-	3513	protein_coding	hypothetical protein	PP2C
GLYMA_09G066500	1047.55	1084.09	1083.81	396.838	1071.81	396.838	1.43341	2.01e-09	2.65e-07	-	9	6530984	6535359	+	3338	protein_coding	hypothetical protein	PP2C
GLYMA_08G033800	784.942	694.383	730.613	288.7	736.646	288.7	1.3515	2.1e-07	1.77e-05	-	8	2698773	2705106	-	2798	protein_coding	hypothetical protein	PP2C
GLYMA_19G230600	108.301	112.356	98.8951	23.8103	106.517	23.8103	2.16147	4.68e-05	0.00175744	-	19	48140101	48144083	-	3216	protein_coding	hypothetical protein	PP2C
GLYMA_11G050900	46.9623	32.391	34.3105	0	37.888	0	7.69853	0.000381064	0.00936536	-	11	3800970	3805086	+	1696	protein_coding	hypothetical protein	PP2C
GLYMA_05G113400	126.511	74.9043	117.059	29.7628	106.158	29.7628	1.83517	0.000761831	0.0161634	-	5	30061094	30066533	-	2891	protein_coding	hypothetical protein	PP2C
GLYMA_06G238200	221.394	232.811	148.343	76.3913	200.849	76.3913	1.39483	0.000771666	0.0162982	-	6	38907277	38911596	-	1491	protein_coding	hypothetical protein	PP2C
GLYMA_U025900	210.851	204.468	155.407	80.3597	190.242	80.3597	1.24355	0.00184046	0.0317184	-	KZ847135	688255	692458	-	1537	protein_coding	hypothetical protein	PP2C
GLYMA_12G116800	57.5049	45.5499	43.3927	9.92095	48.8158	9.92095	2.29938	0.0029418	0.0453901	-	12	11703333	11706380	+	1253	protein_coding	hypothetical protein	PP2C
GLYMA_12G188800	342.154	208.517	319.895	111.115	290.189	111.115	1.38529	0.000264648	0.00709316	-	12	35041693	35045547	+	2143	protein_coding	hypothetical protein	POX
GLYMA_05G162800	3577.76	3791.78	3465.36	1365.12	3611.63	1365.12	1.40362	2.25e-11	4.5e-09	-	5	35385996	35397771	+	3778	protein_coding	hypothetical protein	Pkinase_Tyr
GLYMA_19G104600	274.107	234.835	284.576	951.419	264.506	951.419	-1.84665	2.99e-11	5.76e-09	-	19	35406272	35410906	-	3146	protein_coding	hypothetical protein	Pkinase_Tyr
GLYMA_03G036000	197.433	148.796	173.571	18.8498	173.267	18.8498	3.20074	2.57e-10	4.19e-08	-	3	4335981	4341371	-	2115	protein_coding	hypothetical protein	Pkinase_Tyr
GLYMA_10G252800	287.524	382.619	282.557	76.3913	317.567	76.3913	2.05538	1.54e-08	1.7e-06	-	10	48053416	48057887	+	2693	protein_coding	hypothetical protein	Pkinase_Tyr
GLYMA_16G059700	455.247	537.489	572.179	176.593	521.638	176.593	1.56241	1.21e-07	1.1e-05	-	16	5823438	5828808	-	3472	protein_coding	hypothetical protein	Pkinase_Tyr
GLYMA_18G123800	1167.35	1308.8	1336.09	583.352	1270.75	583.352	1.12316	1.99e-06	0.000124968	-	18	16046465	16050197	+	2109	protein_coding	hypothetical protein	Pkinase_Tyr
GLYMA_12G148200	150.471	107.295	158.434	435.53	138.733	435.53	-1.65011	3.91e-06	0.000223641	-	12	20759752	20763257	-	3506	protein_coding	hypothetical protein	Pkinase_Tyr
GLYMA_01G241000	793.567	584.051	692.265	279.771	689.961	279.771	1.30248	4.21e-06	0.00023781	-	1	56460390	56463728	+	2623	protein_coding	hypothetical protein	Pkinase_Tyr
GLYMA_13G238400	1107.93	707.542	959.686	366.083	925.052	366.083	1.33755	5.2e-06	0.000280673	-	13	34872388	34881743	-	8657	protein_coding	hypothetical protein	Pkinase_Tyr
GLYMA_16G047100	378.574	220.664	379.434	905.783	326.224	905.783	-1.47298	9.41e-06	0.000467717	-	16	4464748	4471447	+	5053	protein_coding	hypothetical protein	Pkinase_Tyr
GLYMA_05G245300	245.354	213.578	268.429	602.202	242.454	602.202	-1.31248	1.12e-05	0.000538562	-	5	41925667	41935273	-	5620	protein_coding	hypothetical protein	Pkinase_Tyr
GLYMA_11G118200	410.201	308.727	461.174	142.862	393.368	142.862	1.46135	1.45e-05	0.000663393	-	11	8979431	8983783	+	1952	protein_coding	hypothetical protein	Pkinase_Tyr
GLYMA_07G015300	150.471	85.0265	126.142	387.909	120.546	387.909	-1.68523	1.71e-05	0.000764424	-	7	1208761	1215579	+	2873	protein_coding	hypothetical protein	Pkinase_Tyr
GLYMA_08G200800	146.637	162.967	126.142	384.933	145.249	384.933	-1.40607	4.53e-05	0.00170904	-	8	16246816	16253923	+	2761	protein_coding	hypothetical protein	Pkinase_Tyr
GLYMA_08G052700	186.891	206.493	254.302	528.787	215.895	528.787	-1.29274	4.74e-05	0.00177758	-	8	4089676	4098304	+	4615	protein_coding	hypothetical protein	Pkinase_Tyr
GLYMA_20G105300	77.6316	30.3666	70.6393	1.98419	59.5458	1.98419	4.90817	5.54e-05	0.0020298	-	20	34757381	34771672	+	2605	protein_coding	hypothetical protein	Pkinase_Tyr
GLYMA_13G352900	414.994	279.373	305.767	129.964	333.378	129.964	1.3595	0.000109307	0.00348954	-	13	44174571	44180968	-	4658	protein_coding	hypothetical protein	Pkinase_Tyr
GLYMA_17G250800	507.96	392.741	418.79	197.427	439.831	197.427	1.15591	0.000149795	0.00451934	-	17	40558554	40564000	-	4264	protein_coding	hypothetical protein	Pkinase_Tyr
GLYMA_06G226700	265.481	189.285	238.155	85.3202	230.974	85.3202	1.43713	0.000164594	0.00486771	-	6	32960675	32975258	+	3405	protein_coding	hypothetical protein	Pkinase_Tyr
GLYMA_01G161600	663.223	526.355	645.845	295.644	611.808	295.644	1.04935	0.000170435	0.00500536	-	1	49966465	49975218	-	2402	protein_coding	hypothetical protein	Pkinase_Tyr
GLYMA_09G018900	77.6316	53.6477	48.4384	7.93676	59.9059	7.93676	2.91696	0.000195383	0.00558256	-	9	1493815	1500130	+	2691	protein_coding	hypothetical protein	Pkinase_Tyr
GLYMA_15G021400	134.178	30.3666	50.4567	6.94466	71.6671	6.94466	3.36888	0.000203694	0.00575268	-	15	1649117	1656843	+	2945	protein_coding	hypothetical protein	Pkinase_Tyr
GLYMA_19G144100	330.653	284.434	292.649	132.941	302.579	132.941	1.18674	0.000301463	0.00783711	-	19	40532446	40536222	+	2405	protein_coding	hypothetical protein	Pkinase_Tyr
GLYMA_20G140200	49.8376	32.391	42.3836	1.98419	41.5374	1.98419	4.38844	0.000371948	0.00920161	-	20	37908651	37912452	+	2476	protein_coding	hypothetical protein	Pkinase_Tyr
GLYMA_01G013500	350.78	233.823	407.69	133.933	330.764	133.933	1.30442	0.000464133	0.0109293	-	1	1284193	1292972	-	2710	protein_coding	hypothetical protein	Pkinase_Tyr
GLYMA_07G101600	62.297	60.7332	82.7489	202.387	68.593	202.387	-1.56137	0.000470177	0.0110562	-	7	9635609	9648774	-	6011	protein_coding	hypothetical protein	Pkinase_Tyr
GLYMA_14G197000	311.485	268.238	336.041	136.909	305.255	136.909	1.15686	0.000492691	0.0114579	-	14	46197192	46203855	+	2658	protein_coding	hypothetical protein	Pkinase_Tyr
GLYMA_15G021700	82.4237	33.4033	29.2649	0.992095	48.3639	0.992095	5.60897	0.000559716	0.0126844	-	15	1669375	1690410	+	4159	protein_coding	hypothetical protein	Pkinase_Tyr
GLYMA_17G211700	624.886	440.316	548.969	262.905	538.057	262.905	1.03347	0.000571371	0.0128879	-	17	34934396	34940464	+	2547	protein_coding	hypothetical protein	Pkinase_Tyr
GLYMA_08G193000	148.554	105.271	142.288	42.6601	132.038	42.6601	1.63036	0.000586302	0.013159	-	8	15523813	15534625	+	9857	protein_coding	hypothetical protein	Pkinase_Tyr
GLYMA_13G054300	183.057	187.261	142.288	64.4862	170.869	64.4862	1.40599	0.000744485	0.0158787	-	13	15153615	15156149	-	2535	protein_coding	hypothetical protein	Pkinase_Tyr
GLYMA_18G246400	310.526	221.676	221	108.138	251.068	108.138	1.21571	0.00111735	0.0218973	-	18	53390263	53393453	+	2801	protein_coding	hypothetical protein	Pkinase_Tyr
GLYMA_11G206300	183.057	85.0265	154.397	45.6364	140.827	45.6364	1.62633	0.00163612	0.0291035	-	11	29048174	29052218	+	2235	protein_coding	hypothetical protein	Pkinase_Tyr
GLYMA_06G261900	117.885	36.4399	145.315	21.8261	99.88	21.8261	2.1945	0.0017225	0.0301786	-	6	44875369	44879702	-	3181	protein_coding	hypothetical protein	Pkinase_Tyr
GLYMA_13G303800	192.641	127.54	136.233	58.5336	152.138	58.5336	1.37872	0.00218347	0.0359936	-	13	40087141	40092605	-	3409	protein_coding	hypothetical protein	Pkinase_Tyr
GLYMA_01G132300	154.305	140.699	138.251	60.5178	144.418	60.5178	1.25502	0.00325944	0.0487769	-	1	45073286	45078875	+	2705	protein_coding	hypothetical protein	Pkinase_Tyr
GLYMA_18G054100	300.942	319.862	397.599	9.92095	339.467	9.92095	5.09644	4.75e-20	2.81e-17	-	18	4695810	4701323	+	2889	protein_coding	hypothetical protein	Pkinase
GLYMA_11G207000	328.736	146.772	202.836	6.94466	226.115	6.94466	5.02571	6.96e-13	1.91e-10	-	11	29377581	29381371	+	2342	protein_coding	hypothetical protein	Pkinase
GLYMA_12G118600	180.182	185.236	189.717	26.7866	185.045	26.7866	2.78823	8.37e-10	1.22e-07	-	12	12352772	12356923	+	4152	protein_coding	hypothetical protein	Pkinase
GLYMA_14G203000	723.603	718.676	679.147	233.142	707.142	233.142	1.60082	1.18e-09	1.64e-07	-	14	46787303	46790554	-	3252	protein_coding	hypothetical protein	Pkinase
GLYMA_04G061500	360.364	276.336	370.352	93.2569	335.684	93.2569	1.84798	1.13e-07	1.05e-05	-	4	5015260	5017719	-	1746	protein_coding	hypothetical protein	Pkinase
GLYMA_02G234800	236.728	182.2	181.644	42.6601	200.191	42.6601	2.23086	1.61e-07	1.41e-05	-	2	42228835	42231757	+	2923	protein_coding	hypothetical protein	Pkinase
GLYMA_09G079400	2080.72	1736.97	2083.86	885.941	1967.18	885.941	1.15089	6.59e-07	4.85e-05	-	9	8955776	8963586	-	2217	protein_coding	hypothetical protein	Pkinase
GLYMA_08G117200	507.001	572.917	496.494	205.364	525.471	205.364	1.35536	1.81e-06	0.000115671	-	8	9038325	9042889	+	2104	protein_coding	hypothetical protein	Pkinase
GLYMA_10G001700	817.528	752.08	828.498	353.186	799.369	353.186	1.17847	3.13e-06	0.000183204	-	10	165788	167599	-	1812	protein_coding	hypothetical protein	Pkinase
GLYMA_06G062100	207.976	139.686	189.717	42.6601	179.126	42.6601	2.07043	3.5e-06	0.000202585	-	6	4677276	4680311	-	3036	protein_coding	hypothetical protein	Pkinase
GLYMA_14G214700	263.564	217.627	244.21	615.099	241.801	615.099	-1.34671	4.99e-06	0.000272121	-	14	47960858	47963670	-	1875	protein_coding	hypothetical protein	Pkinase
GLYMA_17G224300	92.0078	59.721	70.6393	5.95257	74.1227	5.95257	3.63905	5.56e-06	0.000296906	-	17	37732104	37749171	-	3250	protein_coding	hypothetical protein	Pkinase
GLYMA_04G190400	128.428	48.5866	64.5845	4.96047	80.5329	4.96047	4.02232	6.08e-06	0.000320937	-	4	46109702	46112064	+	2363	protein_coding	hypothetical protein	Pkinase
GLYMA_09G027900	102.55	36.4399	84.7672	3.96838	74.5858	3.96838	4.23315	9.51e-06	0.000472008	-	9	2294183	2298262	+	2506	protein_coding	hypothetical protein	Pkinase
GLYMA_10G253200	450.455	431.206	338.06	153.775	406.573	153.775	1.40288	1.13e-05	0.00053928	-	10	48082774	48087693	+	2615	protein_coding	hypothetical protein	Pkinase
GLYMA_07G023500	344.071	245.97	362.279	797.644	317.44	797.644	-1.32905	1.22e-05	0.000576274	-	7	1804676	1807191	+	2516	protein_coding	hypothetical protein	Pkinase
GLYMA_17G148800	125.552	125.515	73.6667	18.8498	108.245	18.8498	2.52204	1.77e-05	0.00078335	-	17	12323652	12327799	-	1917	protein_coding	hypothetical protein	Pkinase
GLYMA_17G056900	108.301	58.7088	94.8585	11.9051	87.2894	11.9051	2.87489	1.95e-05	0.000852781	-	17	4307954	4312151	+	3378	protein_coding	hypothetical protein	Pkinase
GLYMA_07G080700	106.384	45.5499	92.8403	8.92885	81.5914	8.92885	3.19263	2.21e-05	0.00094835	-	7	7341451	7345688	-	2840	protein_coding	hypothetical protein	Pkinase
GLYMA_14G222000	903.785	670.09	760.887	372.036	778.254	372.036	1.065	0.000100825	0.0032648	-	14	48684766	48691598	+	2697	protein_coding	calcium-dependent protein kinase 29 [Source:Projected from Arabidopsis thaliana (AT1G76040) TAIR;Acc:AT1G76040]	Pkinase
GLYMA_01G192100	528.086	621.503	510.621	265.881	553.404	265.881	1.05746	0.000168515	0.00495761	-	1	52646416	52652200	-	1721	protein_coding	hypothetical protein	Pkinase
GLYMA_07G135600	142.804	158.919	152.379	49.6047	151.367	49.6047	1.60933	0.000196204	0.00559181	-	7	16050761	16052782	-	2022	protein_coding	hypothetical protein	Pkinase
GLYMA_09G276300	146.637	113.369	107.977	34.7233	122.661	34.7233	1.82125	0.000226812	0.00626827	-	9	49161113	49166087	+	2911	protein_coding	hypothetical protein	Pkinase
GLYMA_20G139000	82.4237	42.5132	48.4384	7.93676	57.7918	7.93676	2.86544	0.000397563	0.00967401	-	20	37828387	37833226	-	2565	protein_coding	hypothetical protein	Pkinase
GLYMA_05G213200	417.869	268.238	442	157.743	376.036	157.743	1.25349	0.000434225	0.0103918	-	5	39468820	39475106	-	2255	protein_coding	hypothetical protein	Pkinase
GLYMA_10G109200	99.6751	57.6966	80.7307	16.8656	79.3674	16.8656	2.23521	0.000449156	0.0106735	-	10	25326803	25332068	-	2092	protein_coding	hypothetical protein	Pkinase
GLYMA_11G207500	385.283	212.566	293.658	118.059	297.169	118.059	1.33228	0.000590035	0.013203	-	11	29490841	29496018	+	2592	protein_coding	hypothetical protein	Pkinase
GLYMA_18G043500	65.1722	55.6721	78.7124	186.514	66.5189	186.514	-1.48749	0.00109324	0.0215565	-	18	3711823	3713856	+	2034	protein_coding	hypothetical protein	Pkinase
GLYMA_10G254300	453.33	213.578	585.297	156.751	417.402	156.751	1.41306	0.00126695	0.0241127	-	10	48151959	48155856	+	2234	protein_coding	hypothetical protein	Pkinase
GLYMA_18G216800	43.1287	21.2566	16.1461	0	26.8438	0	7.20233	0.00128342	0.0242903	-	18	50371768	50388753	+	7835	protein_coding	hypothetical protein	Pkinase
GLYMA_03G023700	74.7563	66.8065	68.6211	185.522	70.0613	185.522	-1.40458	0.00135478	0.0252712	-	3	2506722	2510468	-	3636	protein_coding	hypothetical protein	Pkinase
novel.632	141.845	141.711	102.932	288.7	128.829	288.7	-1.16378	0.00202676	0.0340983	-	5	17044349	17049311	-	3856	-	- && A2ZVI7.1 RecName: Full=Calcium-dependent protein kinase 1; Short=OsCDPK1; Short=OsCPK1 && PF02724:CDC45-like protein|PF00069:Protein kinase domain	Pkinase
GLYMA_05G119500	85.2989	33.4033	47.4293	9.92095	55.3771	9.92095	2.48216	0.00218335	0.0359936	-	5	31236891	31244123	-	2864	protein_coding	hypothetical protein	Pkinase
GLYMA_09G027800	277.94	174.102	351.178	114.091	267.74	114.091	1.23074	0.00289733	0.0448571	-	9	2278104	2289291	+	2396	protein_coding	hypothetical protein	Pkinase
GLYMA_14G195300	17.2515	29.3544	11.1005	0	19.2354	0	6.71941	0.00337534	0.0498091	-	14	46073389	46074852	+	1464	protein_coding	hypothetical protein	Pkinase
GLYMA_13G193200	96.7999	135.638	76.6941	261.913	103.044	261.913	-1.3461	0.0015083	0.027452	-	13	30651373	30661214	+	4957	protein_coding	hypothetical protein	Piwi
GLYMA_11G230100	342.154	392.741	291.64	89.2885	342.178	89.2885	1.93818	2.21e-08	2.38e-06	-	11	32536250	32541244	+	2445	protein_coding	hypothetical protein	PI-PLC-X
GLYMA_18G027100	641.179	650.858	705.384	271.834	665.807	271.834	1.29232	9.92e-07	6.96e-05	-	18	2033839	2038697	-	2616	protein_coding	hypothetical protein	PI-PLC-X
GLYMA_06G004800	2968.21	1855.4	2671.18	1062.53	2498.26	1062.53	1.23349	6.77e-06	0.00035058	-	6	414475	415992	-	1518	protein_coding	hypothetical protein	PI-PLC-X
GLYMA_11G016600	353.655	254.067	302.74	48.6127	303.487	48.6127	2.64258	8.63e-12	1.86e-09	-	11	1159157	1160452	+	1296	protein_coding	hypothetical protein	PI3_PI4_kinase
GLYMA_18G064000	245.354	234.835	283.566	85.3202	254.585	85.3202	1.57712	1.2e-05	0.000568785	-	18	5847976	5851846	-	2186	protein_coding	hypothetical protein	Phosphoesterase
GLYMA_20G040600	313.402	387.68	291.64	162.704	330.907	162.704	1.02405	0.00185631	0.0318613	-	20	7153509	7160322	-	1931	protein_coding	hypothetical protein	Phosphoesterase
GLYMA_20G018000	815.611	1059.79	674.101	232.15	849.836	232.15	1.87207	6.97e-10	1.05e-07	-	20	1840259	1844405	-	2403	protein_coding	hypothetical protein	PGM_PMM_II
GLYMA_01G109700	135.136	256.092	150.361	562.518	180.53	562.518	-1.64034	1.74e-05	0.000773374	-	1	37333966	37338604	+	1867	protein_coding	hypothetical protein	PfkB
GLYMA_09G007900	147.596	102.234	156.416	314.494	135.415	314.494	-1.2153	0.00138218	0.0256689	-	9	605201	611829	-	2109	protein_coding	hypothetical protein	PFK
GLYMA_09G070000	305.734	413.998	323.932	745.063	347.888	745.063	-1.09903	0.000157548	0.00469281	-	9	7147910	7150761	+	2751	protein_coding	hypothetical protein	Peptidase_S8
GLYMA_09G195100	161.972	183.212	163.48	350.21	169.555	350.21	-1.04664	0.00161795	0.0288257	-	9	41972424	41978298	-	3114	protein_coding	hypothetical protein	Peptidase_S8
GLYMA_03G199100	403.493	313.788	494.475	172.625	403.919	172.625	1.22645	0.000281861	0.00746865	-	3	40813685	40819677	-	1854	protein_coding	hypothetical protein	Peptidase_S28
GLYMA_17G036900	216.602	124.503	145.315	29.7628	162.14	29.7628	2.4464	1.1e-06	7.65e-05	-	17	2694106	2696329	-	1041	protein_coding	hypothetical protein	Peptidase_S10
GLYMA_09G249500	1042.76	997.037	888.037	2104.23	975.943	2104.23	-1.10834	1.45e-06	9.8e-05	-	9	47056885	47062577	+	2114	protein_coding	hypothetical protein	Peptidase_S10
GLYMA_02G204700	49.8376	71.8676	87.7946	213.3	69.8333	213.3	-1.6121	0.000501171	0.0116025	-	2	38993365	39000790	+	1958	protein_coding	hypothetical protein	Peptidase_S10
GLYMA_20G015400	82.4237	83.0021	75.685	21.8261	80.3702	21.8261	1.88068	0.00118829	0.0229785	-	20	1393894	1395216	-	1323	protein_coding	hypothetical protein	Peptidase_S10
GLYMA_07G152700	338.32	453.475	321.914	837.328	371.236	837.328	-1.17367	6.28e-05	0.00223151	-	7	18589805	18594012	+	1814	protein_coding	hypothetical protein	Peptidase_M24
GLYMA_01G119400	113.093	151.833	148.343	317.47	137.756	317.47	-1.20515	0.000924602	0.0188064	-	1	40972234	40977414	-	1867	protein_coding	hypothetical protein	Peptidase_M24
GLYMA_06G115100	427.453	390.717	532.822	100.202	450.331	100.202	2.16801	4.71e-11	8.64e-09	-	6	9344494	9352603	-	2257	protein_coding	hypothetical protein	Peptidase_M20
GLYMA_08G196800	280.815	320.874	248.247	100.202	283.312	100.202	1.49945	1.91e-05	0.000837341	-	8	15883799	15888592	+	1631	protein_coding	hypothetical protein	Peptidase_M20
GLYMA_15G022300	97.7583	135.638	162.47	37.6996	131.955	37.6996	1.80678	0.000281937	0.00746865	-	15	1750385	1754142	-	1654	protein_coding	hypothetical protein	Peptidase_M20
GLYMA_04G027600	4177.73	4632.93	4226.25	1879.03	4345.64	1879.03	1.20957	6.81e-09	8.01e-07	-	4	2252816	2254585	-	1384	protein_coding	hypothetical protein	Peptidase_C1
GLYMA_09G069800	6469.3	4919.39	8218.38	2385	6535.69	2385	1.45435	7.77e-08	7.36e-06	-	9	7089916	7094633	-	1674	protein_coding	hypothetical protein	Peptidase_C1
GLYMA_06G027700	1852.62	1710.65	1851.76	804.589	1805.01	804.589	1.16571	1.53e-07	1.35e-05	-	6	2155900	2157973	-	1609	protein_coding	hypothetical protein	Peptidase_C1
GLYMA_14G216300	10597.2	8326.52	9923.82	4377.12	9615.84	4377.12	1.13545	2.3e-07	1.92e-05	-	14	48088714	48091531	+	1488	protein_coding	hypothetical protein	Peptidase_C1
GLYMA_17G254900	12391.3	9211.2	11990.5	5262.07	11197.7	5262.07	1.08951	2.43e-06	0.000147458	-	17	40877949	40881286	+	1966	protein_coding	hypothetical protein	Peptidase_C1
GLYMA_15G177800	1819.07	1218.71	2259.45	805.581	1765.74	805.581	1.13219	0.000211567	0.00592101	-	15	16892475	16897664	-	1823	protein_coding	hypothetical protein	Peptidase_C1
GLYMA_10G251400	42.1702	63.7699	60.548	175.601	55.496	175.601	-1.66301	0.000605484	0.0134772	-	10	47957726	47962087	-	2063	protein_coding	hypothetical protein	PBD
GLYMA_19G242300	526.17	474.731	559.06	205.364	519.987	205.364	1.34032	2.59e-06	0.000155797	-	19	49007928	49012510	-	2305	protein_coding	hypothetical protein	PALP
GLYMA_15G027000	339.279	524.33	344.114	903.799	402.574	903.799	-1.16704	0.000174983	0.0051102	-	15	2171688	2174398	-	2711	protein_coding	hypothetical protein	PALP
GLYMA_15G002200	660.348	630.613	671.074	2279.83	654.012	2279.83	-1.80152	2.66e-15	1.04e-12	-	15	220497	223162	-	2091	protein_coding	hypothetical protein	p450
GLYMA_03G029900	6499.01	5040.86	5707.66	2031.81	5749.17	2031.81	1.50062	2.25e-11	4.5e-09	-	3	3326523	3329073	-	1933	protein_coding	hypothetical protein	p450
GLYMA_11G122700	1910.12	1080.04	1836.62	633.949	1608.93	633.949	1.34375	1.33e-05	0.000616341	-	11	9354319	9356396	-	2011	protein_coding	hypothetical protein	p450
GLYMA_17G015400	62.297	137.662	45.411	379.972	81.79	379.972	-2.21672	1.51e-05	0.000686397	-	17	1151886	1153418	-	1533	protein_coding	hypothetical protein	p450
GLYMA_07G069500	307.651	285.446	408.699	745.063	333.932	745.063	-1.15796	0.000115058	0.00364897	-	7	6304097	6306910	+	2814	protein_coding	hypothetical protein	p450
GLYMA_08G109900	73.7979	139.686	68.6211	16.8656	94.0351	16.8656	2.47855	0.000121241	0.00381696	-	8	8431287	8436291	+	1839	protein_coding	hypothetical protein	p450
GLYMA_09G142900	42.1702	58.7088	40.3653	4.96047	47.0815	4.96047	3.24624	0.000393509	0.00960128	-	9	35513123	35515618	-	1802	protein_coding	hypothetical protein	p450
GLYMA_03G030900	54.6296	30.3666	46.4201	5.95257	43.8055	5.95257	2.88032	0.00140826	0.0260048	-	3	3462650	3465320	-	1633	protein_coding	hypothetical protein	p450
GLYMA_02G051600	277.94	226.737	254.302	118.059	252.993	118.059	1.09984	0.00160177	0.0286	-	2	4676782	4684591	+	3744	protein_coding	hypothetical protein	p450
GLYMA_13G285300	36.4198	8.09776	31.2831	0	25.2669	0	7.11448	0.00174636	0.0304859	CYP82A2	13	38620640	38623760	+	2126	protein_coding	hypothetical protein	p450
GLYMA_09G250200	524.253	486.878	578.233	1147.85	529.788	1147.85	-1.11546	9.22e-06	0.000460811	-	9	47105676	47110258	+	1607	protein_coding	hypothetical protein	NUDIX
GLYMA_11G215700	192.641	222.688	256.32	513.905	223.883	513.905	-1.19916	0.000131685	0.00406921	-	11	30948286	30950317	+	1196	protein_coding	hypothetical protein	NUDIX
GLYMA_13G112900	160.055	235.847	181.644	414.696	192.516	414.696	-1.1076	0.00122993	0.0235945	-	13	22642386	22651932	-	4083	protein_coding	hypothetical protein	NUC173
GLYMA_05G168000	366.114	374.521	448.055	144.846	396.23	144.846	1.45168	3.71e-06	0.000213061	-	5	35857550	35860353	+	1643	protein_coding	hypothetical protein	NIF
GLYMA_20G223800	99.6751	105.271	88.8037	336.32	97.9166	336.32	-1.78015	1.57e-06	0.000104088	-	20	45839901	45843782	+	1753	protein_coding	hypothetical protein	Ndr
GLYMA_03G109500	810.819	1140.77	811.343	2103.24	920.978	2103.24	-1.19151	7.18e-06	0.000369859	-	3	31164023	31166187	-	959	protein_coding	hypothetical protein	NDK
GLYMA_18G281500	557.797	621.503	500.53	1454.41	559.944	1454.41	-1.3771	3.83e-08	3.93e-06	-	18	56234929	56241066	-	4519	protein_coding	hypothetical protein	NB-ARC
GLYMA_17G245500	133.22	88.0632	114.032	10.913	111.772	10.913	3.35696	1.2e-07	1.09e-05	-	17	40093382	40097206	+	2929	protein_coding	hypothetical protein	NB-ARC
GLYMA_17G245600	834.779	596.198	806.298	265.881	745.758	265.881	1.48808	2.82e-07	2.25e-05	-	17	40100134	40104081	+	3143	protein_coding	hypothetical protein	NB-ARC
GLYMA_05G082200	1363.82	1085.1	1240.22	528.787	1229.72	528.787	1.21768	8.57e-07	6.09e-05	-	5	12795781	12801741	-	4073	protein_coding	hypothetical protein	NB-ARC
GLYMA_07G077700	707.31	348.204	714.466	234.134	589.993	234.134	1.33355	0.000391652	0.00956288	-	7	7078817	7101299	+	15165	protein_coding	hypothetical protein	NB-ARC
GLYMA_16G213700	50.796	50.611	46.4201	7.93676	49.2757	7.93676	2.63435	0.000994946	0.0199486	-	16	37160318	37164316	-	3504	protein_coding	hypothetical protein	NB-ARC
GLYMA_02G184300	38.3366	24.2933	40.3653	1.98419	34.3317	1.98419	4.11333	0.00122407	0.0234954	-	2	32157664	32162499	-	4836	protein_coding	hypothetical protein	NB-ARC
GLYMA_12G221500	194.558	245.97	239.165	7.93676	226.564	7.93676	4.83489	5.78e-15	2.14e-12	-	12	38083562	38085675	-	1576	protein_coding	hypothetical protein	NAM
GLYMA_06G248900	179.224	150.821	230.082	10.913	186.709	10.913	4.0966	2.69e-12	6.56e-10	-	6	42013055	42015422	+	1786	protein_coding	hypothetical protein	NAM
GLYMA_12G149100	175.39	167.016	171.553	9.92095	171.32	9.92095	4.11013	3.09e-12	7.3e-10	-	12	21206948	21209333	-	1770	protein_coding	hypothetical protein	NAM
GLYMA_13G279900	207.976	118.43	180.635	10.913	169.014	10.913	3.95353	7.96e-11	1.43e-08	-	13	38124292	38125955	+	1490	protein_coding	hypothetical protein	NAM
GLYMA_06G154400	125.552	89.0754	85.7763	11.9051	100.135	11.9051	3.07298	1.37e-06	9.26e-05	-	6	12584515	12585942	-	984	protein_coding	hypothetical protein	NAM
GLYMA_16G016700	183.057	133.613	175.589	45.6364	164.086	45.6364	1.84652	3.11e-05	0.00126665	-	16	1460102	1463552	+	2007	protein_coding	hypothetical protein	NAM
GLYMA_16G016600	229.061	216.615	248.247	95.2411	231.308	95.2411	1.28014	0.000372778	0.00921539	-	16	1450709	1455979	+	3625	protein_coding	hypothetical protein	NAM
GLYMA_16G043200	186.891	246.982	227.055	88.2965	220.309	88.2965	1.31872	0.000482332	0.0112635	-	16	4037637	4039984	-	1690	protein_coding	hypothetical protein	NAM
GLYMA_04G208300	151.43	132.601	163.48	55.5573	149.17	55.5573	1.42497	0.000977507	0.0197121	-	4	48062886	48064803	-	1595	protein_coding	hypothetical protein	NAM
GLYMA_11G185100	342.154	280.385	388.516	42.6601	337.018	42.6601	2.98192	1.48e-14	5.26e-12	-	11	25346550	25351646	+	1800	protein_coding	hypothetical protein	NAD_binding_4
GLYMA_12G087400	112.135	130.576	95.8677	34.7233	112.86	34.7233	1.70051	0.000709864	0.0153254	-	12	7125159	7132240	-	1886	protein_coding	hypothetical protein	NAD_binding_4
GLYMA_05G226700	1091.63	896.827	928.403	435.53	972.288	435.53	1.15876	4.83e-06	0.00026588	-	5	40501715	40503600	-	1886	protein_coding	hypothetical protein	NAD_binding_2
GLYMA_12G058000	1585.22	2031.53	1802.31	4771.98	1806.35	4771.98	-1.4016	7.34e-10	1.1e-07	-	12	4219805	4223573	+	2242	protein_coding	hypothetical protein	Na_sulph_symp
GLYMA_11G133800	1564.13	1858.44	1801.3	4261.05	1741.29	4261.05	-1.29114	4.15e-09	5.13e-07	-	11	10229755	10233632	+	2301	protein_coding	hypothetical protein	Na_sulph_symp
GLYMA_07G265900	229.061	185.236	229.073	97.2253	214.457	97.2253	1.14147	0.00217358	0.0358832	-	7	43972925	43976093	+	2990	protein_coding	hypothetical protein	Na_sulph_symp
GLYMA_13G116400	145.679	108.308	98.8951	42.6601	117.627	42.6601	1.46392	0.00295892	0.0455709	-	13	22975681	22979663	-	2903	protein_coding	hypothetical protein	Na_H_Exchanger
GLYMA_03G261800	2554.18	1416.1	2135.33	8534	2035.2	8534	-2.06794	6.44e-13	1.78e-10	-	3	45502100	45510812	+	3488	protein_coding	hypothetical protein	Myb_DNA-binding
GLYMA_20G162800	2300.2	2076.06	1944.6	687.522	2106.95	687.522	1.61574	1.33e-12	3.48e-10	-	20	40037989	40044217	-	2158	protein_coding	hypothetical protein	Myb_DNA-binding
GLYMA_17G094400	4747.03	4854.61	5230.34	2061.57	4943.99	2061.57	1.26192	9.83e-10	1.4e-07	-	17	7393359	7395553	+	1557	protein_coding	hypothetical protein	Myb_DNA-binding
GLYMA_10G048500	352.697	297.593	412.736	1001.02	354.342	1001.02	-1.49825	1.16e-07	1.06e-05	-	10	4363155	4368939	+	2279	protein_coding	hypothetical protein	Myb_DNA-binding
GLYMA_13G136300	362.281	237.872	390.535	1039.72	330.229	1039.72	-1.65442	1.35e-07	1.22e-05	-	13	24890942	24897925	+	2513	protein_coding	hypothetical protein	Myb_DNA-binding
GLYMA_07G048500	3809.7	3088.28	3675.26	7774.06	3524.42	7774.06	-1.14125	1.69e-07	1.47e-05	-	7	4102968	4114174	-	3743	protein_coding	hypothetical protein	Myb_DNA-binding
GLYMA_19G260900	1135.72	639.723	934.457	2453.45	903.301	2453.45	-1.4413	1.16e-06	8.03e-05	-	19	50396380	50409947	+	3673	protein_coding	hypothetical protein	Myb_DNA-binding
GLYMA_19G214900	26.8356	26.3177	19.1735	111.115	24.109	111.115	-2.20374	0.000386634	0.00946776	-	19	46791169	46795526	-	1572	protein_coding	hypothetical protein	Myb_DNA-binding
GLYMA_12G060200	63.2554	73.8921	47.4293	11.9051	61.5256	11.9051	2.36965	0.000869373	0.0178988	-	12	4345126	4348039	-	2914	protein_coding	hypothetical protein	Myb_DNA-binding
GLYMA_15G109800	353.655	380.595	404.662	170.64	379.637	170.64	1.15352	0.000151737	0.00454546	-	15	8613326	8616083	+	899	protein_coding	hypothetical protein	Mpv17_PMP22
GLYMA_02G263600	397.742	491.939	361.27	130.957	416.984	130.957	1.6708	2.62e-07	2.12e-05	-	2	44911180	44912636	-	1352	protein_coding	hypothetical protein	Motile_Sperm
GLYMA_15G067100	72.8395	26.3177	49.4475	2.97628	49.5349	2.97628	4.0581	0.000209485	0.0058858	-	15	5110237	5113474	+	1351	protein_coding	hypothetical protein	Motile_Sperm
GLYMA_17G146400	50.796	24.2933	45.411	0	40.1668	0	7.78284	0.000339721	0.00859981	-	17	12060359	12065263	+	2435	protein_coding	hypothetical protein	Motile_Sperm
GLYMA_13G246800	111.176	121.466	127.151	40.6759	119.931	40.6759	1.55974	0.00098889	0.0198626	-	13	35551954	35553703	-	561	protein_coding	hypothetical protein	Motile_Sperm
GLYMA_20G230200	173.473	124.503	162.47	62.502	153.482	62.502	1.29647	0.00279793	0.0435888	-	20	46430263	46435784	+	3332	protein_coding	hypothetical protein	Motile_Sperm
GLYMA_02G084300	414.994	501.049	476.311	1529.81	464.118	1529.81	-1.72103	6.79e-12	1.51e-09	-	2	7347020	7348561	+	1542	protein_coding	hypothetical protein	Mito_carr
GLYMA_07G035900	842.446	880.632	838.59	288.7	853.889	288.7	1.56446	4.99e-10	7.75e-08	-	7	2912351	2914409	+	2059	protein_coding	hypothetical protein	Mito_carr
GLYMA_03G070700	89.1326	98.1854	95.8677	383.941	94.3952	383.941	-2.02438	2.1e-08	2.26e-06	-	3	16863287	16867630	-	1710	protein_coding	hypothetical protein	Mito_carr
GLYMA_08G154900	944.038	1250.09	1095.92	2567.54	1096.68	2567.54	-1.22739	3.71e-07	2.84e-05	-	8	11953876	11957663	+	2919	protein_coding	hypothetical protein	Mito_carr
GLYMA_16G005200	852.031	857.351	841.617	372.036	850.333	372.036	1.19259	1.34e-06	9.09e-05	-	16	360267	362168	+	1902	protein_coding	hypothetical protein	Mito_carr
GLYMA_11G087800	83.3821	67.8188	68.6211	224.213	73.274	224.213	-1.61284	0.000145905	0.00441908	-	11	6610115	6614787	+	1538	protein_coding	hypothetical protein	Mito_carr
GLYMA_18G207400	310.526	177.139	251.274	60.5178	246.313	60.5178	2.02557	1.46e-06	9.81e-05	-	18	49134269	49136940	-	719	protein_coding	hypothetical protein	MIF
GLYMA_06G313500	121.719	49.5988	158.434	410.727	109.917	410.727	-1.90142	0.000107884	0.00345392	-	6	50191600	50203098	-	1879	protein_coding	hypothetical protein	MFS_1
GLYMA_11G065000	2591.55	2674.29	2317.98	1087.34	2527.94	1087.34	1.21718	3.14e-08	3.28e-06	-	11	4916855	4922192	+	3839	protein_coding	hypothetical protein	MFMR
GLYMA_19G252600	403.493	431.206	398.608	147.822	411.102	147.822	1.47559	9.79e-07	6.88e-05	-	19	49806153	49812562	+	3683	protein_coding	hypothetical protein	MFMR
GLYMA_01G177400	102.55	104.259	96.8768	31.747	101.229	31.747	1.67296	0.00109879	0.0216196	-	1	51377575	51385172	-	6256	protein_coding	hypothetical protein	MFMR
GLYMA_07G060400	204.142	96.1609	129.169	47.6206	143.157	47.6206	1.58885	0.0019023	0.0324526	-	7	5358317	5363410	-	3168	protein_coding	hypothetical protein	MFMR
GLYMA_15G157700	374.74	298.605	371.361	89.2885	348.235	89.2885	1.96368	8.3e-09	9.62e-07	-	15	13215542	13218745	-	1637	protein_coding	hypothetical protein	Methyltransf_11
GLYMA_13G099200	160.055	128.552	157.425	330.368	148.677	330.368	-1.15159	0.000988814	0.0198626	-	13	21427517	21431066	+	1445	protein_coding	hypothetical protein	Methyltransf_11
GLYMA_02G290100	194.558	215.603	202.836	89.2885	204.332	89.2885	1.19423	0.00131757	0.0247276	-	2	46970319	46973280	-	1807	protein_coding	hypothetical protein	Metallophos
GLYMA_03G219200	10.5426	39.4766	15.137	110.123	21.7187	110.123	-2.34487	0.00176286	0.030688	-	3	42276172	42281598	-	2702	protein_coding	hypothetical protein	MCM
GLYMA_03G206100	78.59	61.7454	46.4201	9.92095	62.2519	9.92095	2.65033	0.000353494	0.00886203	-	3	41385656	41388090	-	1894	protein_coding	hypothetical protein	MATH
GLYMA_19G203900	121.719	114.381	91.8311	33.7312	109.31	33.7312	1.69659	0.000827112	0.0172072	-	19	46017947	46020814	-	2063	protein_coding	hypothetical protein	MATH
GLYMA_18G143700	287.524	144.747	319.895	743.079	250.722	743.079	-1.56712	4.6e-05	0.00173262	-	18	23063131	23078420	-	2163	protein_coding	hypothetical protein	MatE
GLYMA_08G050500	35.4613	95.1487	43.3927	6.94466	58.0009	6.94466	3.0611	0.000459653	0.010877	-	8	3957774	3961167	+	2567	protein_coding	hypothetical protein	MatE
GLYMA_15G034600	254.938	89.0754	207.881	59.5257	183.965	59.5257	1.62845	0.00199755	0.0337196	-	15	2765299	2770528	+	2684	protein_coding	hypothetical protein	MatE
GLYMA_01G008500	2772.69	1428.24	2362.38	712.324	2187.77	712.324	1.61895	2.8e-07	2.24e-05	-	1	827132	832098	-	2380	protein_coding	hypothetical protein	Malic_M
GLYMA_05G133700	221.394	244.957	212.927	85.3202	226.426	85.3202	1.40801	0.000122477	0.00384096	-	5	32660003	32663094	+	1528	protein_coding	hypothetical protein	LysM
GLYMA_14G025900	213.726	354.277	247.238	676.609	271.747	676.609	-1.31656	7.5e-05	0.00255612	-	14	1859249	1863710	+	4462	protein_coding	hypothetical protein	LSM
GLYMA_02G288900	361.322	448.414	341.087	825.423	383.608	825.423	-1.10565	8.2e-05	0.0027434	-	2	46890831	46894638	-	3808	protein_coding	hypothetical protein	LSM
GLYMA_18G195200	171.556	78.9532	97.8859	10.913	116.132	10.913	3.41266	4.15e-07	3.14e-05	-	18	46928352	46940065	-	4557	protein_coding	hypothetical protein	LRRNT_2
GLYMA_07G007000	2956.71	1784.54	3204	1312.54	2648.42	1312.54	1.01281	0.000695797	0.0150796	LOX1.4	7	509819	514700	+	3136	protein_coding	hypothetical protein	Lipoxygenase
GLYMA_05G098600	120.76	30.3666	47.4293	254.968	66.1854	254.968	-1.94344	0.00117309	0.0227629	-	5	26207237	26209499	+	777	protein_coding	hypothetical protein	Lipoxygenase
GLYMA_08G318400	198.392	156.894	238.155	14.8814	197.814	14.8814	3.73259	2.93e-12	7.06e-10	-	8	43775538	43779231	+	1515	protein_coding	hypothetical protein	Lipase_GDSL
GLYMA_14G150200	274.107	195.359	221	64.4862	230.155	64.4862	1.83599	3.28e-06	0.000190576	-	14	32449406	32452305	-	1621	protein_coding	hypothetical protein	Lipase_GDSL
GLYMA_04G109900	2.87524	16.1955	5.04567	94.249	8.03881	94.249	-3.55717	7.49e-05	0.00255589	-	4	11906692	11912922	-	1416	protein_coding	hypothetical protein	Lipase_GDSL
GLYMA_15G089300	342.154	187.261	374.388	125.996	301.268	125.996	1.25789	0.00202746	0.0340983	-	15	6871510	6874512	-	1409	protein_coding	hypothetical protein	Lipase_GDSL
GLYMA_18G110500	147.596	137.662	158.434	303.581	147.897	303.581	-1.03748	0.00283959	0.0440937	-	18	13060060	13070455	+	2768	protein_coding	hypothetical protein	Lipase_GDSL
GLYMA_04G209700	299.984	181.187	246.229	94.249	242.467	94.249	1.36373	0.00055297	0.0125568	-	4	48185628	48192057	+	2137	protein_coding	hypothetical protein	Lipase_3
GLYMA_17G234700	69.0059	58.7088	106.968	224.213	78.2276	224.213	-1.51951	0.000971684	0.0196221	-	17	38994529	38996540	-	1170	protein_coding	hypothetical protein	LIM
GLYMA_17G253500	300.942	303.666	338.06	663.712	314.223	663.712	-1.07888	0.00010198	0.00329303	-	17	40754437	40757864	+	1679	protein_coding	hypothetical protein	LAG1
GLYMA_15G068500	499.334	724.75	582.27	1575.45	602.118	1575.45	-1.38792	2.93e-07	2.32e-05	-	15	5217827	5218749	-	923	protein_coding	hypothetical protein	KOW
GLYMA_11G048100	581.758	891.766	582.27	1619.1	685.265	1619.1	-1.24065	2.02e-05	0.000878357	-	11	3587578	3589297	+	1720	protein_coding	hypothetical protein	KOW
GLYMA_01G144500	111.176	159.931	111.005	391.878	127.371	391.878	-1.62189	1.14e-05	0.000544017	-	1	47870404	47887173	-	3399	protein_coding	hypothetical protein	Kinesin
GLYMA_05G129600	263.564	448.414	340.078	770.858	350.685	770.858	-1.13677	0.000422591	0.0101711	-	5	32274019	32280372	+	1932	protein_coding	hypothetical protein	ketoacyl-synt
GLYMA_08G046500	316.277	337.069	291.64	74.4071	314.995	74.4071	2.08182	1.92e-09	2.55e-07	-	8	3658444	3661735	-	2252	protein_coding	hypothetical protein	Kelch_2
GLYMA_05G239400	503.168	505.098	450.073	142.862	486.113	142.862	1.76673	2.25e-09	2.92e-07	-	5	41510779	41514170	-	2400	protein_coding	hypothetical protein	Kelch_2
GLYMA_08G210700	251.105	210.542	217.973	577.399	226.54	577.399	-1.34945	6.74e-06	0.00034911	-	8	17025424	17026543	+	1089	protein_coding	hypothetical protein	Kelch_1
GLYMA_05G155600	184.974	145.76	225.037	57.5415	185.257	57.5415	1.68688	8.46e-05	0.00281876	-	5	34850340	34852013	+	1674	protein_coding	hypothetical protein	Kelch_1
GLYMA_13G360600	166.764	154.87	154.397	61.5099	158.677	61.5099	1.36735	0.000965281	0.0195278	-	13	44762069	44763903	-	1835	protein_coding	hypothetical protein	Kelch_1
GLYMA_10G053900	317.235	237.872	346.133	632.957	300.413	632.957	-1.075	0.000485737	0.0113195	-	10	4912646	4918533	-	3091	protein_coding	hypothetical protein	Ion_trans
GLYMA_13G207900	583.675	999.061	644.836	1628.03	742.524	1628.03	-1.13284	0.000207621	0.00584316	-	13	32155914	32163168	+	2346	protein_coding	hypothetical protein	ILVD_EDD
GLYMA_15G088000	115.968	131.589	124.123	6.94466	123.893	6.94466	4.15686	1.79e-09	2.38e-07	-	15	6758394	6760811	+	2418	protein_coding	hypothetical protein	HSP70
GLYMA_13G224000	69.0059	79.9654	67.6119	13.8893	72.1944	13.8893	2.37775	0.000251282	0.00679972	-	13	33684833	33686902	+	1716	protein_coding	hypothetical protein	HSP70
GLYMA_13G254900	104.467	114.381	156.416	320.447	125.088	320.447	-1.3577	0.000373551	0.00922774	-	13	36061267	36064808	+	2521	protein_coding	hypothetical protein	HSP70
GLYMA_07G184300	96.7999	223.701	98.8951	419.656	139.799	419.656	-1.58662	0.000511642	0.0117938	-	7	35187421	35190998	+	2363	protein_coding	hypothetical protein	HSP70
GLYMA_15G059900	113.093	101.222	137.242	285.723	117.186	285.723	-1.28592	0.000687074	0.0149578	-	15	4634570	4638101	-	2506	protein_coding	hypothetical protein	HSP70
GLYMA_05G219600	214.685	163.98	203.845	408.743	194.17	408.743	-1.07352	0.00109367	0.0215565	-	5	39907980	39911966	+	2574	protein_coding	hypothetical protein	HSP70
GLYMA_08G065100	135.136	197.383	139.26	335.328	157.26	335.328	-1.0929	0.0028408	0.0440937	-	8	4987113	4990654	-	2369	protein_coding	hypothetical protein	HSP70
GLYMA_09G190600	1338.91	1314.87	1390.59	421.64	1348.12	421.64	1.67686	5.97e-13	1.68e-10	-	9	41510962	41512856	+	1280	protein_coding	hypothetical protein	HSF_DNA-bind
GLYMA_04G052000	310.526	184.224	253.292	23.8103	249.348	23.8103	3.38898	1.14e-12	3.05e-10	-	4	4216619	4218904	+	2201	protein_coding	hypothetical protein	HSF_DNA-bind
GLYMA_17G053700	204.142	200.42	138.251	29.7628	180.938	29.7628	2.60418	3.57e-08	3.68e-06	-	17	4087893	4090442	-	2042	protein_coding	hypothetical protein	HSF_DNA-bind
GLYMA_16G196200	582.716	509.147	528.786	251	540.216	251	1.10599	6.53e-05	0.00229916	-	16	35760178	35761852	+	1561	protein_coding	hypothetical protein	HSF_DNA-bind
GLYMA_03G191100	92.0078	125.515	140.27	31.747	119.264	31.747	1.90885	0.000196941	0.00560336	-	3	40193108	40195606	+	1791	protein_coding	hypothetical protein	HSF_DNA-bind
GLYMA_10G066100	245.354	168.029	186.69	475.213	200.024	475.213	-1.24773	0.000197411	0.00560789	-	10	6399365	6402557	+	1383	protein_coding	hypothetical protein	HSF_DNA-bind
GLYMA_03G157300	135.136	139.686	180.635	322.431	151.819	322.431	-1.08698	0.00234616	0.0380619	-	3	37267895	37271586	+	2989	protein_coding	hypothetical protein	HSF_DNA-bind
GLYMA_17G096700	1848.78	1219.73	1594.43	502.992	1554.31	502.992	1.62779	2.53e-09	3.25e-07	-	17	7613823	7616193	-	2028	protein_coding	hypothetical protein	Homeobox
GLYMA_05G030000	1021.67	906.949	856.754	462.316	928.458	462.316	1.00608	5.9e-05	0.00213258	-	5	2581123	2583418	+	1573	protein_coding	hypothetical protein	Homeobox
GLYMA_04G231400	339.279	174.102	361.27	98.2174	291.55	98.2174	1.56995	0.000227623	0.00628553	-	4	49995354	49997210	+	1755	protein_coding	hypothetical protein	Homeobox
GLYMA_09G130400	107.342	65.7943	92.8403	8.92885	88.659	8.92885	3.31233	2.37e-06	0.000144894	-	9	32504629	32508188	-	1741	protein_coding	hypothetical protein	HMA
GLYMA_09G013800	375.699	360.35	431.909	804.589	389.319	804.589	-1.04737	0.000102326	0.00330103	-	9	1036750	1041735	+	1341	protein_coding	hypothetical protein	HMA
GLYMA_13G142400	1028.38	763.214	1231.14	2056.61	1007.58	2056.61	-1.02935	0.000220312	0.00613383	-	13	25520569	25522660	+	1892	protein_coding	hypothetical protein	HMA
GLYMA_09G119500	154.305	105.271	144.306	41.668	134.627	41.668	1.69237	0.000384748	0.00942843	-	9	28600115	28601802	-	747	protein_coding	hypothetical protein	HMA
GLYMA_10G142600	1381.08	1044.61	1108.03	370.051	1177.91	370.051	1.67058	1.9e-10	3.2e-08	-	10	37701391	37706329	-	3683	protein_coding	hypothetical protein	HLH
GLYMA_02G282100	434.162	295.568	361.27	98.2174	363.667	98.2174	1.88892	6.78e-08	6.51e-06	-	2	46437888	46443042	-	3032	protein_coding	hypothetical protein	HLH
GLYMA_02G025400	84.3405	52.6355	77.7033	318.462	71.5597	318.462	-2.15298	3.06e-07	2.39e-05	-	2	2276510	2280339	+	1406	protein_coding	Transcription factor BPE [Source:Projected from Arabidopsis thaliana (AT1G59640) UniProtKB/Swiss-Prot;Acc:Q0JXE7]	HLH
GLYMA_20G248100	209.893	225.725	215.955	579.383	217.191	579.383	-1.41568	1.62e-06	0.000106687	-	20	47747696	47750541	+	1827	protein_coding	Transcription factor bHLH128 [Source:Projected from Arabidopsis thaliana (AT1G05805) UniProtKB/Swiss-Prot;Acc:Q8H102]	HLH
GLYMA_11G054600	386.241	556.721	360.261	154.767	434.408	154.767	1.48877	1.26e-05	0.000587107	-	11	4115043	4119025	+	2184	protein_coding	hypothetical protein	HLH
GLYMA_14G032200	97.7583	56.6843	84.7672	17.8577	79.7366	17.8577	2.15937	0.000620289	0.0137345	-	14	2338828	2344252	+	2870	protein_coding	hypothetical protein	HLH
GLYMA_01G019700	202.225	205.481	184.671	404.775	197.459	404.775	-1.03549	0.00103865	0.0206651	-	1	1941089	1943035	-	1619	protein_coding	hypothetical protein	HLH
GLYMA_07G051500	139.929	139.686	120.087	49.6047	133.234	49.6047	1.42555	0.00152242	0.027657	-	7	4449602	4450996	-	1395	protein_coding	hypothetical protein	HLH
GLYMA_02G299100	217.56	479.792	287.603	45.6364	328.319	45.6364	2.8464	5.01e-10	7.75e-08	-	2	47615800	47617497	-	1698	protein_coding	hypothetical protein	Hexapep
GLYMA_19G179300	96.7999	129.564	117.059	272.826	114.475	272.826	-1.25357	0.00102001	0.0203422	-	19	43833754	43838961	-	2298	protein_coding	hypothetical protein	Helicase_C
GLYMA_11G035900	185.932	154.87	151.37	70.4387	164.057	70.4387	1.22013	0.00298389	0.0457467	-	11	2582663	2584648	-	1409	protein_coding	hypothetical protein	HD-ZIP_N
GLYMA_01G207300	240.562	174.102	251.274	101.194	221.979	101.194	1.13352	0.00313805	0.0473995	-	1	53930520	53932364	+	1275	protein_coding	hypothetical protein	HD-ZIP_N
GLYMA_02G305600	93.9246	125.515	84.7672	253.976	101.402	253.976	-1.32494	0.00111117	0.0218122	-	2	48034339	48039586	+	2956	protein_coding	hypothetical protein	HATPase_c
GLYMA_14G007700	149.513	168.029	149.352	332.352	155.631	332.352	-1.09474	0.00126976	0.0241389	-	14	600842	606096	-	2862	protein_coding	hypothetical protein	HATPase_c
GLYMA_06G190200	2923.16	2603.43	2521.82	944.474	2682.81	944.474	1.50621	9.12e-12	1.95e-09	-	6	16703967	16706492	-	1660	protein_coding	hypothetical protein	HALZ
GLYMA_07G052100	138.012	96.1609	127.151	4.96047	120.441	4.96047	4.60211	4.63e-09	5.66e-07	-	7	4527446	4528923	+	1191	protein_coding	hypothetical protein	HALZ
GLYMA_01G041700	587.508	383.631	435.946	204.372	469.028	204.372	1.19886	0.000228964	0.00630314	-	1	4530106	4532731	-	2447	protein_coding	hypothetical protein	HALZ
GLYMA_19G052400	4206.48	4903.19	4846.87	13721.7	4652.18	13721.7	-1.56051	7.27e-14	2.33e-11	-	19	8522893	8525752	+	2750	protein_coding	hypothetical protein	GTP_EFTU
GLYMA_05G114900	5751.45	6690.78	6446.34	15183	6296.19	15183	-1.26993	7.16e-10	1.07e-07	-	5	30481777	30484482	-	2605	protein_coding	hypothetical protein	GTP_EFTU
GLYMA_08G171500	498.376	618.467	587.316	1211.35	568.053	1211.35	-1.09275	1.72e-05	0.000767701	-	8	13632907	13639001	-	3456	protein_coding	hypothetical protein	GTP_EFTU
GLYMA_19G153200	61.3385	77.941	72.6576	214.293	70.6457	214.293	-1.60155	0.000207812	0.00584368	-	19	41356767	41361130	+	2012	protein_coding	hypothetical protein	GTP_EFTU
GLYMA_06G285200	97.7583	116.405	122.105	262.905	112.09	262.905	-1.2304	0.00122036	0.0234376	-	6	47380397	47390651	+	3312	protein_coding	hypothetical protein	GTP_EFTU
GLYMA_15G251500	927.745	736.896	867.855	120.043	844.165	120.043	2.8141	9.76e-23	7.32e-20	-	15	47966984	47968566	+	1036	protein_coding	hypothetical protein	GST_N
GLYMA_14G031000	1595.76	1555.78	1332.06	639.901	1494.53	639.901	1.22383	2.44e-07	2.01e-05	-	14	2247815	2249508	+	1081	protein_coding	hypothetical protein	GST_N
GLYMA_16G001900	676.641	743.982	642.818	1554.61	687.814	1554.61	-1.1765	8.05e-07	5.77e-05	-	16	103409	105590	+	1685	protein_coding	hypothetical protein	GST_N
GLYMA_15G251900	520.419	504.086	550.987	217.269	525.164	217.269	1.27327	4.86e-06	0.000266312	-	15	48002286	48003824	-	1439	protein_coding	hypothetical protein	GST_N
GLYMA_15G252200	191.683	231.798	237.146	81.3518	220.209	81.3518	1.4363	0.000137776	0.00421879	GST3	15	48037370	48039807	-	1481	protein_coding	hypothetical protein	GST_N
GLYMA_01G106100	326.819	369.46	411.726	751.016	369.335	751.016	-1.02418	0.000217859	0.00607556	-	1	35881007	35883036	+	1121	protein_coding	hypothetical protein	GST_N
GLYMA_11G024000	292.316	235.847	240.174	95.2411	256.113	95.2411	1.42746	6.94e-05	0.00240543	-	11	1726170	1728079	-	1045	protein_coding	hypothetical protein	GSHPx
GLYMA_19G100000	49.8376	90.0876	28.2557	6.94466	56.0603	6.94466	3.01266	0.000692093	0.0150283	-	19	34709796	34712612	-	1274	protein_coding	hypothetical protein	GRAM
GLYMA_05G211800	220.435	276.336	211.918	603.194	236.23	603.194	-1.35265	9.99e-06	0.000491169	-	5	39327490	39330903	+	1443	protein_coding	hypothetical protein	G-patch
GLYMA_07G031700	227.144	189.285	252.283	51.5889	222.904	51.5889	2.11136	1.61e-07	1.41e-05	-	7	2508024	2510223	+	1155	protein_coding	hypothetical protein	Glyoxalase
GLYMA_19G212800	415.952	209.53	604.471	23.8103	409.984	23.8103	4.10595	7.1e-15	2.6e-12	-	19	46633685	46639818	-	3104	protein_coding	hypothetical protein	Glycos_transf_1
GLYMA_03G216300	98.7167	66.8065	78.7124	19.8419	81.4119	19.8419	2.03734	0.000723709	0.0155547	-	3	42037913	42044153	-	3073	protein_coding	hypothetical protein	Glycos_transf_1
GLYMA_15G182600	138.97	334.033	180.635	71.4308	217.879	71.4308	1.60834	0.000883084	0.0181258	-	15	17910131	17916426	-	4071	protein_coding	hypothetical protein	Glycos_transf_1
GLYMA_10G274700	352.697	457.524	318.886	85.3202	376.369	85.3202	2.14106	1.22e-09	1.68e-07	-	10	49769554	49774168	-	3174	protein_coding	hypothetical protein	Glyco_hydro_31
GLYMA_09G028000	271.231	170.053	242.192	89.2885	227.825	89.2885	1.35181	0.00067861	0.0148214	-	9	2299047	2305988	-	5799	protein_coding	hypothetical protein	Glyco_hydro_31
GLYMA_15G051500	161.014	151.833	167.516	617.083	160.121	617.083	-1.94627	2.29e-10	3.8e-08	-	15	4044021	4048207	-	2880	protein_coding	hypothetical protein	Glyco_hydro_3_C
GLYMA_03G218700	106.384	101.222	105.959	265.881	104.522	265.881	-1.3469	0.000356552	0.00890563	-	3	42230747	42238940	-	3044	protein_coding	hypothetical protein	Glyco_hydro_3_C
GLYMA_08G180900	69.9643	46.5621	53.4841	170.64	56.6702	170.64	-1.58916	0.00102627	0.0204551	-	8	14516542	14521137	+	3176	protein_coding	hypothetical protein	Glyco_hydro_3_C
GLYMA_02G095200	266.439	279.373	270.448	124.012	272.087	124.012	1.13353	0.000677102	0.014798	-	2	8540423	8550044	-	1954	protein_coding	hypothetical protein	Glyco_hydro_20
GLYMA_14G020000	421.702	354.277	434.936	111.115	403.639	111.115	1.86111	6.37e-09	7.57e-07	-	14	1419192	1421549	+	1758	protein_coding	hypothetical protein	Glyco_hydro_17
GLYMA_14G048400	140.887	252.043	125.133	488.111	172.687	488.111	-1.49954	0.000185852	0.00535559	-	14	3764482	3767466	+	2275	protein_coding	hypothetical protein	Glyco_hydro_17
GLYMA_08G113900	153.346	149.809	207.881	408.743	170.345	408.743	-1.26302	0.000259091	0.00697191	-	8	8730526	8734718	-	2629	protein_coding	hypothetical protein	Glyco_hydro_17
GLYMA_15G031400	486.875	241.921	355.215	26.7866	361.337	26.7866	3.75423	1.08e-15	4.33e-13	-	15	2525289	2532451	+	1637	protein_coding	hypothetical protein	Glyco_hydro_1
GLYMA_09G178100	924.87	932.255	679.147	291.676	845.424	291.676	1.5354	5.79e-08	5.64e-06	-	9	40288436	40293420	-	2040	protein_coding	hypothetical protein	Glyco_hydro_1
GLYMA_07G100500	1473.08	1984.96	1387.56	612.123	1615.2	612.123	1.39976	1.41e-07	1.26e-05	-	7	9535825	9540398	+	1818	protein_coding	hypothetical protein	Glyco_hydro_1
GLYMA_08G150400	1348.49	2185.38	1382.51	753.992	1638.8	753.992	1.11992	0.000150814	0.00453167	-	8	11565265	11571675	+	1332	protein_coding	hypothetical protein	Glyco_hydro_1
GLYMA_07G258700	323.944	194.346	361.27	662.719	293.187	662.719	-1.17635	0.000781024	0.0164615	-	7	43444541	43449222	+	1989	protein_coding	hypothetical protein	Glyco_hydro_1
GLYMA_13G278600	155.263	98.1854	111.005	38.6917	121.484	38.6917	1.65142	0.00101765	0.0203193	-	13	37972164	37977113	-	1863	protein_coding	hypothetical protein	Glyco_hydro_1
GLYMA_17G015500	60.3801	56.6843	40.3653	156.751	52.4766	156.751	-1.57804	0.00157237	0.0282166	-	17	1156297	1165931	-	1815	protein_coding	hypothetical protein	Glyco_hydro_1
GLYMA_20G109900	406.368	273.299	364.297	1155.79	347.988	1155.79	-1.73137	2.63e-09	3.37e-07	-	20	35222837	35228540	+	2097	protein_coding	hypothetical protein	GHMP_kinases
GLYMA_05G222000	106.384	85.0265	145.315	19.8419	112.242	19.8419	2.49989	1.25e-05	0.000585816	-	5	40145359	40157483	+	1803	protein_coding	hypothetical protein	GHMP_kinases
GLYMA_03G239000	178.265	126.528	241.183	496.047	181.992	496.047	-1.44661	0.000114548	0.00363622	-	3	43806158	43809178	-	1506	protein_coding	hypothetical protein	GHMP_kinases
GLYMA_14G162300	1432.83	971.731	1291.69	454.379	1232.08	454.379	1.43926	1.63e-07	1.42e-05	-	14	39032596	39045116	-	7292	protein_coding	hypothetical protein	GATase_2
GLYMA_06G127400	5679.57	4289.79	6730.92	11226.5	5566.76	11226.5	-1.012	7.84e-05	0.00264217	-	6	10435277	10448595	-	7234	protein_coding	hypothetical protein	GATase_2
GLYMA_08G015000	56.5465	70.8554	45.411	230.166	57.6043	230.166	-1.99859	1.25e-05	0.000585816	-	8	1181318	1184680	+	2183	protein_coding	hypothetical protein	GATase
GLYMA_05G208400	29.7109	70.8554	49.4475	169.648	50.0046	169.648	-1.76419	0.00128348	0.0242903	-	5	39044674	39048211	+	2045	protein_coding	hypothetical protein	GATase
GLYMA_07G243000	134.178	125.515	136.233	316.478	131.975	316.478	-1.26176	0.000325933	0.00835101	-	7	42279604	42280578	+	898	protein_coding	hypothetical protein	GATA
GLYMA_18G284600	353.655	317.837	379.434	1176.62	350.309	1176.62	-1.74791	2.44e-11	4.84e-09	-	18	56525770	56534088	+	2679	protein_coding	hypothetical protein	G6PD_C
GLYMA_02G096800	472.498	404.888	436.955	1356.19	438.114	1356.19	-1.62999	8.41e-11	1.49e-08	-	2	8700742	8705334	-	2844	protein_coding	hypothetical protein	G6PD_C
GLYMA_19G206200	739.896	837.106	888.037	383.941	821.68	383.941	1.09756	1.98e-05	0.000866319	-	19	46190121	46193008	-	1532	protein_coding	hypothetical protein	FMO-like
GLYMA_11G014400	134.178	244.957	133.206	471.245	170.78	471.245	-1.46492	0.000201046	0.00569612	-	11	996246	1000578	+	1971	protein_coding	hypothetical protein	FKBP_C
GLYMA_18G205800	209.893	272.287	173.571	2691.55	218.584	2691.55	-3.62237	8.06e-38	2.09e-34	-	18	48947662	48950635	-	1118	protein_coding	hypothetical protein	Ferritin
GLYMA_01G124500	167.723	136.65	154.397	1345.28	152.923	1345.28	-3.13652	3.12e-29	3.9e-26	-	1	42969804	42973300	-	1181	protein_coding	hypothetical protein	Ferritin
GLYMA_07G155200	194.558	142.723	116.05	1639.93	151.111	1639.93	-3.43876	1.79e-28	2.09e-25	-	7	19063419	19066342	-	1091	protein_coding	hypothetical protein	Ferritin
GLYMA_03G050100	47.9207	47.5744	46.4201	477.198	47.3051	477.198	-3.33442	2.22e-18	1.19e-15	-	3	6536628	6540105	+	1179	protein_coding	hypothetical protein	Ferritin
GLYMA_14G056800	92.9662	45.5499	89.8129	219.253	76.1097	219.253	-1.52557	0.00156498	0.0281346	-	14	4541231	4543915	+	1122	protein_coding	hypothetical protein	Ferritin
GLYMA_13G209700	230.978	172.077	184.671	78.3755	195.909	78.3755	1.32217	0.000839517	0.0174009	-	13	32366735	32368524	+	1790	protein_coding	hypothetical protein	F-box
GLYMA_13G084000	2253.23	1463.67	2449.17	8559.8	2055.36	8559.8	-2.05814	1e-13	3.15e-11	-	13	19466653	19471575	-	2997	protein_coding	hypothetical protein	FAD_binding_6
GLYMA_06G109200	3054.47	1658.02	3503.71	12489.5	2738.73	12489.5	-2.1891	9.57e-12	2.03e-09	-	6	8794670	8799350	+	3133	protein_coding	hypothetical protein	FAD_binding_6
GLYMA_09G028100	153.346	141.711	142.288	325.407	145.782	325.407	-1.15824	0.000736019	0.0157991	-	9	2314639	2316995	-	2357	protein_coding	hypothetical protein	FAD_binding_4
GLYMA_11G055700	414.035	401.851	390.535	124.012	402.14	124.012	1.69728	3.32e-08	3.44e-06	-	11	4207710	4216150	+	2831	protein_coding	hypothetical protein	FAD_binding_3
GLYMA_17G167900	162.93	186.249	199.808	485.134	182.996	485.134	-1.40695	9.57e-06	0.000474371	-	17	15517850	15530282	+	2402	protein_coding	hypothetical protein	Exonuc_X-T
GLYMA_15G023300	50.796	34.4155	54.4932	5.95257	46.5682	5.95257	2.96808	0.000763932	0.0161784	-	15	1841519	1844769	+	1697	protein_coding	hypothetical protein	Exonuc_X-T
GLYMA_18G057900	48937.6	33768.7	41414.8	15931.1	41373.7	15931.1	1.37688	6.97e-09	8.17e-07	-	18	5092695	5097651	-	2270	protein_coding	hypothetical protein	Epimerase
GLYMA_11G063600	225.227	104.259	200.818	56.5494	176.768	56.5494	1.64481	0.000738726	0.015817	-	11	4804703	4806215	+	1513	protein_coding	hypothetical protein	ELO
GLYMA_13G076700	1459.67	1363.46	1542.96	722.245	1455.36	722.245	1.01083	1.05e-05	0.000510804	-	13	18122954	18126172	-	3219	protein_coding	hypothetical protein	EIN3
GLYMA_14G041500	819.445	705.518	922.348	386.917	815.77	386.917	1.07615	5.61e-05	0.00205259	-	14	3127834	3131281	+	3448	protein_coding	hypothetical protein	EIN3
GLYMA_07G239200	385.283	442.34	396.589	120.043	408.071	120.043	1.76514	1.47e-08	1.64e-06	-	7	42020177	42024077	-	2736	protein_coding	hypothetical protein	ECH
GLYMA_06G189900	1034.13	789.532	982.896	2465.36	935.519	2465.36	-1.39782	1.01e-08	1.16e-06	-	6	16673749	16680536	+	3743	protein_coding	hypothetical protein	E1-E2_ATPase
GLYMA_06G123500	234.812	207.505	241.183	110.123	227.833	110.123	1.04896	0.00325228	0.0487106	-	6	10057556	10060020	-	1542	protein_coding	hypothetical protein	DUF6
GLYMA_13G156500	421.702	327.959	375.398	133.933	375.02	133.933	1.48571	3.95e-06	0.000225747	-	13	27136043	27170775	-	5702	protein_coding	hypothetical protein	DUF283
GLYMA_18G004000	148.554	89.0754	163.48	32.7391	133.703	32.7391	2.03024	9.79e-05	0.00318772	-	18	326451	330605	+	3268	protein_coding	hypothetical protein	DUF1605
GLYMA_12G095700	4146.1	3202.66	4148.55	1725.25	3832.44	1725.25	1.15148	8.44e-07	6.02e-05	-	12	8033041	8036166	+	1969	protein_coding	hypothetical protein	DnaJ_C
GLYMA_03G232700	1904.37	2259.28	1882.03	743.079	2015.23	743.079	1.43931	5.79e-10	8.89e-08	-	3	43368822	43370172	+	1047	protein_coding	hypothetical protein	DnaJ
GLYMA_11G105800	107.342	134.625	112.014	13.8893	117.994	13.8893	3.08639	1.14e-07	1.05e-05	-	11	8038613	8039501	+	889	protein_coding	hypothetical protein	DnaJ
GLYMA_01G166000	422.661	291.519	351.178	98.2174	355.12	98.2174	1.85461	1.14e-07	1.05e-05	-	1	50355756	50357120	-	1365	protein_coding	hypothetical protein	DnaJ
GLYMA_07G021800	531.92	651.87	541.905	210.324	575.232	210.324	1.4514	3.88e-07	2.95e-05	-	7	1697119	1698666	+	1173	protein_coding	hypothetical protein	DnaJ
GLYMA_11G077400	459.081	478.78	546.95	197.427	494.937	197.427	1.3258	4.87e-06	0.000266477	-	11	5808747	5809882	+	1136	protein_coding	hypothetical protein	DnaJ
GLYMA_16G127700	72.8395	139.686	92.8403	15.8735	101.789	15.8735	2.68015	1.67e-05	0.000748028	-	16	27974774	27975479	-	706	protein_coding	hypothetical protein	DnaJ
GLYMA_15G131500	190.725	197.383	227.055	35.7154	205.054	35.7154	2.52122	3.34e-09	4.2e-07	-	15	10565844	10569314	-	1287	protein_coding	hypothetical protein	DEAD
GLYMA_01G010400	208.934	230.786	180.635	521.842	206.785	521.842	-1.33547	1.92e-05	0.000840377	-	1	1009200	1013846	+	2098	protein_coding	hypothetical protein	DEAD
GLYMA_08G313100	64.2138	88.0632	60.548	244.055	70.9416	244.055	-1.783	4.03e-05	0.00157138	-	8	43277839	43286856	-	2706	protein_coding	hypothetical protein	DEAD
GLYMA_03G001200	120.76	162.967	148.343	379.972	144.023	379.972	-1.4002	6.41e-05	0.00227047	-	3	147739	153075	+	2997	protein_coding	hypothetical protein	DEAD
GLYMA_14G024300	404.451	373.509	380.443	796.652	386.135	796.652	-1.04473	6.99e-05	0.00242271	-	14	1740362	1745905	+	2656	protein_coding	hypothetical protein	DEAD
GLYMA_17G123300	35.4613	46.5621	49.4475	165.68	43.8237	165.68	-1.91966	0.000145004	0.00440108	-	17	9822955	9828946	-	2075	protein_coding	hypothetical protein	DEAD
GLYMA_09G210700	288.483	327.959	218.982	597.241	278.475	597.241	-1.10071	0.000488686	0.0113726	-	9	43466944	43471858	-	2605	protein_coding	hypothetical protein	DEAD
GLYMA_08G027700	237.687	270.263	191.735	488.111	233.228	488.111	-1.06544	0.00088555	0.0181543	-	8	2210646	2219825	-	3576	protein_coding	hypothetical protein	DEAD
GLYMA_18G101600	180.182	244.957	219.991	431.561	215.043	431.561	-1.00543	0.00194864	0.0329929	-	18	10786333	10795596	+	2729	protein_coding	hypothetical protein	DEAD
GLYMA_05G014800	67.089	79.9654	71.6485	180.561	72.901	180.561	-1.30886	0.00286868	0.0444448	-	5	1359809	1365330	-	2108	protein_coding	hypothetical protein	DEAD
GLYMA_05G221200	163.889	199.407	136.233	343.265	166.51	343.265	-1.0438	0.003329	0.0493775	-	5	40060336	40072618	-	2904	protein_coding	hypothetical protein	DEAD
GLYMA_05G221500	60.3801	119.442	80.7307	313.502	86.8509	313.502	-1.85308	2.42e-05	0.00102387	-	5	40096703	40105939	+	4272	protein_coding	hypothetical protein	DDT
GLYMA_08G028000	46.0039	120.454	47.4293	258.937	71.2958	258.937	-1.86192	0.00056094	0.0126951	-	8	2240012	2248690	+	4086	protein_coding	hypothetical protein	DDT
GLYMA_10G172700	705.393	444.365	643.827	105.162	597.862	105.162	2.50742	1.15e-13	3.56e-11	-	10	40646539	40649573	-	1653	protein_coding	hypothetical protein	Cys_Met_Meta_PP
GLYMA_20G135400	42.1702	77.941	67.6119	206.356	62.5744	206.356	-1.72294	0.000344379	0.00867662	-	20	37488174	37490394	+	1762	protein_coding	hypothetical protein	Cyclin_C
GLYMA_11G052500	123.635	121.466	155.407	304.573	133.503	304.573	-1.19017	0.00107265	0.0212167	-	11	3954040	3956332	-	1973	protein_coding	hypothetical protein	Cyclin_C
GLYMA_06G239900	263.564	180.175	284.576	1346.27	242.772	1346.27	-2.47102	4.71e-16	1.94e-13	-	6	39530793	39532182	+	1239	protein_coding	hypothetical protein	Cu_bind_like
GLYMA_17G112900	91.0494	40.4888	31.2831	5.95257	54.2738	5.95257	3.19026	0.000546221	0.012437	-	17	8917773	8918799	-	933	protein_coding	hypothetical protein	Cu_bind_like
GLYMA_20G077900	109.259	65.7943	79.7215	21.8261	84.925	21.8261	1.96097	0.00105409	0.0209231	-	20	28773946	28775252	-	742	protein_coding	hypothetical protein	Cu_bind_like
GLYMA_08G264800	1359.99	1118.5	1436	482.158	1304.83	482.158	1.43633	1.09e-08	1.24e-06	-	8	30675668	30682770	+	3635	protein_coding	hypothetical protein	CTP_synth_N
GLYMA_04G252100	2535.97	2603.43	2207.98	1160.75	2449.13	1160.75	1.07723	1.34e-06	9.11e-05	-	4	51892841	51893763	+	923	protein_coding	hypothetical protein	CSD
GLYMA_06G160200	192.641	122.479	203.845	387.909	172.988	387.909	-1.16469	0.00167462	0.0296463	-	6	13222357	13226297	+	2276	protein_coding	hypothetical protein	CRAL_TRIO_N
GLYMA_05G197900	56.5465	37.4521	31.2831	133.933	41.7606	133.933	-1.6796	0.00259285	0.0411733	-	5	38209603	38213179	-	2306	protein_coding	hypothetical protein	CRAL_TRIO_N
GLYMA_09G035600	1513.34	1183.29	1460.22	3021.92	1385.61	3021.92	-1.12485	1.69e-06	0.000109892	-	9	2972764	2979030	-	3467	protein_coding	hypothetical protein	Citrate_synt
GLYMA_20G115600	372.823	732.847	437.964	85.3202	514.545	85.3202	2.59204	4.31e-11	8.04e-09	-	20	35746760	35748974	+	1682	protein_coding	hypothetical protein	CCT
GLYMA_06G136600	794.526	880.632	750.795	248.024	808.651	248.024	1.70501	8.93e-11	1.58e-08	-	6	11182702	11187451	+	3461	protein_coding	hypothetical protein	CCT
GLYMA_16G050900	124.594	179.163	147.333	16.8656	150.363	16.8656	3.15584	4.85e-09	5.91e-07	-	16	4874634	4878624	+	1701	protein_coding	hypothetical protein	CCT
GLYMA_14G197900	271.231	422.096	232.101	82.3439	308.476	82.3439	1.90521	2.48e-06	0.000149787	-	14	46327072	46328700	+	965	protein_coding	hypothetical protein	CCT
GLYMA_02G230800	62.297	135.638	84.7672	11.9051	94.2339	11.9051	2.98382	1.25e-05	0.000585816	-	2	41829532	41831187	+	1132	protein_coding	hypothetical protein	CCT
GLYMA_20G060400	297.109	287.471	323.932	135.917	302.837	135.917	1.15578	0.000381389	0.00936651	-	20	18643039	18650833	+	2821	protein_coding	hypothetical protein	CCT
GLYMA_13G009300	305.734	315.813	364.297	163.696	328.615	163.696	1.00523	0.00158826	0.028432	-	13	2573537	2580122	-	3436	protein_coding	hypothetical protein	CCT
GLYMA_12G074400	7.66732	20.2444	15.137	74.4071	14.3496	74.4071	-2.37751	0.00297914	0.0456946	-	12	5601542	5604778	+	1349	protein_coding	hypothetical protein	CCT
GLYMA_06G170700	872.157	1186.32	946.567	413.704	1001.68	413.704	1.27562	2.03e-06	0.00012679	-	6	14288952	14293262	-	2389	protein_coding	hypothetical protein	CBS
GLYMA_04G195300	251.105	218.64	201.827	67.4625	223.857	67.4625	1.73072	6.31e-06	0.000331537	-	4	46720462	46724058	+	1847	protein_coding	hypothetical protein	CBS
GLYMA_02G238700	1706.94	2230.93	1815.43	948.443	1917.77	948.443	1.01572	2.78e-05	0.0011491	-	2	42722617	42726326	-	2135	protein_coding	hypothetical protein	CBS
GLYMA_05G047700	83.3821	51.6232	84.7672	13.8893	73.2575	13.8893	2.39944	0.000351687	0.00882328	-	5	4251349	4255305	+	1855	protein_coding	hypothetical protein	CBS
GLYMA_02G303800	1293.86	1293.62	1115.09	370.051	1234.19	370.051	1.73781	1.27e-12	3.37e-10	-	2	47896187	47900062	-	2709	protein_coding	hypothetical protein	CBFB_NFYA
GLYMA_08G335900	545.338	591.137	559.06	262.905	565.178	262.905	1.1041	4.52e-05	0.00170904	-	8	45297319	45301337	+	2730	protein_coding	hypothetical protein	CBFB_NFYA
GLYMA_02G245400	124.594	171.065	113.023	431.561	136.227	431.561	-1.6639	4.44e-06	0.00024831	-	2	43349686	43357278	-	2185	protein_coding	hypothetical protein	CBF
GLYMA_07G043700	119.802	176.126	115.041	380.964	136.99	380.964	-1.47606	7.93e-05	0.00266487	-	7	3615401	3622456	-	3360	protein_coding	hypothetical protein	CBF
GLYMA_12G070100	121.719	131.589	97.8859	319.455	117.064	319.455	-1.44818	9.77e-05	0.00318648	-	12	5118010	5127337	+	2971	protein_coding	hypothetical protein	CBF
GLYMA_16G012100	103.509	97.1731	65.5937	265.881	88.7585	265.881	-1.58219	0.000164383	0.00486574	-	16	1024531	1032164	-	3454	protein_coding	hypothetical protein	CBF
GLYMA_10G245700	23.002	21.2566	19.1735	86.3123	21.144	86.3123	-2.02878	0.00245742	0.0394496	-	10	47411731	47420276	+	2943	protein_coding	hypothetical protein	CBF
GLYMA_02G131500	249.188	341.118	261.366	130.957	283.891	130.957	1.11597	0.00146756	0.0268554	-	2	13570993	13576918	-	3692	protein_coding	hypothetical protein	Carboxyl_trans
GLYMA_09G134500	1031.25	1220.74	1079.77	527.795	1110.59	527.795	1.07319	1.05e-05	0.000510804	-	9	33456423	33457912	+	1490	protein_coding	hypothetical protein	C2
GLYMA_13G364900	1295.78	776.373	1332.06	474.221	1134.74	474.221	1.25882	5.33e-05	0.00196362	-	13	45119805	45125074	+	3255	protein_coding	hypothetical protein	C2
GLYMA_18G225300	55.5881	9.10998	30.274	0	31.6573	0	7.4403	0.000973068	0.0196383	-	18	51349471	51350450	+	719	protein_coding	hypothetical protein	C2
GLYMA_13G261200	603.801	263.177	479.338	181.553	448.772	181.553	1.30596	0.00106519	0.0210938	-	13	36513920	36521762	-	3115	protein_coding	hypothetical protein	C2
GLYMA_02G131700	1199.94	951.487	1095.92	262.905	1082.45	262.905	2.0418	4.65e-15	1.78e-12	-	2	13584868	13589104	-	3201	protein_coding	hypothetical protein	bZIP_1
GLYMA_04G039300	1057.13	720.701	816.389	235.127	864.74	235.127	1.87906	1.33e-10	2.3e-08	-	4	3115027	3119946	+	2417	protein_coding	hypothetical protein	bZIP_1
GLYMA_06G040400	594.217	471.695	596.398	154.767	554.103	154.767	1.84018	7.78e-10	1.15e-07	-	6	3041657	3047267	+	2867	protein_coding	hypothetical protein	bZIP_1
GLYMA_19G244800	676.641	763.214	745.75	307.549	728.535	307.549	1.24407	1.7e-06	0.000109892	-	19	49199325	49204634	+	1604	protein_coding	hypothetical protein	bZIP_1
GLYMA_07G213100	439.912	316.825	449.064	132.941	401.934	132.941	1.59635	1.82e-06	0.000115997	-	7	38532643	38536644	+	2935	protein_coding	hypothetical protein	bZIP_1
GLYMA_11G110400	1323.57	1276.41	1549.02	688.514	1383	688.514	1.00621	2.67e-05	0.00111396	-	11	8414107	8418222	+	2476	protein_coding	hypothetical protein	bZIP_1
GLYMA_12G121000	332.57	288.483	347.142	698.435	322.732	698.435	-1.1137	6.87e-05	0.00239328	-	12	12896293	12899953	+	2385	protein_coding	hypothetical protein	bZIP_1
GLYMA_12G227700	2.87524	4.04888	3.0274	46.6285	3.31717	46.6285	-3.81482	0.000683221	0.0148932	-	12	38756661	38759080	+	858	protein_coding	hypothetical protein	bZIP_1
GLYMA_05G105000	869.282	593.161	749.786	308.542	737.41	308.542	1.25722	1.53e-05	0.000694091	-	5	27876953	27883478	-	4415	protein_coding	hypothetical protein	BTB
GLYMA_14G206100	611.469	521.293	569.151	1154.8	567.304	1154.8	-1.02529	3.71e-05	0.00147088	-	14	47121840	47125184	-	2132	protein_coding	hypothetical protein	BTB
GLYMA_02G283300	125.552	90.0876	96.8768	34.7233	104.172	34.7233	1.5856	0.00214953	0.0355383	-	2	46512471	46517039	+	3055	protein_coding	hypothetical protein	BTB
GLYMA_19G166900	429.37	423.108	413.745	161.711	422.074	161.711	1.38411	2.9e-06	0.000171125	-	19	42803977	42810727	+	3408	protein_coding	hypothetical protein	BRCT
GLYMA_01G081900	160.055	199.407	230.082	490.095	196.515	490.095	-1.31898	6.52e-05	0.00229916	-	1	23798254	23813425	+	1966	protein_coding	hypothetical protein	Biotin_lipoyl
GLYMA_17G028000	254.938	256.092	294.667	116.075	268.566	116.075	1.2101	0.000401954	0.00976497	-	17	2092940	2097102	+	2440	protein_coding	hypothetical protein	Biotin_lipoyl
GLYMA_13G270100	279.857	138.674	223.018	49.6047	213.85	49.6047	2.10862	5.18e-06	0.000280209	-	13	37204783	37206794	-	2012	protein_coding	hypothetical protein	B_lectin
GLYMA_12G174100	454.289	366.424	520.713	115.083	447.142	115.083	1.9581	2.66e-09	3.38e-07	-	12	33132698	33136308	-	2802	protein_coding	hypothetical protein	Auxin_resp
GLYMA_13G112600	627.762	464.609	633.736	268.858	575.369	268.858	1.09779	0.000210313	0.00590417	-	13	22585808	22593464	-	5143	protein_coding	hypothetical protein	Auxin_resp
GLYMA_12G035700	264.522	179.163	375.398	750.024	273.028	750.024	-1.45791	6.9e-05	0.00239672	-	12	2606567	2607636	+	1070	protein_coding	hypothetical protein	Auxin_inducible
GLYMA_19G258800	111.176	95.1487	125.133	27.7787	110.486	27.7787	1.99185	0.000126824	0.00394428	-	19	50260963	50261686	+	724	protein_coding	hypothetical protein	Auxin_inducible
GLYMA_19G225500	2236.94	2177.29	2364.4	1069.48	2259.54	1069.48	1.07912	5.93e-07	4.4e-05	-	19	47743727	47748610	-	2969	protein_coding	hypothetical protein	Asp
GLYMA_19G085200	0.958415	11.1344	1.00913	65.4783	4.36732	65.4783	-3.91385	0.000753819	0.0160216	-	19	30438449	30443027	+	1473	protein_coding	hypothetical protein	Asp
GLYMA_14G088900	1106.01	1194.42	1217.01	389.893	1172.48	389.893	1.58835	3.41e-11	6.46e-09	-	14	8020080	8021895	+	1244	protein_coding	hypothetical protein	Arm
GLYMA_17G235600	553.964	644.784	549.978	198.419	582.909	198.419	1.55463	3.59e-08	3.69e-06	-	17	39067324	39069617	-	1611	protein_coding	hypothetical protein	Arm
GLYMA_12G117000	324.903	371.485	392.553	101.194	362.98	101.194	1.84256	1.95e-08	2.11e-06	-	12	11748443	11749494	-	1052	protein_coding	hypothetical protein	AP2
GLYMA_12G073300	2416.16	2229.92	2084.87	1076.42	2243.65	1076.42	1.05965	1.7e-06	0.000109976	-	12	5425772	5430181	-	2386	protein_coding	hypothetical protein	AP2
GLYMA_20G070000	201.267	218.64	277.512	64.4862	232.473	64.4862	1.84971	2.51e-06	0.000151465	-	20	24881105	24882958	+	1854	protein_coding	hypothetical protein	AP2
GLYMA_10G274500	230.02	239.896	233.11	591.289	234.342	591.289	-1.33531	4.21e-06	0.00023781	-	10	49742120	49757920	+	15801	protein_coding	hypothetical protein	AP2
GLYMA_20G070100	107.342	81.9898	55.5023	6.94466	81.6115	6.94466	3.55559	4.31e-06	0.000241969	-	20	24897324	24898925	-	1602	protein_coding	hypothetical protein	AP2
GLYMA_06G042100	120.76	92.112	123.114	22.8182	111.996	22.8182	2.29543	1.99e-05	0.000867909	-	6	3179113	3180503	-	1391	protein_coding	hypothetical protein	AP2
GLYMA_11G019000	95.8415	121.466	105.959	289.692	107.756	289.692	-1.42724	0.00015901	0.00472744	-	11	1331627	1333406	-	1780	protein_coding	hypothetical protein	AP2
GLYMA_02G261700	111.176	71.8676	76.6941	18.8498	86.5793	18.8498	2.20029	0.000284561	0.00751347	-	2	44767828	44776703	+	2548	protein_coding	hypothetical protein	AP2
GLYMA_11G239200	92.0078	62.7577	37.3379	9.92095	64.0345	9.92095	2.69138	0.000523692	0.0120058	-	11	33350488	33352303	+	1816	protein_coding	hypothetical protein	AP2
GLYMA_15G180000	29.7109	19.2322	47.4293	2.97628	32.1241	2.97628	3.43192	0.00326033	0.0487769	-	15	17375377	17376578	-	1202	protein_coding	hypothetical protein	AP2
GLYMA_13G233000	94.8831	98.1854	75.685	23.8103	89.5845	23.8103	1.91182	0.000680452	0.014848	-	13	34395264	34400600	+	3970	protein_coding	hypothetical protein	ANF_receptor
GLYMA_12G099500	65.1722	77.941	123.114	21.8261	88.7425	21.8261	2.02291	0.000907767	0.0185647	-	12	8647166	8653379	+	4618	protein_coding	hypothetical protein	ANF_receptor
GLYMA_10G010800	2217.77	2128.7	2479.44	5409.89	2275.3	5409.89	-1.24955	4.98e-09	6.05e-07	-	10	1022364	1029001	+	3250	protein_coding	hypothetical protein	AMP-binding
GLYMA_02G239500	994.834	1109.39	962.713	429.577	1022.31	429.577	1.25081	3.58e-07	2.75e-05	-	2	42799982	42802509	-	2528	protein_coding	hypothetical protein	AMP-binding
GLYMA_14G209600	106.384	44.5377	101.922	395.846	84.2814	395.846	-2.23064	1.27e-06	8.7e-05	-	14	47485565	47488948	-	2004	protein_coding	hypothetical protein	AMP-binding
GLYMA_01G232400	650.764	449.426	894.092	1352.23	664.76	1352.23	-1.02443	0.00181627	0.0313776	-	1	55890929	55894888	-	1668	protein_coding	hypothetical protein	AMP-binding
GLYMA_20G060300	303.817	403.876	256.32	152.783	321.338	152.783	1.07249	0.00251368	0.0401427	-	20	18600266	18609177	-	3573	protein_coding	hypothetical protein	AMP-binding
GLYMA_01G129400	1335.07	1560.84	1428.93	228.182	1441.62	228.182	2.65936	7.06e-27	7.01e-24	-	1	44326500	44333319	-	1980	protein_coding	hypothetical protein	Aminotran_3
GLYMA_11G236200	154.305	121.466	156.416	55.5573	144.062	55.5573	1.37486	0.00182482	0.0314971	-	11	33108393	33112483	+	2075	protein_coding	hypothetical protein	Aminotran_3
GLYMA_18G116300	672.807	469.67	699.329	199.411	613.936	199.411	1.62248	2.08e-07	1.76e-05	-	18	14228752	14233017	+	1861	protein_coding	hypothetical protein	Amino_oxidase
GLYMA_10G189400	253.021	269.251	290.63	693.474	270.967	693.474	-1.35592	1.6e-06	0.000106138	-	10	42254725	42264728	+	3220	protein_coding	hypothetical protein	Amino_oxidase
GLYMA_03G070100	373.782	466.634	443.01	64.4862	427.808	64.4862	2.72967	1.11e-15	4.42e-13	-	3	16206858	16211889	+	1415	protein_coding	hypothetical protein	Aldo_ket_red
GLYMA_09G169800	147.596	189.285	103.941	1.98419	146.941	1.98419	6.2105	2.51e-08	2.68e-06	-	9	39439452	39441906	-	1764	protein_coding	hypothetical protein	Aldo_ket_red
GLYMA_14G005700	33.5445	21.2566	14.1279	0	22.9763	0	6.97755	0.00195679	0.0330966	-	14	463009	464543	+	906	protein_coding	hypothetical protein	Aldo_ket_red
GLYMA_15G178400	999.626	1075.99	955.649	444.459	1010.42	444.459	1.18482	1.11e-06	7.7e-05	-	15	17015128	17020833	+	2234	protein_coding	hypothetical protein	Aldedh
GLYMA_06G186300	1378.2	771.312	1382.51	428.585	1177.34	428.585	1.45799	6.54e-06	0.00033957	-	6	16211217	16217224	+	2416	protein_coding	hypothetical protein	Aldedh
GLYMA_12G057400	630.637	556.721	852.718	1534.77	680.025	1534.77	-1.17444	2.9e-05	0.00119551	-	12	4178669	4181863	-	1712	protein_coding	hypothetical protein	Aldedh
GLYMA_02G034000	392.95	302.654	374.388	149.806	356.664	149.806	1.25168	0.000112223	0.00356915	-	2	3157712	3162381	+	2280	protein_coding	hypothetical protein	Aldedh
GLYMA_09G070300	265.481	255.079	309.804	113.099	276.788	113.099	1.29112	0.000171534	0.00503324	-	9	7178794	7185018	+	2014	protein_coding	hypothetical protein	Aldedh
GLYMA_03G098600	176.348	104.259	137.242	18.8498	139.283	18.8498	2.88605	1.6e-07	1.41e-05	-	3	28655669	28658417	-	1306	protein_coding	hypothetical protein	ADH_zinc_N
GLYMA_07G074400	167.723	212.566	216.964	13.8893	199.084	13.8893	3.84095	5.49e-13	1.56e-10	-	7	6775171	6778785	-	2564	protein_coding	hypothetical protein	adh_short
GLYMA_13G131400	835.738	869.497	973.814	1933.59	893.016	1933.59	-1.11461	1.53e-06	0.000102215	-	13	24407233	24412557	+	4118	protein_coding	hypothetical protein	adh_short
GLYMA_05G090600	562.589	364.399	619.608	1368.1	515.532	1368.1	-1.40789	4.21e-06	0.00023781	-	5	20572058	20575742	+	1766	protein_coding	hypothetical protein	adh_short
GLYMA_08G145900	1885.2	2762.35	1801.3	984.158	2149.62	984.158	1.12706	4.26e-05	0.00164328	-	8	11092669	11096142	-	1363	protein_coding	hypothetical protein	ADH_N
GLYMA_12G015400	97.7583	17.2077	20.1827	0	45.0496	0	7.94955	0.000388892	0.00950926	-	12	1105883	1108270	-	1587	protein_coding	hypothetical protein	ADH_N
GLYMA_01G021000	32.5861	23.2811	10.0913	0	21.9862	0	6.91396	0.00237747	0.0383954	-	1	2122589	2125447	+	1488	protein_coding	hypothetical protein	ADH_N
GLYMA_06G033800	534.795	472.707	631.717	256.953	546.407	256.953	1.08845	0.00019021	0.00545322	-	6	2602560	2608287	-	2522	protein_coding	hypothetical protein	Acyltransferase
GLYMA_03G144800	528.086	448.414	547.959	1135.95	508.153	1135.95	-1.16047	6.12e-06	0.000322727	-	3	36036252	36040785	-	3228	protein_coding	hypothetical protein	Actin
GLYMA_02G172800	94.8831	48.5866	125.133	315.486	89.5341	315.486	-1.8168	0.000135329	0.00416276	-	2	27461138	27464515	+	1999	protein_coding	hypothetical protein	Actin
GLYMA_09G111200	168.681	94.1365	190.726	364.099	151.181	364.099	-1.2677	0.00196657	0.0332298	-	9	22031217	22034701	+	2010	protein_coding	hypothetical protein	Actin
GLYMA_11G080600	680.474	687.298	852.718	367.075	740.163	367.075	1.01167	0.000176741	0.00514576	-	11	6058457	6066818	+	3924	protein_coding	hypothetical protein	Aconitase
GLYMA_03G148300	155.263	87.0509	208.891	52.581	150.402	52.581	1.51631	0.00336737	0.0497716	-	3	36396979	36399535	+	2114	protein_coding	hypothetical protein	Abhydrolase_3
GLYMA_19G211900	300.942	244.957	314.85	77.3834	286.916	77.3834	1.89066	1.61e-07	1.41e-05	-	19	46567073	46569550	-	1912	protein_coding	hypothetical protein	Abhydrolase_1
GLYMA_19G065800	233.853	214.591	282.557	101.194	243.667	101.194	1.26772	0.000501316	0.0116025	-	19	17760914	17769236	+	2277	protein_coding	hypothetical protein	Abhydrolase_1
GLYMA_20G174800	224.269	174.102	186.69	53.5731	195.02	53.5731	1.86443	5.67e-06	0.000301891	-	20	41213657	41221454	-	2576	protein_coding	hypothetical protein	ABC2_membrane
GLYMA_10G086800	2409.45	1428.24	2272.57	822.447	2036.76	822.447	1.30836	7.47e-06	0.000382441	-	10	11176581	11187955	-	8475	protein_coding	hypothetical protein	ABC2_membrane
GLYMA_10G217300	197.433	144.747	201.827	74.4071	181.336	74.4071	1.2854	0.00174992	0.0305322	-	10	44899066	44906371	+	2537	protein_coding	hypothetical protein	ABC2_membrane
GLYMA_03G204800	471.54	310.752	394.571	195.443	392.288	195.443	1.00552	0.00234589	0.0380619	-	3	41281503	41290883	-	3173	protein_coding	hypothetical protein	ABC2_membrane
GLYMA_17G127200	250.146	245.97	265.402	538.708	253.839	538.708	-1.08563	0.000189689	0.00544292	-	17	10161459	10169647	+	2154	protein_coding	hypothetical protein	ABC1
GLYMA_13G247300	169.639	133.613	172.562	365.091	158.605	365.091	-1.20255	0.000483148	0.0112748	-	13	35581532	35586164	+	3314	protein_coding	hypothetical protein	ABC1
GLYMA_02G163200	115.968	94.1365	147.333	308.542	119.146	308.542	-1.37278	0.000410812	0.00993011	-	2	21700163	21724365	-	6107	protein_coding	hypothetical protein	ABC_tran
GLYMA_07G081000	74.7563	52.6355	55.5023	189.49	60.9647	189.49	-1.63499	0.000441219	0.0105071	-	7	7423408	7424268	-	453	protein_coding	hypothetical protein	ABC_membrane
GLYMA_02G008000	235.77	191.31	199.808	86.3123	208.963	86.3123	1.27594	0.000740469	0.0158242	-	2	822822	829313	-	5111	protein_coding	hypothetical protein	ABC_membrane
GLYMA_18G158400	83.3821	56.6843	72.6576	186.514	70.908	186.514	-1.39446	0.00209819	0.0348772	-	18	35321846	35328427	+	5367	protein_coding	hypothetical protein	ABC_membrane
GLYMA_07G035600	124.594	212.566	104.95	390.885	147.37	390.885	-1.40777	0.000662164	0.0145375	-	7	2836189	2887535	+	16968	protein_coding	hypothetical protein	AAA_5
GLYMA_16G173700	173.473	197.383	245.219	627.004	205.358	627.004	-1.6108	3.93e-07	2.98e-05	-	16	33430875	33438490	+	3486	protein_coding	hypothetical protein	AAA
GLYMA_11G184700	538.629	450.438	503.558	197.427	497.542	197.427	1.33365	4.08e-06	0.000232543	-	11	25269153	25273437	+	1685	protein_coding	hypothetical protein	AAA
GLYMA_09G127000	100.634	142.723	120.087	357.154	121.148	357.154	-1.56047	2.23e-05	0.000954734	-	9	31286629	31294086	+	4704	protein_coding	hypothetical protein	AAA
GLYMA_11G091700	10.5426	16.1955	4.03653	99.2095	10.2582	99.2095	-3.27375	5.2e-05	0.00192646	-	11	6938010	6942238	+	2299	protein_coding	hypothetical protein	AAA
GLYMA_18G186900	199.35	211.554	196.781	451.403	202.562	451.403	-1.15612	0.000178721	0.00518553	-	18	44966149	44975571	+	1038	protein_coding	hypothetical protein	AAA
GLYMA_12G017700	11.501	22.2688	12.1096	89.2885	15.2931	89.2885	-2.54745	0.000583064	0.0131079	-	12	1240464	1244675	+	2280	protein_coding	hypothetical protein	AAA
GLYMA_06G162200	201.267	170.053	199.808	82.3439	190.376	82.3439	1.20929	0.0017415	0.0304272	-	6	13392012	13399099	-	3585	protein_coding	hypothetical protein	AAA
GLYMA_20G097700	33.5445	57.6966	23.2101	138.893	38.1504	138.893	-1.86488	0.0018896	0.0323013	-	20	34078389	34090547	+	3388	protein_coding	hypothetical protein	AAA
GLYMA_18G065600	284.649	263.177	252.283	132.941	266.703	132.941	1.00462	0.0027268	0.042757	-	18	5986391	5994548	+	3013	protein_coding	hypothetical protein	AAA
GLYMA_04G209100	1140.51	959.585	1259.4	455.372	1119.83	455.372	1.29819	4.51e-07	3.4e-05	-	4	48129656	48136742	+	5482	protein_coding	hypothetical protein	Aa_trans
GLYMA_01G218600	627.762	401.851	395.58	143.854	475.064	143.854	1.72394	7.67e-07	5.53e-05	-	1	54849376	54854956	-	1740	protein_coding	hypothetical protein	Aa_trans
GLYMA_10G208800	579.841	619.479	568.142	1308.57	589.154	1308.57	-1.15131	1.69e-06	0.000109892	-	10	44089629	44098420	+	2854	protein_coding	hypothetical protein	Aa_trans
GLYMA_20G181900	579.841	518.257	512.64	1211.35	536.912	1211.35	-1.17369	2.05e-06	0.00012833	-	20	41976535	41984128	-	2913	protein_coding	hypothetical protein	Aa_trans
GLYMA_02G260100	395.825	151.833	324.941	939.514	290.866	939.514	-1.69102	2.7e-05	0.00112244	-	2	44684684	44688689	-	3099	protein_coding	hypothetical protein	Aa_trans
GLYMA_04G209200	122.677	303.666	180.635	48.6127	202.326	48.6127	2.05664	4.62e-05	0.0017388	-	4	48140621	48147417	+	3640	protein_coding	hypothetical protein	Aa_trans
GLYMA_18G071900	598.051	420.071	624.654	1138.93	547.592	1138.93	-1.05634	0.000218721	0.00609458	-	18	6765783	6770626	-	3204	protein_coding	hypothetical protein	Aa_trans
GLYMA_17G192000	856.823	678.188	1038.4	427.593	857.803	427.593	1.00442	0.000506082	0.0116967	-	17	27452679	27459714	+	1788	protein_coding	hypothetical protein	Aa_trans
GLYMA_03G057100	266.439	180.175	256.32	53.5731	234.311	53.5731	2.12916	2.25e-07	1.88e-05	-	3	8001162	8005390	+	1470	protein_coding	hypothetical protein	2OG-FeII_Oxy
GLYMA_18G201900	205.101	155.882	265.402	41.668	208.795	41.668	2.32507	2.27e-07	1.89e-05	-	18	48192545	48196624	-	1047	protein_coding	hypothetical protein	2OG-FeII_Oxy
GLYMA_09G107100	92.9662	69.8432	95.8677	4.96047	86.2257	4.96047	4.11982	4.88e-07	3.65e-05	-	9	20134472	20135941	-	756	protein_coding	hypothetical protein	2OG-FeII_Oxy
GLYMA_13G048100	188.808	251.031	315.859	745.063	251.899	745.063	-1.56511	1.93e-06	0.000121986	-	13	14407335	14413574	+	2201	protein_coding	hypothetical protein	2OG-FeII_Oxy
GLYMA_06G117200	472.498	266.214	503.558	160.719	414.09	160.719	1.3656	0.000285464	0.00751966	-	6	9537207	9539303	+	1555	protein_coding	hypothetical protein	2OG-FeII_Oxy
GLYMA_11G172500	41.2118	53.6477	69.6302	6.94466	54.8299	6.94466	2.98025	0.000298371	0.00777031	-	11	18740579	18756888	-	1509	protein_coding	hypothetical protein	2OG-FeII_Oxy
GLYMA_19G009100	249.188	241.921	287.603	94.249	259.57	94.249	1.46149	3.62e-05	0.00144197	-	19	866583	870397	+	1659	protein_coding	hypothetical protein	2-Hacid_dh_C
GLYMA_13G168700	163.889	184.224	199.808	64.4862	182.64	64.4862	1.50167	0.000190863	0.00546729	-	13	28305098	28310222	+	2426	protein_coding	hypothetical protein	2-Hacid_dh_C
GLYMA_20G129400	83.3821	140.699	84.7672	291.676	102.949	291.676	-1.50316	0.00038097	0.00936536	-	20	37061238	37064473	+	2066	protein_coding	hypothetical protein	2-Hacid_dh_C
GLYMA_08G223300	190.725	102.234	186.69	376.996	159.883	376.996	-1.23699	0.00187092	0.0320604	-	8	18107199	18109906	-	2345	protein_coding	hypothetical protein	2-Hacid_dh_C
GLYMA_08G138200	17958.8	15195.5	18671	837.328	17275.1	837.328	4.36676	3.67e-89	1.24e-84	-	8	10592507	10597043	+	2176	protein_coding	hypothetical protein	-
GLYMA_17G187600	4008.09	3762.42	3672.24	225.206	3814.25	225.206	4.08211	6.91e-72	1.17e-67	SRC1	17	24169536	24170984	+	1449	protein_coding	hypothetical protein	-
GLYMA_15G076500	11827.8	8421.67	11395.1	677.601	10548.2	677.601	3.96043	1.52e-58	1.71e-54	-	15	5890322	5892013	-	1384	protein_coding	hypothetical protein	-
GLYMA_13G237000	3696.61	3162.18	3502.7	269.85	3453.83	269.85	3.678	4.77e-57	4.02e-53	-	13	34742116	34743394	+	891	protein_coding	hypothetical protein	-
GLYMA_18G061100	1900.54	1561.86	1757.91	121.036	1740.1	121.036	3.84574	4.96e-48	2.79e-44	-	18	5539339	5544439	+	2246	protein_coding	hypothetical protein	-
GLYMA_20G237200	2892.5	3094.36	2589.44	265.881	2858.76	265.881	3.42654	7.39e-48	3.56e-44	-	20	46924535	46926634	+	852	protein_coding	hypothetical protein	-
GLYMA_10G151000	6002.55	5214.96	5296.94	695.459	5504.82	695.459	2.98468	2.12e-43	8.95e-40	-	10	38606877	38609056	-	914	protein_coding	hypothetical protein	-
GLYMA_07G125500	5951.76	6300.06	5010.35	704.387	5754.05	704.387	3.03014	6.95e-41	2.61e-37	-	7	14997798	14998799	-	1002	protein_coding	hypothetical protein	-
GLYMA_03G202400	58.4633	75.9165	76.6941	1197.46	70.358	1197.46	-4.09047	1.35e-39	4.56e-36	-	3	41082945	41085407	-	2463	protein_coding	hypothetical protein	-
GLYMA_02G213700	1588.09	1254.14	1651.95	120.043	1498.06	120.043	3.64152	7.41e-39	2.27e-35	-	2	39982043	39985145	-	1456	protein_coding	hypothetical protein	-
GLYMA_13G009100	2298.28	1970.79	2157.53	252.984	2142.2	252.984	3.08202	2.41e-38	6.78e-35	-	13	2537087	2538778	-	1692	protein_coding	hypothetical protein	-
GLYMA_08G220000	2078.8	2431.35	2491.55	292.668	2333.9	292.668	2.99534	4.17e-36	1.01e-32	-	8	17875817	17877391	-	1313	protein_coding	hypothetical protein	-
GLYMA_20G144800	796.443	847.228	1017.21	60.5178	886.959	60.5178	3.87332	1.84e-34	4.14e-31	-	20	38334461	38336510	-	1460	protein_coding	hypothetical protein	-
GLYMA_01G006200	2120.01	2177.29	2185.78	328.383	2161.03	328.383	2.71825	2.56e-33	5.09e-30	-	1	599475	602191	+	2717	protein_coding	hypothetical protein	-
GLYMA_19G102400	5391.08	7712.11	5244.47	720.261	6115.88	720.261	3.08595	2.87e-32	5.38e-29	-	19	35035772	35037104	-	1185	protein_coding	hypothetical protein	-
GLYMA_14G038300	1463.5	1118.5	1803.32	4.96047	1461.77	4.96047	8.20303	1.97e-31	3.5e-28	-	14	2859830	2861347	+	1337	protein_coding	hypothetical protein	-
GLYMA_06G021200	1562.22	1447.47	1332.06	193.459	1447.25	193.459	2.90329	7.2e-31	1.21e-27	-	6	1600041	1607406	-	2098	protein_coding	hypothetical protein	-
GLYMA_18G067500	910.494	1444.44	956.658	75.3992	1103.86	75.3992	3.87173	1.98e-30	3.06e-27	-	18	6269068	6271310	-	1157	protein_coding	hypothetical protein	-
GLYMA_07G132000	5474.46	7354.79	5913.52	959.356	6247.59	959.356	2.70314	2e-30	3.06e-27	-	7	15577559	15579061	+	815	protein_coding	hypothetical protein	-
GLYMA_19G114700	39549	22772.9	35762.7	3583.45	32694.9	3583.45	3.18965	2.82e-30	4.13e-27	-	19	36979414	36982721	-	3308	protein_coding	hypothetical protein	-
GLYMA_02G255200	577.924	733.86	601.443	36.7075	637.742	36.7075	4.11868	3.23e-30	4.55e-27	-	2	44225495	44228320	-	2400	protein_coding	hypothetical protein	-
GLYMA_10G248900	1650.39	1977.88	1819.47	274.81	1815.91	274.81	2.72412	2.43e-29	3.28e-26	-	10	47715012	47716895	+	762	protein_coding	hypothetical protein	-
GLYMA_07G038500	2764.07	3086.26	2975.93	14363.6	2942.09	14363.6	-2.28754	2.76e-29	3.58e-26	-	7	3183290	3184431	+	1142	protein_coding	hypothetical protein	-
GLYMA_15G250100	725.52	619.479	589.334	47.6206	644.778	47.6206	3.75933	8.91e-29	1.07e-25	-	15	47770068	47772782	+	2715	protein_coding	hypothetical protein	-
GLYMA_08G220500	2173.68	1647.89	2315.96	268.858	2045.85	268.858	2.92782	2.94e-28	3.3e-25	-	8	17911846	17915248	-	2260	protein_coding	hypothetical protein	-
GLYMA_13G220900	2383.58	1772.4	1944.6	287.708	2033.52	287.708	2.82141	3.76e-28	4.1e-25	-	13	33399883	33405248	-	2805	protein_coding	hypothetical protein	-
GLYMA_17G127900	550.13	626.564	488.421	9.92095	555.038	9.92095	5.80594	1.72e-27	1.82e-24	-	17	10221861	10223886	-	2026	protein_coding	hypothetical protein	-
GLYMA_17G067800	1145.31	1134.7	1046.47	162.704	1108.83	162.704	2.76875	5.98e-27	6.11e-24	-	17	5288105	5291690	-	3340	protein_coding	hypothetical protein	-
GLYMA_16G049000	12219.8	15166.1	11854.3	2585.4	13080.1	2585.4	2.3389	1.25e-25	1.17e-22	-	16	4700707	4702962	+	800	protein_coding	hypothetical protein	-
GLYMA_07G073500	3087.05	3565.04	3222.16	675.617	3291.42	675.617	2.2844	2.93e-25	2.67e-22	-	7	6693433	6700428	+	3341	protein_coding	hypothetical protein	-
GLYMA_16G007700	3809.7	3237.08	4894.3	23817.2	3980.36	23817.2	-2.58104	3.6e-25	3.2e-22	-	16	651716	652917	+	1202	protein_coding	hypothetical protein	-
GLYMA_12G201000	1525.8	1562.87	1499.57	289.692	1529.41	289.692	2.40038	1.61e-24	1.39e-21	-	12	36185139	36186067	+	929	protein_coding	hypothetical protein	-
GLYMA_04G021000	2588.68	2322.03	2237.25	482.158	2382.65	482.158	2.30504	3.86e-24	3.18e-21	-	4	1653057	1659760	-	1945	protein_coding	hypothetical protein	-
GLYMA_09G163900	583.675	403.876	428.882	22.8182	472.144	22.8182	4.37132	3.87e-24	3.18e-21	-	9	38821800	38822829	+	1030	protein_coding	hypothetical protein	-
GLYMA_06G270500	4484.42	4245.25	4318.08	1027.81	4349.25	1027.81	2.08121	1.14e-23	8.98e-21	-	6	45968696	45969944	+	632	protein_coding	hypothetical protein	-
GLYMA_01G230200	3031.47	2448.56	2945.66	592.281	2808.56	592.281	2.24552	5.02e-22	3.63e-19	-	1	55772244	55776690	+	1005	protein_coding	hypothetical protein	-
GLYMA_13G092500	681.433	774.348	547.959	76.3913	667.914	76.3913	3.12819	7.49e-22	5.27e-19	-	13	20719315	20722074	+	2663	protein_coding	hypothetical protein	-
GLYMA_15G091600	9384.8	8607.92	9123.57	2393.93	9038.76	2393.93	1.91675	2.06e-21	1.42e-18	-	15	7061732	7066615	+	3653	protein_coding	hypothetical protein	-
GLYMA_12G015700	559.714	620.491	549.978	75.3992	576.728	75.3992	2.93521	3.28e-21	2.22e-18	-	12	1122541	1123618	-	1078	protein_coding	hypothetical protein	-
GLYMA_20G167500	2871.41	1420.14	2297.8	255.961	2196.45	255.961	3.10128	5.67e-21	3.75e-18	-	20	40540605	40542727	-	1179	protein_coding	hypothetical protein	-
GLYMA_09G168300	2506.25	2785.63	2334.13	578.391	2542	578.391	2.13584	6.45e-21	4.18e-18	-	9	39289290	39293250	-	2221	protein_coding	hypothetical protein	-
GLYMA_18G045200	439.912	525.342	563.096	56.5494	509.45	56.5494	3.17114	1.31e-20	8.3e-18	-	18	3917171	3918848	-	1199	protein_coding	hypothetical protein	-
GLYMA_14G041300	439.912	846.216	486.402	37.6996	590.844	37.6996	3.96991	1.33e-20	8.3e-18	-	14	3116248	3122893	+	2087	protein_coding	hypothetical protein	-
GLYMA_16G212500	530.003	1126.6	632.727	53.5731	763.11	53.5731	3.83209	1.77e-20	1.09e-17	-	16	37081156	37082204	+	1049	protein_coding	hypothetical protein	-
GLYMA_15G209300	322.986	366.424	346.133	22.8182	345.181	22.8182	3.91896	2.63e-20	1.59e-17	-	15	31461926	31463528	-	1603	protein_coding	PGIP2 [Source:Projected from Arabidopsis thaliana (AT5G06870) UniProtKB/TrEMBL;Acc:A0A178UDM1]	-
GLYMA_11G149900	2325.11	2353.41	2184.77	569.463	2287.77	569.463	2.00628	9.15e-20	5.32e-17	-	11	11697964	11700748	-	2366	protein_coding	hypothetical protein	-
GLYMA_08G193500	1191.31	983.878	1331.05	214.293	1168.74	214.293	2.44733	2.24e-19	1.28e-16	-	8	15578658	15585462	-	3448	protein_coding	hypothetical protein	-
GLYMA_14G061300	356.53	350.228	351.178	30.7549	352.646	30.7549	3.51935	2.44e-19	1.37e-16	-	14	4961306	4963911	+	2193	protein_coding	hypothetical protein	-
GLYMA_02G118500	556.839	382.619	430.9	44.6443	456.786	44.6443	3.35531	4.06e-19	2.25e-16	-	2	11677001	11682244	+	2210	protein_coding	hypothetical protein	-
GLYMA_02G086100	876.949	576.966	790.151	102.186	748.022	102.186	2.87208	5.5e-19	3e-16	-	2	7499967	7510307	+	7045	protein_coding	hypothetical protein	-
GLYMA_16G037900	14146.2	6973.19	11609.1	1684.58	10909.5	1684.58	2.69514	3.63e-18	1.89e-15	-	16	3584655	3585466	+	812	protein_coding	hypothetical protein	-
GLYMA_08G159900	69.9643	32.391	86.7855	802.605	63.0469	802.605	-3.66948	4.3e-18	2.2e-15	-	8	12394459	12399478	+	2017	protein_coding	hypothetical protein	-
GLYMA_18G018600	2107.55	2099.34	1970.84	546.644	2059.25	546.644	1.91346	7.52e-18	3.79e-15	-	18	1365145	1368075	+	2346	protein_coding	hypothetical protein	-
GLYMA_19G015500	7551.35	5653.25	6647.16	1689.54	6617.25	1689.54	1.96963	1.06e-17	5.25e-15	-	19	1532270	1534094	+	1109	protein_coding	hypothetical protein	-
GLYMA_17G253100	1529.63	1571.98	1339.12	354.178	1480.24	354.178	2.06331	1.23e-17	5.99e-15	-	17	40714543	40716836	-	956	protein_coding	hypothetical protein	-
GLYMA_11G208700	1047.55	1515.29	1218.02	242.071	1260.29	242.071	2.38011	1.41e-17	6.79e-15	-	11	29913702	29915150	+	985	protein_coding	hypothetical protein	-
GLYMA_17G251800	592.3	524.33	761.896	92.2648	626.175	92.2648	2.76266	2.39e-17	1.1e-14	-	17	40633579	40636068	+	1899	protein_coding	hypothetical protein	-
GLYMA_11G171400	3503.01	2219.8	2830.62	585.336	2851.14	585.336	2.28428	3.45e-17	1.57e-14	-	11	18518857	18523733	-	2246	protein_coding	hypothetical protein	-
GLYMA_07G139300	377.615	215.603	471.265	6.94466	354.828	6.94466	5.67517	3.7e-17	1.66e-14	-	7	16550454	16553127	+	1634	protein_coding	hypothetical protein	-
GLYMA_08G342100	355.572	725.762	576.215	52.581	552.516	52.581	3.39305	8.75e-17	3.78e-14	-	8	45767848	45768822	-	975	protein_coding	hypothetical protein	-
GLYMA_11G123300	397.742	215.603	355.215	5.95257	322.853	5.95257	5.76158	1.51e-16	6.44e-14	-	11	9389727	9390629	-	903	protein_coding	hypothetical protein	-
GLYMA_18G063500	689.1	684.261	589.334	126.988	654.232	126.988	2.36518	2.42e-16	1.02e-13	-	18	5828968	5831963	+	1256	protein_coding	hypothetical protein	-
GLYMA_19G178100	25.8772	32.391	19.1735	335.328	25.8139	335.328	-3.69947	4.36e-15	1.69e-12	-	19	43724429	43726244	+	1668	protein_coding	hypothetical protein	-
GLYMA_09G248600	1240.19	929.218	882.992	216.277	1017.47	216.277	2.23423	5.49e-15	2.08e-12	-	9	46984971	46990670	+	2624	protein_coding	hypothetical protein	-
GLYMA_12G112000	2039.51	1368.52	1842.68	401.798	1750.24	401.798	2.1231	5.69e-15	2.13e-12	-	12	10904580	10907950	-	3371	protein_coding	hypothetical protein	-
GLYMA_13G277000	284.649	373.509	354.206	42.6601	337.455	42.6601	2.98342	7.23e-15	2.62e-12	-	13	37849555	37850752	+	1037	protein_coding	hypothetical protein	-
GLYMA_01G006000	480.166	589.112	591.352	107.146	553.543	107.146	2.3689	1.22e-14	4.37e-12	-	1	585972	587305	+	1085	protein_coding	hypothetical protein	-
GLYMA_06G291700	1292.9	862.412	1185.73	239.095	1113.68	239.095	2.21982	1.74e-14	6.12e-12	-	6	48036254	48039352	-	1721	protein_coding	hypothetical protein	-
GLYMA_17G036400	327.778	244.957	395.58	33.7312	322.772	33.7312	3.25841	1.78e-14	6.19e-12	-	17	2666493	2667529	-	1037	protein_coding	hypothetical protein	-
GLYMA_18G267200	1501.84	1607.41	1426.91	437.514	1512.05	437.514	1.7891	1.84e-14	6.33e-12	-	18	55161119	55166101	-	2382	protein_coding	hypothetical protein	-
GLYMA_10G151100	611.469	612.393	477.32	109.13	567.061	109.13	2.37756	1.95e-14	6.64e-12	-	10	38607998	38608397	+	400	protein_coding	hypothetical protein	-
GLYMA_11G164700	21070.7	15539.6	19122.1	5569.62	18577.5	5569.62	1.73791	2.44e-14	8.15e-12	-	11	15648079	15653438	-	1474	protein_coding	hypothetical protein	-
GLYMA_20G158500	246.313	186.249	195.772	10.913	209.444	10.913	4.26285	5.76e-14	1.89e-11	-	20	39709990	39713029	+	1930	protein_coding	hypothetical protein	-
GLYMA_13G279200	468.665	460.56	524.749	97.2253	484.658	97.2253	2.31751	6.62e-14	2.15e-11	-	13	38036685	38038796	+	1297	protein_coding	hypothetical protein	-
GLYMA_14G038500	2315.53	1695.47	3055.66	499.024	2355.55	499.024	2.23888	7.91e-14	2.52e-11	-	14	2876239	2877988	+	1427	protein_coding	hypothetical protein	-
GLYMA_08G214500	877.908	797.63	929.412	225.206	868.316	225.206	1.947	1.01e-13	3.15e-11	-	8	17333345	17342698	+	3985	protein_coding	hypothetical protein	-
GLYMA_11G236500	236.728	184.224	237.146	4.96047	219.366	4.96047	5.46692	1.28e-13	3.94e-11	-	11	33141162	33141706	+	545	protein_coding	hypothetical protein	-
GLYMA_08G334500	435.12	470.682	421.818	1.98419	442.54	1.98419	7.80107	1.67e-13	5.04e-11	-	8	45193906	45196355	-	1197	protein_coding	hypothetical protein	-
GLYMA_02G086200	1035.09	1139.76	987.942	293.66	1054.26	293.66	1.84399	1.72e-13	5.13e-11	-	2	7512613	7516994	-	4287	protein_coding	hypothetical protein	-
GLYMA_11G118100	1113.68	957.56	1235.18	290.684	1102.14	290.684	1.9228	1.84e-13	5.46e-11	-	11	8968731	8973127	-	2576	protein_coding	hypothetical protein	-
GLYMA_04G138600	1032.21	646.809	949.594	178.577	876.205	178.577	2.29489	2.23e-13	6.55e-11	-	4	21670711	21673654	-	2577	protein_coding	hypothetical protein	-
GLYMA_13G051000	703.476	618.467	811.343	2467.34	711.095	2467.34	-1.79485	2.64e-13	7.67e-11	-	13	14742455	14747878	-	2348	protein_coding	hypothetical protein	-
GLYMA_08G015300	1166.39	1024.37	1563.15	4718.4	1251.3	4718.4	-1.91491	2.9e-13	8.36e-11	-	8	1204914	1206691	+	1247	protein_coding	hypothetical protein	-
GLYMA_15G071300	243.437	311.764	340.078	38.6917	298.426	38.6917	2.94691	2.99e-13	8.55e-11	-	15	5466051	5469568	+	2988	protein_coding	hypothetical protein	-
GLYMA_17G020600	3145.52	2248.14	2747.87	788.716	2713.84	788.716	1.78283	6.36e-13	1.77e-10	-	17	1526486	1534419	+	3712	protein_coding	hypothetical protein	-
GLYMA_14G092500	458.122	385.656	577.224	1867.12	473.667	1867.12	-1.97891	7.43e-13	2.02e-10	-	14	8580513	8581237	+	725	protein_coding	hypothetical protein	-
GLYMA_13G301200	1019.75	974.768	997.024	293.66	997.182	293.66	1.76374	7.47e-13	2.02e-10	-	13	39883555	39884766	-	1212	protein_coding	hypothetical protein	-
GLYMA_08G342000	330.653	124.503	292.649	10.913	249.268	10.913	4.514	1.32e-12	3.48e-10	-	8	45759318	45762185	+	2868	protein_coding	hypothetical protein	-
GLYMA_07G226600	50006.2	59322.2	48051.9	18471.8	52460.1	18471.8	1.50589	1.34e-12	3.49e-10	-	7	40399519	40400659	-	1141	protein_coding	hypothetical protein	-
GLYMA_14G010500	1371.49	1141.78	1304.81	381.957	1272.7	381.957	1.73649	1.55e-12	3.99e-10	-	14	807239	811633	-	2833	protein_coding	hypothetical protein	-
GLYMA_18G094600	240.562	556.721	284.576	32.7391	360.62	32.7391	3.46101	1.57e-12	4e-10	-	18	9649250	9650174	-	827	protein_coding	hypothetical protein	-
GLYMA_17G041500	1198.02	1314.87	1031.33	338.304	1181.41	338.304	1.80412	1.75e-12	4.44e-10	-	17	3090237	3094970	+	3544	protein_coding	hypothetical protein	-
GLYMA_15G186100	204.142	232.811	329.987	2.97628	255.647	2.97628	6.42413	1.91e-12	4.78e-10	-	15	19040481	19044589	+	1135	protein_coding	hypothetical protein	-
GLYMA_08G285900	887.492	631.625	818.407	186.514	779.175	186.514	2.06283	1.98e-12	4.9e-10	-	8	39563979	39567244	-	2092	protein_coding	hypothetical protein	-
GLYMA_06G298400	185.932	298.605	189.717	18.8498	224.751	18.8498	3.57535	2.7e-12	6.56e-10	-	6	48725603	48726443	-	841	protein_coding	hypothetical protein	-
GLYMA_17G012300	548.213	714.627	648.873	2119.11	637.238	2119.11	-1.7338	2.97e-12	7.1e-10	-	17	950397	955232	-	2121	protein_coding	hypothetical protein	-
GLYMA_15G073100	213.726	275.324	216.964	27.7787	235.338	27.7787	3.08246	3.04e-12	7.22e-10	-	15	5604443	5607004	+	1351	protein_coding	hypothetical protein	-
GLYMA_18G272200	685.266	727.786	895.101	2524.88	769.385	2524.88	-1.71459	3.17e-12	7.42e-10	-	18	55515800	55518328	-	1594	protein_coding	hypothetical protein	-
GLYMA_13G160400	10060.5	10165.7	11879.5	29158.7	10701.9	29158.7	-1.44606	3.73e-12	8.69e-10	-	13	27606020	27608359	-	2340	protein_coding	hypothetical protein	-
GLYMA_20G091300	268.356	133.613	185.681	6.94466	195.883	6.94466	4.81863	4.06e-12	9.38e-10	-	20	33472304	33473258	+	791	protein_coding	hypothetical protein	-
GLYMA_05G236400	324.903	552.672	366.315	64.4862	414.63	64.4862	2.68445	4.12e-12	9.46e-10	-	5	41274513	41279615	-	2164	protein_coding	hypothetical protein	-
GLYMA_12G043500	1424.2	1079.03	1359.3	370.051	1287.51	370.051	1.79888	4.19e-12	9.56e-10	-	12	3148801	3150720	-	1920	protein_coding	hypothetical protein	-
GLYMA_07G053300	540.546	627.577	647.864	152.783	605.329	152.783	1.98607	5.32e-12	1.2e-09	-	7	4669092	4670444	-	1353	protein_coding	hypothetical protein	-
GLYMA_06G296100	782.066	872.534	783.087	234.134	812.563	234.134	1.79508	6.12e-12	1.38e-09	-	6	48491598	48495724	-	1945	protein_coding	hypothetical protein	-
GLYMA_08G341800	775.357	1582.1	790.151	175.601	1049.2	175.601	2.57878	6.54e-12	1.46e-09	-	8	45745300	45746386	+	1087	protein_coding	hypothetical protein	-
GLYMA_19G105700	451.413	545.587	503.558	1624.06	500.186	1624.06	-1.69929	6.93e-12	1.53e-09	-	19	35614441	35616086	+	1024	protein_coding	hypothetical protein	-
GLYMA_16G042700	1126.14	977.805	955.649	305.565	1019.86	305.565	1.73894	7.11e-12	1.56e-09	-	16	3982381	3984873	-	1315	protein_coding	hypothetical protein	-
GLYMA_12G062700	323.944	433.23	360.261	1344.29	372.478	1344.29	-1.85195	7.21e-12	1.57e-09	-	12	4592077	4594587	+	1333	protein_coding	hypothetical protein	-
GLYMA_14G118200	378.574	341.118	308.795	64.4862	342.829	64.4862	2.41064	7.25e-12	1.57e-09	-	14	15781469	15786117	+	2740	protein_coding	hypothetical protein	-
GLYMA_14G055200	3094.72	4071.15	2980.98	1064.52	3382.28	1064.52	1.66776	1.15e-11	2.43e-09	-	14	4394842	4395805	-	878	protein_coding	hypothetical protein	-
GLYMA_14G066000	382.407	228.762	280.539	1278.81	297.236	1278.81	-2.10445	1.28e-11	2.69e-09	-	14	5419087	5424869	-	2344	protein_coding	hypothetical protein	-
GLYMA_13G250700	356.53	309.739	364.297	1172.66	343.522	1172.66	-1.77119	1.4e-11	2.92e-09	-	13	35806195	35808484	-	2290	protein_coding	hypothetical protein	-
GLYMA_12G055000	230.978	218.64	115.041	8.92885	188.22	8.92885	4.39818	1.63e-11	3.35e-09	-	12	3983716	3987833	+	1600	protein_coding	hypothetical protein	-
GLYMA_07G172000	952.664	861.399	970.786	285.723	928.283	285.723	1.69998	1.82e-11	3.7e-09	-	7	29897101	29901738	-	3889	protein_coding	hypothetical protein	-
GLYMA_10G053100	276.982	336.057	302.74	1070.47	305.26	1070.47	-1.81042	1.84e-11	3.71e-09	-	10	4788605	4789903	-	1299	protein_coding	hypothetical protein	-
GLYMA_13G207800	1813.32	1838.19	1975.88	668.672	1875.8	668.672	1.48811	2.55e-11	5.03e-09	-	13	32131885	32138180	-	1132	protein_coding	hypothetical protein	-
GLYMA_05G040900	266.439	394.766	313.84	1238.13	325.015	1238.13	-1.93004	2.63e-11	5.17e-09	-	5	3685657	3687817	-	2161	protein_coding	hypothetical protein	-
GLYMA_09G161900	695.809	441.328	612.544	126.988	583.227	126.988	2.19961	2.85e-11	5.55e-09	-	9	38604374	38612036	-	4719	protein_coding	hypothetical protein	-
GLYMA_02G241200	982.375	1163.04	947.576	314.494	1031	314.494	1.71288	2.89e-11	5.61e-09	-	2	42962596	42968168	+	3173	protein_coding	hypothetical protein	-
GLYMA_14G038200	1014	752.08	1017.21	254.968	927.763	254.968	1.86354	3.01e-11	5.77e-09	-	14	2854471	2855966	+	905	protein_coding	hypothetical protein	-
GLYMA_06G295800	240.562	267.226	225.037	37.6996	244.275	37.6996	2.69584	3.35e-11	6.39e-09	-	6	48463138	48463660	+	523	protein_coding	hypothetical protein	-
GLYMA_U007000	756.189	937.316	779.051	238.103	824.185	238.103	1.79127	3.69e-11	6.96e-09	-	KZ847978	111	2402	-	1542	protein_coding	hypothetical protein	-
GLYMA_05G239000	410.201	563.807	472.274	1620.09	482.094	1620.09	-1.74899	3.99e-11	7.47e-09	-	5	41489721	41491777	+	1165	protein_coding	hypothetical protein	-
GLYMA_11G150400	1806.61	1574	1757.91	4575.54	1712.84	4575.54	-1.4175	4.46e-11	8.27e-09	-	11	11781547	11782474	+	928	protein_coding	hypothetical protein	-
GLYMA_06G235100	142.804	210.542	133.206	5.95257	162.184	5.95257	4.76767	4.62e-11	8.51e-09	-	6	38066738	38070199	+	936	protein_coding	hypothetical protein	-
GLYMA_09G123800	1671.48	2077.08	1797.27	629.98	1848.61	629.98	1.55299	5.75e-11	1.05e-08	-	9	30003271	30006728	-	1220	protein_coding	hypothetical protein	-
GLYMA_10G251500	5502.26	7156.4	5723.8	2174.67	6127.49	2174.67	1.49447	6.96e-11	1.26e-08	-	10	47969725	47971337	+	1502	protein_coding	hypothetical protein	-
GLYMA_04G191500	1659.02	1527.44	1765.98	581.368	1650.81	581.368	1.50566	7.01e-11	1.27e-08	-	4	46238647	46243068	+	3625	protein_coding	hypothetical protein	-
GLYMA_01G060300	262.606	130.576	145.315	9.92095	179.499	9.92095	4.17819	8.27e-11	1.48e-08	-	1	8127582	8132640	+	2078	protein_coding	hypothetical protein	-
GLYMA_14G115500	14654.2	13779.4	15503.3	35694.6	14645.6	35694.6	-1.28524	1.17e-10	2.05e-08	-	14	13756259	13757317	+	1059	protein_coding	hypothetical protein	-
GLYMA_11G118000	2851.28	2625.7	2638.88	1040.71	2705.29	1040.71	1.37825	1.31e-10	2.28e-08	-	11	8960547	8966975	+	5922	protein_coding	hypothetical protein	-
GLYMA_01G038600	1048.51	999.061	1163.53	2903.86	1070.37	2903.86	-1.43989	1.43e-10	2.44e-08	-	1	4130643	4133350	+	2081	protein_coding	hypothetical protein	-
GLYMA_15G002300	387.2	371.485	435.946	1243.1	398.21	1243.1	-1.64239	1.48e-10	2.5e-08	-	15	224303	226574	-	2009	protein_coding	hypothetical protein	-
GLYMA_17G041600	804.11	899.864	916.293	279.771	873.422	279.771	1.64233	1.48e-10	2.5e-08	-	17	3097588	3099547	+	1675	protein_coding	hypothetical protein	-
GLYMA_08G316400	186.891	245.97	154.397	21.8261	195.753	21.8261	3.16478	2.01e-10	3.36e-08	-	8	43627406	43629637	-	1373	protein_coding	hypothetical protein	-
GLYMA_19G232400	4515.09	3837.33	3732.78	1527.83	4028.4	1527.83	1.39877	2.35e-10	3.89e-08	-	19	48255346	48257445	-	1152	protein_coding	hypothetical protein	-
GLYMA_17G138300	854.906	792.568	996.015	2500.08	881.163	2500.08	-1.50452	2.42e-10	3.99e-08	-	17	11183728	11188961	-	3101	protein_coding	hypothetical protein	-
GLYMA_16G039800	1168.31	692.359	704.375	197.427	855.014	197.427	2.11492	2.51e-10	4.11e-08	-	16	3730538	3733668	-	1930	protein_coding	hypothetical protein	-
GLYMA_07G009900	363.239	327.959	455.119	1284.76	382.106	1284.76	-1.74955	2.59e-10	4.19e-08	-	7	741868	745505	-	2972	protein_coding	hypothetical protein	-
GLYMA_15G031500	214.685	101.222	159.443	6.94466	158.45	6.94466	4.51269	2.74e-10	4.43e-08	-	15	2533620	2534543	+	288	protein_coding	hypothetical protein	-
GLYMA_08G071300	246.313	210.542	226.046	37.6996	227.633	37.6996	2.5943	2.92e-10	4.69e-08	-	8	5453068	5455249	-	2182	protein_coding	hypothetical protein	-
GLYMA_07G257700	1556.47	1402.94	1771.03	547.636	1576.81	547.636	1.52571	3.22e-10	5.12e-08	-	7	43386153	43390647	+	1384	protein_coding	hypothetical protein	-
GLYMA_16G153700	601.884	357.314	722.539	107.146	560.579	107.146	2.38743	3.31e-10	5.25e-08	-	16	31431020	31433072	-	1428	protein_coding	hypothetical protein	-
GLYMA_05G103300	215.643	190.297	210.909	729.19	205.617	729.19	-1.82615	3.5e-10	5.52e-08	-	5	27423781	27425313	+	1278	protein_coding	hypothetical protein	-
GLYMA_10G142700	319.152	169.041	189.717	25.7945	225.97	25.7945	3.13171	4.08e-10	6.41e-08	-	10	37739735	37741118	+	1236	protein_coding	hypothetical protein	-
GLYMA_17G212200	8705.28	7854.83	9190.18	20877.6	8583.43	20877.6	-1.28233	4.11e-10	6.43e-08	-	17	35064075	35065120	-	1046	protein_coding	hypothetical protein	-
GLYMA_15G105100	1659.02	1632.71	1642.87	631.964	1644.87	631.964	1.38006	6.12e-10	9.33e-08	-	15	8240990	8246519	+	1150	protein_coding	hypothetical protein	-
GLYMA_18G015500	931.579	1300.7	824.462	281.755	1018.91	281.755	1.85444	6.14e-10	9.33e-08	-	18	1104228	1108809	+	1752	protein_coding	hypothetical protein	-
GLYMA_10G122200	138.97	177.139	121.096	612.123	145.735	612.123	-2.0707	6.66e-10	1.01e-07	-	10	31295374	31299774	+	2118	protein_coding	hypothetical protein	-
GLYMA_16G040300	504.126	353.265	485.393	107.146	447.595	107.146	2.06283	7.78e-10	1.15e-07	-	16	3787774	3789738	+	1735	protein_coding	hypothetical protein	-
GLYMA_16G116200	714.019	516.232	735.658	178.577	655.303	178.577	1.87574	8.17e-10	1.2e-07	-	16	25892277	25904773	+	3699	protein_coding	hypothetical protein	-
GLYMA_05G195900	286.566	127.54	247.238	1088.33	220.448	1088.33	-2.30293	8.23e-10	1.21e-07	-	5	38010671	38015701	-	3400	protein_coding	hypothetical protein	-
GLYMA_11G170300	727.437	592.149	350.169	0.992095	556.585	0.992095	9.13216	8.26e-10	1.21e-07	-	11	18242402	18247271	+	2254	protein_coding	hypothetical protein	-
GLYMA_07G021300	686.225	558.746	700.339	193.459	648.436	193.459	1.74503	9.26e-10	1.33e-07	-	7	1658940	1662247	+	2403	protein_coding	hypothetical protein	-
GLYMA_02G260800	3364.99	3529.61	3209.04	1378.02	3367.88	1378.02	1.28924	9.47e-10	1.35e-07	-	2	44714204	44715022	-	731	protein_coding	hypothetical protein	-
GLYMA_05G180600	4517.97	2683.4	4411.93	1148.85	3871.1	1148.85	1.7526	1.07e-09	1.52e-07	-	5	36870768	36875196	+	2049	protein_coding	hypothetical protein	-
GLYMA_06G295700	7603.1	11608.1	8047.84	3020.93	9086.36	3020.93	1.58869	1.08e-09	1.52e-07	-	6	48460473	48468376	+	4020	protein_coding	hypothetical protein	-
GLYMA_11G252200	900.91	788.52	726.576	259.929	805.335	259.929	1.63162	1.13e-09	1.58e-07	-	11	34329876	34332687	-	1680	protein_coding	hypothetical protein	-
GLYMA_19G076500	551.088	465.621	423.836	128.972	480.182	128.972	1.89677	1.14e-09	1.6e-07	-	19	27579157	27580803	-	1647	protein_coding	hypothetical protein	-
GLYMA_15G267000	674.724	483.841	849.69	2341.34	669.418	2341.34	-1.80633	1.14e-09	1.6e-07	-	15	50328608	50333381	-	2061	protein_coding	hypothetical protein	-
GLYMA_05G079700	2617.43	2158.05	2211.01	884.949	2328.83	884.949	1.39601	1.24e-09	1.71e-07	-	5	11307078	11309449	-	1031	protein_coding	hypothetical protein	-
GLYMA_01G191200	526.17	535.465	574.197	165.68	545.277	165.68	1.71853	1.36e-09	1.86e-07	-	1	52585818	52587494	-	1420	protein_coding	hypothetical protein	-
GLYMA_19G112700	664.181	442.34	800.243	2272.89	635.588	2272.89	-1.83829	1.49e-09	2.03e-07	-	19	36695007	36695860	+	854	protein_coding	hypothetical protein	-
GLYMA_14G015800	115.01	126.528	125.133	489.103	122.223	489.103	-2.0009	1.67e-09	2.28e-07	-	14	1138621	1141699	-	2440	protein_coding	hypothetical protein	-
GLYMA_02G290200	89.1326	115.393	75.685	448.427	93.4036	448.427	-2.2636	1.69e-09	2.29e-07	-	2	46979277	47002042	+	6944	protein_coding	hypothetical protein	-
GLYMA_13G037900	1675.31	2190.44	1393.61	549.621	1753.12	549.621	1.67339	1.72e-09	2.32e-07	-	13	11759194	11762687	-	1509	protein_coding	hypothetical protein	-
GLYMA_06G043400	1191.31	898.852	1121.15	355.17	1070.44	355.17	1.59173	1.73e-09	2.33e-07	-	6	3314732	3316570	-	1839	protein_coding	hypothetical protein	-
GLYMA_12G191700	142.804	113.369	131.187	8.92885	129.12	8.92885	3.8544	1.76e-09	2.35e-07	-	12	35324238	35331781	-	2566	protein_coding	hypothetical protein	-
GLYMA_06G078100	468.665	422.096	385.489	115.083	425.417	115.083	1.88639	1.96e-09	2.59e-07	-	6	6046280	6049613	-	2985	protein_coding	hypothetical protein	-
GLYMA_16G179100	265.481	184.224	310.813	968.285	253.506	968.285	-1.93326	1.97e-09	2.6e-07	-	16	33969618	33972333	-	1150	protein_coding	hypothetical protein	-
GLYMA_05G002200	822.32	571.904	625.663	191.474	673.296	191.474	1.81436	2.08e-09	2.72e-07	-	5	170548	171363	+	816	protein_coding	hypothetical protein	-
GLYMA_18G013800	244.396	361.363	207.881	45.6364	271.213	45.6364	2.57097	2.45e-09	3.17e-07	-	18	969920	971154	+	1235	protein_coding	hypothetical protein	-
GLYMA_02G136700	141.845	107.295	194.763	11.9051	147.968	11.9051	3.63557	2.46e-09	3.17e-07	-	2	14134003	14136080	-	1143	protein_coding	hypothetical protein	-
GLYMA_10G223400	1107.93	1841.23	1205.91	4472.36	1385.02	4472.36	-1.69126	3.04e-09	3.86e-07	-	10	45440350	45443915	-	2230	protein_coding	hypothetical protein	-
GLYMA_07G244300	245.354	213.578	271.457	800.621	243.463	800.621	-1.71737	3.1e-09	3.91e-07	-	7	42386941	42393489	+	2965	protein_coding	hypothetical protein	-
GLYMA_12G057800	87.2157	100.21	58.5297	419.656	81.9851	419.656	-2.35554	3.75e-09	4.7e-07	-	12	4197012	4200309	+	3298	protein_coding	hypothetical protein	-
GLYMA_20G115500	1114.64	1460.63	1335.08	3417.77	1303.45	3417.77	-1.39086	3.88e-09	4.84e-07	-	20	35732477	35735054	+	2578	protein_coding	hypothetical protein	-
GLYMA_09G185500	610.51	183.212	687.22	0.992095	493.647	0.992095	8.95892	4.11e-09	5.12e-07	-	9	41059351	41060705	-	1355	protein_coding	hypothetical protein	-
GLYMA_11G003600	134.178	201.432	131.187	636.925	155.599	636.925	-2.03381	4.13e-09	5.12e-07	-	11	268784	270800	+	1147	protein_coding	hypothetical protein	-
GLYMA_03G215300	459.081	596.198	471.265	1477.23	508.848	1477.23	-1.53779	4.18e-09	5.15e-07	-	3	41985486	41987387	+	930	protein_coding	hypothetical protein	-
GLYMA_08G339400	193.6	138.674	149.352	19.8419	160.542	19.8419	3.01685	4.35e-09	5.34e-07	-	8	45583867	45584828	+	594	protein_coding	hypothetical protein	-
GLYMA_11G048200	353.655	367.436	353.197	1015.91	358.096	1015.91	-1.50439	5.25e-09	6.32e-07	-	11	3590708	3594278	-	1454	protein_coding	hypothetical protein	-
GLYMA_18G004900	206.059	207.505	126.142	22.8182	179.902	22.8182	2.97924	5.26e-09	6.32e-07	-	18	384332	386910	+	1258	protein_coding	hypothetical protein	-
GLYMA_02G250700	445.663	268.238	414.754	1305.6	376.218	1305.6	-1.7947	6.07e-09	7.27e-07	-	2	43823094	43828839	+	2906	protein_coding	hypothetical protein	-
GLYMA_09G103400	822.32	1138.75	943.54	2648.89	968.202	2648.89	-1.45219	6.28e-09	7.49e-07	-	9	19118997	19121838	-	1122	protein_coding	hypothetical protein	-
GLYMA_11G235800	250.146	279.373	357.233	64.4862	295.584	64.4862	2.19621	6.53e-09	7.73e-07	-	11	33082048	33087976	+	2447	protein_coding	hypothetical protein	-
GLYMA_13G051200	359.405	360.35	390.535	1040.71	370.097	1040.71	-1.49166	7.24e-09	8.46e-07	-	13	14765641	14767702	+	814	protein_coding	hypothetical protein	-
GLYMA_08G246400	1290.98	1386.74	1190.78	497.04	1289.5	497.04	1.37538	7.92e-09	9.21e-07	-	8	21312765	21316779	-	1723	protein_coding	hypothetical protein	-
GLYMA_10G179400	1037.96	999.061	1031.33	2455.44	1022.79	2455.44	-1.26345	8.33e-09	9.62e-07	-	10	41254802	41257804	-	2278	protein_coding	hypothetical protein	-
GLYMA_04G003200	918.161	1059.79	935.467	2399.88	971.141	2399.88	-1.30529	1.02e-08	1.16e-06	-	4	266857	268299	-	1199	protein_coding	hypothetical protein	-
GLYMA_18G116400	781.108	547.611	841.617	2156.81	723.445	2156.81	-1.57583	1.17e-08	1.33e-06	-	18	14247625	14252903	+	3202	protein_coding	hypothetical protein	-
GLYMA_16G040400	1990.63	1592.22	2071.75	4720.39	1884.87	4720.39	-1.3244	1.19e-08	1.35e-06	-	16	3796321	3797161	-	841	protein_coding	hypothetical protein	-
GLYMA_16G085600	387.2	456.511	386.498	118.059	410.07	118.059	1.79624	1.22e-08	1.38e-06	-	16	10120976	10122362	-	1387	protein_coding	hypothetical protein	-
GLYMA_01G215500	808.902	640.735	944.549	2260.98	798.062	2260.98	-1.50235	1.23e-08	1.38e-06	-	1	54604652	54610266	-	2197	protein_coding	hypothetical protein	-
GLYMA_15G072400	2321.28	3157.11	2850.8	1070.47	2776.4	1070.47	1.3749	1.26e-08	1.41e-06	-	15	5540911	5542834	-	1741	protein_coding	hypothetical protein	-
GLYMA_U030300	68.0474	85.0265	61.5571	343.265	71.5437	343.265	-2.26274	1.47e-08	1.64e-06	-	KZ847140	248754	251755	-	2660	protein_coding	hypothetical protein	-
GLYMA_14G071700	2282.94	2731.98	2154.5	953.403	2389.81	953.403	1.32571	1.52e-08	1.69e-06	-	14	6037810	6041899	+	3003	protein_coding	hypothetical protein	-
GLYMA_11G130600	150.471	171.065	85.7763	10.913	135.771	10.913	3.63724	1.56e-08	1.71e-06	-	11	9965519	9969516	+	1674	protein_coding	hypothetical protein	-
GLYMA_05G056100	946.914	1072.95	973.814	2401.86	997.894	2401.86	-1.26727	1.82e-08	1.99e-06	-	5	5123859	5128473	-	2476	protein_coding	hypothetical protein	-
GLYMA_07G236000	351.738	445.377	371.361	109.13	389.492	109.13	1.83534	1.85e-08	2.01e-06	-	7	41783573	41788799	+	2705	protein_coding	hypothetical protein	-
GLYMA_02G107100	458.122	688.31	484.384	1641.92	543.605	1641.92	-1.59501	1.98e-08	2.14e-06	-	2	10207938	10209946	-	746	protein_coding	hypothetical protein	-
GLYMA_18G062000	399.659	359.338	523.74	1280.79	427.579	1280.79	-1.58288	2.23e-08	2.39e-06	-	18	5646502	5649337	+	1868	protein_coding	hypothetical protein	-
GLYMA_11G139100	1457.75	1233.9	1466.27	548.629	1385.97	548.629	1.33705	2.57e-08	2.73e-06	-	11	10591261	10594144	+	1652	protein_coding	hypothetical protein	-
GLYMA_11G109100	317.235	207.505	277.512	57.5415	267.417	57.5415	2.21681	2.67e-08	2.82e-06	-	11	8322727	8324868	-	1302	protein_coding	hypothetical protein	-
GLYMA_09G238300	3547.09	2253.2	3656.09	1070.47	3152.13	1070.47	1.55812	2.81e-08	2.96e-06	-	9	46047593	46049112	-	776	protein_coding	hypothetical protein	-
GLYMA_05G225900	276.023	249.006	243.201	61.5099	256.077	61.5099	2.05787	2.93e-08	3.08e-06	-	5	40451889	40453150	+	1113	protein_coding	hypothetical protein	-
GLYMA_18G244100	1083.97	836.094	903.174	340.289	941.078	340.289	1.46773	3.07e-08	3.22e-06	-	18	53193558	53202738	-	1467	protein_coding	hypothetical protein	-
GLYMA_06G142900	385.283	702.481	456.128	126.988	514.631	126.988	2.01854	3.16e-08	3.3e-06	-	6	11634918	11636457	-	1540	protein_coding	hypothetical protein	-
GLYMA_08G084800	1046.59	1429.25	1155.46	441.482	1210.43	441.482	1.45497	3.2e-08	3.33e-06	-	8	6378814	6382813	+	1616	protein_coding	Similar to Urease accessory protein G [Source: Projected from Oryza sativa (Os05g0565200)]	-
GLYMA_07G043600	249.188	274.312	172.562	45.6364	232.02	45.6364	2.34612	4.27e-08	4.36e-06	-	7	3614217	3615260	+	957	protein_coding	hypothetical protein	-
GLYMA_05G173100	188.808	226.737	215.955	652.798	210.5	652.798	-1.63318	4.29e-08	4.38e-06	-	5	36273438	36274588	+	1151	protein_coding	hypothetical protein	-
GLYMA_18G106400	190.725	133.613	262.375	769.866	195.571	769.866	-1.97693	4.31e-08	4.38e-06	-	18	11915287	11917551	-	1172	protein_coding	hypothetical protein	-
GLYMA_06G270400	211.81	561.782	304.758	59.5257	359.45	59.5257	2.59378	4.4e-08	4.46e-06	-	6	45961564	45963609	-	2046	protein_coding	hypothetical protein	-
GLYMA_13G110500	1129.01	1180.25	1098.95	463.308	1136.07	463.308	1.294	4.52e-08	4.56e-06	-	13	22404682	22408266	-	1935	protein_coding	hypothetical protein	-
GLYMA_19G030800	179.224	111.344	215.955	680.577	168.841	680.577	-2.01087	4.54e-08	4.57e-06	-	19	3799941	3801335	-	1395	protein_coding	hypothetical protein	-
GLYMA_06G136500	1994.46	2207.65	1686.26	786.731	1962.79	786.731	1.31897	4.57e-08	4.59e-06	-	6	11175164	11177452	-	1810	protein_coding	hypothetical protein	-
GLYMA_05G067100	356.53	398.815	365.306	112.107	373.55	112.107	1.73633	4.59e-08	4.59e-06	-	5	6773832	6777212	+	1677	protein_coding	hypothetical protein	-
GLYMA_10G072700	2574.3	2933.41	3040.52	1235.16	2849.41	1235.16	1.20592	4.6e-08	4.59e-06	-	10	7445560	7453617	-	1693	protein_coding	hypothetical protein	-
GLYMA_20G049800	592.3	816.862	686.211	1851.25	698.458	1851.25	-1.40649	4.61e-08	4.59e-06	-	20	10123385	10129040	+	1296	protein_coding	hypothetical protein	-
GLYMA_13G272500	38.3366	19.2322	28.2557	217.269	28.6082	217.269	-2.92254	4.82e-08	4.78e-06	-	13	37446151	37449812	-	1877	protein_coding	hypothetical protein	-
GLYMA_08G283700	5124.64	5686.65	4798.43	2329.44	5203.24	2329.44	1.15942	5.14e-08	5.09e-06	-	8	39025179	39041971	-	5848	protein_coding	hypothetical protein	-
GLYMA_04G089700	157.18	148.796	151.37	24.8024	152.449	24.8024	2.61986	5.23e-08	5.16e-06	-	4	7821056	7827386	-	2308	protein_coding	hypothetical protein	-
GLYMA_19G213200	543.421	767.263	583.279	1730.21	631.321	1730.21	-1.45473	5.33e-08	5.24e-06	-	19	46662997	46665022	+	1060	protein_coding	hypothetical protein	-
GLYMA_13G365700	467.706	481.817	464.201	157.743	471.242	157.743	1.57887	5.49e-08	5.38e-06	-	13	45171363	45172616	-	1186	protein_coding	hypothetical protein	-
GLYMA_11G236100	184.974	147.784	185.681	30.7549	172.813	30.7549	2.49052	5.64e-08	5.51e-06	-	11	33098885	33107052	+	1845	protein_coding	hypothetical protein	-
GLYMA_09G205300	941.163	563.807	770.978	231.158	758.649	231.158	1.7148	6.07e-08	5.91e-06	-	9	42934678	42937102	+	1510	protein_coding	hypothetical protein	-
GLYMA_07G028300	766.732	603.283	659.973	238.103	676.663	238.103	1.50705	6.4e-08	6.21e-06	-	7	2268355	2277799	-	3534	protein_coding	hypothetical protein	-
GLYMA_11G068600	32.5861	52.6355	21.1918	257.945	35.4711	257.945	-2.86298	6.48e-08	6.26e-06	-	11	5145218	5153335	-	4048	protein_coding	hypothetical protein	-
GLYMA_13G333100	419.786	278.361	407.69	96.2332	368.612	96.2332	1.93775	6.63e-08	6.39e-06	-	13	42710256	42711669	+	1125	protein_coding	hypothetical protein	-
GLYMA_08G249900	363.239	272.287	303.749	906.775	313.092	906.775	-1.53373	6.85e-08	6.56e-06	-	8	21840291	21842869	-	1762	protein_coding	hypothetical protein	-
GLYMA_11G035200	1720.35	1625.63	1711.49	735.142	1685.82	735.142	1.19738	7.37e-08	7.04e-06	-	11	2548970	2555861	-	2408	protein_coding	hypothetical protein	-
GLYMA_17G231000	742.771	690.334	1013.17	2219.32	815.425	2219.32	-1.44458	7.4e-08	7.05e-06	-	17	38609856	38610552	-	697	protein_coding	hypothetical protein	-
GLYMA_14G087600	645.971	809.776	660.982	251	705.577	251	1.49099	7.44e-08	7.07e-06	-	14	7850409	7854715	-	1840	protein_coding	hypothetical protein	-
GLYMA_06G178300	207.976	255.079	229.073	687.522	230.71	687.522	-1.57566	8.27e-08	7.82e-06	-	6	15094915	15096274	+	1360	protein_coding	hypothetical protein	-
GLYMA_17G096600	1080.13	1065.87	1252.33	2630.04	1132.78	2630.04	-1.21527	9.14e-08	8.62e-06	-	17	7605112	7607005	+	1215	protein_coding	hypothetical protein	-
novel.760	119.802	207.505	113.023	17.8577	146.777	17.8577	3.03857	1.07e-07	1.01e-05	-	8	630649	633111	-	1479	-	- && - && PF13456:Reverse transcriptase-like	-
GLYMA_11G134200	2301.15	2541.68	2258.44	1057.57	2367.09	1057.57	1.16234	1.09e-07	1.02e-05	-	11	10256189	10257197	+	1009	protein_coding	hypothetical protein	-
GLYMA_11G055200	339.279	272.287	344.114	892.885	318.56	892.885	-1.48672	1.1e-07	1.03e-05	-	11	4163221	4164137	-	917	protein_coding	hypothetical protein	-
GLYMA_11G229500	128.428	128.552	166.507	490.095	141.162	490.095	-1.79603	1.12e-07	1.04e-05	-	11	32490484	32499116	+	4469	protein_coding	hypothetical protein	-
GLYMA_02G255500	778.233	1131.66	832.535	2420.71	914.143	2420.71	-1.40511	1.12e-07	1.04e-05	-	2	44240358	44242714	-	1358	protein_coding	hypothetical protein	-
GLYMA_13G118300	292.316	409.949	400.626	103.178	367.631	103.178	1.83275	1.16e-07	1.06e-05	-	13	23111190	23112887	-	1261	protein_coding	hypothetical protein	-
GLYMA_17G066200	1886.16	2497.15	1920.38	847.249	2101.23	847.249	1.31031	1.2e-07	1.09e-05	-	17	5104105	5116948	+	9578	protein_coding	hypothetical protein	-
GLYMA_09G138300	266.439	286.458	224.028	65.4783	258.975	65.4783	1.98377	1.22e-07	1.1e-05	-	9	34373735	34384854	-	1764	protein_coding	hypothetical protein	-
GLYMA_20G130400	1230.6	1014.24	1152.43	2622.11	1132.43	2622.11	-1.21121	1.27e-07	1.14e-05	-	20	37120058	37135456	+	6921	protein_coding	hypothetical protein	-
GLYMA_05G234800	727.437	1007.16	843.635	2167.73	859.41	2167.73	-1.33496	1.36e-07	1.22e-05	-	5	41172014	41173823	+	1176	protein_coding	hypothetical protein	-
GLYMA_20G031200	93.9246	116.405	76.6941	3.96838	95.6747	3.96838	4.59143	1.46e-07	1.3e-05	-	20	3796168	3798319	+	832	protein_coding	hypothetical protein	-
GLYMA_14G211000	454.289	465.621	410.717	149.806	443.542	149.806	1.56601	1.65e-07	1.43e-05	IDH1	14	47592207	47597473	+	2406	protein_coding	hypothetical protein	-
GLYMA_08G184300	42.1702	79.9654	43.3927	304.573	55.1761	304.573	-2.46595	1.72e-07	1.49e-05	-	8	14784345	14786953	+	1110	protein_coding	hypothetical protein	-
GLYMA_11G116800	106.384	125.515	95.8677	401.798	109.256	401.798	-1.87892	1.74e-07	1.5e-05	-	11	8886580	8891820	+	2899	protein_coding	hypothetical protein	-
GLYMA_12G109600	717.853	451.45	750.795	192.466	640.033	192.466	1.73368	1.74e-07	1.5e-05	-	12	10403574	10408026	+	2526	protein_coding	hypothetical protein	-
GLYMA_08G334000	3615.14	4005.36	3570.31	1735.17	3730.27	1735.17	1.10418	1.76e-07	1.51e-05	-	8	45142287	45150500	+	3620	protein_coding	hypothetical protein	-
GLYMA_08G255000	255.897	336.057	266.411	817.486	286.122	817.486	-1.51487	1.86e-07	1.59e-05	-	8	22565075	22569279	-	1599	protein_coding	hypothetical protein	-
GLYMA_07G125600	368.99	299.617	298.703	93.2569	322.437	93.2569	1.79004	1.86e-07	1.59e-05	-	7	15001863	15003239	-	1045	protein_coding	hypothetical protein	-
GLYMA_17G128400	92.0078	112.356	54.4932	401.798	86.2858	401.798	-2.21909	1.93e-07	1.64e-05	-	17	10267423	10270869	-	1958	protein_coding	hypothetical protein	-
GLYMA_01G230900	84.3405	69.8432	71.6485	312.51	75.2774	312.51	-2.05298	2.03e-07	1.72e-05	-	1	55809784	55813341	+	1022	protein_coding	hypothetical protein	-
GLYMA_12G150500	209.893	487.89	172.562	43.6522	290.115	43.6522	2.73218	2.1e-07	1.77e-05	-	12	21612166	21614478	-	1034	protein_coding	hypothetical protein	-
GLYMA_20G130200	71.8811	54.6599	80.7307	306.557	69.0906	306.557	-2.14933	2.34e-07	1.95e-05	-	20	37106093	37108629	-	1579	protein_coding	hypothetical protein	-
GLYMA_13G356000	212.768	103.246	239.165	767.882	185.06	767.882	-2.0525	2.42e-07	2e-05	-	13	44442689	44444217	+	1157	protein_coding	hypothetical protein	-
GLYMA_17G261500	192.641	202.444	266.411	674.625	220.499	674.625	-1.61367	2.45e-07	2.02e-05	-	17	41526584	41534998	-	2112	protein_coding	hypothetical protein	-
GLYMA_14G017100	587.508	563.807	791.161	1689.54	647.492	1689.54	-1.38381	2.53e-07	2.08e-05	-	14	1229583	1236592	-	2934	protein_coding	hypothetical protein	-
GLYMA_05G233400	252.063	318.849	298.703	81.3518	289.872	81.3518	1.83287	2.59e-07	2.11e-05	-	5	41058365	41063472	-	2810	protein_coding	hypothetical protein	-
GLYMA_07G212800	2912.62	2320.01	3455.27	7046.85	2895.97	7046.85	-1.28293	2.59e-07	2.11e-05	-	7	38482588	38486164	-	2344	protein_coding	hypothetical protein	-
GLYMA_15G039100	588.467	430.194	516.676	171.632	511.779	171.632	1.57644	2.65e-07	2.14e-05	-	15	3078440	3081975	-	2181	protein_coding	hypothetical protein	-
GLYMA_08G003500	92.0078	51.6232	97.8859	370.051	80.5057	370.051	-2.19988	2.66e-07	2.15e-05	-	8	263110	268336	-	2300	protein_coding	hypothetical protein	-
GLYMA_01G222100	876.949	1270.34	993.996	2628.06	1047.09	2628.06	-1.32777	2.72e-07	2.19e-05	-	1	55102232	55104146	-	993	protein_coding	hypothetical protein	-
GLYMA_13G088700	2401.79	1223.77	1976.89	599.225	1867.48	599.225	1.64004	2.74e-07	2.2e-05	-	13	20296948	20300209	-	1331	protein_coding	hypothetical protein	-
GLYMA_11G061100	769.607	895.815	627.681	274.81	764.368	274.81	1.47583	2.76e-07	2.21e-05	-	11	4581120	4582200	+	527	protein_coding	hypothetical protein	-
GLYMA_02G270200	1544.96	901.888	1774.06	4281.88	1406.97	4281.88	-1.6056	2.81e-07	2.24e-05	-	2	45429387	45432301	+	961	protein_coding	hypothetical protein	-
GLYMA_14G189400	1614.93	1910.06	1749.84	3824.53	1758.28	3824.53	-1.12119	2.92e-07	2.31e-05	-	14	45416092	45419126	-	1697	protein_coding	hypothetical protein	-
GLYMA_08G076400	847.239	844.192	1099.96	356.162	930.462	356.162	1.38532	2.96e-07	2.33e-05	-	8	5820082	5823926	+	3100	protein_coding	hypothetical protein	-
GLYMA_16G046500	440.871	504.086	381.452	1144.88	442.136	1144.88	-1.37265	2.97e-07	2.33e-05	-	16	4427265	4428578	-	699	protein_coding	hypothetical protein	-
GLYMA_17G029000	168.681	172.077	198.799	38.6917	179.853	38.6917	2.21656	3.05e-07	2.39e-05	-	17	2147897	2150720	-	2824	protein_coding	hypothetical protein	-
GLYMA_18G103500	519.461	298.605	629.699	1627.04	482.588	1627.04	-1.75326	3.05e-07	2.39e-05	-	18	11234541	11236613	+	2073	protein_coding	hypothetical protein	-
GLYMA_09G071800	1113.68	880.632	984.914	399.814	993.075	399.814	1.31271	3.2e-07	2.5e-05	-	9	7391514	7392890	-	1147	protein_coding	hypothetical protein	-
GLYMA_13G136400	1083.97	1602.34	1233.16	3257.05	1306.49	3257.05	-1.31801	3.38e-07	2.62e-05	-	13	24904402	24907099	-	1616	protein_coding	hypothetical protein	-
GLYMA_02G039000	385.283	296.581	363.288	106.154	348.384	106.154	1.71474	3.38e-07	2.62e-05	-	2	3642307	3645752	+	3305	protein_coding	hypothetical protein	-
GLYMA_05G138700	481.124	353.265	349.16	120.043	394.516	120.043	1.71691	3.49e-07	2.7e-05	-	5	33110957	33114085	-	1906	protein_coding	hypothetical protein	-
GLYMA_18G226200	284.649	350.228	233.11	76.3913	289.329	76.3913	1.92117	3.51e-07	2.71e-05	-	18	51454812	51459765	-	1936	protein_coding	hypothetical protein	-
GLYMA_15G048200	37.3782	73.8921	35.3197	283.739	48.8633	283.739	-2.53904	3.63e-07	2.79e-05	-	15	3812816	3815263	+	1117	protein_coding	hypothetical protein	-
GLYMA_02G068100	575.049	271.275	584.288	113.099	476.871	113.099	2.07623	3.67e-07	2.81e-05	-	2	6001135	6002399	-	1265	protein_coding	hypothetical protein	-
GLYMA_18G041100	420.744	293.544	492.457	113.099	402.248	113.099	1.83059	3.76e-07	2.87e-05	-	18	3470598	3474961	+	1710	protein_coding	hypothetical protein	-
GLYMA_15G195500	492.625	658.955	556.032	1423.66	569.204	1423.66	-1.32283	3.82e-07	2.91e-05	-	15	22368017	22369973	+	725	protein_coding	hypothetical protein	-
GLYMA_07G067500	507.001	343.143	432.918	132.941	427.687	132.941	1.68609	3.9e-07	2.96e-05	-	7	6085336	6090387	+	1974	protein_coding	hypothetical protein	-
GLYMA_17G118200	321.069	334.033	364.297	109.13	339.8	109.13	1.63851	4.73e-07	3.55e-05	-	17	9337443	9339028	-	1586	protein_coding	hypothetical protein	-
GLYMA_11G252100	154.305	58.7088	125.133	8.92885	112.715	8.92885	3.65882	4.76e-07	3.57e-05	-	11	34327250	34328609	+	1360	protein_coding	hypothetical protein	-
GLYMA_17G048100	506.043	238.884	393.562	91.2727	379.496	91.2727	2.05625	4.94e-07	3.69e-05	-	17	3642102	3647663	-	2531	protein_coding	hypothetical protein	-
GLYMA_16G012200	611.469	788.52	640.8	1633.98	680.263	1633.98	-1.2644	5.46e-07	4.06e-05	-	16	1034839	1036944	+	1276	protein_coding	hypothetical protein	-
GLYMA_15G074800	321.069	204.468	228.064	61.5099	251.201	61.5099	2.03051	6.02e-07	4.45e-05	-	15	5733950	5736407	+	1107	protein_coding	hypothetical protein	-
GLYMA_02G132100	3408.12	3125.74	3591.51	6929.78	3375.12	6929.78	-1.03786	6.37e-07	4.7e-05	-	2	13635757	13639351	+	2309	protein_coding	hypothetical protein	-
GLYMA_14G098200	332.57	421.084	378.425	124.012	377.36	124.012	1.60522	6.45e-07	4.75e-05	-	14	9296701	9299603	+	2090	protein_coding	hypothetical protein	-
GLYMA_19G147200	209.893	74.9043	84.7672	9.92095	123.188	9.92095	3.6354	6.76e-07	4.96e-05	GMPM1	19	40809155	40810570	-	870	protein_coding	hypothetical protein	-
GLYMA_17G143200	821.361	1120.53	849.69	2237.17	930.526	2237.17	-1.2657	7.05e-07	5.15e-05	-	17	11635263	11637805	-	1057	protein_coding	hypothetical protein	-
GLYMA_10G061300	1090.68	871.522	1119.13	2357.22	1027.11	2357.22	-1.19842	7.06e-07	5.15e-05	-	10	5761049	5762514	+	1293	protein_coding	hypothetical protein	-
GLYMA_17G230500	732.229	419.059	617.59	184.53	589.626	184.53	1.67623	7.18e-07	5.23e-05	-	17	38559031	38560317	+	578	protein_coding	hypothetical protein	-
GLYMA_19G151700	59.4217	65.7943	30.274	277.787	51.83	277.787	-2.42149	7.25e-07	5.27e-05	-	19	41226644	41229093	-	1965	protein_coding	hypothetical protein	-
GLYMA_02G112400	1778.82	1163.04	1934.51	596.249	1625.46	596.249	1.44691	7.44e-07	5.4e-05	-	2	10905625	10907687	-	1265	protein_coding	hypothetical protein	-
GLYMA_06G018400	87.2157	96.1609	80.7307	324.415	88.0358	324.415	-1.88175	7.46e-07	5.4e-05	-	6	1387679	1395772	+	2867	protein_coding	hypothetical protein	-
GLYMA_08G150800	581.758	377.558	798.224	1860.18	585.847	1860.18	-1.66683	7.51e-07	5.43e-05	-	8	11615804	11620216	-	1981	protein_coding	hypothetical protein	-
GLYMA_03G241300	366.114	518.257	431.909	1136.94	438.76	1136.94	-1.37399	7.75e-07	5.58e-05	-	3	43961029	43963309	+	1351	protein_coding	hypothetical protein	-
GLYMA_18G002800	2873.33	2923.29	3216.11	1444.49	3004.24	1444.49	1.05642	7.8e-07	5.6e-05	-	18	236356	239990	-	1865	protein_coding	hypothetical protein	-
novel.189	35.4613	16.1955	18.1644	179.569	23.2738	179.569	-2.94413	8.34e-07	5.96e-05	-	13	36628740	36630081	-	1342	-	- && - && -	-
GLYMA_11G114300	137.053	157.906	124.123	443.466	139.694	443.466	-1.66666	8.5e-07	6.05e-05	-	11	8729787	8734082	-	2263	protein_coding	hypothetical protein	-
GLYMA_02G275500	783.983	751.067	805.288	329.376	780.113	329.376	1.24396	8.82e-07	6.25e-05	-	2	45852044	45856750	+	4451	protein_coding	hypothetical protein	-
GLYMA_10G211100	144.721	145.76	150.361	29.7628	146.947	29.7628	2.30367	9.24e-07	6.54e-05	-	10	44354525	44355240	+	716	protein_coding	hypothetical protein	-
GLYMA_08G024600	493.584	461.572	487.411	181.553	480.856	181.553	1.40526	9.4e-07	6.64e-05	-	8	1945372	1948067	-	1825	protein_coding	hypothetical protein	-
GLYMA_09G143000	182.099	191.31	117.059	0.992095	163.489	0.992095	7.36471	9.72e-07	6.84e-05	-	9	35525384	35528369	+	1288	protein_coding	hypothetical protein	-
GLYMA_06G023400	246.313	142.723	272.466	46.6285	220.501	46.6285	2.24174	1.03e-06	7.22e-05	-	6	1749807	1751040	-	1234	protein_coding	hypothetical protein	-
GLYMA_20G168100	1555.51	2045.7	1478.38	3901.91	1693.19	3901.91	-1.20449	1.05e-06	7.37e-05	-	20	40589632	40607456	+	16504	protein_coding	hypothetical protein	-
GLYMA_14G061100	2803.36	4480.09	3119.23	8554.83	3467.56	8554.83	-1.30288	1.15e-06	7.96e-05	-	14	4945081	4947416	+	1430	protein_coding	hypothetical protein	-
GLYMA_03G181300	160.055	187.261	203.845	43.6522	183.72	43.6522	2.07306	1.2e-06	8.29e-05	-	3	39307466	39311780	-	1168	protein_coding	hypothetical protein	-
GLYMA_02G228100	26.8356	12.1466	30.274	175.601	23.0854	175.601	-2.92597	1.25e-06	8.61e-05	-	2	41497139	41503001	-	2697	protein_coding	hypothetical protein	-
novel.869	556.839	479.792	467.229	188.498	501.287	188.498	1.41128	1.26e-06	8.62e-05	-	KZ847133	3097972	3102723	-	2409	-	- && Q9FFZ1.1 RecName: Full=Pheophytinase, chloroplastic; AltName: Full=Pheophytin pheophorbide hydrolase; AltName: Full=Protein CO-REGULATED WITH NYE1; Flags: Precursor && -	-
GLYMA_11G013200	1263.19	1291.59	1206.92	576.407	1253.9	576.407	1.12127	1.26e-06	8.62e-05	-	11	916689	922046	+	2500	protein_coding	hypothetical protein	-
GLYMA_05G128500	285.608	121.466	188.708	35.7154	198.594	35.7154	2.47594	1.31e-06	8.94e-05	-	5	32179066	32182733	+	1018	protein_coding	hypothetical protein	-
GLYMA_02G182400	71.8811	71.8676	108.986	331.36	84.245	331.36	-1.97633	1.38e-06	9.35e-05	-	2	31236115	31240230	-	2503	protein_coding	hypothetical protein	-
GLYMA_01G171900	944.038	939.34	992.987	427.593	958.789	427.593	1.16496	1.47e-06	9.88e-05	-	1	50912520	50915454	-	2049	protein_coding	hypothetical protein	-
GLYMA_07G014600	4678.98	4381.9	6182.96	2247.1	5081.28	2247.1	1.17711	1.53e-06	0.000102215	-	7	1152566	1156127	+	1078	protein_coding	hypothetical protein	-
GLYMA_03G070200	746.605	935.291	854.736	353.186	845.544	353.186	1.2593	1.55e-06	0.000103464	-	3	16215981	16222596	-	1823	protein_coding	hypothetical protein	-
GLYMA_19G228000	385.283	374.521	412.736	140.877	390.847	140.877	1.47214	1.56e-06	0.000103762	-	19	47930256	47930804	-	549	protein_coding	hypothetical protein	-
GLYMA_18G241800	391.033	328.972	399.617	128.972	373.207	128.972	1.53302	1.61e-06	0.000106169	-	18	53027014	53030842	+	1730	protein_coding	hypothetical protein	-
GLYMA_13G161500	488.791	402.864	486.402	1092.3	459.352	1092.3	-1.24954	1.63e-06	0.000107285	-	13	27703547	27706641	-	1737	protein_coding	hypothetical protein	-
GLYMA_04G228400	2107.55	2667.2	1969.83	992.095	2248.19	992.095	1.18018	1.64e-06	0.00010769	-	4	49767720	49769824	+	1348	protein_coding	hypothetical protein	-
GLYMA_13G126400	732.229	1237.95	710.43	2501.07	893.535	2501.07	-1.48511	1.65e-06	0.000108098	-	13	23974970	23976380	-	810	protein_coding	hypothetical protein	-
GLYMA_04G049900	512.752	416.023	508.603	177.585	479.126	177.585	1.43203	1.68e-06	0.000109892	-	4	4053521	4058637	+	2005	protein_coding	hypothetical protein	-
GLYMA_08G081700	1509.5	1234.91	1480.4	631.964	1408.27	631.964	1.15608	1.68e-06	0.000109892	-	8	6174443	6177152	-	2197	protein_coding	hypothetical protein	-
GLYMA_04G196400	226.186	204.468	237.146	62.502	222.6	62.502	1.83253	1.7e-06	0.000109892	-	4	46830962	46835759	-	2511	protein_coding	hypothetical protein	-
GLYMA_03G213300	123.635	49.5988	82.7489	2.97628	85.3277	2.97628	4.84246	1.87e-06	0.000119223	-	3	41861902	41863377	+	1476	protein_coding	TSPO [Source:Projected from Arabidopsis thaliana (AT2G47770) UniProtKB/TrEMBL;Acc:A0A178W1Q1]	-
GLYMA_18G020600	144.721	105.271	184.671	0.992095	144.888	0.992095	7.19026	1.92e-06	0.00012155	-	18	1504194	1504759	-	566	protein_coding	hypothetical protein	-
GLYMA_04G083900	268.356	231.798	250.265	75.3992	250.14	75.3992	1.7303	1.97e-06	0.000124174	-	4	7074881	7078415	+	1395	protein_coding	hypothetical protein	-
GLYMA_18G142500	1133.8	1467.72	1124.17	529.779	1241.9	529.779	1.229	1.97e-06	0.000124482	-	18	22374882	22395227	+	5077	protein_coding	hypothetical protein	-
GLYMA_07G004900	429.37	516.232	410.717	1080.39	452.106	1080.39	-1.25694	1.99e-06	0.000125114	-	7	381507	384695	-	2926	protein_coding	hypothetical protein	-
GLYMA_11G006600	1054.26	1540.6	1103.99	2934.62	1232.95	2934.62	-1.25118	2e-06	0.000125396	-	11	463753	466025	+	1073	protein_coding	hypothetical protein	-
GLYMA_10G076400	437.037	700.456	479.338	1433.58	538.944	1433.58	-1.4117	2.06e-06	0.000128393	-	10	7957604	7959326	+	1723	protein_coding	hypothetical protein	-
GLYMA_13G240900	296.15	262.165	351.178	784.747	303.165	784.747	-1.37216	2.14e-06	0.000133529	-	13	35076717	35079359	-	1863	protein_coding	hypothetical protein	-
GLYMA_06G005900	909.536	774.348	922.348	374.02	868.744	374.02	1.21588	2.16e-06	0.000134198	-	6	474758	478718	-	1616	protein_coding	hypothetical protein	-
GLYMA_17G226500	527.128	649.845	561.078	229.174	579.351	229.174	1.33784	2.21e-06	0.0001372	-	17	38091013	38093234	-	1221	protein_coding	hypothetical protein	-
GLYMA_07G166400	715.936	1078.01	678.138	296.636	824.029	296.636	1.47387	2.24e-06	0.00013887	-	7	26039116	26041746	+	1009	protein_coding	CRR3 [Source:Projected from Arabidopsis thaliana (AT2G01590) UniProtKB/TrEMBL;Acc:A0A178VVT4]	-
GLYMA_19G232500	158.138	194.346	167.516	495.055	173.334	495.055	-1.51438	2.26e-06	0.000139409	-	19	48265550	48271467	-	2273	protein_coding	hypothetical protein	-
GLYMA_08G045100	338.32	518.257	390.535	1091.3	415.704	1091.3	-1.39279	2.26e-06	0.000139409	-	8	3575179	3577135	-	1218	protein_coding	hypothetical protein	-
GLYMA_15G092700	971.832	951.487	867.855	1960.38	930.391	1960.38	-1.07516	2.3e-06	0.000141538	-	15	7187504	7190396	+	1967	protein_coding	hypothetical protein	-
GLYMA_12G224000	113.093	60.7332	65.5937	2.97628	79.8066	2.97628	4.74599	2.35e-06	0.000144019	-	12	38340720	38343796	-	3077	protein_coding	hypothetical protein	-
GLYMA_08G346500	634.471	786.495	693.275	1570.49	704.747	1570.49	-1.1562	2.35e-06	0.000144019	-	8	46138146	46140731	-	1236	protein_coding	hypothetical protein	-
GLYMA_10G022600	76.6732	66.8065	59.5389	265.881	67.6729	265.881	-1.97345	2.36e-06	0.000144505	-	10	1957124	1963710	-	6587	protein_coding	hypothetical protein	-
GLYMA_11G209200	710.185	983.878	570.16	1990.14	754.741	1990.14	-1.3989	2.37e-06	0.000144781	-	11	30063770	30065301	-	730	protein_coding	hypothetical protein	-
GLYMA_19G124500	752.356	722.725	637.772	295.644	704.284	295.644	1.25239	2.38e-06	0.000145158	-	19	38266633	38276780	+	3369	protein_coding	hypothetical protein	-
GLYMA_04G051900	141.845	104.259	143.297	23.8103	129.8	23.8103	2.44691	2.41e-06	0.000146306	-	4	4204292	4205760	-	1298	protein_coding	hypothetical protein	-
GLYMA_09G062900	1685.85	1682.31	2023.31	836.336	1797.16	836.336	1.10352	2.44e-06	0.000147781	-	9	6004419	6011041	+	3515	protein_coding	hypothetical protein	-
GLYMA_08G176900	167.723	251.031	154.397	594.265	191.05	594.265	-1.63754	2.57e-06	0.000154744	-	8	14182406	14184675	+	2270	protein_coding	hypothetical protein	-
GLYMA_17G106600	721.686	528.379	645.845	246.04	631.97	246.04	1.36117	2.62e-06	0.00015717	-	17	8385494	8387269	+	1776	protein_coding	hypothetical protein	-
GLYMA_16G177900	251.105	102.234	212.927	33.7312	188.755	33.7312	2.48492	2.65e-06	0.000159121	-	16	33896632	33897993	-	959	protein_coding	hypothetical protein	-
GLYMA_07G208700	161.014	288.483	226.046	54.5652	225.181	54.5652	2.04446	2.67e-06	0.000159593	-	7	37858748	37860831	+	1149	protein_coding	hypothetical protein	-
GLYMA_18G259400	1148.18	1238.96	1033.35	515.889	1140.16	515.889	1.14411	2.7e-06	0.000161141	-	18	54518723	54520581	+	785	protein_coding	hypothetical protein	-
GLYMA_12G217300	1986.79	1404.96	1942.58	760.937	1778.11	760.937	1.22457	2.72e-06	0.000162342	-	12	37694663	37696709	+	2047	protein_coding	hypothetical protein	-
GLYMA_11G223000	85.2989	37.4521	51.4658	284.731	58.0723	284.731	-2.29154	2.78e-06	0.000164928	-	11	31811698	31818132	+	2091	protein_coding	hypothetical protein	-
GLYMA_02G200300	645.013	789.532	709.421	1573.46	714.655	1573.46	-1.13879	2.78e-06	0.000164928	-	2	38361258	38362577	-	1320	protein_coding	hypothetical protein	-
GLYMA_11G146800	584.633	601.259	567.133	1272.86	584.342	1272.86	-1.12319	2.8e-06	0.000166149	-	11	11313825	11318478	+	2348	protein_coding	hypothetical protein	-
GLYMA_05G143000	174.431	193.334	193.754	49.6047	187.173	49.6047	1.91564	3.02e-06	0.000178157	-	5	33649628	33650544	+	917	protein_coding	hypothetical protein	-
GLYMA_14G073200	335.445	298.605	338.06	112.107	324.037	112.107	1.53137	3.03e-06	0.000178337	-	14	6151199	6153371	-	877	protein_coding	hypothetical protein	-
GLYMA_08G143500	719.769	702.481	672.083	302.589	698.111	302.589	1.20614	3.1e-06	0.000181967	-	8	10949673	10956219	-	2885	protein_coding	hypothetical protein	-
GLYMA_12G181400	153.346	240.908	114.032	599.225	169.429	599.225	-1.82272	3.1e-06	0.000181967	-	12	34193664	34197110	-	1454	protein_coding	hypothetical protein	-
GLYMA_18G039100	660.348	610.369	534.841	244.055	601.852	244.055	1.30235	3.12e-06	0.000182579	-	18	3159282	3163466	-	1643	protein_coding	hypothetical protein	-
GLYMA_08G320400	1527.71	1488.98	1554.07	740.103	1523.58	740.103	1.04168	3.2e-06	0.000186578	-	8	43934176	43935647	+	994	protein_coding	hypothetical protein	-
GLYMA_13G238500	367.073	126.528	177.607	38.6917	223.736	38.6917	2.5325	3.25e-06	0.0001892	-	13	34884907	34887253	-	1381	protein_coding	hypothetical protein	-
GLYMA_05G233500	432.245	619.479	556.032	198.419	535.919	198.419	1.43317	3.27e-06	0.000190187	-	5	41066769	41067350	-	582	protein_coding	hypothetical protein	-
GLYMA_15G256500	575.049	643.772	546.95	242.071	588.59	242.071	1.28179	3.46e-06	0.000200744	-	15	48585830	48587682	+	1533	protein_coding	hypothetical protein	-
GLYMA_17G234000	32.5861	51.6232	35.3197	201.395	39.843	201.395	-2.33878	3.55e-06	0.000205022	-	17	38950919	38952567	-	1331	protein_coding	hypothetical protein	-
GLYMA_08G098100	544.38	541.538	513.649	1161.74	533.189	1161.74	-1.12353	4.11e-06	0.000233623	-	8	7516136	7520314	-	4179	protein_coding	hypothetical protein	-
GLYMA_11G092900	138.012	209.53	182.653	521.842	176.731	521.842	-1.56277	4.18e-06	0.000236841	-	11	7042512	7045526	-	1187	protein_coding	hypothetical protein	-
GLYMA_15G056100	79.5484	89.0754	33.3014	327.391	67.3084	327.391	-2.28155	4.23e-06	0.000238406	-	15	4379492	4381950	-	2459	protein_coding	hypothetical protein	-
GLYMA_10G150500	437.037	344.155	381.452	140.877	387.548	140.877	1.46019	4.24e-06	0.000238435	-	10	38580404	38584543	+	2899	protein_coding	hypothetical protein	-
GLYMA_08G139800	121.719	209.53	165.498	35.7154	165.582	35.7154	2.21231	4.32e-06	0.000241969	-	8	10701951	10702987	-	1037	protein_coding	hypothetical protein	-
GLYMA_05G154700	453.33	417.035	515.667	178.577	462.011	178.577	1.37136	4.45e-06	0.00024861	-	5	34789894	34792646	-	915	protein_coding	hypothetical protein	-
GLYMA_04G011000	264.522	183.212	215.955	61.5099	221.23	61.5099	1.84711	4.53e-06	0.000251883	-	4	856246	857570	-	1325	protein_coding	hypothetical protein	-
GLYMA_01G167700	288.483	481.817	289.621	104.17	353.307	104.17	1.76169	4.53e-06	0.000251883	-	1	50530240	50531768	-	1529	protein_coding	hypothetical protein	-
GLYMA_16G211700	1293.86	1191.38	1498.56	2774.89	1327.94	2774.89	-1.06326	4.54e-06	0.000251883	-	16	37046677	37047788	+	1112	protein_coding	hypothetical protein	-
GLYMA_04G087800	145.679	107.295	149.352	414.696	134.109	414.696	-1.62829	4.62e-06	0.000255533	-	4	7517593	7519983	-	2055	protein_coding	hypothetical protein	-
GLYMA_10G039900	671.849	979.829	644.836	1871.09	765.505	1871.09	-1.28955	4.66e-06	0.000257259	-	10	3528125	3529563	-	704	protein_coding	hypothetical protein	-
GLYMA_06G242900	5188.86	4252.34	4348.36	2286.78	4596.52	2286.78	1.00726	4.78e-06	0.000263491	-	6	40400010	40401469	-	936	protein_coding	hypothetical protein	-
novel.338	199.35	312.776	189.717	691.49	233.948	691.49	-1.56392	4.86e-06	0.000266312	-	18	1915300	1915803	+	418	-	- && - && PF05162:Ribosomal protein L41	-
GLYMA_03G026000	76.6732	109.32	138.251	15.8735	108.081	15.8735	2.76671	4.89e-06	0.000267262	-	3	2813567	2814916	+	1079	protein_coding	hypothetical protein	-
GLYMA_01G190900	612.427	316.825	661.991	1589.34	530.414	1589.34	-1.58305	5e-06	0.000272164	-	1	52555621	52557449	-	1128	protein_coding	hypothetical protein	-
GLYMA_09G019800	1116.55	863.424	1085.83	448.427	1021.93	448.427	1.18846	5.01e-06	0.000272199	-	9	1540660	1547761	+	1263	protein_coding	hypothetical protein	-
GLYMA_09G198200	958.415	664.016	1145.37	344.257	922.599	344.257	1.42226	5.04e-06	0.000273503	-	9	42267017	42278973	+	6902	protein_coding	hypothetical protein	-
GLYMA_09G008100	856.823	791.556	998.033	386.917	882.137	386.917	1.18895	5.16e-06	0.000279521	-	9	627003	628755	-	1308	protein_coding	hypothetical protein	-
GLYMA_19G020000	1809.49	1598.3	1850.75	855.186	1752.84	855.186	1.03542	5.4e-06	0.000290952	-	19	2135278	2138545	+	2169	protein_coding	hypothetical protein	-
GLYMA_13G318200	720.728	780.422	674.101	1532.79	725.084	1532.79	-1.07996	5.41e-06	0.000290975	-	13	41265115	41266746	+	772	protein_coding	hypothetical protein	-
GLYMA_01G124700	118.843	65.7943	104.95	354.178	96.5292	354.178	-1.87449	5.45e-06	0.000292684	-	1	43008183	43010029	+	1847	protein_coding	hypothetical protein	-
GLYMA_11G031800	326.819	364.399	420.809	133.933	370.676	133.933	1.46842	5.48e-06	0.000293782	-	11	2330822	2334364	-	1717	protein_coding	hypothetical protein	-
GLYMA_16G058900	249.188	410.961	340.078	895.862	333.409	895.862	-1.42651	5.63e-06	0.000300013	-	16	5770163	5771825	-	1586	protein_coding	hypothetical protein	-
GLYMA_08G339500	115.01	97.1731	77.7033	13.8893	96.6287	13.8893	2.799	5.76e-06	0.0003062	-	8	45591088	45592292	-	510	protein_coding	hypothetical protein	-
GLYMA_07G198600	788.775	995.012	848.681	1873.08	877.49	1873.08	-1.0941	6.05e-06	0.000320466	-	7	36704443	36707136	+	2261	protein_coding	hypothetical protein	-
GLYMA_10G019800	1063.84	599.234	861.8	308.542	841.625	308.542	1.44794	6.21e-06	0.000326972	-	10	1726966	1727662	-	697	protein_coding	hypothetical protein	-
GLYMA_08G321400	322.986	266.214	192.744	74.4071	260.648	74.4071	1.80903	6.35e-06	0.000333394	-	8	44038560	44041568	+	2000	protein_coding	hypothetical protein	-
GLYMA_07G050300	312.443	230.786	369.343	94.249	304.191	94.249	1.6905	6.37e-06	0.000333856	-	7	4283983	4288435	+	1362	protein_coding	hypothetical protein	-
GLYMA_01G120400	978.541	926.182	1027.3	1978.24	977.34	1978.24	-1.01728	6.43e-06	0.000336635	-	1	41337574	41341197	+	2563	protein_coding	hypothetical protein	-
GLYMA_16G013000	72.8395	67.8188	65.5937	4.96047	68.7506	4.96047	3.79301	6.46e-06	0.000337273	-	16	1130510	1131588	-	781	protein_coding	hypothetical protein	-
GLYMA_15G267100	166.764	283.422	201.827	635.933	217.337	635.933	-1.54957	6.48e-06	0.000338116	-	15	50345110	50347801	-	1358	protein_coding	hypothetical protein	-
GLYMA_14G094200	1115.59	1221.75	1121.15	551.605	1152.83	551.605	1.06343	6.51e-06	0.000339109	-	14	8770378	8774149	-	1022	protein_coding	hypothetical protein	-
GLYMA_01G098700	530.962	384.644	382.462	1055.59	432.689	1055.59	-1.28621	6.54e-06	0.00033957	-	1	32881080	32884497	-	2341	protein_coding	hypothetical protein	-
GLYMA_15G163200	565.465	681.224	568.142	253.976	604.944	253.976	1.25199	6.97e-06	0.000360151	-	15	14007587	14011556	+	2976	protein_coding	hypothetical protein	-
GLYMA_06G123800	69.0059	110.332	51.4658	1.98419	76.9346	1.98419	5.27669	7.05e-06	0.000363791	-	6	10070358	10075347	+	4371	protein_coding	hypothetical protein	-
GLYMA_08G332000	35.4613	66.8065	36.3288	225.206	46.1989	225.206	-2.2866	7.23e-06	0.000371891	-	8	44937110	44943950	-	2450	protein_coding	hypothetical protein	-
GLYMA_07G081200	102.55	127.54	116.05	353.186	115.38	353.186	-1.61452	7.35e-06	0.00037693	-	7	7427658	7428245	-	510	protein_coding	hypothetical protein	-
GLYMA_15G018100	1039.88	786.495	1288.66	2471.31	1038.35	2471.31	-1.25097	7.48e-06	0.000382443	-	15	1392865	1395155	-	1053	protein_coding	hypothetical protein	-
GLYMA_04G229900	2197.64	1186.32	1911.3	676.609	1765.09	676.609	1.38345	7.75e-06	0.000395793	-	4	49882741	49883655	+	842	protein_coding	hypothetical protein	-
GLYMA_11G037200	112.135	169.041	144.306	428.585	141.827	428.585	-1.59622	7.81e-06	0.000398218	-	11	2685616	2687265	+	1365	protein_coding	hypothetical protein	-
GLYMA_02G017100	171.556	80.9776	134.215	456.364	128.916	456.364	-1.82271	8.13e-06	0.000413907	-	2	1520743	1522550	-	929	protein_coding	hypothetical protein	-
GLYMA_09G052100	323.944	424.12	296.685	864.115	348.25	864.115	-1.31128	8.38e-06	0.000425034	-	9	4536612	4538089	+	1478	protein_coding	hypothetical protein	-
GLYMA_10G003400	217.56	232.811	239.165	73.415	229.845	73.415	1.64638	8.53e-06	0.000432155	-	10	330392	335444	-	1988	protein_coding	hypothetical protein	-
GLYMA_06G287000	120.76	131.589	129.169	27.7787	127.173	27.7787	2.19459	8.6e-06	0.000435149	-	6	47584848	47585883	+	1036	protein_coding	hypothetical protein	-
GLYMA_05G031500	41.2118	51.6232	47.4293	200.403	46.7548	200.403	-2.10043	8.68e-06	0.000438051	-	5	2742497	2744586	+	2090	protein_coding	hypothetical protein	-
GLYMA_02G072500	457.164	421.084	609.517	186.514	495.921	186.514	1.41073	8.71e-06	0.000438764	-	2	6352187	6354060	-	1312	protein_coding	hypothetical protein	-
GLYMA_06G077800	813.694	751.067	668.046	1566.52	744.269	1566.52	-1.07352	8.98e-06	0.000451451	-	6	6023842	6027245	-	2194	protein_coding	hypothetical protein	-
GLYMA_18G075000	37.3782	80.9776	44.4019	253.976	54.2526	253.976	-2.22844	9.1e-06	0.000457028	-	18	7106464	7112929	+	2256	protein_coding	hypothetical protein	-
GLYMA_10G297700	172.515	167.016	171.553	451.403	170.361	451.403	-1.40577	9.14e-06	0.000458254	-	10	51433526	51445880	+	3682	protein_coding	hypothetical protein	-
GLYMA_U030200	92.0078	149.809	136.233	402.791	126.016	402.791	-1.6774	9.2e-06	0.00046051	-	KZ847140	241268	247874	+	2947	protein_coding	hypothetical protein	-
GLYMA_03G190500	740.855	1096.23	834.553	2023.87	890.547	2023.87	-1.18455	9.29e-06	0.000463668	-	3	40120464	40124965	+	1723	protein_coding	hypothetical protein	-
GLYMA_02G016000	293.275	268.238	279.53	662.719	280.348	662.719	-1.24104	9.41e-06	0.000467717	-	2	1438753	1440664	-	994	protein_coding	hypothetical protein	-
GLYMA_08G090400	174.431	332.008	236.137	730.182	247.526	730.182	-1.56134	9.72e-06	0.000480789	-	8	6808053	6809659	-	1607	protein_coding	hypothetical protein	-
GLYMA_04G025100	616.261	647.821	541.905	258.937	601.995	258.937	1.21718	9.73e-06	0.000480789	-	4	2005500	2008603	-	1380	protein_coding	hypothetical protein	-
GLYMA_11G071300	1265.11	1454.56	1235.18	635.933	1318.28	635.933	1.05167	9.81e-06	0.000484131	-	11	5321150	5323978	+	1936	protein_coding	hypothetical protein	-
GLYMA_09G131900	478.249	489.915	545.941	211.316	504.702	211.316	1.25594	9.9e-06	0.000487696	-	9	32785482	32796438	+	1224	protein_coding	hypothetical protein	-
GLYMA_18G006700	1175.97	810.788	1087.85	438.506	1024.87	438.506	1.22491	1.01e-05	0.000494845	-	18	493222	495254	-	1269	protein_coding	hypothetical protein	-
GLYMA_01G236600	343.112	489.915	399.617	980.19	410.881	980.19	-1.25469	1.03e-05	0.000503879	-	1	56195047	56197610	-	1599	protein_coding	hypothetical protein	-
GLYMA_08G341700	2019.38	3314.01	2095.97	1018.88	2476.45	1018.88	1.28122	1.03e-05	0.000506792	-	8	45742856	45743690	-	835	protein_coding	hypothetical protein	-
GLYMA_17G037400	1201.85	1250.09	1082.8	568.47	1178.25	568.47	1.0515	1.04e-05	0.000508318	-	17	2732048	2737399	-	2817	protein_coding	hypothetical protein	-
GLYMA_08G087000	717.853	989.951	739.695	1814.54	815.833	1814.54	-1.15342	1.05e-05	0.000510804	-	8	6586086	6588338	-	1552	protein_coding	hypothetical protein	-
GLYMA_20G083500	613.385	486.878	611.535	237.111	570.599	237.111	1.26705	1.06e-05	0.000512933	-	20	31450279	31454267	+	2830	protein_coding	hypothetical protein	-
GLYMA_14G026100	119.802	105.271	98.8951	0	107.989	0	9.20915	1.06e-05	0.000512933	-	14	1869973	1873593	+	2114	protein_coding	hypothetical protein	-
GLYMA_12G182800	695.809	1019.31	713.457	1871.09	809.524	1871.09	-1.2089	1.06e-05	0.000513539	-	12	34385415	34387011	-	853	protein_coding	hypothetical protein	-
GLYMA_20G142000	5291.41	9113.02	5603.72	2747.11	6669.38	2747.11	1.27961	1.08e-05	0.000519432	-	20	38055037	38057101	-	1513	protein_coding	hypothetical protein	-
GLYMA_13G300300	679.516	802.691	658.964	1506.99	713.724	1506.99	-1.07832	1.08e-05	0.000519432	-	13	39834306	39836689	+	1265	protein_coding	hypothetical protein	-
GLYMA_15G041500	479.207	609.357	491.448	1170.67	526.671	1170.67	-1.15255	1.09e-05	0.000525299	-	15	3255042	3256599	-	937	protein_coding	hypothetical protein	-
novel.220	183.057	191.31	181.644	477.198	185.337	477.198	-1.36449	1.1e-05	0.00052778	-	14	8656475	8659025	-	1862	-	- && - && -	-
GLYMA_18G077500	932.537	856.338	828.498	408.743	872.458	408.743	1.09398	1.11e-05	0.000532301	-	18	7356219	7358470	-	2252	protein_coding	hypothetical protein	-
GLYMA_15G271800	589.425	664.016	581.261	1283.77	611.567	1283.77	-1.06988	1.15e-05	0.000547846	-	15	50891554	50910117	+	5493	protein_coding	hypothetical protein	-
GLYMA_03G130900	915.286	927.194	806.298	411.719	882.926	411.719	1.10067	1.15e-05	0.000547846	-	3	34612113	34616010	-	3414	protein_coding	hypothetical protein	-
GLYMA_12G047000	256.855	151.833	222.009	56.5494	210.233	56.5494	1.89488	1.15e-05	0.000548318	-	12	3410428	3416316	-	2173	protein_coding	hypothetical protein	-
GLYMA_11G032200	39.295	48.5866	58.5297	207.348	48.8038	207.348	-2.08804	1.16e-05	0.000551543	-	11	2348752	2351621	-	1517	protein_coding	hypothetical protein	-
GLYMA_01G026100	596.134	792.568	591.352	1472.27	660.018	1472.27	-1.15762	1.18e-05	0.000559174	-	1	2741832	2744918	+	3087	protein_coding	hypothetical protein	-
GLYMA_05G087100	78.59	70.8554	61.5571	251	70.3342	251	-1.83482	1.21e-05	0.000573281	-	5	17319317	17327200	+	3713	protein_coding	hypothetical protein	-
GLYMA_12G224300	146.637	75.9165	98.8951	0	107.15	0	9.19846	1.22e-05	0.000574881	-	12	38371653	38373083	-	1431	protein_coding	hypothetical protein	-
GLYMA_18G151800	516.585	648.833	555.023	1242.1	573.481	1242.1	-1.11516	1.22e-05	0.000574881	-	18	28658911	28661668	-	1076	protein_coding	hypothetical protein	-
GLYMA_11G097500	1065.76	728.799	1234.17	400.806	1009.58	400.806	1.33282	1.26e-05	0.000587107	-	11	7442923	7447485	+	1763	protein_coding	hypothetical protein	-
GLYMA_12G008400	408.285	594.173	417.781	176.593	473.413	176.593	1.42245	1.28e-05	0.000597492	-	12	618561	619446	-	762	protein_coding	hypothetical protein	-
GLYMA_13G189500	1195.14	1333.09	1120.14	588.312	1216.13	588.312	1.04761	1.3e-05	0.000606272	-	13	30296749	30300668	-	1136	protein_coding	hypothetical protein	-
GLYMA_07G253700	500.292	362.375	430.9	165.68	431.189	165.68	1.38021	1.3e-05	0.000607241	-	7	43074137	43082281	-	2784	protein_coding	hypothetical protein	-
GLYMA_11G003700	237.687	294.556	209.9	629.98	247.381	629.98	-1.34871	1.33e-05	0.000616341	-	11	274132	276266	-	1205	protein_coding	hypothetical protein	-
GLYMA_05G180100	503.168	561.782	446.037	208.34	503.662	208.34	1.2735	1.34e-05	0.000618496	-	5	36825976	36832570	+	4300	protein_coding	hypothetical protein	-
GLYMA_13G369900	94.8831	126.528	124.123	350.21	115.178	350.21	-1.60508	1.34e-05	0.000618496	-	13	45529581	45536271	-	2077	protein_coding	hypothetical protein	-
novel.678	138.012	292.532	147.333	41.668	192.626	41.668	2.20828	1.36e-05	0.000628983	-	6	23967013	23971807	-	2183	-	- && P26205.1 RecName: Full=Cyanogenic beta-glucosidase; AltName: Full=Linamarase; Flags: Precursor && -	-
GLYMA_02G279700	175.39	227.75	158.434	51.5889	187.191	51.5889	1.8592	1.39e-05	0.000639578	-	2	46197589	46198152	+	564	protein_coding	hypothetical protein	-
GLYMA_05G223400	48.8791	90.0876	33.3014	274.81	57.4227	274.81	-2.25947	1.42e-05	0.00065283	-	5	40273312	40274992	+	1093	protein_coding	hypothetical protein	-
GLYMA_13G306300	165.806	113.369	136.233	31.747	138.469	31.747	2.12541	1.46e-05	0.000667765	-	13	40254957	40256290	+	1334	protein_coding	hypothetical protein	-
GLYMA_03G028000	1853.57	3047.8	2560.17	1082.38	2487.18	1082.38	1.20021	1.47e-05	0.000670139	-	3	3070089	3077358	-	1505	protein_coding	hypothetical protein	-
GLYMA_20G237000	170.598	249.006	179.626	542.676	199.743	542.676	-1.44241	1.48e-05	0.000676058	-	20	46909760	46911144	+	1044	protein_coding	hypothetical protein	-
GLYMA_15G017900	105.426	131.589	81.7398	344.257	106.251	344.257	-1.69609	1.49e-05	0.000680277	-	15	1382192	1387532	-	2841	protein_coding	hypothetical protein	-
GLYMA_14G193700	137.053	126.528	91.8311	23.8103	118.471	23.8103	2.31527	1.53e-05	0.000694091	-	14	45845502	45848481	+	2781	protein_coding	hypothetical protein	-
GLYMA_16G163200	222.352	166.004	192.744	56.5494	193.7	56.5494	1.77662	1.54e-05	0.000695288	-	16	32194131	32205240	+	3477	protein_coding	hypothetical protein	-
GLYMA_20G178800	115.01	122.479	144.306	28.7708	127.265	28.7708	2.1449	1.56e-05	0.000705384	-	20	41620613	41625928	+	2156	protein_coding	hypothetical protein	-
GLYMA_03G113200	327.778	107.295	771.987	0	402.353	0	11.1064	1.59e-05	0.000715219	-	3	32000185	32001852	+	1401	protein_coding	hypothetical protein	-
GLYMA_08G130400	133.22	173.09	133.206	411.719	146.505	411.719	-1.49108	1.61e-05	0.000727456	-	8	10018235	10019616	+	1382	protein_coding	hypothetical protein	-
GLYMA_12G091300	581.758	484.853	546.95	231.158	537.854	231.158	1.21848	1.62e-05	0.000728455	-	12	7466361	7470521	+	1252	protein_coding	hypothetical protein	-
GLYMA_13G042500	231.936	280.385	335.032	701.411	282.451	701.411	-1.3127	1.67e-05	0.000748028	-	13	13565846	13566715	-	870	protein_coding	hypothetical protein	-
novel.706	1033.17	827.996	951.613	1909.78	937.593	1909.78	-1.02624	1.68e-05	0.000751102	-	7	19647935	19655472	+	3786	-	- && Q8L5Y9.2 RecName: Full=Pantothenate kinase 2; Short=AtPANK2; AltName: Full=Pantothenic acid kinase 2 && -	-
GLYMA_03G101200	475.374	172.077	515.667	22.8182	387.706	22.8182	4.08676	1.68e-05	0.000751102	-	3	29047464	29057289	+	1854	protein_coding	hypothetical protein	-
GLYMA_04G004500	36.4198	31.3788	24.2192	157.743	30.6726	157.743	-2.3614	1.69e-05	0.000753669	-	4	384957	387999	+	2471	protein_coding	hypothetical protein	-
GLYMA_17G042900	223.311	220.664	295.676	619.067	246.55	619.067	-1.32845	1.75e-05	0.000777522	-	17	3192673	3198527	-	2274	protein_coding	hypothetical protein	-
GLYMA_12G203600	384.324	483.841	422.827	173.617	430.331	173.617	1.30933	1.76e-05	0.000782562	-	12	36390283	36394245	-	1406	protein_coding	hypothetical protein	-
GLYMA_11G022400	229.061	232.811	255.311	81.3518	239.061	81.3518	1.55503	1.81e-05	0.000795642	-	11	1616646	1617939	+	1294	protein_coding	hypothetical protein	-
GLYMA_03G248000	758.106	688.31	707.402	334.336	717.939	334.336	1.10265	1.82e-05	0.000799688	-	3	44455474	44460323	-	3309	protein_coding	hypothetical protein	-
GLYMA_18G146900	393.908	479.792	463.192	970.269	445.631	970.269	-1.12279	1.96e-05	0.000857624	-	18	24896188	24899934	-	1364	protein_coding	hypothetical protein	-
GLYMA_07G164600	147.596	99.1976	171.553	30.7549	139.449	30.7549	2.18102	1.96e-05	0.000857636	-	7	23447802	23452223	-	1671	protein_coding	hypothetical protein	-
GLYMA_10G224200	465.79	814.837	616.58	1548.66	632.402	1548.66	-1.29243	1.99e-05	0.000866655	-	10	45498206	45500186	-	980	protein_coding	hypothetical protein	-
GLYMA_01G209700	453.33	400.839	578.233	187.506	477.468	187.506	1.3484	2e-05	0.000868897	-	1	54126055	54127290	-	1236	protein_coding	hypothetical protein	-
GLYMA_10G193200	86.2573	101.222	71.6485	283.739	86.3759	283.739	-1.71592	2.05e-05	0.000888794	-	10	42545555	42550179	-	2162	protein_coding	hypothetical protein	-
GLYMA_19G116600	304.776	310.752	302.74	686.53	306.089	686.53	-1.16538	2.08e-05	0.00089845	-	19	37203584	37206478	-	1452	protein_coding	hypothetical protein	-
GLYMA_01G218500	363.239	256.092	235.128	93.2569	284.82	93.2569	1.61128	2.16e-05	0.000933946	-	1	54847794	54848478	-	510	protein_coding	hypothetical protein	-
GLYMA_13G087800	102.55	96.1609	140.27	346.241	112.994	346.241	-1.61586	2.18e-05	0.00093834	-	13	20079805	20085324	+	4007	protein_coding	hypothetical protein	-
GLYMA_03G073400	68.0474	81.9898	85.7763	10.913	78.6045	10.913	2.84815	2.19e-05	0.000940926	-	3	17839275	17842224	+	1452	protein_coding	hypothetical protein	-
GLYMA_13G092400	141.845	136.65	116.05	31.747	131.515	31.747	2.05075	2.2e-05	0.000947422	-	13	20703984	20705225	+	328	protein_coding	hypothetical protein	-
GLYMA_10G081500	154.305	94.1365	148.343	28.7708	132.261	28.7708	2.20116	2.25e-05	0.000962038	-	10	9707028	9710474	-	1216	protein_coding	hypothetical protein	-
GLYMA_11G123000	374.74	191.31	295.676	85.3202	287.242	85.3202	1.7518	2.27e-05	0.000970212	-	11	9377775	9381383	+	3114	protein_coding	hypothetical protein	-
GLYMA_10G214500	206.059	98.1854	117.059	27.7787	140.435	27.7787	2.3388	2.28e-05	0.000975602	-	10	44656910	44657834	+	925	protein_coding	hypothetical protein	-
GLYMA_06G089600	299.984	234.835	306.777	669.664	280.532	669.664	-1.25507	2.3e-05	0.000980269	-	6	6946270	6948702	-	2035	protein_coding	hypothetical protein	-
GLYMA_07G219500	969.916	1364.47	1040.42	2382.02	1124.94	2382.02	-1.08248	2.33e-05	0.000991745	-	7	39322526	39323442	-	896	protein_coding	hypothetical protein	-
GLYMA_07G155500	37.3782	31.3788	29.2649	156.751	32.674	156.751	-2.26136	2.37e-05	0.00100853	-	7	19114571	19115597	+	1027	protein_coding	hypothetical protein	-
GLYMA_01G040400	271.231	169.041	378.425	74.4071	272.899	74.4071	1.87488	2.41e-05	0.00102359	-	1	4369831	4378842	+	2111	protein_coding	hypothetical protein	-
GLYMA_12G132800	71.8811	80.9776	70.6393	248.024	74.4994	248.024	-1.73537	2.43e-05	0.00102815	-	12	15037716	15042478	-	2605	protein_coding	hypothetical protein	-
GLYMA_10G012900	9839.08	14329	9800.7	5377.15	11322.9	5377.15	1.07432	2.45e-05	0.00103497	-	10	1168915	1170362	+	1448	protein_coding	hypothetical protein	-
GLYMA_20G017800	77.6316	74.9043	84.7672	256.953	79.101	256.953	-1.69981	2.45e-05	0.00103533	-	20	1750676	1751787	+	1112	protein_coding	hypothetical protein	-
GLYMA_07G090400	160.055	56.6843	76.6941	11.9051	97.8112	11.9051	3.03966	2.49e-05	0.00104696	-	7	8460649	8462631	+	1983	protein_coding	hypothetical protein	-
GLYMA_02G233300	36.4198	64.7821	47.4293	208.34	49.5437	208.34	-2.07359	2.52e-05	0.0010608	-	2	42088692	42090406	+	925	protein_coding	hypothetical protein	-
GLYMA_08G314700	174.431	128.552	176.598	435.53	159.861	435.53	-1.44561	2.56e-05	0.00107355	-	8	43464010	43465295	-	1286	protein_coding	hypothetical protein	-
GLYMA_08G009000	55.5881	80.9776	61.5571	238.103	66.0409	238.103	-1.85097	2.59e-05	0.00108678	-	8	697409	703362	-	2172	protein_coding	hypothetical protein	-
GLYMA_08G354000	417.869	587.088	402.644	1090.31	469.2	1090.31	-1.21667	2.65e-05	0.00110762	-	8	46681934	46683687	-	1006	protein_coding	hypothetical protein	-
GLYMA_17G230700	1711.73	1936.38	1212.98	716.293	1620.36	716.293	1.17772	2.66e-05	0.00111365	-	17	38584723	38591262	+	2362	protein_coding	hypothetical protein	-
GLYMA_13G307000	231.936	102.234	222.009	608.154	185.393	608.154	-1.71326	2.68e-05	0.00111664	-	13	40297529	40299479	-	1411	protein_coding	hypothetical protein	-
novel.351	1173.1	880.632	900.147	2049.67	984.626	2049.67	-1.05753	2.69e-05	0.00111941	-	18	39002002	39011502	+	8830	-	- && Q9FVQ5.1 RecName: Full=CSC1-like protein At1g32090 && PF02714:Calcium-dependent channel, 7TM region, putative phosphate	-
GLYMA_12G063000	101.592	89.0754	81.7398	282.747	90.8024	282.747	-1.63818	2.7e-05	0.00112187	-	12	4617802	4619372	-	604	protein_coding	hypothetical protein	-
GLYMA_11G081000	168.681	128.552	118.069	33.7312	138.434	33.7312	2.03761	2.73e-05	0.00113172	-	11	6087915	6088796	-	882	protein_coding	hypothetical protein	-
GLYMA_01G240000	397.742	628.589	406.681	1163.73	477.671	1163.73	-1.28494	2.75e-05	0.00114019	-	1	56394934	56396861	-	1061	protein_coding	hypothetical protein	-
GLYMA_11G104200	524.253	314.8	424.845	1027.81	421.299	1027.81	-1.28623	2.86e-05	0.00118212	-	11	7907547	7912720	+	1905	protein_coding	hypothetical protein	-
GLYMA_14G176600	442.788	429.181	449.064	918.68	440.344	918.68	-1.06091	2.9e-05	0.00119551	-	14	43565478	43570243	+	1932	protein_coding	hypothetical protein	-
GLYMA_13G112200	1741.44	1340.18	1578.28	765.897	1553.3	765.897	1.02021	2.91e-05	0.00119551	-	13	22556147	22557556	-	1249	protein_coding	hypothetical protein	-
GLYMA_13G240300	86.2573	76.9287	78.7124	0	80.6328	0	8.78761	2.94e-05	0.00120877	-	13	35032565	35035893	-	1439	protein_coding	hypothetical protein	-
GLYMA_13G240200	917.203	1102.31	1283.62	509.937	1101.04	509.937	1.11033	2.96e-05	0.00121364	-	13	35022604	35028147	-	2440	protein_coding	hypothetical protein	-
GLYMA_17G154500	297.109	138.674	276.503	62.502	237.428	62.502	1.92594	2.96e-05	0.00121364	-	17	13046430	13048869	+	1888	protein_coding	hypothetical protein	-
GLYMA_13G133400	50.796	72.8799	49.4475	219.253	57.7078	219.253	-1.92642	3.03e-05	0.00123927	-	13	24565600	24567112	+	1513	protein_coding	hypothetical protein	-
GLYMA_10G016300	286.566	398.815	329.987	784.747	338.456	784.747	-1.21363	3.08e-05	0.00125841	-	10	1467332	1469442	-	1118	protein_coding	hypothetical protein	-
GLYMA_05G176200	112.135	164.992	104.95	379.972	127.359	379.972	-1.57747	3.38e-05	0.00136662	-	5	36525002	36532499	+	2412	protein_coding	hypothetical protein	-
GLYMA_05G242600	54.6296	60.7332	91.8311	251.992	69.0647	251.992	-1.86824	3.38e-05	0.00136771	-	5	41753113	41754953	-	1722	protein_coding	hypothetical protein	-
GLYMA_02G297900	78.59	156.894	109.996	377.988	115.16	377.988	-1.71579	3.47e-05	0.00140142	-	2	47527207	47530277	+	2493	protein_coding	hypothetical protein	-
GLYMA_07G139200	844.363	560.77	829.508	313.502	744.88	313.502	1.24869	3.48e-05	0.00140325	-	7	16541125	16542222	+	778	protein_coding	hypothetical protein	-
GLYMA_05G236600	350.78	573.929	421.818	168.656	448.842	168.656	1.4118	3.55e-05	0.00142242	-	5	41293446	41294570	+	1125	protein_coding	hypothetical protein	-
GLYMA_12G207600	71.8811	38.4644	108.986	307.549	73.1106	307.549	-2.07263	3.56e-05	0.00142388	-	12	36735839	36737081	-	1243	protein_coding	hypothetical protein	-
GLYMA_04G202300	758.106	660.98	916.293	1632.99	778.46	1632.99	-1.06884	3.56e-05	0.00142388	-	4	47511762	47513445	+	994	protein_coding	hypothetical protein	-
GLYMA_06G047600	130.344	94.1365	115.041	24.8024	113.174	24.8024	2.19044	3.57e-05	0.00142492	-	6	3593961	3595420	-	1460	protein_coding	hypothetical protein	-
GLYMA_02G045300	139.929	134.625	104.95	356.162	126.501	356.162	-1.49299	3.59e-05	0.00143253	-	2	4174862	4177254	+	974	protein_coding	hypothetical protein	-
GLYMA_11G145100	906.66	901.888	979.869	464.3	929.472	464.3	1.00132	3.85e-05	0.00151713	-	11	11144477	11150703	+	1577	protein_coding	hypothetical protein	-
GLYMA_15G017000	409.243	170.053	351.178	86.3123	310.158	86.3123	1.84578	3.87e-05	0.00152215	-	15	1317988	1321455	-	2472	protein_coding	hypothetical protein	-
GLYMA_18G005000	113.093	38.4644	82.7489	7.93676	78.1021	7.93676	3.29975	3.93e-05	0.00154069	-	18	388026	389034	-	1009	protein_coding	hypothetical protein	-
GLYMA_18G176600	362.281	343.143	359.251	146.83	354.892	146.83	1.27328	3.93e-05	0.0015407	-	18	42142819	42146472	+	1793	protein_coding	hypothetical protein	-
GLYMA_05G224500	102.55	102.234	168.525	26.7866	124.437	26.7866	2.21544	4e-05	0.0015641	-	5	40342583	40345336	+	1703	protein_coding	hypothetical protein	-
GLYMA_20G105800	790.692	813.825	851.709	403.783	818.742	403.783	1.01978	4.01e-05	0.00156871	-	20	34829530	34831647	+	934	protein_coding	hypothetical protein	-
GLYMA_19G151300	345.029	640.735	338.06	1193.49	441.275	1193.49	-1.43574	4.06e-05	0.00158344	-	19	41172001	41173236	-	1236	protein_coding	hypothetical protein	-
GLYMA_11G150300	431.287	270.263	393.562	880.98	365.037	880.98	-1.2707	4.08e-05	0.00158677	-	11	11779688	11780782	-	1095	protein_coding	hypothetical protein	-
GLYMA_12G040200	205.101	223.701	193.754	496.047	207.518	496.047	-1.25729	4.12e-05	0.00160056	-	12	2893314	2898275	-	2429	protein_coding	hypothetical protein	-
GLYMA_10G066800	135.136	69.8432	97.8859	17.8577	100.955	17.8577	2.49996	4.14e-05	0.00160758	-	10	6494688	6498542	-	2577	protein_coding	hypothetical protein	-
GLYMA_05G204700	1035.09	1144.82	930.421	510.929	1036.78	510.929	1.0209	4.18e-05	0.00161773	-	5	38804306	38807296	-	1838	protein_coding	hypothetical protein	-
GLYMA_01G017100	300.942	268.238	322.923	665.696	297.368	665.696	-1.16257	4.18e-05	0.00161773	-	1	1634013	1637492	+	1417	protein_coding	hypothetical protein	-
GLYMA_12G201900	648.847	871.522	701.348	1535.76	740.572	1535.76	-1.05243	4.23e-05	0.00163639	-	12	36231547	36234686	-	2021	protein_coding	hypothetical protein	-
GLYMA_13G354600	53.6712	88.0632	51.4658	241.079	64.4001	241.079	-1.9052	4.25e-05	0.00164179	-	13	44288955	44301747	+	3689	protein_coding	hypothetical protein	-
GLYMA_10G004300	410.201	628.589	510.621	1164.72	516.471	1164.72	-1.17356	4.28e-05	0.00164823	-	10	428043	429915	-	838	protein_coding	hypothetical protein	-
GLYMA_08G279700	382.407	564.819	480.347	1064.52	475.858	1064.52	-1.16195	4.3e-05	0.00165333	-	8	37839000	37843284	+	1157	protein_coding	hypothetical protein	-
GLYMA_11G110300	312.443	448.414	359.251	144.846	373.369	144.846	1.36578	4.32e-05	0.00165867	-	11	8402144	8406496	-	2333	protein_coding	hypothetical protein	-
GLYMA_06G179500	85.2989	79.9654	52.4749	252.984	72.5797	252.984	-1.80067	4.33e-05	0.00166057	-	6	15244947	15247287	-	2341	protein_coding	hypothetical protein	-
GLYMA_11G158500	508.918	780.422	617.59	1407.78	635.643	1407.78	-1.14742	4.34e-05	0.00166057	-	11	14178918	14180901	-	899	protein_coding	hypothetical protein	-
GLYMA_17G234900	511.793	543.562	400.626	204.372	485.327	204.372	1.24784	4.35e-05	0.00166238	-	17	39008600	39011558	+	1790	protein_coding	hypothetical protein	-
GLYMA_15G060100	174.431	232.811	205.863	503.984	204.368	503.984	-1.30268	4.37e-05	0.00167155	-	15	4645726	4653242	+	4254	protein_coding	hypothetical protein	-
GLYMA_07G028500	553.005	775.361	602.453	1376.04	643.606	1376.04	-1.09649	4.39e-05	0.00167394	-	7	2283512	2288259	-	2708	protein_coding	hypothetical protein	-
GLYMA_09G267700	566.423	547.611	696.302	1250.04	603.445	1250.04	-1.05077	4.45e-05	0.00169563	-	9	48541771	48543831	+	2061	protein_coding	hypothetical protein	-
GLYMA_02G019900	322.986	419.059	292.649	797.644	344.898	797.644	-1.20974	4.46e-05	0.00169563	-	2	1816417	1821235	-	1577	protein_coding	hypothetical protein	-
GLYMA_13G133900	166.764	319.862	200.818	645.854	229.148	645.854	-1.49556	4.46e-05	0.00169563	-	13	24613843	24616128	+	820	protein_coding	hypothetical protein	-
GLYMA_U038300	218.519	204.468	246.229	526.802	223.072	526.802	-1.2398	4.49e-05	0.00170388	-	KZ847154	61815	66833	+	2426	protein_coding	hypothetical protein	-
GLYMA_03G177400	232.895	228.762	200.818	519.858	220.825	519.858	-1.23505	4.52e-05	0.00170904	-	3	38996064	38998050	+	1742	protein_coding	hypothetical protein	-
GLYMA_17G233900	94.8831	117.418	113.023	310.526	108.441	310.526	-1.51834	4.53e-05	0.00170904	-	17	38942847	38949513	+	3378	protein_coding	hypothetical protein	-
GLYMA_13G090700	426.495	256.092	431.909	130.957	371.498	130.957	1.50451	4.65e-05	0.00174812	-	13	20557780	20558807	-	1028	protein_coding	hypothetical protein	-
GLYMA_07G111400	87.2157	56.6843	66.6028	8.92885	70.1676	8.92885	2.97499	4.8e-05	0.00179947	-	7	11498613	11501522	+	2910	protein_coding	hypothetical protein	-
GLYMA_17G068100	144.721	118.43	141.279	35.7154	134.81	35.7154	1.91653	4.89e-05	0.00182967	-	17	5312131	5313305	-	1175	protein_coding	hypothetical protein	-
novel.316	108.301	127.54	136.233	340.289	124.025	340.289	-1.45664	4.95e-05	0.00184737	-	17	38555883	38558615	+	2733	-	- && - && -	-
GLYMA_11G157900	457.164	513.196	457.137	973.245	475.832	973.245	-1.03244	4.98e-05	0.00185715	-	11	14104789	14118695	-	11727	protein_coding	hypothetical protein	-
GLYMA_13G371800	324.903	212.566	351.178	101.194	296.216	101.194	1.54973	4.99e-05	0.00185868	-	13	45682417	45683775	-	1085	protein_coding	hypothetical protein	-
GLYMA_02G293300	408.285	511.171	426.863	949.435	448.773	949.435	-1.08129	5.06e-05	0.00188006	-	2	47200116	47202645	+	1551	protein_coding	hypothetical protein	-
GLYMA_02G288700	75.7148	92.112	84.7672	14.8814	84.198	14.8814	2.49995	5.06e-05	0.00188006	-	2	46881782	46885596	-	2041	protein_coding	hypothetical protein	-
GLYMA_13G098200	875.991	654.906	715.476	345.249	748.791	345.249	1.11715	5.23e-05	0.00193568	-	13	21349542	21352524	+	2594	protein_coding	hypothetical protein	-
GLYMA_15G075600	537.671	950.475	603.462	1670.69	697.202	1670.69	-1.26104	5.28e-05	0.00195309	-	15	5807697	5810177	+	1129	protein_coding	hypothetical protein	-
GLYMA_11G249700	1338.91	1920.18	1432.97	3192.56	1564.02	3192.56	-1.02956	5.33e-05	0.00196362	-	11	34167757	34169935	-	1156	protein_coding	hypothetical protein	-
GLYMA_05G061400	802.193	1069.92	711.439	1843.31	861.183	1843.31	-1.098	5.38e-05	0.00197692	-	5	5740621	5743285	-	1046	protein_coding	hypothetical protein	-
GLYMA_08G134800	185.932	159.931	161.461	420.648	169.108	420.648	-1.3143	5.47e-05	0.00200584	-	8	10341196	10342746	-	1551	protein_coding	hypothetical protein	-
GLYMA_13G112800	91.0494	65.7943	101.922	14.8814	86.2554	14.8814	2.5353	5.58e-05	0.00204125	-	13	22638776	22641183	+	2408	protein_coding	hypothetical protein	-
GLYMA_14G024600	24.9188	61.7454	27.2466	192.466	37.9703	192.466	-2.34345	5.63e-05	0.0020549	-	14	1755937	1778895	-	6919	protein_coding	hypothetical protein	-
GLYMA_12G234300	1452.96	1027.4	1931.48	3404.87	1470.61	3404.87	-1.21118	5.72e-05	0.00208045	-	12	39378718	39382347	-	3539	protein_coding	hypothetical protein	-
GLYMA_13G165200	813.694	1436.34	986.932	2470.32	1078.99	2470.32	-1.1952	5.81e-05	0.00211023	RPS11	13	27997373	27999343	+	1023	protein_coding	hypothetical protein	-
GLYMA_08G042300	678.558	1046.64	735.658	1794.7	820.284	1794.7	-1.12974	5.82e-05	0.00211023	-	8	3345300	3347085	+	1182	protein_coding	hypothetical protein	-
GLYMA_13G335300	811.777	853.302	729.603	391.878	798.227	391.878	1.02641	5.83e-05	0.0021112	-	13	42882727	42886033	+	2107	protein_coding	hypothetical protein	-
GLYMA_09G095200	466.748	472.707	514.658	978.206	484.704	978.206	-1.01311	5.84e-05	0.0021112	-	9	13552814	13554840	-	685	protein_coding	Gibberellin-regulated protein 9 [Source:Projected from Arabidopsis thaliana (AT1G22690) UniProtKB/Swiss-Prot;Acc:Q8GWK5]	-
GLYMA_11G087500	498.376	631.625	472.274	233.142	534.092	233.142	1.19576	5.84e-05	0.0021112	-	11	6574205	6580357	+	2363	protein_coding	hypothetical protein	-
GLYMA_18G206000	8.62573	13.1589	18.1644	101.194	13.3163	101.194	-2.92855	5.92e-05	0.00213744	-	18	48972350	48976819	+	4470	protein_coding	hypothetical protein	-
GLYMA_18G281200	287.524	467.646	287.603	865.107	347.591	865.107	-1.31583	6e-05	0.00215243	-	18	56210047	56212089	-	669	protein_coding	hypothetical protein	-
novel.99	159.097	182.2	169.534	53.5731	170.277	53.5731	1.66811	6.1e-05	0.00218384	-	11	11282874	11285648	-	2775	-	- && - && -	-
GLYMA_10G018400	1307.28	2078.09	1332.06	697.443	1572.47	697.443	1.17279	6.2e-05	0.00221044	-	10	1594859	1602359	-	5834	protein_coding	hypothetical protein	-
GLYMA_04G132900	828.07	1182.27	896.11	2002.05	968.818	2002.05	-1.04734	6.24e-05	0.00222275	-	4	18898788	18900730	+	895	protein_coding	hypothetical protein	-
GLYMA_15G003700	409.243	648.833	376.407	1161.74	478.161	1161.74	-1.28095	6.25e-05	0.00222297	-	15	343771	345651	-	999	protein_coding	hypothetical protein	-
GLYMA_20G205300	430.328	273.299	391.544	857.17	365.057	857.17	-1.23109	6.33e-05	0.00224772	-	20	44220769	44223616	-	1431	protein_coding	hypothetical protein	-
GLYMA_20G210900	33.5445	49.5988	51.4658	180.561	44.8697	180.561	-2.01004	6.39e-05	0.0022635	-	20	44753812	44756796	+	2278	protein_coding	hypothetical protein	-
GLYMA_10G261000	859.698	639.723	755.841	351.202	751.754	351.202	1.09815	6.5e-05	0.00229591	-	10	48626147	48627737	-	1575	protein_coding	hypothetical protein	-
GLYMA_16G074600	426.495	515.22	455.119	957.372	465.611	957.372	-1.04014	6.53e-05	0.00229916	-	16	7493107	7495937	-	2119	protein_coding	hypothetical protein	-
GLYMA_05G063000	547.255	524.33	530.804	251	534.13	251	1.08955	6.53e-05	0.00229916	-	5	5984515	5991318	-	1771	protein_coding	hypothetical protein	-
GLYMA_17G149300	340.237	323.91	269.439	123.02	311.195	123.02	1.33912	6.62e-05	0.00232353	-	17	12378471	12382076	+	1200	protein_coding	hypothetical protein	-
GLYMA_17G009700	212.768	295.568	208.891	580.376	239.076	580.376	-1.27985	6.68e-05	0.00234161	-	17	776121	779260	+	3140	protein_coding	hypothetical protein	-
GLYMA_04G136000	1394.49	2179.31	1545.99	3594.36	1706.6	3594.36	-1.07472	6.73e-05	0.00235356	-	4	20230680	20234591	-	1752	protein_coding	hypothetical protein	-
GLYMA_07G264300	141.845	222.688	188.708	479.182	184.414	479.182	-1.37833	6.73e-05	0.00235356	-	7	43860814	43863973	-	3160	protein_coding	hypothetical protein	-
GLYMA_11G021700	706.352	1165.07	804.279	1985.18	891.899	1985.18	-1.15452	6.88e-05	0.00239328	-	11	1543164	1545075	+	1137	protein_coding	hypothetical protein	-
GLYMA_15G140800	34.5029	39.4766	31.2831	151.791	35.0876	151.791	-2.11319	6.88e-05	0.00239328	-	15	11525771	11533394	+	3960	protein_coding	hypothetical protein	-
GLYMA_20G233800	220.435	337.069	259.347	653.791	272.284	653.791	-1.2642	6.9e-05	0.00239672	-	20	46657530	46659881	+	2352	protein_coding	hypothetical protein	-
GLYMA_01G160100	136.095	128.552	111.005	32.7391	125.217	32.7391	1.93559	7.01e-05	0.00242725	-	1	49869398	49871874	+	1105	protein_coding	hypothetical protein	-
GLYMA_08G063700	394.867	257.104	490.439	960.348	380.803	960.348	-1.33442	7.05e-05	0.00243857	-	8	4888519	4892619	-	2238	protein_coding	hypothetical protein	-
GLYMA_10G045900	194.558	302.654	168.525	595.257	221.912	595.257	-1.42385	7.27e-05	0.00250582	-	10	4095254	4097023	+	673	protein_coding	hypothetical protein	-
GLYMA_06G177500	63.2554	42.5132	50.4567	2.97628	52.0751	2.97628	4.12969	7.36e-05	0.00253051	-	6	15024234	15025011	-	778	protein_coding	hypothetical protein	-
GLYMA_14G092900	324.903	241.921	364.297	723.237	310.373	723.237	-1.22033	7.39e-05	0.00253744	-	14	8628605	8633508	+	1480	protein_coding	hypothetical protein	-
GLYMA_17G036300	56.5465	22.2688	117.059	2.97628	65.2916	2.97628	4.45514	7.43e-05	0.00254413	-	17	2663385	2664439	-	1055	protein_coding	hypothetical protein	-
GLYMA_10G224100	380.491	572.917	442	191.474	465.136	191.474	1.28021	7.44e-05	0.00254413	-	10	45494198	45496872	+	1293	protein_coding	hypothetical protein	-
GLYMA_03G260900	979.5	1414.07	910.238	2354.24	1101.27	2354.24	-1.0962	7.69e-05	0.00260809	-	3	45461728	45463190	+	840	protein_coding	hypothetical protein	-
GLYMA_09G246700	352.697	411.974	357.233	783.755	373.968	783.755	-1.06764	7.7e-05	0.00260809	-	9	46835469	46838091	-	861	protein_coding	hypothetical protein	-
GLYMA_12G042600	128.428	171.065	122.105	376.004	140.533	376.004	-1.42019	7.73e-05	0.00261713	-	12	3078789	3083675	+	2742	protein_coding	hypothetical protein	-
GLYMA_08G350600	238.645	218.64	292.649	91.2727	249.978	91.2727	1.45346	7.89e-05	0.00265359	-	8	46435614	46439066	+	763	protein_coding	hypothetical protein	-
GLYMA_02G148400	106.384	74.9043	135.224	21.8261	105.504	21.8261	2.27324	7.95e-05	0.00267016	-	2	15303512	15305974	-	1404	protein_coding	hypothetical protein	-
GLYMA_07G043800	999.626	1730.9	1235.18	2911.8	1321.9	2911.8	-1.13946	8.09e-05	0.0027152	-	7	3624896	3627229	+	1636	protein_coding	hypothetical protein	-
GLYMA_06G183600	72.8395	72.8799	59.5389	9.92095	68.4194	9.92095	2.78604	8.13e-05	0.0027233	-	6	15842430	15843369	+	940	protein_coding	hypothetical protein	-
GLYMA_08G056500	317.235	192.322	319.895	94.249	276.484	94.249	1.55293	8.45e-05	0.00281876	-	8	4333595	4336158	-	1364	protein_coding	hypothetical protein	-
GLYMA_13G191900	77.6316	24.2933	52.4749	235.127	51.4666	235.127	-2.18965	8.46e-05	0.00281876	-	13	30510125	30514378	-	2548	protein_coding	hypothetical protein	-
GLYMA_01G019800	1123.26	1962.7	1131.24	588.312	1405.73	588.312	1.25656	8.49e-05	0.00282447	-	1	1971084	1977113	-	3507	protein_coding	hypothetical protein	-
GLYMA_13G152100	158.138	195.359	183.662	58.5336	179.053	58.5336	1.61273	8.58e-05	0.00285241	-	13	26654582	26658661	-	2008	protein_coding	hypothetical protein	-
GLYMA_09G183000	6.7089	29.3544	5.04567	130.957	13.703	130.957	-3.26002	8.64e-05	0.00287085	-	9	40819715	40821469	-	1755	protein_coding	hypothetical protein	-
GLYMA_12G093300	622.97	754.104	686.211	333.344	687.761	333.344	1.04475	8.65e-05	0.00287085	-	12	7634691	7636565	+	1138	protein_coding	hypothetical protein	-
GLYMA_16G113000	1111.76	859.375	1380.49	2362.18	1117.21	2362.18	-1.08021	8.73e-05	0.00289459	-	16	25112070	25116073	+	2544	protein_coding	hypothetical protein	-
GLYMA_20G053400	293.275	135.638	227.055	62.502	218.656	62.502	1.80728	8.85e-05	0.0029293	-	20	12185691	12188822	+	3132	protein_coding	hypothetical protein	-
GLYMA_02G027100	740.855	614.418	746.759	338.304	700.677	338.304	1.05052	8.91e-05	0.00294318	-	2	2447419	2452843	+	3144	protein_coding	hypothetical protein	-
GLYMA_18G156100	50.796	49.5988	73.6667	206.356	58.0205	206.356	-1.83105	9.13e-05	0.00301293	-	18	34158612	34165563	+	2622	protein_coding	hypothetical protein	-
GLYMA_06G075300	112.135	174.102	74.6759	392.87	120.304	392.87	-1.70763	9.2e-05	0.0030257	-	6	5822401	5833249	+	2532	protein_coding	hypothetical protein	-
GLYMA_10G027900	253.98	320.874	354.206	121.036	309.687	121.036	1.35501	9.37e-05	0.00307911	-	10	2430561	2432427	-	1756	protein_coding	hypothetical protein	-
GLYMA_05G010500	226.186	292.532	225.037	91.2727	247.918	91.2727	1.44139	9.42e-05	0.00308914	-	5	910340	911288	-	949	protein_coding	hypothetical protein	-
GLYMA_09G033500	91.0494	43.5255	56.5115	6.94466	63.6954	6.94466	3.19838	9.72e-05	0.00317587	-	9	2811869	2812379	+	511	protein_coding	hypothetical protein	-
GLYMA_04G193900	67.089	50.611	40.3653	3.96838	52.6885	3.96838	3.73167	9.85e-05	0.00320319	-	4	46559326	46560586	-	1261	protein_coding	hypothetical protein	-
GLYMA_12G075500	774.399	1152.92	807.307	1912.76	911.542	1912.76	-1.06944	9.92e-05	0.00322055	-	12	5768615	5770637	-	2023	protein_coding	hypothetical protein	-
GLYMA_05G058300	138.97	146.772	186.69	47.6206	157.477	47.6206	1.72519	0.000100303	0.00325445	-	5	5404365	5407765	-	1265	protein_coding	hypothetical protein	-
GLYMA_20G037400	622.97	560.77	657.955	296.636	613.898	296.636	1.04934	0.000100858	0.0032648	-	20	5606720	5612083	+	2083	protein_coding	hypothetical protein	-
GLYMA_16G066000	155.263	188.273	168.525	412.712	170.687	412.712	-1.27412	0.000100912	0.0032648	-	16	6570689	6574950	+	1885	protein_coding	hypothetical protein	-
GLYMA_14G208600	743.73	1156.97	829.508	1924.66	910.068	1924.66	-1.08075	0.000105243	0.00338542	-	14	47437358	47439597	-	866	protein_coding	hypothetical protein	-
GLYMA_03G174500	464.831	289.495	426.863	154.767	393.73	154.767	1.34741	0.000108403	0.00346725	-	3	38826757	38833747	+	2775	protein_coding	hypothetical protein	-
GLYMA_16G028800	418.827	632.638	516.676	1122.06	522.714	1122.06	-1.10239	0.00010867	0.00347249	-	16	2762204	2764660	-	1392	protein_coding	hypothetical protein	-
GLYMA_02G280700	596.134	615.43	549.978	285.723	587.181	285.723	1.03921	0.000112169	0.00356915	-	2	46309996	46312164	-	961	protein_coding	hypothetical protein	-
GLYMA_12G119200	291.358	309.739	338.06	130.957	313.052	130.957	1.25716	0.000113849	0.00361745	-	12	12617704	12618795	-	1092	protein_coding	hypothetical protein	-
GLYMA_02G112000	46.9623	78.9532	44.4019	210.324	56.7725	210.324	-1.89023	0.00011796	0.00373049	-	2	10852955	10859361	+	1856	protein_coding	hypothetical protein	-
GLYMA_10G176100	60.3801	73.8921	101.922	252.984	78.7316	252.984	-1.68498	0.000119933	0.00378935	-	10	40987104	40990514	+	3162	protein_coding	hypothetical protein	-
GLYMA_01G221300	128.428	214.591	166.507	50.5968	169.842	50.5968	1.74649	0.000120788	0.00380923	-	1	55027025	55028244	-	1220	protein_coding	hypothetical protein	-
novel.403	59.4217	34.4155	90.822	5.95257	61.5531	5.95257	3.37022	0.000122459	0.00384096	-	19	41213466	41214654	+	668	-	- && Q9LYC1.1 RecName: Full=Gibberellin receptor GID1B; AltName: Full=AtCXE14; AltName: Full=Carboxylesterase 14; AltName: Full=GID1-like protein 2; AltName: Full=Protein GA INSENSITIVE DWARF 1B; Short=AtGID1B && -	-
GLYMA_20G047400	540.546	374.521	397.599	947.451	437.555	947.451	-1.11415	0.000123364	0.00386158	-	20	8892908	8898737	+	5216	protein_coding	hypothetical protein	-
GLYMA_18G278400	32.5861	72.8799	46.4201	203.379	50.6287	203.379	-2.00784	0.00012409	0.0038807	-	18	55998387	56002158	-	3772	protein_coding	hypothetical protein	-
GLYMA_18G072700	61.3385	61.7454	34.3105	198.419	52.4648	198.419	-1.91839	0.000124973	0.0039011	-	18	6857688	6859994	-	2307	protein_coding	hypothetical protein	-
GLYMA_15G229400	266.439	166.004	245.219	555.573	225.888	555.573	-1.29788	0.000125768	0.0039223	-	15	43037938	43042576	-	2372	protein_coding	hypothetical protein	-
GLYMA_13G258300	382.407	326.947	362.279	155.759	357.211	155.759	1.19762	0.000126068	0.003928	-	13	36280581	36282092	-	1512	protein_coding	hypothetical protein	-
GLYMA_01G080500	627.762	431.206	624.654	246.04	561.207	246.04	1.18982	0.000126301	0.00393165	-	1	22445853	22447409	+	1557	protein_coding	hypothetical protein	-
GLYMA_19G144500	15.3346	18.22	20.1827	104.17	17.9124	104.17	-2.54094	0.000127156	0.00395095	-	19	40564059	40564226	-	168	protein_coding	hypothetical protein	-
GLYMA_09G031400	206.059	203.456	197.79	457.356	202.435	457.356	-1.1758	0.000129218	0.00401134	-	9	2581494	2586811	+	3064	protein_coding	hypothetical protein	-
GLYMA_17G107400	345.029	261.153	350.169	128.972	318.784	128.972	1.3057	0.00013041	0.00404462	-	17	8427796	8437235	-	2599	protein_coding	hypothetical protein	-
GLYMA_08G131500	814.652	1131.66	728.594	1866.13	891.636	1866.13	-1.06562	0.000131465	0.00406615	-	8	10078172	10079626	+	721	protein_coding	hypothetical protein	-
GLYMA_03G241100	346.946	485.866	336.041	857.17	389.618	857.17	-1.13776	0.000132447	0.00408527	-	3	43952981	43955158	+	1074	protein_coding	hypothetical protein	-
GLYMA_09G214400	675.682	1096.23	686.211	1806.6	819.376	1806.6	-1.14086	0.000135321	0.00416276	-	9	43773040	43775695	+	2025	protein_coding	hypothetical protein	-
GLYMA_09G177000	176.348	207.505	147.333	431.561	177.062	431.561	-1.28535	0.000141021	0.00430645	-	9	40130595	40138729	-	1456	protein_coding	hypothetical protein	-
GLYMA_01G035100	424.578	322.898	466.22	869.075	404.565	869.075	-1.10299	0.000141629	0.0043133	-	1	3634033	3639674	+	4422	protein_coding	hypothetical protein	-
GLYMA_18G036300	131.303	129.564	119.078	321.439	126.648	321.439	-1.34358	0.000145033	0.00440108	-	18	2840498	2844892	+	4176	protein_coding	hypothetical protein	-
GLYMA_10G221600	831.904	1112.43	780.06	1820.49	908.131	1820.49	-1.00346	0.000146019	0.00441908	-	10	45320219	45322143	+	894	protein_coding	hypothetical protein	-
GLYMA_15G019600	77.6316	93.1243	67.6119	239.095	79.4559	239.095	-1.5895	0.000150472	0.00452946	-	15	1524472	1536978	-	3765	protein_coding	hypothetical protein	-
GLYMA_18G103000	143.762	150.821	178.617	50.5968	157.733	50.5968	1.64013	0.00015077	0.00453167	-	18	11005402	11011477	+	1682	protein_coding	hypothetical protein	-
GLYMA_03G234900	202.225	240.908	139.26	496.047	194.131	496.047	-1.35337	0.000151182	0.0045387	-	3	43519193	43524456	-	2108	protein_coding	hypothetical protein	-
GLYMA_10G236000	69.0059	30.3666	94.8585	0.992095	64.7437	0.992095	6.02831	0.000151626	0.00454546	-	10	46499079	46501955	-	1749	protein_coding	hypothetical protein	-
GLYMA_05G095600	115.01	154.87	81.7398	27.7787	117.206	27.7787	2.07691	0.000154869	0.00462879	-	5	24773197	24774266	-	303	protein_coding	hypothetical protein	-
GLYMA_18G026100	414.035	795.605	414.754	1355.2	541.465	1355.2	-1.32383	0.00015738	0.00469281	-	18	1946034	1948525	-	1092	protein_coding	hypothetical protein	-
GLYMA_17G097000	229.061	183.212	182.653	70.4387	198.309	70.4387	1.4937	0.000157568	0.00469281	-	17	7647482	7651148	+	2605	protein_coding	hypothetical protein	-
GLYMA_02G278500	167.723	209.53	190.726	439.498	189.326	439.498	-1.21538	0.000157715	0.00469306	-	2	46102300	46107877	-	2510	protein_coding	hypothetical protein	-
GLYMA_03G256200	735.104	475.744	681.165	280.763	630.671	280.763	1.16775	0.000160308	0.00476183	-	3	45100056	45104354	+	3039	protein_coding	hypothetical protein	-
GLYMA_13G156700	223.311	178.151	163.48	64.4862	188.314	64.4862	1.54654	0.000162836	0.00482417	-	13	27196655	27197788	+	1134	protein_coding	hypothetical protein	-
GLYMA_13G068400	1763.48	1134.7	1547	721.253	1481.73	721.253	1.03883	0.000168241	0.00495387	-	13	16842894	16857764	-	2756	protein_coding	hypothetical protein	-
GLYMA_18G238700	86.2573	61.7454	57.5206	10.913	68.5078	10.913	2.65099	0.000170419	0.00500536	-	18	52756503	52759147	+	1141	protein_coding	hypothetical protein	-
GLYMA_18G258000	204.142	60.7332	143.297	1524.85	136.057	1524.85	-3.48607	0.00017308	0.00506981	-	18	54359057	54361006	+	1950	protein_coding	hypothetical protein	-
GLYMA_10G204600	185.932	151.833	150.361	53.5731	162.709	53.5731	1.6031	0.00017486	0.0051102	-	10	43586814	43586954	+	141	protein_coding	hypothetical protein	-
GLYMA_07G260300	2767.9	1581.09	3111.16	1090.31	2486.72	1090.31	1.18954	0.000175065	0.0051102	-	7	43568091	43570460	-	1766	protein_coding	hypothetical protein	-
GLYMA_09G123900	289.441	367.436	377.416	146.83	344.764	146.83	1.23114	0.000176407	0.00514048	-	9	30004216	30005237	-	1022	protein_coding	hypothetical protein	-
GLYMA_04G187500	542.463	835.082	528.786	1378.02	635.443	1378.02	-1.11696	0.000182255	0.00527446	-	4	45829201	45830410	-	1210	protein_coding	hypothetical protein	-
GLYMA_17G173200	675.682	487.89	523.74	1140.91	562.438	1140.91	-1.02009	0.000182672	0.005282	-	17	17882585	17895986	-	1200	protein_coding	hypothetical protein	-
GLYMA_08G314300	191.683	270.263	219.991	520.85	227.312	520.85	-1.19666	0.000183666	0.00530618	-	8	43439100	43442850	-	3665	protein_coding	hypothetical protein	-
GLYMA_16G058500	743.73	523.318	534.841	274.81	600.629	274.81	1.12836	0.000194502	0.00556211	-	16	5729463	5733348	-	1384	protein_coding	hypothetical protein	-
GLYMA_08G248000	89.1326	55.6721	34.3105	0.992095	59.7051	0.992095	5.91241	0.000195782	0.00558923	-	8	21553939	21555376	+	1350	protein_coding	hypothetical protein	-
GLYMA_15G039500	117.885	155.882	116.05	334.336	129.939	334.336	-1.36384	0.000196887	0.00560336	-	15	3116699	3123108	+	2553	protein_coding	hypothetical protein	-
GLYMA_10G018200	618.177	902.9	660.982	1477.23	727.353	1477.23	-1.02237	0.000197433	0.00560789	-	10	1591070	1593170	-	776	protein_coding	hypothetical protein	-
GLYMA_05G238000	603.801	1071.94	774.005	1778.83	816.583	1778.83	-1.12351	0.000198638	0.00563737	-	5	41421977	41424257	-	1649	protein_coding	hypothetical protein	-
GLYMA_20G095800	52.7128	74.9043	71.6485	210.324	66.4219	210.324	-1.66387	0.000204238	0.00576237	-	20	33873593	33877648	-	2269	protein_coding	hypothetical protein	-
GLYMA_17G029600	266.439	282.409	250.265	560.534	266.371	560.534	-1.07337	0.0002057	0.00579879	-	17	2174403	2181055	-	2426	protein_coding	hypothetical protein	-
GLYMA_19G249800	18.2099	37.4521	29.2649	133.933	28.309	133.933	-2.24432	0.000206909	0.00582799	-	19	49556301	49560270	-	2258	protein_coding	hypothetical protein	-
GLYMA_08G051400	379.532	417.035	435.946	191.474	410.838	191.474	1.10126	0.000211546	0.00592101	-	8	4003244	4005532	-	1472	protein_coding	hypothetical protein	-
GLYMA_11G167200	21.0851	32.391	30.274	126.988	27.9167	126.988	-2.18702	0.000211615	0.00592101	-	11	16317737	16322178	-	3814	protein_coding	hypothetical protein	-
GLYMA_20G083300	744.688	1095.22	726.576	1757.99	855.496	1757.99	-1.03924	0.000215195	0.0060112	-	20	31377143	31379275	+	1143	protein_coding	hypothetical protein	-
GLYMA_10G169300	92.0078	81.9898	41.3745	10.913	71.7907	10.913	2.71842	0.000221699	0.00616736	-	10	40354773	40356358	+	1163	protein_coding	hypothetical protein	-
GLYMA_19G047300	605.718	922.133	583.279	1496.08	703.71	1496.08	-1.08831	0.00022275	0.0061915	-	19	7375313	7377372	-	934	protein_coding	hypothetical protein	-
GLYMA_17G159000	254.938	166.004	281.548	566.486	234.164	566.486	-1.27428	0.000223013	0.00619165	-	17	13702285	13703249	+	631	protein_coding	hypothetical protein	-
GLYMA_10G146100	54.6296	87.0509	33.3014	224.213	58.3273	224.213	-1.94299	0.000224008	0.0062111	-	10	38082402	38085993	-	1701	protein_coding	hypothetical protein	-
GLYMA_17G092800	178.265	154.87	313.84	66.4704	215.658	66.4704	1.69771	0.000225982	0.00625558	-	17	7253511	7255621	-	1150	protein_coding	hypothetical protein	-
GLYMA_18G142700	233.853	242.933	215.955	497.04	230.914	497.04	-1.10598	0.000226244	0.00625769	-	18	22472622	22478278	-	2500	protein_coding	hypothetical protein	-
GLYMA_08G099000	75.7148	80.9776	47.4293	10.913	68.0405	10.913	2.64062	0.000228416	0.00629944	-	8	7581298	7581800	+	503	protein_coding	hypothetical protein	-
GLYMA_10G133800	221.394	302.654	219.991	557.557	248.013	557.557	-1.16902	0.0002285	0.00629944	-	10	35913121	35915229	-	1207	protein_coding	hypothetical protein	-
GLYMA_10G067100	76.6732	163.98	105.959	26.7866	115.537	26.7866	2.10798	0.000229459	0.00631041	-	10	6584854	6588987	-	1887	protein_coding	hypothetical protein	-
GLYMA_08G236400	707.31	1204.54	808.316	1935.58	906.723	1935.58	-1.09423	0.000230805	0.00634226	-	8	20009675	20029987	-	2861	protein_coding	hypothetical protein	-
GLYMA_08G345900	42.1702	129.564	94.8585	322.431	88.8643	322.431	-1.86087	0.000231532	0.00635705	-	8	46076396	46082325	+	2938	protein_coding	hypothetical protein	-
GLYMA_15G254100	27.794	28.3422	12.1096	122.028	22.7486	122.028	-2.42214	0.000234191	0.00642313	-	15	48310048	48312110	-	2063	protein_coding	hypothetical protein	-
GLYMA_01G129500	93.9246	88.0632	63.5754	16.8656	81.8544	16.8656	2.27939	0.000235259	0.00644364	-	1	44330747	44331721	+	975	protein_coding	hypothetical protein	-
GLYMA_11G237200	115.01	182.2	78.7124	380.964	125.307	380.964	-1.60448	0.000236287	0.00646656	-	11	33175648	33178869	+	1473	protein_coding	hypothetical protein	-
GLYMA_03G082100	419.786	262.165	291.64	127.98	324.53	127.98	1.34294	0.000241535	0.00657729	-	3	22646027	22647386	+	609	protein_coding	hypothetical protein	-
GLYMA_13G079800	412.118	252.043	327.968	131.949	330.71	131.949	1.32603	0.000245452	0.00666422	-	13	18621628	18623696	-	768	protein_coding	hypothetical protein	-
GLYMA_08G032800	42.1702	46.5621	40.3653	0	43.0326	0	7.88139	0.000245484	0.00666422	-	8	2616541	2617566	+	894	protein_coding	hypothetical protein	-
GLYMA_07G118600	327.778	428.169	275.493	753.992	343.813	753.992	-1.13305	0.000245856	0.00666895	-	7	13449172	13450988	-	893	protein_coding	hypothetical protein	-
GLYMA_15G054600	94.8831	31.3788	30.274	2.97628	52.1786	2.97628	4.13364	0.000246466	0.00668011	-	15	4295527	4296772	+	1246	protein_coding	hypothetical protein	-
GLYMA_13G338700	220.435	438.291	234.119	767.882	297.615	767.882	-1.36789	0.000256359	0.00692047	-	13	43115470	43119709	-	2827	protein_coding	hypothetical protein	-
GLYMA_17G109300	228.103	149.809	219.991	69.4466	199.301	69.4466	1.52132	0.000256806	0.00692698	-	17	8561780	8563646	-	1867	protein_coding	hypothetical protein	-
GLYMA_03G158600	178.265	147.784	164.489	56.5494	163.513	56.5494	1.53208	0.000264264	0.00708848	-	3	37387584	37389357	-	1245	protein_coding	hypothetical protein	-
GLYMA_07G261800	79.5484	162.967	119.078	348.225	120.531	348.225	-1.5317	0.000267654	0.00716804	-	7	43671355	43676147	+	2232	protein_coding	hypothetical protein	-
GLYMA_13G110600	76.6732	72.8799	59.5389	12.8972	69.6973	12.8972	2.43434	0.000269721	0.00721765	-	13	22410807	22411013	-	207	protein_coding	hypothetical protein	-
GLYMA_09G101100	104.467	206.493	198.799	49.6047	169.92	49.6047	1.77554	0.000270543	0.00723393	-	9	18409565	18417600	+	5627	protein_coding	hypothetical protein	-
GLYMA_04G234400	216.602	185.236	189.717	74.4071	197.185	74.4071	1.4063	0.000273982	0.00732006	-	4	50286030	50290400	+	3254	protein_coding	hypothetical protein	-
GLYMA_11G075500	369.948	728.799	314.85	164.688	471.199	164.688	1.51639	0.000274991	0.0073412	-	11	5658652	5659802	-	1053	protein_coding	hypothetical protein	-
GLYMA_19G257800	261.647	271.275	274.484	115.083	269.135	115.083	1.22559	0.00027687	0.00737388	-	19	50175884	50177830	+	1947	protein_coding	hypothetical protein	-
GLYMA_15G115300	290.4	228.762	289.621	111.115	269.594	111.115	1.27893	0.000277152	0.00737556	-	15	9076848	9077830	+	983	protein_coding	hypothetical protein	-
GLYMA_06G275500	151.43	157.906	146.324	51.5889	151.887	51.5889	1.55785	0.000278206	0.00739778	-	6	46642915	46644239	-	1325	protein_coding	hypothetical protein	-
GLYMA_09G187700	9.58415	6.07332	12.1096	75.3992	9.25569	75.3992	-3.02567	0.00027995	0.00743829	-	9	41217358	41221592	-	1216	protein_coding	hypothetical protein	-
GLYMA_16G173000	86.2573	47.5744	32.2923	0.992095	55.3746	0.992095	5.80394	0.000282226	0.00746865	-	16	33365497	33367017	+	1144	protein_coding	hypothetical protein	-
GLYMA_20G239000	253.98	271.275	242.192	107.146	255.816	107.146	1.2555	0.00028242	0.00746865	-	20	47055809	47056936	-	539	protein_coding	hypothetical protein	-
GLYMA_05G156100	293.275	502.061	355.215	860.146	383.517	860.146	-1.16571	0.000284539	0.00751347	-	5	34874029	34876441	+	1012	protein_coding	hypothetical protein	-
GLYMA_15G154700	220.435	86.0387	178.617	482.158	161.697	482.158	-1.57538	0.000284921	0.007515	-	15	12883541	12885231	-	1341	protein_coding	hypothetical protein	-
GLYMA_18G020000	87.2157	182.2	95.8677	366.083	121.761	366.083	-1.58898	0.000285064	0.007515	-	18	1474107	1477142	-	1239	protein_coding	hypothetical protein	-
GLYMA_04G057000	232.895	286.458	297.694	113.099	272.349	113.099	1.26754	0.000287585	0.00755785	-	4	4621229	4622267	-	1039	protein_coding	hypothetical protein	-
GLYMA_07G020000	1013.04	1657	1127.2	2584.41	1265.75	2584.41	-1.02998	0.000289976	0.00760142	-	7	1568510	1570645	+	1323	protein_coding	hypothetical protein	-
GLYMA_14G212700	79.5484	55.6721	74.6759	12.8972	69.9655	12.8972	2.44003	0.000294311	0.00769863	-	14	47788940	47790839	-	1900	protein_coding	hypothetical protein	-
GLYMA_05G103600	457.164	204.468	410.717	125.004	357.45	125.004	1.51612	0.000295695	0.00771687	-	5	27608668	27612225	-	1511	protein_coding	hypothetical protein	-
GLYMA_18G054000	2106.6	1172.15	2525.86	832.368	1934.87	832.368	1.21698	0.000297598	0.00776053	-	18	4683712	4686508	+	1267	protein_coding	hypothetical protein	-
GLYMA_07G182300	227.144	323.91	270.448	594.265	273.834	594.265	-1.11826	0.000298433	0.00777031	-	7	35036459	35039522	+	1566	protein_coding	hypothetical protein	-
GLYMA_01G004200	80.5068	16.1955	40.3653	0	45.6892	0	7.96949	0.000298921	0.00777701	-	1	425398	427700	+	1406	protein_coding	hypothetical protein	-
GLYMA_03G207500	1211.44	2085.17	1281.6	3220.34	1526.07	3220.34	-1.07751	0.000301916	0.00784285	-	3	41490580	41491713	-	774	protein_coding	hypothetical protein	-
GLYMA_05G146800	536.712	719.689	454.11	1184.56	570.17	1184.56	-1.05499	0.000308008	0.00799493	-	5	34062669	34065648	-	895	protein_coding	hypothetical protein	-
GLYMA_06G196600	286.566	205.481	333.014	623.036	275.02	623.036	-1.17965	0.000309753	0.00803406	-	6	17679247	17694559	+	2397	protein_coding	hypothetical protein	-
GLYMA_13G324800	186.891	190.297	177.607	69.4466	184.932	69.4466	1.41304	0.000310821	0.00805299	-	13	41985962	41992540	+	2534	protein_coding	hypothetical protein	-
GLYMA_16G095700	306.693	164.992	279.53	88.2965	250.405	88.2965	1.50425	0.000312585	0.00808884	-	16	17327427	17331403	-	2300	protein_coding	hypothetical protein	-
GLYMA_15G217200	0	0	119.078	0	39.6926	0	20.3616	0.000314049	0.00811428	-	15	35853648	35854196	+	459	protein_coding	hypothetical protein	-
GLYMA_09G041000	207.976	201.432	221	452.395	210.136	452.395	-1.10629	0.000315161	0.0081368	-	9	3405065	3408889	-	3198	protein_coding	hypothetical protein	-
GLYMA_06G085600	404.451	262.165	383.471	145.838	350.029	145.838	1.26339	0.000318264	0.00820437	-	6	6557546	6561601	+	1722	protein_coding	hypothetical protein	-
GLYMA_06G221300	491.667	488.902	599.425	257.945	526.665	257.945	1.02972	0.000322201	0.00826255	-	6	27462921	27465578	+	1335	protein_coding	hypothetical protein	-
GLYMA_16G189000	202.225	212.566	274.484	89.2885	229.759	89.2885	1.36331	0.000322236	0.00826255	-	16	35160485	35167548	-	2622	protein_coding	hypothetical protein	-
GLYMA_17G173300	40.2534	51.6232	45.411	158.735	45.7625	158.735	-1.79506	0.000327415	0.00837648	-	17	17897486	17900662	-	363	protein_coding	hypothetical protein	-
GLYMA_08G213100	182.099	125.515	206.872	422.632	171.495	422.632	-1.30101	0.000328941	0.00840893	-	8	17187642	17190140	-	1603	protein_coding	hypothetical protein	-
GLYMA_08G146700	115.968	170.053	109.996	38.6917	132.006	38.6917	1.77015	0.0003325	0.00848596	-	8	11166509	11172366	+	2729	protein_coding	hypothetical protein	-
GLYMA_14G102000	320.11	351.24	414.754	730.182	362.035	730.182	-1.01239	0.000332709	0.00848596	-	14	10082031	10086953	-	2379	protein_coding	hypothetical protein	-
GLYMA_09G132200	114.051	53.6477	139.26	330.368	102.32	330.368	-1.69058	0.000334466	0.0085179	-	9	32905167	32907898	-	1200	protein_coding	hypothetical protein	-
GLYMA_03G139500	57.5049	105.271	55.5023	238.103	72.7594	238.103	-1.71127	0.000335075	0.00852548	-	3	35570833	35572671	-	1316	protein_coding	hypothetical protein	-
GLYMA_18G188800	201.267	116.405	170.544	51.5889	162.739	51.5889	1.65799	0.000335269	0.00852548	-	18	45542218	45546953	+	2102	protein_coding	hypothetical protein	-
GLYMA_02G303300	115.968	252.043	106.968	40.6759	158.326	40.6759	1.96016	0.000337602	0.00856544	-	2	47864899	47869138	+	2876	protein_coding	hypothetical protein	-
GLYMA_06G115200	327.778	409.949	365.306	168.656	367.678	168.656	1.12412	0.000339643	0.00859981	-	6	9377429	9384774	+	1514	protein_coding	hypothetical protein	-
GLYMA_11G088000	51.7544	46.5621	70.6393	7.93676	56.3186	7.93676	2.82677	0.000340231	0.00860626	-	11	6645021	6649126	+	2746	protein_coding	hypothetical protein	-
GLYMA_15G268100	580.799	443.352	667.037	262.905	563.73	262.905	1.10052	0.000341682	0.00863002	-	15	50445469	50448268	+	2800	protein_coding	hypothetical protein	-
GLYMA_15G158400	708.268	1176.2	671.074	1849.27	851.847	1849.27	-1.11844	0.000342892	0.00865412	-	15	13280987	13281812	+	826	protein_coding	hypothetical protein	-
GLYMA_20G197100	67.089	188.273	83.7581	383.941	113.04	383.941	-1.7651	0.000343247	0.0086566	-	20	43479299	43483862	+	2151	protein_coding	hypothetical protein	-
GLYMA_08G056600	72.8395	20.2444	61.5571	3.96838	51.547	3.96838	3.70026	0.000354526	0.00888132	-	8	4336512	4339253	+	1621	protein_coding	hypothetical protein	-
GLYMA_13G353200	912.411	669.078	698.32	379.972	759.936	379.972	1.00023	0.000358664	0.00894514	-	13	44191012	44195975	-	3706	protein_coding	hypothetical protein	-
GLYMA_20G144500	65.1722	50.611	43.3927	6.94466	53.0586	6.94466	2.93431	0.000360136	0.00896859	-	20	38299063	38301005	-	620	protein_coding	hypothetical protein	-
GLYMA_20G107600	184.974	129.564	168.525	54.5652	161.021	54.5652	1.5616	0.000361209	0.00898867	-	20	35025241	35029762	+	3121	protein_coding	hypothetical protein	-
GLYMA_01G207700	1066.72	1635.75	1060.6	2510	1254.35	2510	-1.00086	0.000364222	0.00904212	-	1	53959688	53961931	+	1579	protein_coding	hypothetical protein	-
GLYMA_02G004100	452.372	648.833	404.662	1059.56	501.956	1059.56	-1.078	0.000364267	0.00904212	-	2	466891	468969	+	875	protein_coding	hypothetical protein	-
GLYMA_13G352100	659.389	1127.61	826.48	1799.66	871.161	1799.66	-1.04695	0.00036887	0.00913887	-	13	44108846	44112395	+	764	protein_coding	hypothetical protein	-
novel.883	207.018	159.931	315.859	77.3834	227.602	77.3834	1.55629	0.000374397	0.00924187	-	KZ847133	3405951	3408649	-	1362	-	- && Q9LQR0.1 RecName: Full=LOB domain-containing protein 1; AltName: Full=ASYMMETRIC LEAVES 2-like protein 8; Short=AS2-like protein 8 && -	-
GLYMA_09G187400	496.459	229.774	430.9	142.862	385.711	142.862	1.43326	0.0003784	0.00932024	-	9	41204512	41210811	+	3600	protein_coding	hypothetical protein	-
GLYMA_06G067000	2280.07	1184.3	2193.86	4094.38	1886.07	4094.38	-1.11817	0.000379503	0.00934059	-	6	5107663	5108676	+	1014	protein_coding	hypothetical protein	-
GLYMA_18G276200	38.3366	53.6477	40.3653	155.759	44.1165	155.759	-1.82067	0.000383813	0.00941235	-	18	55832841	55845279	+	4006	protein_coding	hypothetical protein	-
GLYMA_08G312000	449.496	233.823	461.174	912.727	381.498	912.727	-1.25823	0.000387876	0.00949128	-	8	43135651	43137701	+	2051	protein_coding	hypothetical protein	-
GLYMA_20G160400	823.278	1378.64	734.649	2148.88	978.857	2148.88	-1.13454	0.000390248	0.0095355	-	20	39874786	39876612	-	1773	protein_coding	hypothetical protein	-
GLYMA_15G145000	249.188	223.701	259.347	507.953	244.079	507.953	-1.05727	0.000394376	0.00961549	-	15	11930954	11932523	-	1570	protein_coding	hypothetical protein	-
GLYMA_09G237300	246.313	240.908	232.101	101.194	239.774	101.194	1.24462	0.000397255	0.00967401	-	9	45924000	45929845	+	1800	protein_coding	hypothetical protein	-
GLYMA_15G063300	119.802	121.466	130.178	298.621	123.815	298.621	-1.27025	0.000399142	0.00970365	-	15	4844062	4846067	+	2006	protein_coding	hypothetical protein	-
GLYMA_19G181700	50.796	43.5255	48.4384	0.992095	47.5866	0.992095	5.58415	0.000403219	0.00978865	-	19	44024142	44024535	-	394	protein_coding	hypothetical protein	-
GLYMA_11G195900	3239.44	5648.19	3429.04	8423.88	4105.56	8423.88	-1.03695	0.000405317	0.0098325	-	11	26969808	26973743	-	2765	protein_coding	hypothetical protein	-
GLYMA_15G023400	327.778	206.493	334.023	114.091	289.431	114.091	1.3433	0.00040773	0.00987906	-	15	1847973	1849102	-	1130	protein_coding	hypothetical protein	-
GLYMA_11G095600	9.58415	15.1833	27.2466	103.178	17.338	103.178	-2.57586	0.000416764	0.0100596	-	11	7249880	7254364	-	2236	protein_coding	hypothetical protein	-
GLYMA_15G261300	375.699	256.092	315.859	134.925	315.883	134.925	1.22762	0.000418379	0.0100781	-	15	49382502	49385627	+	3126	protein_coding	hypothetical protein	-
GLYMA_15G146800	161.972	79.9654	179.626	399.814	140.521	399.814	-1.5081	0.000425096	0.0102221	-	15	12076031	12079129	-	2153	protein_coding	hypothetical protein	-
GLYMA_11G139400	141.845	155.882	107.977	332.352	135.235	332.352	-1.29711	0.000426675	0.0102475	-	11	10616047	10617753	-	735	protein_coding	hypothetical protein	-
GLYMA_14G052000	1231.56	583.039	1203.9	418.664	1006.17	418.664	1.26514	0.000428149	0.0102756	-	14	4084557	4085825	+	721	protein_coding	hypothetical protein	-
GLYMA_11G239300	76.6732	85.0265	52.4749	13.8893	71.3915	13.8893	2.36195	0.000430998	0.0103292	-	11	33372414	33375549	+	1709	protein_coding	hypothetical protein	-
GLYMA_18G191600	705.393	209.53	365.306	37.6996	426.743	37.6996	3.50086	0.000433148	0.0103734	-	18	46251357	46252417	-	1061	protein_coding	hypothetical protein	-
GLYMA_13G008900	180.182	220.664	164.489	70.4387	188.445	70.4387	1.41957	0.000435325	0.0103997	-	13	2528815	2530919	-	1113	protein_coding	hypothetical protein	-
GLYMA_14G056500	253.021	144.747	141.279	57.5415	179.683	57.5415	1.64359	0.000435457	0.0103997	-	14	4500240	4508351	+	2405	protein_coding	hypothetical protein	-
GLYMA_17G087500	535.754	446.389	571.169	255.961	517.771	255.961	1.01646	0.00044111	0.0105071	-	17	6771669	6772844	+	1096	protein_coding	hypothetical protein	-
GLYMA_19G211800	284.649	510.159	336.041	848.241	376.95	848.241	-1.17052	0.000442847	0.0105384	-	19	46563436	46565512	+	1122	protein_coding	hypothetical protein	-
GLYMA_07G261500	138.97	57.6966	168.525	388.901	121.731	388.901	-1.67531	0.000451977	0.0107179	-	7	43653873	43656379	+	2092	protein_coding	hypothetical protein	-
GLYMA_06G019200	112.135	103.246	101.922	264.889	105.768	264.889	-1.32423	0.000456347	0.0108139	-	6	1460793	1464431	+	2363	protein_coding	hypothetical protein	-
GLYMA_01G032000	170.598	178.151	197.79	398.822	182.18	398.822	-1.13059	0.000462359	0.0109167	-	1	3363639	3366996	+	2254	protein_coding	hypothetical protein	-
GLYMA_08G220200	1452	849.253	1241.23	570.455	1180.83	570.455	1.04978	0.00046388	0.0109293	-	8	17889781	17898867	+	6543	protein_coding	hypothetical protein	-
GLYMA_08G353900	208.934	406.913	201.827	693.474	272.558	693.474	-1.34771	0.000465819	0.0109614	-	8	46678964	46680653	-	949	protein_coding	hypothetical protein	-
GLYMA_02G155400	87.2157	76.9287	90.822	228.182	84.9888	228.182	-1.4247	0.000474505	0.0111502	-	2	15917549	15918745	+	988	protein_coding	hypothetical protein	-
GLYMA_15G111400	41.2118	40.4888	46.4201	3.96838	42.7069	3.96838	3.42774	0.000475678	0.0111653	-	15	8725982	8729794	+	1707	protein_coding	hypothetical protein	-
GLYMA_08G313300	195.517	166.004	189.717	70.4387	183.746	70.4387	1.38346	0.000475809	0.0111653	-	8	43302377	43305343	-	588	protein_coding	hypothetical protein	-
GLYMA_16G194600	100.634	95.1487	89.8129	25.7945	95.1984	25.7945	1.88405	0.000476191	0.0111665	-	16	35672589	35674021	-	1433	protein_coding	hypothetical protein	-
GLYMA_08G178000	57.5049	26.3177	26.2375	0	36.6867	0	7.65285	0.000476893	0.0111752	-	8	14251388	14252458	-	1071	protein_coding	hypothetical protein	-
GLYMA_17G076700	162.93	152.845	163.48	357.154	159.752	357.154	-1.16063	0.000477997	0.0111874	-	17	5997186	6000542	+	2105	protein_coding	hypothetical protein	-
GLYMA_03G164500	124.594	109.32	97.8859	276.794	110.6	276.794	-1.32296	0.000483797	0.0112821	-	3	37951099	37953402	-	784	protein_coding	hypothetical protein	-
GLYMA_13G301700	140.887	140.699	130.178	46.6285	137.255	46.6285	1.55764	0.00048812	0.0113672	-	13	39904865	39906079	-	1215	protein_coding	hypothetical protein	-
GLYMA_06G263300	491.667	391.729	525.758	226.198	469.718	226.198	1.05431	0.000493588	0.0114708	-	6	45068678	45072411	+	826	protein_coding	hypothetical protein	-
GLYMA_13G159700	81.4652	72.8799	84.7672	18.8498	79.7041	18.8498	2.08019	0.000498947	0.0115714	-	13	27525191	27525367	-	177	protein_coding	hypothetical protein	-
GLYMA_07G086400	178.265	200.42	195.772	75.3992	191.486	75.3992	1.34442	0.000500122	0.0115907	-	7	8000996	8002926	-	927	protein_coding	hypothetical protein	-
GLYMA_17G208200	3411.96	2373.66	4415.97	1665.73	3400.53	1665.73	1.02961	0.000511678	0.0117938	-	17	34143308	34150145	+	1680	protein_coding	hypothetical protein	-
GLYMA_06G269700	127.469	147.784	149.352	48.6127	141.535	48.6127	1.54147	0.000515259	0.011857	-	6	45848185	45852587	+	1367	protein_coding	hypothetical protein	-
GLYMA_02G111300	337.362	295.568	358.242	152.783	330.391	152.783	1.11275	0.000518838	0.0119262	-	2	10726906	10730092	-	1501	protein_coding	hypothetical protein	-
GLYMA_10G251700	104.467	57.6966	117.059	273.818	93.0744	273.818	-1.55627	0.000533503	0.0122134	-	10	47980543	47982939	+	1307	protein_coding	hypothetical protein	-
GLYMA_16G080800	78.59	124.503	131.187	30.7549	111.427	30.7549	1.85644	0.00053891	0.0123121	-	16	8586897	8589219	-	674	protein_coding	hypothetical protein	-
novel.882	166.764	159.931	178.617	63.4941	168.437	63.4941	1.4075	0.000544867	0.0124146	-	KZ847133	3387753	3391936	-	1993	-	- && Q9LVW9.2 PUTATIVE PSEUDOGENE: RecName: Full=Putative E3 ubiquitin-protein ligase ARI4; AltName: Full=ARIADNE-like protein ARI4; AltName: Full=Protein ariadne homolog 4; AltName: Full=RING-type E3 ubiquitin transferase ARI4 && PF13456:Reverse transcriptase-like	-
GLYMA_10G021700	62.297	65.7943	85.7763	205.364	71.2892	205.364	-1.52697	0.000549926	0.0125129	-	10	1899356	1900976	-	1621	protein_coding	hypothetical protein	-
GLYMA_08G311500	43.1287	8.09776	41.3745	165.68	30.867	165.68	-2.42249	0.000551888	0.0125407	-	8	43083381	43085732	+	2352	protein_coding	hypothetical protein	-
GLYMA_11G241500	253.021	406.913	226.046	114.091	295.327	114.091	1.37187	0.00055471	0.0125879	-	11	33564982	33570048	-	1912	protein_coding	hypothetical protein	-
GLYMA_12G081100	29.7109	38.4644	32.2923	0	33.4892	0	7.51935	0.00055672	0.012625	-	12	6410431	6412974	-	1337	protein_coding	hypothetical protein	-
GLYMA_08G231000	368.99	416.023	393.562	192.466	392.858	192.466	1.02927	0.00056089	0.0126951	-	8	18933180	18938287	+	1125	protein_coding	hypothetical protein	-
GLYMA_07G106900	62.297	69.8432	68.6211	191.474	66.9204	191.474	-1.51697	0.000568487	0.0128315	-	7	10412270	10420510	+	2930	protein_coding	hypothetical protein	-
GLYMA_13G245600	47.9207	59.721	57.5206	8.92885	55.0541	8.92885	2.62387	0.000578797	0.0130206	-	13	35460080	35461356	+	1195	protein_coding	hypothetical protein	-
GLYMA_18G286400	128.428	239.896	175.589	444.459	181.304	444.459	-1.29442	0.000593091	0.0132459	-	18	56665160	56667323	+	1030	protein_coding	hypothetical protein	-
GLYMA_14G168500	156.222	214.591	204.854	424.617	191.889	424.617	-1.14647	0.000596871	0.0133206	-	14	41724008	41735714	+	2569	protein_coding	hypothetical protein	-
GLYMA_18G092600	102.55	180.175	114.032	343.265	132.253	343.265	-1.37677	0.000597743	0.0133262	-	18	9305015	9321777	+	3487	protein_coding	hypothetical protein	-
GLYMA_07G191400	85.2989	96.1609	118.069	27.7787	99.8428	27.7787	1.84527	0.000597908	0.0133262	-	7	35881528	35882200	-	673	protein_coding	hypothetical protein	-
GLYMA_02G055900	45.0455	19.2322	52.4749	159.727	38.9175	159.727	-2.03628	0.00059961	0.0133553	-	2	5029415	5033272	+	3858	protein_coding	hypothetical protein	-
GLYMA_09G198900	363.239	198.395	240.174	102.186	267.269	102.186	1.38772	0.000618261	0.0137164	-	9	42327206	42328186	+	981	protein_coding	hypothetical protein	-
GLYMA_08G009900	40.2534	27.3299	48.4384	1.98419	38.6739	1.98419	4.28491	0.000620705	0.0137345	-	8	773999	776526	+	1301	protein_coding	hypothetical protein	-
GLYMA_18G009500	15.3346	18.22	21.1918	92.2648	18.2488	92.2648	-2.33905	0.00062315	0.0137743	-	18	682756	686119	-	2551	protein_coding	hypothetical protein	-
GLYMA_01G025800	411.16	277.348	451.083	165.68	379.864	165.68	1.19724	0.000623323	0.0137743	-	1	2714436	2715928	-	1364	protein_coding	hypothetical protein	-
GLYMA_04G200000	35.4613	65.7943	23.2101	168.656	41.4886	168.656	-2.02406	0.000630019	0.0139132	-	4	47245072	47255239	+	4200	protein_coding	hypothetical protein	-
GLYMA_07G088000	341.196	510.159	473.284	885.941	441.546	885.941	-1.00506	0.000636736	0.014034	-	7	8148873	8150072	+	1200	protein_coding	hypothetical protein	-
GLYMA_12G131700	186.891	300.629	315.859	601.21	267.793	601.21	-1.1674	0.000637441	0.0140404	-	12	14888565	14890785	-	949	protein_coding	hypothetical protein	-
GLYMA_09G224400	50.796	48.5866	40.3653	5.95257	46.5826	5.95257	2.96849	0.000642044	0.0141325	-	9	44921077	44921715	+	639	protein_coding	hypothetical protein	-
GLYMA_09G140700	203.184	146.772	187.699	67.4625	179.218	67.4625	1.40992	0.000647318	0.0142393	-	9	34931671	34933828	-	2158	protein_coding	hypothetical protein	-
GLYMA_17G075600	266.439	187.261	284.576	534.739	246.092	534.739	-1.1194	0.000654414	0.014386	-	17	5925518	5927385	+	1868	protein_coding	hypothetical protein	-
GLYMA_13G177800	155.263	214.591	203.845	421.64	191.233	421.64	-1.14127	0.000656808	0.0144292	-	13	29172343	29175140	-	1467	protein_coding	hypothetical protein	-
GLYMA_17G180900	342.154	369.46	358.242	173.617	356.619	173.617	1.03838	0.000662736	0.0145406	-	17	20745714	20749941	+	1283	protein_coding	hypothetical protein	-
GLYMA_16G001000	40.2534	52.6355	37.3379	147.822	43.4089	147.822	-1.76824	0.000668848	0.0146461	-	16	66858	70890	-	2870	protein_coding	hypothetical protein	-
GLYMA_08G050100	198.392	268.238	241.183	495.055	235.938	495.055	-1.06965	0.000676133	0.0147864	-	8	3930000	3934272	-	4273	protein_coding	hypothetical protein	-
GLYMA_01G170300	284.649	213.578	237.146	104.17	245.125	104.17	1.23496	0.000684389	0.014909	-	1	50770157	50773422	-	844	protein_coding	hypothetical protein	-
GLYMA_13G045800	115.01	173.09	200.818	394.854	162.972	394.854	-1.27752	0.000688226	0.0149733	-	13	13992003	13994412	-	1981	protein_coding	hypothetical protein	-
GLYMA_15G227500	420.744	482.829	381.452	211.316	428.342	211.316	1.01931	0.000703289	0.0152224	-	15	42044582	42049151	+	1213	protein_coding	hypothetical protein	-
GLYMA_18G155100	82.4237	182.2	79.7215	345.249	114.782	345.249	-1.58955	0.000714888	0.015424	-	18	32553364	32556116	-	1705	protein_coding	hypothetical protein	-
GLYMA_19G112800	32.5861	21.2566	40.3653	0	31.4027	0	7.42709	0.000720216	0.0154993	-	19	36705047	36706868	-	1530	protein_coding	hypothetical protein	-
GLYMA_17G186500	95.8415	109.32	70.6393	245.047	91.9335	245.047	-1.41428	0.000722872	0.0155466	-	17	23632717	23643259	-	3070	protein_coding	hypothetical protein	-
GLYMA_02G137800	81.4652	103.246	114.032	253.976	99.5813	253.976	-1.35147	0.000732877	0.0157417	-	2	14259785	14264648	+	3247	protein_coding	hypothetical protein	-
GLYMA_02G255400	171.556	127.54	109.996	44.6443	136.364	44.6443	1.61157	0.000738122	0.0158141	-	2	44231578	44233784	-	2207	protein_coding	hypothetical protein	-
GLYMA_10G040200	103.509	123.491	95.8677	264.889	107.622	264.889	-1.2996	0.000739212	0.0158174	-	10	3547051	3547805	-	755	protein_coding	hypothetical protein	-
GLYMA_01G036800	16.293	12.1466	21.1918	88.2965	16.5438	88.2965	-2.41606	0.000745659	0.0158848	-	1	3916138	3918004	-	1867	protein_coding	hypothetical protein	-
GLYMA_08G104600	618.177	435.255	548.969	264.889	534.134	264.889	1.01206	0.000757299	0.016082	-	8	8045602	8047222	-	1532	protein_coding	hypothetical protein	-
GLYMA_08G034400	145.679	92.112	120.087	36.7075	119.293	36.7075	1.70097	0.000762092	0.0161634	-	8	2732008	2733478	-	1471	protein_coding	hypothetical protein	-
GLYMA_14G200800	217.56	255.079	178.617	465.293	217.085	465.293	-1.0999	0.000764237	0.0161784	-	14	46583312	46584925	+	852	protein_coding	hypothetical protein	-
GLYMA_01G130000	97.7583	39.4766	73.6667	12.8972	70.3005	12.8972	2.44748	0.000765984	0.0162052	-	1	44436185	44440093	-	709	protein_coding	hypothetical protein	-
GLYMA_11G224800	59.4217	70.8554	42.3836	9.92095	57.5536	9.92095	2.53641	0.000777681	0.0164013	-	11	31983123	31986817	+	1804	protein_coding	hypothetical protein	-
GLYMA_10G133900	67.089	52.6355	53.4841	172.625	57.7362	172.625	-1.57929	0.00078528	0.0165363	-	10	35923075	35926275	+	1735	protein_coding	hypothetical protein	-
GLYMA_02G243800	279.857	373.509	232.101	627.004	295.156	627.004	-1.08714	0.000802391	0.0168069	-	2	43183442	43187668	+	3992	protein_coding	hypothetical protein	-
GLYMA_11G034100	311.485	388.693	246.229	657.759	315.469	657.759	-1.06012	0.000805361	0.0168558	-	11	2487645	2493215	-	4445	protein_coding	hypothetical protein	-
GLYMA_01G230600	284.649	346.179	224.028	597.241	284.952	597.241	-1.06763	0.00081559	0.0170305	-	1	55790078	55793488	-	2732	protein_coding	hypothetical protein	-
GLYMA_01G222600	49.8376	32.391	28.2557	1.98419	36.8281	1.98419	4.21527	0.000844161	0.0174757	-	1	55141598	55142782	-	1047	protein_coding	hypothetical protein	-
GLYMA_02G108900	85.2989	79.9654	77.7033	211.316	80.9892	211.316	-1.38336	0.000847636	0.0175211	-	2	10433731	10436366	-	2636	protein_coding	hypothetical protein	-
GLYMA_08G136200	47.9207	23.2811	46.4201	2.97628	39.2073	2.97628	3.72024	0.000847913	0.0175211	-	8	10409270	10412599	+	2751	protein_coding	hypothetical protein	-
GLYMA_10G237600	24.9188	58.7088	13.1187	0	32.2488	0	7.46464	0.000860156	0.0177524	-	10	46607534	46609838	+	1290	protein_coding	hypothetical protein	-
GLYMA_01G161700	348.863	372.497	353.197	177.585	358.186	177.585	1.01213	0.000864695	0.0178349	-	1	49988892	49991976	-	1931	protein_coding	hypothetical protein	-
GLYMA_19G181600	35.4613	21.2566	31.2831	0	29.3337	0	7.32929	0.000871316	0.0179279	-	19	44023940	44024116	-	177	protein_coding	hypothetical protein	-
GLYMA_05G241900	184.016	108.308	229.073	437.514	173.799	437.514	-1.33172	0.000873769	0.0179564	-	5	41697530	41701571	+	1750	protein_coding	hypothetical protein	-
GLYMA_17G140700	142.804	154.87	194.763	61.5099	164.145	61.5099	1.41576	0.000884736	0.0181486	-	17	11428453	11431827	-	1252	protein_coding	hypothetical protein	-
GLYMA_01G202700	14.3762	43.5255	33.3014	0	30.401	0	7.37868	0.000895133	0.0183396	-	1	53546708	53548994	+	2287	protein_coding	hypothetical protein	-
GLYMA_05G046400	223.311	351.24	170.544	591.289	248.365	591.289	-1.25164	0.000896734	0.0183539	-	5	4137711	4141080	-	1910	protein_coding	hypothetical protein	-
GLYMA_13G254300	139.929	151.833	120.087	48.6127	137.283	48.6127	1.49778	0.000896916	0.0183539	-	13	36014647	36016402	+	1756	protein_coding	hypothetical protein	-
GLYMA_09G007000	52.7128	31.3788	36.3288	0.992095	40.1401	0.992095	5.33939	0.000912887	0.0186355	-	9	499898	503491	+	1823	protein_coding	hypothetical protein	-
GLYMA_06G308300	246.313	186.249	203.845	88.2965	212.135	88.2965	1.26497	0.000913561	0.018638	-	6	49706990	49708300	+	1311	protein_coding	hypothetical protein	-
GLYMA_13G043900	335.445	309.739	334.023	158.735	326.403	158.735	1.0401	0.000916381	0.0186842	-	13	13723276	13725395	-	2120	protein_coding	hypothetical protein	-
GLYMA_15G202600	104.467	56.6843	66.6028	16.8656	75.9181	16.8656	2.1714	0.00091897	0.0187212	-	15	25647230	25648285	-	1056	protein_coding	hypothetical protein	-
GLYMA_14G073700	24.9188	35.4277	17.1553	112.107	25.8339	112.107	-2.11786	0.000926645	0.0188366	-	14	6177750	6180429	-	2460	protein_coding	hypothetical protein	-
GLYMA_12G016300	199.35	108.308	172.562	54.5652	160.073	54.5652	1.55325	0.000967644	0.0195522	-	12	1153697	1156286	+	1638	protein_coding	hypothetical protein	-
GLYMA_10G230000	169.639	141.711	156.416	59.5257	155.922	59.5257	1.3895	0.000987285	0.0198626	-	10	46013366	46017442	-	1912	protein_coding	hypothetical protein	-
GLYMA_09G179400	133.22	79.9654	174.58	343.265	129.255	343.265	-1.40896	0.000987545	0.0198626	-	9	40412865	40415233	+	1622	protein_coding	hypothetical protein	-
GLYMA_10G018900	69.0059	68.831	76.6941	192.466	71.5103	192.466	-1.42853	0.000988258	0.0198626	-	10	1632297	1633515	-	1018	protein_coding	hypothetical protein	-
GLYMA_05G245600	602.843	415.01	416.772	230.166	478.208	230.166	1.05535	0.00101503	0.020279	-	5	41954908	41955938	-	1031	protein_coding	hypothetical protein	-
GLYMA_06G157200	138.012	174.102	138.251	333.344	150.122	333.344	-1.15119	0.0010481	0.020841	-	6	12906765	12916827	-	3034	protein_coding	hypothetical protein	-
GLYMA_17G187700	32.5861	21.2566	28.2557	0	27.3662	0	7.22907	0.00106657	0.0211087	-	17	24171399	24173948	+	2550	protein_coding	hypothetical protein	-
GLYMA_02G280500	64.2138	81.9898	53.4841	189.49	66.5626	189.49	-1.50956	0.00107543	0.0212592	-	2	46294935	46299837	-	2344	protein_coding	hypothetical protein	-
GLYMA_05G029900	189.766	144.747	176.598	368.067	170.371	368.067	-1.11089	0.00107889	0.0213026	-	5	2565716	2569741	-	2499	protein_coding	hypothetical protein	-
GLYMA_02G086300	31.6277	59.721	37.3379	4.96047	42.8955	4.96047	3.11143	0.0010839	0.0213889	-	2	7517236	7517451	-	216	protein_coding	hypothetical protein	-
GLYMA_08G143000	55.5881	75.9165	30.274	183.538	53.9262	183.538	-1.76699	0.00109584	0.0215866	-	8	10872816	10885213	-	3939	protein_coding	hypothetical protein	-
GLYMA_01G071500	17.2515	13.1589	13.1187	78.3755	14.5097	78.3755	-2.43203	0.00109861	0.0216196	-	1	12904806	12908613	-	3808	protein_coding	hypothetical protein	-
GLYMA_04G181900	206.059	134.625	196.781	68.4546	179.155	68.4546	1.38837	0.0011328	0.0221338	-	4	44807784	44811687	-	2602	protein_coding	hypothetical protein	-
GLYMA_13G154000	313.402	495.988	408.699	190.482	406.03	190.482	1.09155	0.00115539	0.022536	-	13	26918925	26925458	+	1287	protein_coding	hypothetical protein	-
GLYMA_13G224400	326.819	326.947	263.384	144.846	305.717	144.846	1.07782	0.00116099	0.0226322	-	13	33716071	33719717	+	2840	protein_coding	hypothetical protein	-
GLYMA_05G147600	57.5049	52.6355	86.7855	13.8893	65.6419	13.8893	2.24032	0.00116393	0.0226635	-	5	34191110	34192478	-	1369	protein_coding	hypothetical protein	-
GLYMA_18G128200	163.889	209.53	190.726	77.3834	188.048	77.3834	1.28066	0.0011655	0.0226679	-	18	17243569	17246715	-	1587	protein_coding	hypothetical protein	-
GLYMA_19G074500	22.0435	34.4155	10.0913	110.123	22.1835	110.123	-2.31176	0.00116551	0.0226679	-	19	27068157	27069844	+	1688	protein_coding	hypothetical protein	-
GLYMA_20G058900	28.7524	41.501	26.2375	120.043	32.1636	120.043	-1.90072	0.00117895	0.0228635	-	20	17856607	17870302	-	13696	protein_coding	hypothetical protein	-
GLYMA_13G065300	78.59	130.576	80.7307	26.7866	96.6324	26.7866	1.85045	0.00118314	0.0229184	-	13	16462273	16463227	+	955	protein_coding	hypothetical protein	-
GLYMA_06G295900	54.6296	54.6599	38.3471	7.93676	49.2122	7.93676	2.63271	0.00118501	0.0229415	-	6	48464770	48464925	+	156	protein_coding	hypothetical protein	-
GLYMA_01G201200	161.014	235.847	170.544	410.727	189.135	410.727	-1.11923	0.001242	0.0237451	-	1	53476700	53477014	-	315	protein_coding	hypothetical protein	-
GLYMA_17G097600	38.3366	48.5866	26.2375	133.933	37.7202	133.933	-1.8281	0.00124329	0.0237562	-	17	7676548	7679132	-	2585	protein_coding	hypothetical protein	-
GLYMA_04G227700	179.224	85.0265	207.881	416.68	157.377	416.68	-1.40435	0.00125213	0.0239116	-	4	49704598	49706834	+	1544	protein_coding	hypothetical protein	-
GLYMA_05G197000	63.2554	46.5621	58.5297	10.913	56.1157	10.913	2.36278	0.00125337	0.0239217	-	5	38123256	38129782	+	2441	protein_coding	hypothetical protein	-
GLYMA_06G253600	141.845	159.931	106.968	314.494	136.248	314.494	-1.20669	0.00126353	0.0240869	-	6	43158450	43163873	+	1191	protein_coding	hypothetical protein	-
GLYMA_12G114900	182.099	77.941	131.187	38.6917	130.409	38.6917	1.75379	0.00126416	0.0240869	-	12	11457987	11462951	-	2437	protein_coding	hypothetical protein	-
GLYMA_16G167000	133.22	104.259	79.7215	265.881	105.733	265.881	-1.32944	0.00127657	0.0242411	-	16	32631033	32634786	-	471	protein_coding	hypothetical protein	-
GLYMA_14G212000	103.509	91.0998	123.114	33.7312	105.908	33.7312	1.65061	0.00127794	0.0242535	-	14	47703257	47706495	-	3239	protein_coding	hypothetical protein	-
GLYMA_04G033400	58.4633	69.8432	53.4841	12.8972	60.5969	12.8972	2.23204	0.0012872	0.0243471	-	4	2662182	2663098	-	849	protein_coding	hypothetical protein	-
GLYMA_18G013100	417.869	303.666	379.434	178.577	366.99	178.577	1.03947	0.00130946	0.0246602	-	18	922035	926608	-	2165	protein_coding	hypothetical protein	-
GLYMA_04G229700	90.091	61.7454	79.7215	19.8419	77.186	19.8419	1.96032	0.0013096	0.0246602	-	4	49870595	49871809	+	1215	protein_coding	hypothetical protein	-
GLYMA_U029600	61.3385	19.2322	68.6211	5.95257	49.7306	5.95257	3.06316	0.00131674	0.0247276	-	KZ847140	174371	175368	+	639	protein_coding	hypothetical protein	-
GLYMA_17G104300	388.158	309.739	330.996	168.656	342.964	168.656	1.02426	0.00131727	0.0247276	-	17	8210520	8211788	+	1269	protein_coding	hypothetical protein	-
GLYMA_05G169200	60.3801	4.04888	29.2649	0	31.2313	0	7.42074	0.00132358	0.0248264	-	5	35963015	35966141	-	1495	protein_coding	hypothetical protein	-
GLYMA_02G291700	57.5049	68.831	54.4932	12.8972	60.2764	12.8972	2.22436	0.00133183	0.0249535	-	2	47102438	47103989	+	1552	protein_coding	hypothetical protein	-
GLYMA_02G069500	183.057	115.393	152.379	54.5652	150.276	54.5652	1.46214	0.0013356	0.024994	-	2	6116379	6117379	+	1001	protein_coding	hypothetical protein	-
GLYMA_08G364000	156.222	228.762	130.178	396.838	171.721	396.838	-1.20878	0.00135155	0.0252388	-	8	47537290	47543730	-	2100	protein_coding	hypothetical protein	-
GLYMA_06G065400	155.263	137.662	136.233	54.5652	143.053	54.5652	1.39074	0.00137174	0.0255311	-	6	4999566	5000180	-	615	protein_coding	hypothetical protein	-
GLYMA_09G039800	161.972	179.163	263.384	443.466	201.506	443.466	-1.13848	0.00140017	0.0259601	-	9	3323723	3324220	-	498	protein_coding	hypothetical protein	-
GLYMA_04G222500	166.764	274.312	163.48	77.3834	201.518	77.3834	1.38043	0.00140162	0.025971	-	4	49310767	49312445	+	1679	protein_coding	hypothetical protein	-
GLYMA_13G122400	65.1722	127.54	93.8494	254.968	95.5204	254.968	-1.41758	0.00140244	0.025971	-	13	23524389	23525402	-	1014	protein_coding	hypothetical protein	-
GLYMA_07G162700	163.889	114.381	159.443	328.383	145.904	328.383	-1.16991	0.00140307	0.025971	-	7	21519333	21521133	+	1620	protein_coding	hypothetical protein	-
GLYMA_09G094800	352.697	626.564	357.233	944.474	445.498	944.474	-1.08439	0.00140781	0.0260048	-	9	13326333	13327273	+	727	protein_coding	hypothetical protein	-
GLYMA_08G253800	105.426	112.356	77.7033	243.063	98.4951	243.063	-1.30297	0.001408	0.0260048	-	8	22343523	22371086	+	4111	protein_coding	hypothetical protein	-
GLYMA_07G017800	97.7583	84.0143	81.7398	25.7945	87.8375	25.7945	1.76813	0.00142188	0.0262329	-	7	1431463	1433230	-	1485	protein_coding	hypothetical protein	-
GLYMA_13G154900	111.176	117.418	103.941	254.968	110.845	254.968	-1.20178	0.00143938	0.0265022	-	13	27034636	27037289	-	2153	protein_coding	hypothetical protein	-
GLYMA_04G230000	69.9643	106.283	75.685	22.8182	83.9775	22.8182	1.87929	0.00144527	0.0265763	-	4	49888837	49889767	+	762	protein_coding	hypothetical protein	-
GLYMA_04G129800	28.7524	40.4888	23.2101	116.075	30.8171	116.075	-1.91372	0.00145185	0.0266576	-	4	18133575	18134193	-	411	protein_coding	hypothetical protein	-
GLYMA_16G023200	383.366	427.157	306.777	182.545	372.433	182.545	1.02876	0.00146289	0.0268135	-	16	2207985	2212735	+	2400	protein_coding	hypothetical protein	-
GLYMA_01G124600	221.394	274.312	295.676	121.036	263.794	121.036	1.12362	0.00146502	0.026838	-	1	42993667	42995514	-	668	protein_coding	hypothetical protein	-
GLYMA_14G196700	177.307	147.784	133.206	332.352	152.765	332.352	-1.12084	0.00146664	0.0268531	-	14	46164669	46167368	+	951	protein_coding	hypothetical protein	-
GLYMA_07G032500	4.79207	9.10998	3.0274	53.5731	5.64315	53.5731	-3.24859	0.00147753	0.0270232	-	7	2548406	2554206	-	3288	protein_coding	hypothetical protein	-
GLYMA_03G207700	110.218	124.503	92.8403	256.953	109.187	256.953	-1.2347	0.00147837	0.0270239	-	3	41505894	41507252	+	1359	protein_coding	hypothetical protein	-
GLYMA_04G044500	74.7563	129.564	80.7307	249.016	95.0171	249.016	-1.3908	0.00148614	0.0271219	-	4	3552357	3555903	+	1505	protein_coding	hypothetical protein	-
GLYMA_20G158400	369.948	305.691	409.708	178.577	361.782	178.577	1.01864	0.00148904	0.02716	-	20	39701478	39708793	+	5615	protein_coding	hypothetical protein	-
GLYMA_09G143500	115.01	100.21	99.9042	34.7233	105.041	34.7233	1.59727	0.00150519	0.0274209	-	9	35652219	35653967	+	1212	protein_coding	hypothetical protein	-
GLYMA_06G289500	47.9207	78.9532	45.411	173.617	57.4283	173.617	-1.59687	0.00153282	0.0278083	-	6	47822827	47826397	+	2845	protein_coding	hypothetical protein	-
GLYMA_04G074200	38.3366	43.5255	19.1735	127.98	33.6785	127.98	-1.92543	0.00153757	0.0278527	-	4	6172159	6180858	+	2558	protein_coding	hypothetical protein	-
GLYMA_13G237800	367.073	748.031	512.64	1143.89	542.581	1143.89	-1.0764	0.00154495	0.0279233	-	13	34805770	34808340	-	1169	protein_coding	hypothetical protein	-
GLYMA_04G006200	216.602	154.87	179.626	75.3992	183.699	75.3992	1.28519	0.0015557	0.0280424	-	4	488212	494810	-	4860	protein_coding	hypothetical protein	-
GLYMA_15G270200	130.344	128.552	181.644	328.383	146.847	328.383	-1.16141	0.00155781	0.0280507	-	15	50725000	50729639	-	2026	protein_coding	hypothetical protein	-
GLYMA_06G103700	220.435	277.348	332.005	555.573	276.596	555.573	-1.00667	0.00157289	0.0282166	-	6	8254127	8255593	-	1370	protein_coding	hypothetical protein	-
GLYMA_15G041400	39.295	24.2933	34.3105	1.98419	32.6329	1.98419	4.04039	0.00159035	0.0284392	-	15	3250275	3252774	+	1490	protein_coding	hypothetical protein	-
GLYMA_07G143900	69.9643	29.3544	52.4749	7.93676	50.5979	7.93676	2.67355	0.00160359	0.0286135	-	7	17140377	17143093	-	2331	protein_coding	hypothetical protein	-
GLYMA_09G174400	56.5465	65.7943	59.5389	166.672	60.6265	166.672	-1.45933	0.00160675	0.0286415	-	9	39897429	39901815	+	2642	protein_coding	hypothetical protein	-
GLYMA_13G082200	326.819	386.668	311.822	170.64	341.77	170.64	1.00196	0.00163764	0.0291151	-	13	19147263	19150664	+	683	protein_coding	hypothetical protein	-
GLYMA_18G116200	32.5861	35.4277	63.5754	5.95257	43.8631	5.95257	2.88072	0.00166466	0.0295023	-	18	14226877	14227450	+	574	protein_coding	hypothetical protein	-
GLYMA_09G232700	109.259	141.711	103.941	272.826	118.304	272.826	-1.20581	0.00166568	0.0295048	-	9	45580332	45582285	-	1954	protein_coding	hypothetical protein	-
GLYMA_07G190700	255.897	168.029	215.955	90.2806	213.293	90.2806	1.24082	0.00168121	0.0297019	-	7	35835747	35841139	-	2731	protein_coding	hypothetical protein	-
GLYMA_05G173400	159.097	131.589	178.617	61.5099	156.434	61.5099	1.34673	0.0016882	0.0298098	-	5	36283079	36287149	-	1899	protein_coding	hypothetical protein	-
GLYMA_07G141500	91.0494	31.3788	52.4749	9.92095	58.3011	9.92095	2.55637	0.00168909	0.02981	-	7	16776164	16777576	-	1413	protein_coding	hypothetical protein	-
GLYMA_06G135700	46.9623	49.5988	29.2649	137.901	41.942	137.901	-1.71664	0.00170028	0.0299501	-	6	11149989	11150811	-	823	protein_coding	hypothetical protein	-
GLYMA_06G097300	231.936	171.065	316.868	523.826	239.956	523.826	-1.12635	0.00170697	0.0300208	-	6	7685576	7689497	-	1694	protein_coding	hypothetical protein	-
GLYMA_09G040500	40.2534	19.2322	14.1279	0	24.5378	0	7.07284	0.00170726	0.0300208	PR10	9	3370431	3371819	+	961	protein_coding	hypothetical protein	-
GLYMA_06G052600	191.683	122.479	150.361	58.5336	154.841	58.5336	1.40406	0.00171461	0.0301343	-	6	3964513	3966171	-	1659	protein_coding	hypothetical protein	-
GLYMA_09G261700	118.843	53.6477	60.548	17.8577	77.6797	17.8577	2.12228	0.00171657	0.030153	-	9	47961093	47965750	-	860	protein_coding	hypothetical protein	-
GLYMA_19G250200	1015.92	758.153	1554.07	2254.04	1109.38	2254.04	-1.0228	0.00172092	0.0301784	-	19	49630368	49632270	+	867	protein_coding	hypothetical protein	-
GLYMA_10G165200	219.477	125.515	198.799	69.4466	181.264	69.4466	1.3846	0.00172158	0.0301784	-	10	39949351	39952817	-	2578	protein_coding	hypothetical protein	-
GLYMA_15G010900	86.2573	105.271	135.224	261.913	108.917	261.913	-1.26659	0.0017286	0.0302429	-	15	828400	831611	-	919	protein_coding	hypothetical protein	-
GLYMA_08G333800	0.958415	1.01222	4.03653	37.6996	2.00239	37.6996	-4.24074	0.00175987	0.0306742	-	8	45115194	45120675	-	2067	protein_coding	hypothetical protein	-
GLYMA_20G121300	127.469	131.589	123.114	47.6206	127.391	47.6206	1.4196	0.0017608	0.0306744	-	20	36395415	36400718	+	3244	protein_coding	hypothetical protein	-
GLYMA_07G229000	113.093	219.652	184.671	401.798	172.472	401.798	-1.221	0.00176743	0.0307265	-	7	40875419	40877672	-	1695	protein_coding	hypothetical protein	-
GLYMA_01G052700	93.9246	68.831	101.922	25.7945	88.226	25.7945	1.77437	0.0017687	0.0307327	-	1	6440815	6444119	-	1236	protein_coding	hypothetical protein	-
GLYMA_18G247800	22.0435	10.1222	23.2101	89.2885	18.4586	89.2885	-2.27286	0.00177633	0.0308494	-	18	53497634	53499528	-	952	protein_coding	hypothetical protein	-
GLYMA_19G220100	64.2138	88.0632	66.6028	191.474	72.9599	191.474	-1.39255	0.00178488	0.0309501	-	19	47227073	47238993	+	5507	protein_coding	hypothetical protein	-
GLYMA_04G069700	90.091	77.941	89.8129	25.7945	85.9483	25.7945	1.73657	0.00179765	0.031144	-	4	5816652	5817757	+	957	protein_coding	hypothetical protein	-
GLYMA_07G108000	17.2515	26.3177	4.03653	96.2332	15.8686	96.2332	-2.60011	0.00180347	0.0312084	-	7	10606956	10607990	+	1035	protein_coding	hypothetical protein	-
GLYMA_19G218900	23.9604	58.7088	36.3288	141.87	39.666	141.87	-1.84048	0.00184446	0.0317441	-	19	47127623	47129453	-	1831	protein_coding	hypothetical protein	-
GLYMA_07G243600	67.089	12.1466	35.3197	0.992095	38.1851	0.992095	5.26807	0.0018491	0.0317861	-	7	42336266	42345196	+	1089	protein_coding	hypothetical protein	-
GLYMA_09G050600	212.768	104.259	184.671	59.5257	167.233	59.5257	1.49085	0.00185168	0.0318142	-	9	4384885	4387181	-	2297	protein_coding	hypothetical protein	-
GLYMA_07G012800	558.756	1100.28	594.38	1574.45	751.14	1574.45	-1.06791	0.00185603	0.0318613	-	7	1002165	1004266	+	839	protein_coding	hypothetical protein	-
GLYMA_15G149600	74.7563	125.515	60.548	239.095	86.9399	239.095	-1.46005	0.00186658	0.0320213	-	15	12350959	12352153	+	724	protein_coding	hypothetical protein	-
GLYMA_10G201200	207.976	172.077	217.973	87.3044	199.342	87.3044	1.19125	0.00190484	0.0324795	-	10	43234472	43238381	+	3910	protein_coding	hypothetical protein	-
GLYMA_10G066200	32.5861	60.7332	45.411	146.83	46.2434	146.83	-1.66827	0.00192423	0.0327274	-	10	6403969	6406785	-	1318	protein_coding	hypothetical protein	-
GLYMA_17G164400	215.643	148.796	282.557	477.198	215.666	477.198	-1.14575	0.00193035	0.032782	-	17	14719695	14721628	+	1134	protein_coding	hypothetical protein	-
GLYMA_16G022400	53.6712	43.5255	75.685	11.9051	57.6272	11.9051	2.27501	0.00193162	0.0327869	-	16	2110759	2112025	-	1267	protein_coding	hypothetical protein	-
GLYMA_16G196000	18.2099	41.501	12.1096	0	23.9402	0	7.03472	0.00193597	0.0328443	-	16	35747398	35749949	+	981	protein_coding	hypothetical protein	-
GLYMA_03G141900	115.968	93.1243	129.169	259.929	112.754	259.929	-1.2048	0.00193798	0.032862	-	3	35787219	35787829	-	611	protein_coding	hypothetical protein	-
GLYMA_19G202600	39.295	29.3544	40.3653	121.036	36.3382	121.036	-1.73538	0.00194776	0.0329929	-	19	45941304	45944279	-	1943	protein_coding	hypothetical protein	-
GLYMA_09G160400	127.469	118.43	106.968	261.913	117.622	261.913	-1.1546	0.00199742	0.0337196	-	9	38455631	38461991	-	1954	protein_coding	hypothetical protein	-
GLYMA_03G190900	73.7979	91.0998	70.6393	197.427	78.5124	197.427	-1.33063	0.00202509	0.0340983	-	3	40167387	40173249	+	1317	protein_coding	hypothetical protein	-
GLYMA_07G092600	276.023	276.336	298.703	140.877	283.688	140.877	1.0098	0.00203317	0.0341242	-	7	8636143	8643495	-	3255	protein_coding	hypothetical protein	-
GLYMA_06G005300	42.1702	18.22	44.4019	2.97628	34.9307	2.97628	3.55357	0.00203399	0.0341242	-	6	441762	442040	-	279	protein_coding	hypothetical protein	-
GLYMA_12G222400	211.81	197.383	183.662	88.2965	197.618	88.2965	1.16248	0.00204879	0.0343099	-	12	38186066	38188213	-	1379	protein_coding	hypothetical protein	-
GLYMA_01G213500	48.8791	35.4277	31.2831	4.96047	38.53	4.96047	2.95829	0.00205407	0.0343812	-	1	54475959	54479749	+	1571	protein_coding	hypothetical protein	-
GLYMA_20G164700	25.8772	66.8065	19.1735	2.97628	37.2858	2.97628	3.64619	0.00205544	0.0343871	-	20	40220886	40222162	+	1277	protein_coding	hypothetical protein	-
GLYMA_02G254300	342.154	263.177	399.617	160.719	334.983	160.719	1.0596	0.00208256	0.0347547	-	2	44131049	44136243	-	2374	protein_coding	hypothetical protein	-
GLYMA_06G164800	73.7979	54.6599	43.3927	165.68	57.2835	165.68	-1.53093	0.00208507	0.0347793	-	6	13640925	13644165	-	1297	protein_coding	hypothetical protein	-
GLYMA_10G002300	104.467	175.114	100.913	305.565	126.832	305.565	-1.26916	0.00209927	0.0348772	-	10	248679	251473	+	1461	protein_coding	hypothetical protein	-
GLYMA_17G091300	204.142	184.224	186.69	85.3202	191.685	85.3202	1.16796	0.00211814	0.0351227	-	17	7117559	7118753	+	1031	protein_coding	hypothetical protein	-
GLYMA_05G066600	14.3762	61.7454	24.2192	146.83	33.447	146.83	-2.13658	0.00214006	0.0354338	-	5	6629317	6634642	+	2279	protein_coding	hypothetical protein	-
GLYMA_17G215300	320.11	273.299	289.621	146.83	294.344	146.83	1.00357	0.00214773	0.0355383	-	17	36142245	36146771	-	1878	protein_coding	hypothetical protein	-
GLYMA_09G045900	63.2554	93.1243	78.7124	199.411	78.364	199.411	-1.34833	0.00216461	0.0357702	-	9	3933595	3936368	-	1129	protein_coding	hypothetical protein	-
GLYMA_06G189500	62.297	61.7454	73.6667	172.625	65.903	172.625	-1.38945	0.00217783	0.0359357	-	6	16582254	16585668	-	2939	protein_coding	hypothetical protein	-
GLYMA_09G026800	185.932	189.285	162.47	360.13	179.229	360.13	-1.0066	0.00221148	0.0364198	-	9	2185296	2189799	+	2064	protein_coding	hypothetical protein	-
GLYMA_10G005700	115.968	167.016	104.95	296.636	129.311	296.636	-1.19823	0.00227627	0.0372685	-	10	580852	587658	+	3356	protein_coding	hypothetical protein	-
GLYMA_09G053800	172.515	171.065	138.251	66.4704	160.61	66.4704	1.27297	0.00228675	0.0374038	-	9	4737413	4755632	-	2781	protein_coding	hypothetical protein	-
GLYMA_13G143300	571.215	950.475	553.005	341.281	691.565	341.281	1.01873	0.00231252	0.0377887	-	13	25607072	25608838	-	351	protein_coding	hypothetical protein	-
GLYMA_08G048100	141.845	220.664	145.315	369.059	169.275	369.059	-1.12499	0.00231883	0.0378316	-	8	3748084	3754201	-	1532	protein_coding	hypothetical protein	-
GLYMA_19G034700	136.095	115.393	143.297	50.5968	131.595	50.5968	1.3791	0.00231955	0.0378316	-	19	4553469	4559766	-	2752	protein_coding	hypothetical protein	-
GLYMA_09G245400	5.75049	9.10998	7.06393	53.5731	7.30813	53.5731	-2.87581	0.00232536	0.0378885	-	9	46747708	46749673	+	1029	protein_coding	hypothetical protein	-
GLYMA_06G131600	245.354	204.468	271.457	112.107	240.427	112.107	1.10079	0.00232977	0.0379054	-	6	10842481	10844996	-	1327	protein_coding	hypothetical protein	-
novel.183	52.7128	52.6355	57.5206	11.9051	54.2896	11.9051	2.189	0.00233352	0.0379299	-	13	22412524	22412960	-	324	-	- && Q8H166.2 RecName: Full=Thiol protease aleurain; Short=AtALEU; AltName: Full=Senescence-associated gene product 2; Flags: Precursor && PF08246:Cathepsin propeptide inhibitor domain (I29)	-
GLYMA_02G142600	90.091	49.5988	123.114	22.8182	87.6013	22.8182	1.94089	0.00235255	0.038129	-	2	14709703	14711363	+	1224	protein_coding	hypothetical protein	-
GLYMA_02G128400	112.135	73.8921	111.005	31.747	99.0104	31.747	1.64137	0.0023737	0.0383613	-	2	13119785	13121549	+	1595	protein_coding	hypothetical protein	-
GLYMA_11G014700	248.229	137.662	299.713	89.2885	228.535	89.2885	1.35604	0.00239379	0.0386119	-	11	1018148	1020711	-	1431	protein_coding	hypothetical protein	-
GLYMA_18G016900	155.263	161.955	136.233	313.502	151.15	313.502	-1.05241	0.00240318	0.0387449	-	18	1208597	1213644	+	1513	protein_coding	hypothetical protein	-
GLYMA_17G065300	4.79207	14.1711	11.1005	64.4862	10.0212	64.4862	-2.6898	0.00245458	0.0394228	-	17	5041276	5042804	+	1288	protein_coding	hypothetical protein	-
GLYMA_10G204200	55.5881	79.9654	84.7672	190.482	73.4402	190.482	-1.37604	0.00246541	0.0395355	-	10	43534042	43537388	-	2696	protein_coding	hypothetical protein	-
GLYMA_16G091500	60.3801	46.5621	38.3471	143.854	48.4298	143.854	-1.56946	0.00249106	0.0398948	-	16	14247588	14251077	+	1361	protein_coding	hypothetical protein	-
GLYMA_13G300400	19.1683	53.6477	38.3471	134.925	37.0543	134.925	-1.86666	0.00249851	0.0399951	-	13	39839869	39840755	+	887	protein_coding	hypothetical protein	-
GLYMA_14G000100	86.2573	69.8432	21.1918	209.332	59.0974	209.332	-1.8233	0.0025072	0.0401153	-	14	100	11873	-	11690	protein_coding	hypothetical protein	-
GLYMA_12G197600	36.4198	47.5744	28.2557	123.02	37.4166	123.02	-1.71736	0.00251108	0.0401391	-	12	35879106	35881779	+	1431	protein_coding	hypothetical protein	-
GLYMA_01G025600	258.772	215.603	273.475	119.051	249.283	119.051	1.06631	0.00251335	0.0401427	-	1	2702813	2706006	-	1834	protein_coding	hypothetical protein	-
GLYMA_16G091400	39.295	59.721	36.3288	138.893	45.1149	138.893	-1.623	0.00256885	0.040869	-	16	14205984	14228205	+	2504	protein_coding	hypothetical protein	-
GLYMA_04G010000	248.229	239.896	265.402	123.02	251.176	123.02	1.02978	0.0025753	0.040933	-	4	780013	784669	-	3285	protein_coding	hypothetical protein	-
GLYMA_08G301300	220.435	382.619	277.512	595.257	293.522	595.257	-1.02057	0.00258889	0.0411297	-	8	41931888	41933603	-	815	protein_coding	hypothetical protein	-
GLYMA_04G067300	270.273	247.994	278.521	131.949	265.596	131.949	1.00931	0.00263535	0.0417499	-	4	5627576	5633650	-	5688	protein_coding	hypothetical protein	-
GLYMA_09G202200	139.929	136.65	89.8129	43.6522	122.13	43.6522	1.48466	0.00266937	0.0421504	-	9	42634012	42635117	+	907	protein_coding	hypothetical protein	-
GLYMA_14G218500	62.297	72.8799	50.4567	165.68	61.8778	165.68	-1.42092	0.00270203	0.0425118	-	14	48372639	48378318	-	2614	protein_coding	hypothetical protein	-
GLYMA_11G240600	187.849	182.2	158.434	77.3834	176.161	77.3834	1.18697	0.00272402	0.0427333	-	11	33491895	33493311	+	1417	protein_coding	hypothetical protein	-
GLYMA_08G044400	50.796	48.5866	29.2649	6.94466	42.8825	6.94466	2.62695	0.00274174	0.0429315	-	8	3511249	3515527	-	2095	protein_coding	hypothetical protein	-
GLYMA_06G086300	19.1683	17.2077	9.0822	75.3992	15.1527	75.3992	-2.31334	0.00277849	0.043346	-	6	6657841	6661303	+	3383	protein_coding	hypothetical protein	-
GLYMA_17G099200	107.342	123.491	108.986	248.024	113.273	248.024	-1.1309	0.00281139	0.0437783	-	17	7832052	7835936	-	1196	protein_coding	hypothetical protein	-
GLYMA_17G088200	16.293	10.1222	8.07307	65.4783	11.4961	65.4783	-2.50693	0.00281337	0.0437889	-	17	6843675	6849399	-	2533	protein_coding	hypothetical protein	-
GLYMA_20G145000	376.657	253.055	279.53	145.838	303.081	145.838	1.05582	0.00281473	0.0437898	-	20	38346565	38350362	-	2130	protein_coding	hypothetical protein	-
GLYMA_01G018000	127.469	70.8554	78.7124	27.7787	92.3457	27.7787	1.73408	0.00283147	0.0440097	-	1	1736217	1737749	-	1135	protein_coding	hypothetical protein	-
GLYMA_02G052600	139.929	146.772	119.078	285.723	135.259	285.723	-1.07878	0.00283331	0.0440181	-	2	4816097	4816879	-	783	protein_coding	hypothetical protein	-
GLYMA_06G317800	126.511	20.2444	26.2375	6.94466	57.6642	6.94466	3.05553	0.00285529	0.0442576	-	6	50639533	50643532	-	1356	protein_coding	hypothetical protein	-
GLYMA_01G242900	207.018	370.473	242.192	565.494	273.227	565.494	-1.04992	0.00289795	0.0448571	-	1	56609282	56610532	-	375	protein_coding	hypothetical protein	-
GLYMA_11G143100	22.0435	13.1589	24.2192	0	19.8072	0	6.76248	0.00290852	0.0449589	-	11	10924084	10925772	-	1047	protein_coding	hypothetical protein	-
GLYMA_11G001400	243.437	421.084	199.808	631.964	288.11	631.964	-1.13351	0.00291969	0.0451107	-	11	71463	74281	+	589	protein_coding	hypothetical protein	-
GLYMA_15G138500	227.144	186.249	161.461	84.3281	191.618	84.3281	1.18461	0.00292529	0.0451695	-	15	11270083	11275565	-	2342	protein_coding	hypothetical protein	-
GLYMA_17G089700	223.311	162.967	195.772	86.3123	194.017	86.3123	1.16894	0.00292617	0.0451695	-	17	6986435	6992867	-	1922	protein_coding	hypothetical protein	-
GLYMA_02G154500	311.485	184.224	260.356	113.099	252.022	113.099	1.15644	0.0029554	0.0455573	-	2	15840713	15841754	+	1042	protein_coding	hypothetical protein	-
GLYMA_18G065800	31.6277	20.2444	22.2009	94.249	24.691	94.249	-1.93083	0.00296433	0.0456126	-	18	6027063	6027446	+	384	protein_coding	hypothetical protein	-
GLYMA_11G157000	56.5465	93.1243	63.5754	186.514	71.082	186.514	-1.39262	0.00296819	0.0456316	-	11	13875332	13879014	-	1760	protein_coding	hypothetical protein	-
GLYMA_09G035800	44.0871	81.9898	63.5754	174.609	63.2174	174.609	-1.46703	0.00297499	0.0456889	-	9	2992926	3000091	+	3730	protein_coding	hypothetical protein	-
GLYMA_19G141100	254.938	125.515	162.47	69.4466	180.975	69.4466	1.38262	0.00297606	0.0456889	-	19	40234199	40237262	-	1595	protein_coding	hypothetical protein	-
GLYMA_06G163900	135.136	110.332	117.059	260.921	120.843	260.921	-1.11002	0.00299207	0.0458363	-	6	13556314	13564390	-	2162	protein_coding	hypothetical protein	-
GLYMA_18G042700	66.1306	73.8921	56.5115	168.656	65.5114	168.656	-1.36426	0.00299246	0.0458363	-	18	3608015	3610350	-	2336	protein_coding	hypothetical protein	-
GLYMA_15G156400	524.253	192.322	424.845	152.783	380.473	152.783	1.3167	0.00300568	0.0459763	-	15	13107104	13113398	+	2872	protein_coding	hypothetical protein	-
GLYMA_08G232500	195.517	154.87	201.827	81.3518	184.071	81.3518	1.1782	0.00302375	0.046169	-	8	19156965	19158421	+	893	protein_coding	hypothetical protein	-
GLYMA_13G292700	90.091	114.381	84.7672	223.221	96.413	223.221	-1.21148	0.00306183	0.0466843	-	13	39261955	39263327	-	1282	protein_coding	hypothetical protein	-
GLYMA_11G243800	26.8356	39.4766	25.2283	106.154	30.5135	106.154	-1.79938	0.00308226	0.0469349	-	11	33759603	33766398	+	2473	protein_coding	hypothetical protein	-
GLYMA_07G213700	170.598	127.54	167.516	64.4862	155.218	64.4862	1.26752	0.00309588	0.0470233	-	7	38568587	38571870	+	1946	protein_coding	hypothetical protein	-
GLYMA_15G060600	269.315	246.982	314.85	137.901	277.049	137.901	1.00646	0.00309642	0.0470233	-	15	4681846	4685351	-	3506	protein_coding	hypothetical protein	-
GLYMA_02G129200	103.509	112.356	137.242	257.945	117.702	257.945	-1.13235	0.00309906	0.0470413	-	2	13217893	13226292	+	1564	protein_coding	hypothetical protein	-
GLYMA_01G046000	90.091	174.102	169.534	337.312	144.576	337.312	-1.22328	0.0031004	0.0470413	-	1	5317206	5321170	+	3965	protein_coding	hypothetical protein	-
GLYMA_01G024300	41.2118	28.3422	20.1827	0.992095	29.9122	0.992095	4.91525	0.00311317	0.0471718	-	1	2484222	2486235	+	1220	protein_coding	hypothetical protein	-
GLYMA_07G027400	166.764	87.0509	139.26	305.565	131.025	305.565	-1.22079	0.00312303	0.0472572	-	7	2170765	2175801	-	1183	protein_coding	hypothetical protein	-
GLYMA_06G049500	369.948	212.566	407.69	680.577	330.068	680.577	-1.04377	0.00312585	0.0472787	-	6	3732793	3737216	+	1994	protein_coding	hypothetical protein	-
GLYMA_16G207400	126.511	225.725	155.407	370.051	169.214	370.051	-1.12959	0.00315756	0.0475436	-	16	36722555	36724883	+	1137	protein_coding	hypothetical protein	-
GLYMA_18G278000	111.176	121.466	115.041	249.016	115.895	249.016	-1.1036	0.00316933	0.0476586	-	18	55956758	55960739	-	1553	protein_coding	hypothetical protein	-
GLYMA_19G141200	218.519	148.796	229.073	406.759	198.796	406.759	-1.03258	0.00319717	0.0479916	-	19	40252605	40257426	+	4022	protein_coding	hypothetical protein	-
GLYMA_08G339600	100.634	34.4155	74.6759	15.8735	69.9083	15.8735	2.1399	0.00326517	0.0487769	-	8	45594732	45596599	+	589	protein_coding	hypothetical protein	-
GLYMA_05G060100	17.2515	23.2811	17.1553	80.3597	19.2293	80.3597	-2.06388	0.00326759	0.0487884	-	5	5600838	5603831	-	2900	protein_coding	hypothetical protein	-
GLYMA_17G062200	77.6316	110.332	86.7855	215.285	91.583	215.285	-1.23374	0.0032691	0.0487892	-	17	4755654	4763918	+	3094	protein_coding	hypothetical protein	-
GLYMA_04G121000	46.9623	19.2322	24.2192	0.992095	30.1379	0.992095	4.92658	0.0032777	0.0488312	-	4	15151706	15155734	+	1583	protein_coding	hypothetical protein	-
GLYMA_15G202800	159.097	250.018	184.671	404.775	197.929	404.775	-1.0327	0.00332646	0.0493616	-	15	25690765	25691694	-	726	protein_coding	hypothetical protein	-
GLYMA_04G175400	105.426	114.381	113.023	240.087	110.943	240.087	-1.11394	0.00333587	0.0494118	-	4	43856145	43859630	+	3039	protein_coding	hypothetical protein	-
GLYMA_03G125000	26.8356	41.501	45.411	121.036	37.9159	121.036	-1.67603	0.0033375	0.0494118	-	3	33862024	33863243	+	705	protein_coding	hypothetical protein	-
GLYMA_01G058200	124.594	140.699	120.087	269.85	128.46	269.85	-1.07097	0.00333863	0.0494118	-	1	7651327	7655874	-	1958	protein_coding	hypothetical protein	-
GLYMA_08G089600	161.972	264.189	158.434	414.696	194.865	414.696	-1.09004	0.00337224	0.0498	-	8	6772989	6775660	-	2077	protein_coding	hypothetical protein	-
GLYMA_13G350300	56.5465	72.8799	46.4201	158.735	58.6155	158.735	-1.43749	0.00337818	0.0498223	-	13	43973455	43979990	-	2106	protein_coding	hypothetical protein	-
