# Supplementary material for: Integrated Transcriptomic, Proteomic, and Metabolomic Analyses Revealed Molecular Mechanism for Salt Resistance in Soybean (Glycine max L.) Seedlings
Source: Int J Mol Sci. 2024 Dec 18;25(24):13559. doi: 10.3390/ijms252413559 (PMC11678865; doi:10.3390/ijms252413559)
Supplement: Supplementary file 1 [file ijms-25-13559-s001.zip › Supplementary materials-Table/Table s4-12h.xlsx]

## Sheet: Table s4-12h
gene_id	S_12h_1	S_12h_2	S_12h_3	CK_2	S_12h	CK2	log2FoldChange	pvalue	padj	gene_name	gene_chr	gene_start	gene_end	gene_strand	gene_length	gene_biotype	gene_description	tf_family
GLYMA_08G138200	45914.8	78298.6	76774.4	2886.94	66995.9	2886.94	4.53643	1.8e-70	6.17e-66	-	8	10592507	10597043	+	2176	protein_coding	hypothetical protein	-
GLYMA_03G101200	1341.92	1973.41	1849.99	33.7032	1721.77	33.7032	5.67387	1.85e-64	3.17e-60	-	3	29047464	29057289	+	1854	protein_coding	hypothetical protein	-
GLYMA_19G069200	1152.35	1603.14	1474.67	39.0247	1410.05	39.0247	5.17403	1.38e-59	1.58e-55	-	19	21550938	21554520	-	2719	protein_coding	hypothetical protein	PP2C
GLYMA_18G061100	1824.62	1572.97	1521.47	111.753	1639.68	111.753	3.87547	9.45e-58	8.09e-54	-	18	5539339	5544439	+	2246	protein_coding	hypothetical protein	-
GLYMA_04G021000	3335.92	6477	4973.67	220.844	4928.86	220.844	4.47961	1.98e-53	1.36e-49	-	4	1653057	1659760	-	1945	protein_coding	hypothetical protein	-
GLYMA_07G126600	350.18	308.559	303.743	3059.89	320.827	3059.89	-3.25195	1.72e-52	9.83e-49	-	7	15122531	15127433	-	1555	protein_coding	hypothetical protein	-
GLYMA_01G129400	2062.46	2527.44	2259.26	235.922	2283.05	235.922	3.27383	2.72e-51	1.33e-47	-	1	44326500	44333319	-	1980	protein_coding	hypothetical protein	Aminotran_3
GLYMA_17G127900	1348.06	2070.77	2448.3	6.20848	1955.71	6.20848	8.29889	5.47e-42	2.34e-38	-	17	10221861	10223886	-	2026	protein_coding	hypothetical protein	-
GLYMA_02G118500	727.566	1236.98	932.334	24.8339	965.627	24.8339	5.27872	1.07e-41	4.07e-38	-	2	11677001	11682244	+	2210	protein_coding	hypothetical protein	-
GLYMA_08G176300	669.642	891.393	724.945	23.0601	761.993	23.0601	5.04407	3.73e-41	1.27e-37	-	8	14085511	14087259	-	1380	protein_coding	hypothetical protein	RPE65
GLYMA_07G139300	615.228	1123.16	1059.89	31.0424	932.757	31.0424	4.90757	1.38e-36	4.3e-33	-	7	16550454	16553127	+	1634	protein_coding	hypothetical protein	-
GLYMA_14G162100	1854.46	3019.77	2765.8	3.5477	2546.68	3.5477	9.48674	2.23e-35	6.37e-32	-	14	38859814	38863074	+	1869	protein_coding	hypothetical protein	PP2C
GLYMA_11G171400	2554.82	2545.27	3609.12	367.187	2903.07	367.187	2.98343	3.84e-35	1.01e-31	-	11	18518857	18523733	-	2246	protein_coding	hypothetical protein	-
GLYMA_20G091300	525.708	970.933	718.521	18.6254	738.387	18.6254	5.30613	9.76e-34	2.37e-30	-	20	33472304	33473258	+	791	protein_coding	hypothetical protein	-
GLYMA_10G172700	925.914	1135.5	1100.26	127.717	1053.89	127.717	3.04371	1.04e-33	2.37e-30	-	10	40646539	40649573	-	1653	protein_coding	hypothetical protein	Cys_Met_Meta_PP
GLYMA_18G035000	1395.45	1673.08	1831.63	233.261	1633.39	233.261	2.80756	3.67e-33	7.85e-30	-	18	2727985	2730047	-	1750	protein_coding	hypothetical protein	PP2C
GLYMA_11G222600	776.714	1003.85	1152.57	90.4664	977.71	90.4664	3.43353	3.1e-32	6.23e-29	-	11	31769175	31771265	+	1802	protein_coding	hypothetical protein	PP2C
GLYMA_11G164700	14646.1	21523.7	19875.4	3154.79	18681.7	3154.79	2.5659	9.7e-32	1.84e-28	-	11	15648079	15653438	-	1474	protein_coding	hypothetical protein	-
GLYMA_03G202400	56.1692	38.3985	73.4122	909.985	55.9933	909.985	-4.00215	2.16e-31	3.88e-28	-	3	41082945	41085407	-	2463	protein_coding	hypothetical protein	-
GLYMA_07G253700	1342.79	2069.4	1813.28	221.731	1741.83	221.731	2.97253	4.13e-30	7.07e-27	-	7	43074137	43082281	-	2784	protein_coding	hypothetical protein	-
GLYMA_18G228700	1460.4	2845.6	2059.21	207.54	2121.74	207.54	3.35252	1.13e-28	1.83e-25	-	18	51774933	51789151	+	8544	protein_coding	hypothetical protein	MFS_1
GLYMA_05G215900	975.062	1087.5	944.264	160.533	1002.27	160.533	2.64124	2.9e-28	4.44e-25	-	5	39636109	39638136	-	1807	protein_coding	hypothetical protein	WRKY
GLYMA_10G142700	396.695	614.376	807.534	13.3039	606.201	13.3039	5.50949	2.98e-28	4.44e-25	-	10	37739735	37741118	+	1236	protein_coding	hypothetical protein	-
GLYMA_19G114700	12693.4	16078	20102.1	2822.2	16291.1	2822.2	2.52919	7.74e-28	1.1e-24	-	19	36979414	36982721	-	3308	protein_coding	hypothetical protein	-
GLYMA_07G126800	1649.97	1290.46	1687.56	265.191	1542.66	265.191	2.54165	3.46e-27	4.73e-24	-	7	15189930	15191705	+	1776	protein_coding	hypothetical protein	zf-CCCH
GLYMA_02G241000	3444.75	4777.87	4422.16	835.483	4214.93	835.483	2.33435	7.68e-27	1.01e-23	-	2	42928962	42932788	-	3227	protein_coding	hypothetical protein	-
GLYMA_18G020600	674.03	669.231	566.191	75.3886	636.484	75.3886	3.077	1.02e-26	1.29e-23	-	18	1504194	1504759	-	566	protein_coding	hypothetical protein	-
GLYMA_19G112700	124.625	78.1683	132.142	1116.64	111.645	1116.64	-3.30812	1.38e-26	1.68e-23	-	19	36695007	36695860	+	854	protein_coding	hypothetical protein	-
GLYMA_06G162600	711.769	416.898	625.839	4005.35	584.835	4005.35	-2.77146	2.95e-26	3.48e-23	-	6	13445294	13449060	-	2391	protein_coding	hypothetical protein	-
GLYMA_08G220500	1818.48	2251.8	2652.01	402.664	2240.76	402.664	2.47623	2.24e-25	2.55e-22	-	8	17911846	17915248	-	2260	protein_coding	hypothetical protein	-
GLYMA_01G238800	560.814	969.561	680.898	67.4063	737.091	67.4063	3.44781	1.65e-24	1.82e-21	-	1	56317141	56322861	+	2032	protein_coding	hypothetical protein	Sugar_tr
GLYMA_13G088700	1859.73	2903.2	2477.66	413.307	2413.53	413.307	2.5449	1.81e-24	1.94e-21	-	13	20296948	20300209	-	1331	protein_coding	hypothetical protein	-
GLYMA_02G131700	819.719	1586.68	1178.27	126.83	1194.89	126.83	3.2339	6.02e-24	6.24e-21	-	2	13584868	13589104	-	3201	protein_coding	hypothetical protein	bZIP_1
GLYMA_06G154400	285.234	600.662	561.603	10.6431	482.5	10.6431	5.49993	1.9e-23	1.91e-20	-	6	12584515	12585942	-	984	protein_coding	hypothetical protein	NAM
GLYMA_12G217400	60920.7	72448.3	60146.6	18466.7	64505.2	18466.7	1.80446	2.13e-23	2.09e-20	-	12	37700474	37703715	+	1405	protein_coding	hypothetical protein	-
GLYMA_01G060300	407.226	854.366	725.863	4.43463	662.485	4.43463	7.22042	3.69e-23	3.5e-20	-	1	8127582	8132640	+	2078	protein_coding	hypothetical protein	-
GLYMA_09G101100	459.885	433.354	696.498	42.5724	529.912	42.5724	3.63975	5.54e-23	5.13e-20	-	9	18409565	18417600	+	5627	protein_coding	hypothetical protein	-
GLYMA_08G025700	619.616	381.242	477.179	2852.35	492.679	2852.35	-2.52914	9.54e-23	8.59e-20	-	8	2033529	2037382	+	2301	protein_coding	hypothetical protein	HSP70
GLYMA_02G213700	2007.17	2908.68	3137.45	491.356	2684.44	491.356	2.44938	1.49e-22	1.31e-19	-	2	39982043	39985145	-	1456	protein_coding	hypothetical protein	-
GLYMA_13G009100	2743.51	4935.58	4341.41	638.586	4006.83	638.586	2.64896	1.57e-22	1.35e-19	-	13	2537087	2538778	-	1692	protein_coding	hypothetical protein	-
GLYMA_06G190200	1527.98	2221.63	1802.27	365.413	1850.62	365.413	2.33912	3.61e-22	3.01e-19	-	6	16703967	16706492	-	1660	protein_coding	hypothetical protein	HALZ
GLYMA_19G228000	814.453	920.192	875.44	172.95	870.028	172.95	2.32983	3.71e-22	3.02e-19	-	19	47930256	47930804	-	549	protein_coding	hypothetical protein	-
GLYMA_11G048300	665.254	780.312	331.272	31.0424	592.279	31.0424	4.2517	4.55e-22	3.62e-19	-	11	3601241	3607177	+	5544	protein_coding	hypothetical protein	Cation_ATPase_C
GLYMA_20G237200	3442.12	4701.07	5611.44	884.264	4584.88	884.264	2.37423	4.95e-22	3.85e-19	-	20	46924535	46926634	+	852	protein_coding	hypothetical protein	-
GLYMA_17G245600	1223.43	1478.34	1389.32	310.424	1363.7	310.424	2.1343	6.74e-22	5.12e-19	-	17	40100134	40104081	+	3143	protein_coding	hypothetical protein	NB-ARC
GLYMA_02G124500	992.614	600.662	654.286	4306.02	749.187	4306.02	-2.52041	7.13e-22	5.28e-19	-	2	12445411	12453687	+	2836	protein_coding	hypothetical protein	HATPase_c
GLYMA_03G181300	332.627	464.896	573.532	32.8162	457.018	32.8162	3.79925	7.26e-22	5.28e-19	-	3	39307466	39311780	-	1168	protein_coding	hypothetical protein	-
GLYMA_12G117000	585.388	741.913	397.343	47.894	574.882	47.894	3.58245	7.65e-22	5.46e-19	-	12	11748443	11749494	-	1052	protein_coding	hypothetical protein	AP2
GLYMA_17G212200	671.397	400.441	548.756	3048.36	540.198	3048.36	-2.49214	1.19e-21	8.33e-19	-	17	35064075	35065120	-	1046	protein_coding	hypothetical protein	-
GLYMA_03G113200	602.941	340.101	561.603	39.0247	501.548	39.0247	3.68772	1.56e-21	1.07e-18	-	3	32000185	32001852	+	1401	protein_coding	hypothetical protein	-
GLYMA_15G157700	322.973	658.26	597.391	33.7032	526.208	33.7032	3.96204	2.58e-21	1.73e-18	-	15	13215542	13218745	-	1637	protein_coding	hypothetical protein	Methyltransf_11
GLYMA_15G251500	1032.11	972.304	927.746	215.523	977.386	215.523	2.18122	3.02e-21	1.99e-18	-	15	47966984	47968566	+	1036	protein_coding	hypothetical protein	GST_N
GLYMA_10G147600	1741.24	1191.72	1344.36	6252.82	1425.78	6252.82	-2.13127	3.13e-21	2.02e-18	-	10	38310697	38314244	+	1787	protein_coding	hypothetical protein	-
GLYMA_13G339800	456.374	673.345	552.426	70.954	560.715	70.954	2.97938	9.58e-21	6.07e-18	-	13	43177315	43182782	-	2851	protein_coding	hypothetical protein	MatE
GLYMA_18G044200	1430.56	1822.56	1819.7	394.682	1690.94	394.682	2.09838	1.34e-20	8.31e-18	-	18	3813589	3817289	-	2549	protein_coding	hypothetical protein	Myb_DNA-binding
GLYMA_16G219500	7632.86	9653.1	7433.9	2252.79	8239.95	2252.79	1.8706	1.47e-20	8.96e-18	-	16	37677371	37680638	-	2249	protein_coding	hypothetical protein	Aldo_ket_red
GLYMA_17G020600	4493.53	6832.19	5496.73	1294.91	5607.48	1294.91	2.11401	2.86e-20	1.72e-17	-	17	1526486	1534419	+	3712	protein_coding	hypothetical protein	-
GLYMA_11G236500	618.738	467.639	587.297	82.484	557.891	82.484	2.76036	3.61e-20	2.13e-17	-	11	33141162	33141706	+	545	protein_coding	hypothetical protein	-
GLYMA_06G142900	1845.68	1253.44	2283.12	290.024	1794.08	290.024	2.63032	4.31e-20	2.5e-17	-	6	11634918	11636457	-	1540	protein_coding	hypothetical protein	-
GLYMA_10G086800	3031.38	5223.56	4697.46	826.614	4317.47	826.614	2.3844	7.41e-20	4.23e-17	-	10	11176581	11187955	-	8475	protein_coding	hypothetical protein	ABC2_membrane
GLYMA_18G294200	295.766	699.401	463.414	27.4947	486.194	27.4947	4.14021	7.61e-20	4.27e-17	-	18	57197200	57198197	+	998	protein_coding	hypothetical protein	-
GLYMA_08G062800	308.93	508.78	253.272	9.75618	356.994	9.75618	5.18823	8.9e-20	4.91e-17	-	8	4833755	4836533	-	1936	protein_coding	hypothetical protein	Pkinase
GLYMA_11G170300	629.27	312.673	408.355	4.43463	450.1	4.43463	6.66885	1.03e-19	5.57e-17	-	11	18242402	18247271	+	2254	protein_coding	hypothetical protein	-
GLYMA_14G054400	404.593	534.836	278.049	26.6078	405.826	26.6078	3.9271	1.04e-19	5.57e-17	-	14	4338860	4340664	+	1805	protein_coding	hypothetical protein	UDPGT
GLYMA_01G183300	823.229	900.993	743.298	172.063	822.507	172.063	2.2558	1.36e-19	7.16e-17	-	1	51854823	51858498	+	2893	protein_coding	hypothetical protein	NB-ARC
novel.887	611.717	954.476	459.744	64.7455	675.312	64.7455	3.37941	1.66e-19	8.6e-17	-	KZ847133	3501215	3504642	-	2065	-	- && Q39023.2 RecName: Full=Mitogen-activated protein kinase 3; Short=AtMPK3; Short=MAP kinase 3 && PF00069:Protein kinase domain	Pkinase
GLYMA_01G204800	508.155	942.134	628.592	2.66078	692.96	2.66078	8.02147	1.95e-19	9.94e-17	-	1	53748392	53751095	+	1185	protein_coding	hypothetical protein	-
GLYMA_15G250100	1742.12	3225.47	1731.61	39.0247	2233.07	39.0247	5.83816	2.37e-19	1.19e-16	-	15	47770068	47772782	+	2715	protein_coding	hypothetical protein	-
GLYMA_08G032800	672.275	815.968	984.64	146.343	824.294	146.343	2.49374	4.28e-19	2.12e-16	-	8	2616541	2617566	+	894	protein_coding	hypothetical protein	-
GLYMA_18G005000	228.187	497.809	544.168	5.32155	423.388	5.32155	6.31205	4.96e-19	2.43e-16	-	18	388026	389034	-	1009	protein_coding	hypothetical protein	-
GLYMA_10G142600	705.625	1069.67	1053.46	161.42	942.92	161.42	2.54493	5.18e-19	2.5e-16	-	10	37701391	37706329	-	3683	protein_coding	hypothetical protein	HLH
GLYMA_10G001700	1093.54	1878.78	1247.09	235.922	1406.47	235.922	2.57373	6.35e-19	3.02e-16	-	10	165788	167599	-	1812	protein_coding	hypothetical protein	Pkinase
GLYMA_15G091600	7301.11	10373.1	10668.6	2382.28	9447.6	2382.28	1.98745	7.32e-19	3.43e-16	-	15	7061732	7066615	+	3653	protein_coding	hypothetical protein	-
GLYMA_02G032300	2776.86	3372.21	4144.12	831.049	3431.06	831.049	2.04565	9.96e-19	4.6e-16	-	2	2949914	2951107	+	866	protein_coding	hypothetical protein	-
novel.230	344.914	467.639	357.884	44.3463	390.146	44.3463	3.13356	1.13e-18	5.17e-16	-	14	42075220	42079582	-	3767	-	- && - && -	-
GLYMA_12G099700	208.001	397.698	388.167	14.1908	331.289	14.1908	4.54209	1.34e-18	6.05e-16	-	12	8656169	8659811	+	1591	protein_coding	hypothetical protein	Ras
GLYMA_09G205300	1592.92	2860.69	1946.34	387.586	2133.32	387.586	2.45915	2.76e-18	1.22e-15	-	9	42934678	42937102	+	1510	protein_coding	hypothetical protein	-
GLYMA_07G060400	287.867	613.004	611.156	38.1378	504.009	38.1378	3.72195	2.93e-18	1.28e-15	-	7	5358317	5363410	-	3168	protein_coding	hypothetical protein	MFMR
GLYMA_17G023100	467.784	425.126	458.826	1670.97	450.579	1670.97	-1.88929	4.16e-18	1.8e-15	-	17	1689226	1692071	+	866	protein_coding	hypothetical protein	-
GLYMA_06G270500	2000.15	2600.13	2245.49	632.378	2281.92	632.378	1.85048	4.69e-18	2.01e-15	-	6	45968696	45969944	+	632	protein_coding	hypothetical protein	-
GLYMA_19G015500	4675.21	6327.52	7271.47	1501.56	6091.4	1501.56	2.0202	5.12e-18	2.16e-15	-	19	1532270	1534094	+	1109	protein_coding	hypothetical protein	-
GLYMA_18G205800	450.231	341.472	252.354	1939.71	348.019	1939.71	-2.47771	6.21e-18	2.59e-15	-	18	48947662	48950635	-	1118	protein_coding	hypothetical protein	Ferritin
GLYMA_14G162300	643.312	869.451	782.757	154.325	765.174	154.325	2.30794	7.93e-18	3.27e-15	-	14	39032596	39045116	-	7292	protein_coding	hypothetical protein	GATase_2
GLYMA_12G095700	4922.7	6612.77	7026.46	1677.18	6187.31	1677.18	1.8831	8.36e-18	3.4e-15	-	12	8033041	8036166	+	1969	protein_coding	hypothetical protein	DnaJ_C
GLYMA_05G180600	27842.4	63646.8	51426.1	1088.26	47638.4	1088.26	5.45202	1.1e-17	4.44e-15	-	5	36870768	36875196	+	2049	protein_coding	hypothetical protein	-
GLYMA_05G219400	1233.97	791.283	986.476	4179.19	1003.91	4179.19	-2.05526	1.17e-17	4.65e-15	-	5	39891624	39895750	+	2462	protein_coding	hypothetical protein	HSP70
GLYMA_07G190700	533.607	673.345	468.002	90.4664	558.318	90.4664	2.62273	1.31e-17	5.16e-15	-	7	35835747	35841139	-	2731	protein_coding	hypothetical protein	-
GLYMA_02G303800	1608.72	2091.35	1972.95	515.303	1891.01	515.303	1.87483	1.61e-17	6.27e-15	-	2	47896187	47900062	-	2709	protein_coding	hypothetical protein	CBFB_NFYA
GLYMA_06G139300	420.391	460.782	550.591	1882.94	477.255	1882.94	-1.97965	1.64e-17	6.32e-15	-	6	11364233	11365255	-	1023	protein_coding	hypothetical protein	-
GLYMA_06G204100	236.964	388.099	319.343	24.8339	314.802	24.8339	3.65993	1.83e-17	6.97e-15	-	6	19156870	19160778	-	1652	protein_coding	hypothetical protein	-
GLYMA_07G067500	695.971	1114.93	866.263	162.307	892.387	162.307	2.45651	1.89e-17	7.09e-15	-	7	6085336	6090387	+	1974	protein_coding	hypothetical protein	-
GLYMA_14G115500	1202.37	913.335	1181.02	3882.96	1098.91	3882.96	-1.81906	2.35e-17	8.76e-15	-	14	13756259	13757317	+	1059	protein_coding	hypothetical protein	-
GLYMA_01G005000	636.291	407.298	516.638	76.2756	520.076	76.2756	2.77255	2.61e-17	9.59e-15	-	1	464509	466549	-	2041	protein_coding	hypothetical protein	zf-CCCH
GLYMA_03G230800	226.432	340.101	341.367	23.947	302.633	23.947	3.65718	2.8e-17	1.02e-14	-	3	43231839	43232824	-	986	protein_coding	hypothetical protein	-
GLYMA_09G238300	6120.68	6523.63	9897.79	1739.26	7514.03	1739.26	2.11126	2.87e-17	1.03e-14	-	9	46047593	46049112	-	776	protein_coding	hypothetical protein	-
GLYMA_15G002200	760.917	501.923	595.556	2614.66	619.465	2614.66	-2.07432	2.96e-17	1.06e-14	-	15	220497	223162	-	2091	protein_coding	hypothetical protein	p450
GLYMA_11G117400	3394.72	4148.41	5245.3	1074.95	4262.81	1074.95	1.98755	3.02e-17	1.06e-14	-	11	8930512	8931657	-	873	protein_coding	hypothetical protein	RRM_1
GLYMA_12G109600	416.003	515.637	597.391	80.7102	509.677	80.7102	2.65835	3.3e-17	1.15e-14	-	12	10403574	10408026	+	2526	protein_coding	hypothetical protein	-
GLYMA_20G098400	2096.69	1503.03	1747.21	6198.72	1782.31	6198.72	-1.79697	4.12e-17	1.42e-14	-	20	34151918	34155417	+	1713	protein_coding	hypothetical protein	-
GLYMA_17G148800	240.474	349.7	331.272	28.3816	307.149	28.3816	3.43309	4.89e-17	1.67e-14	-	17	12323652	12327799	-	1917	protein_coding	hypothetical protein	Pkinase
GLYMA_04G202900	810.942	574.606	544.168	2739.71	643.239	2739.71	-2.08873	5.11e-17	1.73e-14	-	4	47545779	47549566	+	2229	protein_coding	hypothetical protein	-
GLYMA_07G043600	474.805	814.596	617.58	95.7879	635.66	95.7879	2.72716	6.7e-17	2.25e-14	-	7	3614217	3615260	+	957	protein_coding	hypothetical protein	-
GLYMA_12G207600	144.811	127.538	71.5768	885.151	114.642	885.151	-2.95193	8.19e-17	2.72e-14	-	12	36735839	36737081	-	1243	protein_coding	hypothetical protein	-
GLYMA_19G076500	552.038	809.111	512.967	99.3356	624.705	99.3356	2.64939	9.93e-17	3.27e-14	-	19	27579157	27580803	-	1647	protein_coding	hypothetical protein	-
GLYMA_06G062100	242.23	519.751	406.52	31.0424	389.5	31.0424	3.64524	1.27e-16	4.15e-14	-	6	4677276	4680311	-	3036	protein_coding	hypothetical protein	Pkinase
GLYMA_10G151000	3747.54	5574.64	6218.93	1232.83	5180.37	1232.83	2.07089	1.3e-16	4.19e-14	-	10	38606877	38609056	-	914	protein_coding	hypothetical protein	-
GLYMA_12G225500	1043.52	1023.05	787.345	221.731	951.303	221.731	2.10037	1.38e-16	4.43e-14	-	12	38511055	38512780	-	1395	protein_coding	hypothetical protein	Cu_bind_like
GLYMA_02G086200	521.32	669.231	802.945	120.622	664.499	120.622	2.46147	2.53e-16	8.02e-14	-	2	7512613	7516994	-	4287	protein_coding	hypothetical protein	-
GLYMA_01G131500	531.852	846.138	794.687	127.717	724.225	127.717	2.50153	2.56e-16	8.02e-14	-	1	44789012	44792912	+	3901	protein_coding	hypothetical protein	Pkinase
GLYMA_06G114800	381.775	237.248	391.837	1677.18	336.953	1677.18	-2.30904	2.65e-16	8.23e-14	-	6	9319023	9322977	+	1994	protein_coding	hypothetical protein	-
GLYMA_15G065600	169.385	437.468	335.861	12.417	314.238	12.417	4.65691	2.84e-16	8.76e-14	-	15	4981427	4985949	-	1565	protein_coding	hypothetical protein	-
GLYMA_17G258700	1067.21	791.283	1015.84	3304.68	958.113	3304.68	-1.78394	4.72e-16	1.44e-13	-	17	41280124	41284980	-	2887	protein_coding	hypothetical protein	HATPase_c
GLYMA_10G169600	734.587	829.681	548.756	136.586	704.341	136.586	2.36448	5.81e-16	1.76e-13	-	10	40364489	40369741	+	1374	protein_coding	hypothetical protein	-
GLYMA_20G174800	377.387	407.298	412.943	70.954	399.209	70.954	2.49169	7.67e-16	2.3e-13	-	20	41213657	41221454	-	2576	protein_coding	hypothetical protein	ABC2_membrane
GLYMA_09G131100	602.063	832.424	564.356	126.83	666.281	126.83	2.3902	8.13e-16	2.42e-13	-	9	32677807	32679015	-	905	protein_coding	hypothetical protein	HMA
GLYMA_02G112400	1999.27	2889.49	2941.07	682.932	2609.94	682.932	1.93368	9.02e-16	2.66e-13	-	2	10905625	10907687	-	1265	protein_coding	hypothetical protein	-
GLYMA_17G096700	639.802	847.509	892.875	174.724	793.395	174.724	2.18198	9.86e-16	2.88e-13	-	17	7613823	7616193	-	2028	protein_coding	hypothetical protein	Homeobox
GLYMA_17G047200	479.193	223.534	318.425	2023.96	340.384	2023.96	-2.5658	1.08e-15	3.12e-13	-	17	3569009	3570670	-	908	protein_coding	hypothetical protein	-
GLYMA_08G269600	637.169	566.377	721.274	2174.74	641.607	2174.74	-1.75895	1.11e-15	3.19e-13	-	8	34738374	34746168	-	1443	protein_coding	hypothetical protein	Str_synth
GLYMA_01G041700	339.648	357.929	391.837	59.424	363.138	59.424	2.61157	1.29e-15	3.67e-13	-	1	4530106	4532731	-	2447	protein_coding	hypothetical protein	HALZ
GLYMA_17G105600	1016.31	1066.93	1011.25	305.989	1031.5	305.989	1.75272	1.38e-15	3.91e-13	-	17	8283503	8284308	+	806	protein_coding	hypothetical protein	-
GLYMA_13G293500	100.929	46.6267	55.0591	630.604	67.5383	630.604	-3.20703	1.49e-15	4.14e-13	-	13	39318403	39319927	+	1525	protein_coding	hypothetical protein	-
GLYMA_19G125300	819.719	895.507	701.086	198.671	805.437	198.671	2.01796	1.49e-15	4.14e-13	-	19	38346007	38347425	-	1419	protein_coding	hypothetical protein	-
GLYMA_11G238800	3118.27	4302	3119.1	1014.64	3513.12	1014.64	1.79097	2.06e-15	5.67e-13	-	11	33319226	33322244	-	1945	protein_coding	hypothetical protein	-
GLYMA_14G210600	1652.6	3141.82	2071.14	461.201	2288.52	461.201	2.30966	2.07e-15	5.68e-13	-	14	47557927	47561596	-	3070	protein_coding	hypothetical protein	-
GLYMA_06G043400	1284.87	1615.48	1725.19	431.933	1541.84	431.933	1.8353	2.13e-15	5.77e-13	-	6	3314732	3316570	-	1839	protein_coding	hypothetical protein	-
GLYMA_17G036400	201.858	282.503	479.932	19.5124	321.431	19.5124	4.043	2.14e-15	5.78e-13	-	17	2666493	2667529	-	1037	protein_coding	hypothetical protein	-
GLYMA_03G120700	1791.27	1685.42	1071.82	328.162	1516.17	328.162	2.20743	2.26e-15	6.05e-13	-	3	33242128	33243660	-	1533	protein_coding	hypothetical protein	-
GLYMA_14G066400	2810.21	2838.74	3390.72	1010.21	3013.23	1010.21	1.57693	2.38e-15	6.32e-13	-	14	5469253	5471523	-	1697	protein_coding	hypothetical protein	PP2C
GLYMA_02G088900	2749.66	4809.41	3612.8	888.699	3723.95	888.699	2.0663	2.74e-15	7.21e-13	-	2	7825209	7827554	-	2346	protein_coding	hypothetical protein	-
GLYMA_12G135000	433.556	308.559	418.449	1542.36	386.855	1542.36	-1.99048	3.03e-15	7.9e-13	-	12	15678336	15681873	-	1453	protein_coding	hypothetical protein	-
GLYMA_08G104600	745.997	984.647	904.805	220.844	878.483	220.844	1.9904	3.26e-15	8.44e-13	-	8	8045602	8047222	-	1532	protein_coding	hypothetical protein	-
GLYMA_08G204500	290.5	486.838	389.084	51.4417	388.807	51.4417	2.9141	4.2e-15	1.08e-12	-	8	16572086	16580213	-	2863	protein_coding	hypothetical protein	Sugar_tr
GLYMA_06G120300	149.199	330.501	291.813	10.6431	257.171	10.6431	4.59048	4.4e-15	1.12e-12	-	6	9778588	9785737	+	2073	protein_coding	hypothetical protein	-
GLYMA_18G004900	473.927	792.654	854.334	116.187	706.972	116.187	2.60388	4.45e-15	1.13e-12	-	18	384332	386910	+	1258	protein_coding	hypothetical protein	-
GLYMA_04G222500	521.32	479.981	841.487	95.7879	614.263	95.7879	2.68291	4.87e-15	1.23e-12	-	4	49310767	49312445	+	1679	protein_coding	hypothetical protein	-
GLYMA_16G040400	653.844	585.577	716.686	2094.03	652.036	2094.03	-1.68134	5.02e-15	1.25e-12	-	16	3796321	3797161	-	841	protein_coding	hypothetical protein	-
GLYMA_02G019400	80.7432	58.9691	78.0004	494.904	72.5709	494.904	-2.75932	5.87e-15	1.45e-12	-	2	1724231	1728189	-	1501	protein_coding	hypothetical protein	-
GLYMA_09G187400	335.26	501.923	451.485	70.0671	429.556	70.0671	2.61317	8.01e-15	1.97e-12	-	9	41204512	41210811	+	3600	protein_coding	hypothetical protein	-
GLYMA_11G145100	1361.22	1832.16	1665.54	473.618	1619.64	473.618	1.77279	8.21e-15	2.01e-12	-	11	11144477	11150703	+	1577	protein_coding	hypothetical protein	-
GLYMA_08G033800	1349.82	2079	1598.55	430.159	1675.79	430.159	1.96038	9.07e-15	2.2e-12	-	8	2698773	2705106	-	2798	protein_coding	hypothetical protein	PP2C
GLYMA_20G051500	1794.78	2150.31	2318.91	658.985	2088	658.985	1.66353	9.21e-15	2.22e-12	-	20	11509210	11512726	-	3517	protein_coding	hypothetical protein	EIN3
GLYMA_17G053700	340.526	585.577	442.308	68.2932	456.137	68.2932	2.73573	1.11e-14	2.65e-12	-	17	4087893	4090442	-	2042	protein_coding	hypothetical protein	HSF_DNA-bind
GLYMA_05G227100	358.956	700.772	456.073	69.1802	505.267	69.1802	2.8644	1.67e-14	3.96e-12	-	5	40527741	40537026	-	1909	protein_coding	hypothetical protein	PP2C
GLYMA_16G189000	557.303	833.795	596.474	135.7	662.524	135.7	2.2844	1.7e-14	4.01e-12	-	16	35160485	35167548	-	2622	protein_coding	hypothetical protein	-
GLYMA_05G218500	677.541	1073.79	596.474	138.36	782.6	138.36	2.49674	1.76e-14	4.11e-12	-	5	39823269	39825665	-	1720	protein_coding	hypothetical protein	-
GLYMA_10G261000	215.023	475.867	367.061	32.8162	352.65	32.8162	3.42137	1.96e-14	4.55e-12	-	10	48626147	48627737	-	1575	protein_coding	hypothetical protein	-
GLYMA_01G132500	48860.1	51308.6	47143.4	20481.8	49104.1	20481.8	1.26148	2.14e-14	4.96e-12	-	1	45184862	45186419	+	757	protein_coding	hypothetical protein	-
GLYMA_04G009400	2780.37	3763.05	4282.68	1029.72	3608.7	1029.72	1.80904	2.29e-14	5.26e-12	-	4	749065	750435	-	1087	protein_coding	hypothetical protein	-
GLYMA_12G029100	282.601	348.329	360.637	52.3286	330.522	52.3286	2.65777	2.58e-14	5.89e-12	-	12	2165272	2169188	-	2118	protein_coding	hypothetical protein	-
GLYMA_09G047900	439.699	788.54	690.992	110.866	639.744	110.866	2.52616	2.9e-14	6.56e-12	-	9	4131090	4134549	-	1892	protein_coding	hypothetical protein	-
GLYMA_03G101000	340.526	633.575	425.79	66.5194	466.63	66.5194	2.80609	3.23e-14	7.26e-12	-	3	28992737	29005762	-	7042	protein_coding	hypothetical protein	ABC_membrane
GLYMA_13G090700	183.427	244.105	310.166	21.2862	245.899	21.2862	3.5298	3.73e-14	8.35e-12	-	13	20557780	20558807	-	1028	protein_coding	hypothetical protein	-
GLYMA_13G220900	1005.78	1586.68	1575.61	331.71	1389.36	331.71	2.06539	3.81e-14	8.45e-12	-	13	33399883	33405248	-	2805	protein_coding	hypothetical protein	-
GLYMA_18G057800	177.284	382.613	217.483	15.9647	259.127	15.9647	4.01401	4.37e-14	9.65e-12	-	18	5091664	5092195	-	525	protein_coding	hypothetical protein	UDPGT
GLYMA_15G190500	19539	29158.2	24294.8	7803.17	24330.7	7803.17	1.64053	4.58e-14	1e-11	-	15	20336172	20338805	-	2634	protein_coding	S-adenosylmethionine synthase [Source:Projected from Arabidopsis thaliana (AT3G17390) UniProtKB/TrEMBL;Acc:A0A178VIP8]	-
GLYMA_17G187600	4253.06	5205.74	5812.41	1710.88	5090.4	1710.88	1.57294	5.18e-14	1.13e-11	SRC1	17	24169536	24170984	+	1449	protein_coding	hypothetical protein	-
GLYMA_01G109700	144.811	101.482	91.7652	651.003	112.686	651.003	-2.52531	6.64e-14	1.44e-11	-	1	37333966	37338604	+	1867	protein_coding	hypothetical protein	PfkB
GLYMA_13G189500	1267.32	1609.99	1570.1	462.975	1482.47	462.975	1.67815	6.96e-14	1.5e-11	-	13	30296749	30300668	-	1136	protein_coding	hypothetical protein	-
GLYMA_14G137100	250.128	159.079	179.86	935.706	196.356	935.706	-2.2461	7.62e-14	1.63e-11	-	14	24573699	24612548	+	3747	protein_coding	hypothetical protein	Topoisom_bac
GLYMA_13G275800	487.092	530.722	373.484	90.4664	463.766	90.4664	2.35578	7.67e-14	1.63e-11	-	13	37720620	37722383	+	1557	protein_coding	hypothetical protein	Cu_bind_like
GLYMA_08G021900	664.376	663.745	649.698	183.593	659.273	183.593	1.84426	7.75e-14	1.64e-11	-	8	1762687	1764910	-	1990	protein_coding	hypothetical protein	WRKY
GLYMA_14G219700	1355.08	866.708	1069.98	3832.4	1097.26	3832.4	-1.80223	8.21e-14	1.72e-11	-	14	48476500	48481440	-	3030	protein_coding	hypothetical protein	HATPase_c
GLYMA_05G119100	411.615	438.84	487.273	97.5618	445.909	97.5618	2.19252	8.64e-14	1.8e-11	-	5	31203233	31205663	+	894	protein_coding	hypothetical protein	-
GLYMA_12G015700	456.374	813.225	626.756	116.187	632.118	116.187	2.44061	8.91e-14	1.85e-11	-	12	1122541	1123618	-	1078	protein_coding	hypothetical protein	-
GLYMA_02G022300	300.154	433.354	379.908	62.9717	371.139	62.9717	2.55603	1.04e-13	2.14e-11	-	2	2020747	2023102	+	1753	protein_coding	hypothetical protein	HALZ
GLYMA_04G077300	799.533	814.596	753.392	2199.57	789.174	2199.57	-1.47937	1.42e-13	2.92e-11	-	4	6495029	6497573	+	1442	protein_coding	hypothetical protein	ChaC
GLYMA_07G073800	305.42	249.59	395.508	44.3463	316.839	44.3463	2.84034	1.49e-13	3.03e-11	-	7	6720249	6727636	+	6338	protein_coding	hypothetical protein	RVT_2
GLYMA_08G171000	246.618	172.793	336.778	1273.62	252.063	1273.62	-2.33023	1.51e-13	3.05e-11	-	8	13613269	13614625	+	478	protein_coding	hypothetical protein	-
GLYMA_01G171900	3119.14	3634.14	3447.62	1296.68	3400.3	1296.68	1.39045	1.57e-13	3.15e-11	-	1	50912520	50915454	-	2049	protein_coding	hypothetical protein	-
GLYMA_08G312000	53.5362	75.4256	46.8002	426.611	58.5873	426.611	-2.88019	1.75e-13	3.5e-11	-	8	43135651	43137701	+	2051	protein_coding	hypothetical protein	-
GLYMA_10G222400	479.193	665.116	633.18	135.7	592.496	135.7	2.12446	1.87e-13	3.71e-11	-	10	45366010	45367642	-	1050	protein_coding	hypothetical protein	-
GLYMA_13G356000	78.1102	63.0832	55.9768	436.367	65.7234	436.367	-2.72796	1.91e-13	3.78e-11	-	13	44442689	44444217	+	1157	protein_coding	hypothetical protein	-
GLYMA_04G061500	244.862	425.126	410.19	48.7809	360.06	48.7809	2.88098	1.96e-13	3.86e-11	-	4	5015260	5017719	-	1746	protein_coding	hypothetical protein	Pkinase
GLYMA_17G185000	275.58	297.588	197.295	30.1555	256.821	30.1555	3.08743	2.18e-13	4.27e-11	-	17	23531754	23534400	+	1038	protein_coding	hypothetical protein	NAM
GLYMA_19G185600	251.006	267.418	336.778	41.6855	285.067	41.6855	2.77468	2.2e-13	4.27e-11	-	19	44415849	44418038	+	2190	protein_coding	hypothetical protein	-
GLYMA_13G238500	1021.58	806.368	772.663	236.809	866.869	236.809	1.87308	2.21e-13	4.28e-11	-	13	34884907	34887253	-	1381	protein_coding	hypothetical protein	-
GLYMA_04G100400	214.145	149.48	117.459	866.526	160.361	866.526	-2.43091	2.4e-13	4.62e-11	-	4	9219564	9221412	-	1849	protein_coding	hypothetical protein	-
GLYMA_13G234500	334.382	345.586	209.225	36.3639	296.398	36.3639	3.0245	2.43e-13	4.65e-11	-	13	34514243	34515302	+	1060	protein_coding	hypothetical protein	-
GLYMA_19G232400	1563.96	1549.65	2031.68	540.137	1715.1	540.137	1.66752	2.58e-13	4.9e-11	-	19	48255346	48257445	-	1152	protein_coding	hypothetical protein	-
GLYMA_08G137000	856.58	735.056	527.65	2606.67	706.429	2606.67	-1.88386	2.74e-13	5.18e-11	-	8	10473112	10474336	+	1106	protein_coding	hypothetical protein	-
GLYMA_14G010000	422.146	515.637	434.049	102.883	457.277	102.883	2.14966	2.79e-13	5.24e-11	-	14	773013	776952	+	2785	protein_coding	hypothetical protein	CBFB_NFYA
GLYMA_04G039300	681.051	1145.1	1038.78	215.523	954.977	215.523	2.14585	2.81e-13	5.25e-11	-	4	3115027	3119946	+	2417	protein_coding	hypothetical protein	bZIP_1
GLYMA_07G209100	565.202	533.464	729.533	2017.75	609.4	2017.75	-1.72532	2.82e-13	5.25e-11	-	7	37882084	37884064	+	1330	protein_coding	hypothetical protein	2OG-FeII_Oxy
GLYMA_07G125500	4365.4	3870.02	5752.76	1472.3	4662.72	1472.3	1.66352	3.19e-13	5.9e-11	-	7	14997798	14998799	-	1002	protein_coding	hypothetical protein	-
GLYMA_02G014000	1013.68	824.196	1014.92	2744.15	950.932	2744.15	-1.52703	3.41e-13	6.27e-11	-	2	1271043	1276316	+	2042	protein_coding	hypothetical protein	-
GLYMA_02G145100	1336.65	1721.07	1798.6	509.095	1618.77	509.095	1.66832	4.34e-13	7.95e-11	-	2	14977439	14985613	+	2499	protein_coding	hypothetical protein	Sulfate_transp
GLYMA_19G211900	550.282	674.716	691.91	167.629	638.969	167.629	1.92946	4.68e-13	8.49e-11	-	19	46567073	46569550	-	1912	protein_coding	hypothetical protein	Abhydrolase_1
GLYMA_14G216300	9759.39	13934.5	13824.4	4165.89	12506.1	4165.89	1.5858	4.69e-13	8.49e-11	-	14	48088714	48091531	+	1488	protein_coding	hypothetical protein	Peptidase_C1
GLYMA_13G279200	711.769	898.25	1173.68	219.07	927.898	219.07	2.08266	4.75e-13	8.56e-11	-	13	38036685	38038796	+	1297	protein_coding	hypothetical protein	-
GLYMA_07G074400	177.284	167.308	231.248	15.9647	191.947	15.9647	3.59036	5.54e-13	9.92e-11	-	7	6775171	6778785	-	2564	protein_coding	hypothetical protein	adh_short
GLYMA_17G048100	293.133	582.834	464.332	66.5194	446.766	66.5194	2.74396	5.63e-13	1e-10	-	17	3642102	3647663	-	2531	protein_coding	hypothetical protein	-
GLYMA_01G218600	307.175	423.755	419.367	71.8409	383.432	71.8409	2.41401	5.83e-13	1.03e-10	-	1	54849376	54854956	-	1740	protein_coding	hypothetical protein	Aa_trans
GLYMA_15G003700	304.542	212.563	294.566	1063.42	270.557	1063.42	-1.96865	6.02e-13	1.06e-10	-	15	343771	345651	-	999	protein_coding	hypothetical protein	-
GLYMA_16G100400	4193.38	5241.39	4315.72	1711.77	4583.5	1711.77	1.42044	6.37e-13	1.12e-10	-	16	19845881	19849496	-	3065	protein_coding	hypothetical protein	-
GLYMA_17G007400	463.396	426.497	407.437	101.109	432.443	101.109	2.09698	6.44e-13	1.12e-10	-	17	630066	634738	-	1475	protein_coding	hypothetical protein	-
GLYMA_06G295700	117055	225044	134224	7672.79	158774	7672.79	4.37107	7.03e-13	1.22e-10	-	6	48460473	48468376	+	4020	protein_coding	hypothetical protein	-
GLYMA_06G040400	700.359	1066.93	872.687	226.166	879.992	226.166	1.95783	8.66e-13	1.5e-10	-	6	3041657	3047267	+	2867	protein_coding	hypothetical protein	bZIP_1
GLYMA_18G045200	4539.17	5382.64	6756.67	1827.95	5559.49	1827.95	1.60476	9.1e-13	1.56e-10	-	18	3917171	3918848	-	1199	protein_coding	hypothetical protein	-
GLYMA_05G236400	662.621	392.213	582.709	108.205	545.847	108.205	2.33823	9.43e-13	1.61e-10	-	5	41274513	41279615	-	2164	protein_coding	hypothetical protein	-
GLYMA_13G179200	208.879	381.242	269.79	34.5901	286.637	34.5901	3.04536	1.02e-12	1.74e-10	-	13	29274535	29277271	-	1315	protein_coding	hypothetical protein	-
GLYMA_07G261500	787.246	774.826	692.827	2078.95	751.633	2078.95	-1.46823	1.05e-12	1.78e-10	-	7	43653873	43656379	+	2092	protein_coding	hypothetical protein	-
GLYMA_11G109100	316.829	451.182	433.132	78.0494	400.381	78.0494	2.35654	1.21e-12	2.03e-10	-	11	8322727	8324868	-	1302	protein_coding	hypothetical protein	-
GLYMA_13G200300	965.407	900.993	1097.51	315.745	987.971	315.745	1.64675	1.24e-12	2.07e-10	-	13	31395815	31398146	+	1226	protein_coding	hypothetical protein	-
GLYMA_03G163600	1902.73	2194.2	2117.94	783.155	2071.62	783.155	1.40288	1.28e-12	2.13e-10	-	3	37829740	37832401	-	1670	protein_coding	hypothetical protein	-
GLYMA_11G174900	164.119	238.619	240.425	22.1731	214.388	22.1731	3.27065	1.35e-12	2.24e-10	-	11	19212292	19216628	-	1999	protein_coding	hypothetical protein	-
GLYMA_13G118300	628.392	599.29	922.24	165.855	716.641	165.855	2.11291	1.35e-12	2.24e-10	-	13	23111190	23112887	-	1261	protein_coding	hypothetical protein	-
GLYMA_19G023200	586.266	628.089	557.015	165.855	590.457	165.855	1.83081	1.4e-12	2.3e-10	-	19	2679631	2682996	+	1967	protein_coding	hypothetical protein	zf-Dof
GLYMA_13G068400	1087.4	1678.56	1415.02	395.569	1393.66	395.569	1.81533	1.5e-12	2.45e-10	-	13	16842894	16857764	-	2756	protein_coding	hypothetical protein	-
GLYMA_19G247500	1087.4	1847.24	1594.88	392.908	1509.84	392.908	1.94076	1.59e-12	2.58e-10	-	19	49371851	49373718	-	1207	protein_coding	hypothetical protein	-
GLYMA_05G082200	1099.69	1708.73	1310.41	385.812	1372.94	385.812	1.8295	1.78e-12	2.89e-10	-	5	12795781	12801741	-	4073	protein_coding	hypothetical protein	NB-ARC
GLYMA_13G307000	96.5407	43.884	39.459	541.024	59.9612	541.024	-3.16016	1.9e-12	3.05e-10	-	13	40297529	40299479	-	1411	protein_coding	hypothetical protein	-
GLYMA_06G089600	301.909	168.679	208.307	1047.46	226.298	1047.46	-2.20357	1.9e-12	3.05e-10	-	6	6946270	6948702	-	2035	protein_coding	hypothetical protein	-
GLYMA_11G085900	128.136	333.244	260.613	15.9647	240.664	15.9647	3.90883	2.37e-12	3.79e-10	-	11	6453935	6464740	-	4272	protein_coding	hypothetical protein	-
GLYMA_15G261300	397.572	538.95	434.049	103.77	456.857	103.77	2.13521	2.55e-12	4.06e-10	-	15	49382502	49385627	+	3126	protein_coding	hypothetical protein	-
GLYMA_14G223400	936.445	556.778	996.57	3192.04	829.931	3192.04	-1.94031	2.82e-12	4.46e-10	-	14	48865577	48873102	-	3431	protein_coding	hypothetical protein	BTB
GLYMA_09G087200	644.19	1123.16	868.099	205.767	878.481	205.767	2.09151	2.94e-12	4.64e-10	-	9	11137727	11145131	+	2218	protein_coding	hypothetical protein	Sugar_tr
GLYMA_18G002100	21.9411	27.4275	14.6824	251.887	21.3503	251.887	-3.58153	3.78e-12	5.93e-10	-	18	176091	177273	+	1183	protein_coding	hypothetical protein	-
GLYMA_12G117700	520.442	669.231	537.744	151.664	575.806	151.664	1.9221	3.97e-12	6.2e-10	-	12	11954597	11959925	-	2084	protein_coding	hypothetical protein	Myb_DNA-binding
GLYMA_06G123800	377.387	314.045	333.108	71.8409	341.513	71.8409	2.25088	4.16e-12	6.48e-10	-	6	10070358	10075347	+	4371	protein_coding	hypothetical protein	-
GLYMA_15G186100	343.158	183.764	426.708	36.3639	317.877	36.3639	3.13285	5.19e-12	8.03e-10	-	15	19040481	19044589	+	1135	protein_coding	hypothetical protein	-
GLYMA_07G257700	932.057	1130.01	1017.68	344.127	1026.58	344.127	1.57553	5.23e-12	8.06e-10	-	7	43386153	43390647	+	1384	protein_coding	hypothetical protein	-
GLYMA_03G007400	413.37	493.695	467.085	116.187	458.05	116.187	1.97746	5.47e-12	8.4e-10	-	3	667755	668886	+	872	protein_coding	hypothetical protein	-
GLYMA_16G025700	346.669	213.934	199.13	1138.81	253.245	1138.81	-2.16474	5.56e-12	8.49e-10	-	16	2491022	2497152	+	2701	protein_coding	hypothetical protein	DEAD
GLYMA_15G027000	435.311	252.333	337.696	1357	341.78	1357	-1.98362	5.62e-12	8.55e-10	-	15	2171688	2174398	-	2711	protein_coding	hypothetical protein	PALP
GLYMA_16G165900	2001.03	3752.08	2792.41	753.886	2848.51	753.886	1.91682	5.7e-12	8.64e-10	-	16	32487231	32496298	-	4585	protein_coding	hypothetical protein	-
GLYMA_14G176300	7.89879	4.11412	3.67061	164.968	5.22784	164.968	-4.94974	5.76e-12	8.68e-10	-	14	43488986	43490697	+	1712	protein_coding	hypothetical protein	-
GLYMA_13G126400	744.241	479.981	662.545	2101.13	628.922	2101.13	-1.7366	6.72e-12	1.01e-09	-	13	23974970	23976380	-	810	protein_coding	hypothetical protein	-
GLYMA_17G067800	2262.56	2136.6	2757.54	874.508	2385.57	874.508	1.44837	8.1e-12	1.21e-09	-	17	5288105	5291690	-	3340	protein_coding	hypothetical protein	-
novel.832	1668.4	2361.51	2158.32	692.688	2062.74	692.688	1.57336	8.42e-12	1.25e-09	-	KZ847133	489951	492812	+	1766	-	- && P43644.1 RecName: Full=DnaJ protein homolog ANJ1; Flags: Precursor && PF00684:DnaJ central domain	DnaJ_CXXCXGXG
GLYMA_08G024600	746.874	1219.15	664.38	192.463	876.802	192.463	2.18477	9.69e-12	1.44e-09	-	8	1945372	1948067	-	1825	protein_coding	hypothetical protein	-
GLYMA_06G059600	4890.23	6601.79	5857.37	2200.46	5783.13	2200.46	1.39365	1.01e-11	1.48e-09	-	6	4519732	4521199	+	1353	protein_coding	hypothetical protein	CCT
GLYMA_17G106100	189.571	117.938	264.284	12.417	190.598	12.417	3.94609	1.06e-11	1.55e-09	-	17	8327837	8329352	-	767	protein_coding	hypothetical protein	-
GLYMA_18G278100	2259.93	2790.75	2796.09	994.243	2615.59	994.243	1.39502	1.08e-11	1.57e-09	-	18	55964515	55967181	-	1374	protein_coding	hypothetical protein	CCT
GLYMA_13G152300	1535.88	2242.2	1551.75	547.233	1776.61	547.233	1.69735	1.1e-11	1.6e-09	-	13	26688264	26691680	-	2260	protein_coding	hypothetical protein	Myb_DNA-binding
GLYMA_16G212500	821.474	496.437	803.863	165.855	707.258	165.855	2.09533	1.32e-11	1.92e-09	-	16	37081156	37082204	+	1049	protein_coding	hypothetical protein	-
GLYMA_07G213100	324.728	633.575	578.121	92.2402	512.141	92.2402	2.47038	1.38e-11	2e-09	-	7	38532643	38536644	+	2935	protein_coding	hypothetical protein	bZIP_1
GLYMA_16G047100	283.479	267.418	290.896	900.229	280.597	900.229	-1.6803	1.4e-11	2.01e-09	-	16	4464748	4471447	+	5053	protein_coding	hypothetical protein	Pkinase_Tyr
GLYMA_01G068000	1857.97	1345.32	1511.37	4322.87	1571.55	4322.87	-1.45851	1.5e-11	2.15e-09	-	1	11288738	11297869	+	2917	protein_coding	hypothetical protein	HATPase_c
GLYMA_19G212800	467.784	1123.16	803.863	23.947	798.267	23.947	5.05826	1.51e-11	2.16e-09	-	19	46633685	46639818	-	3104	protein_coding	hypothetical protein	Glycos_transf_1
GLYMA_01G242200	576.612	309.931	435.885	1737.49	440.809	1737.49	-1.97388	1.56e-11	2.21e-09	-	1	56577155	56578340	+	737	protein_coding	hypothetical protein	-
GLYMA_13G158000	282.601	308.559	214.731	44.3463	268.63	44.3463	2.59595	1.57e-11	2.21e-09	-	13	27320223	27324054	+	2440	protein_coding	hypothetical protein	Glyco_hydro_17
GLYMA_17G041600	1350.69	1634.68	1927.99	542.798	1637.79	542.798	1.59316	1.58e-11	2.23e-09	-	17	3097588	3099547	+	1675	protein_coding	hypothetical protein	-
GLYMA_12G078100	7796.98	5144.02	4996.61	18424.1	5979.21	18424.1	-1.62328	1.64e-11	2.3e-09	-	12	6087294	6091053	+	2215	protein_coding	hypothetical protein	-
GLYMA_19G133800	587.143	976.418	614.827	167.629	726.129	167.629	2.11163	1.68e-11	2.35e-09	-	19	39488115	39490016	+	1763	protein_coding	hypothetical protein	-
GLYMA_09G185500	471.294	1242.46	1061.72	0.886925	925.161	0.886925	10.0249	1.73e-11	2.41e-09	-	9	41059351	41060705	-	1355	protein_coding	hypothetical protein	-
GLYMA_11G252100	111.461	194.735	245.931	11.53	184.042	11.53	3.99507	1.78e-11	2.47e-09	-	11	34327250	34328609	+	1360	protein_coding	hypothetical protein	-
GLYMA_01G241200	181.672	160.451	198.213	680.272	180.112	680.272	-1.91327	1.79e-11	2.47e-09	-	1	56475141	56476991	-	1851	protein_coding	hypothetical protein	-
GLYMA_04G101000	452.864	526.608	393.673	113.526	457.715	113.526	2.00888	1.81e-11	2.49e-09	-	4	9280374	9284374	-	3545	protein_coding	hypothetical protein	-
GLYMA_13G364900	1160.24	1740.27	1625.16	466.523	1508.56	466.523	1.69201	1.85e-11	2.53e-09	-	13	45119805	45125074	+	3255	protein_coding	hypothetical protein	C2
GLYMA_08G214500	525.708	655.517	706.592	176.498	629.272	176.498	1.83324	2.05e-11	2.8e-09	-	8	17333345	17342698	+	3985	protein_coding	hypothetical protein	-
GLYMA_11G024000	316.829	484.095	458.826	88.6925	419.917	88.6925	2.24062	2.14e-11	2.91e-09	-	11	1726170	1728079	-	1045	protein_coding	hypothetical protein	GSHPx
GLYMA_08G264800	1465.66	1803.36	2134.46	600.448	1801.16	600.448	1.5847	2.46e-11	3.32e-09	-	8	30675668	30682770	+	3635	protein_coding	hypothetical protein	CTP_synth_N
GLYMA_09G190000	543.261	932.534	977.299	187.141	817.698	187.141	2.12611	2.47e-11	3.32e-09	-	9	41458849	41459578	-	730	protein_coding	hypothetical protein	-
GLYMA_01G124700	96.5407	57.5977	41.2943	480.713	65.1443	480.713	-2.87677	2.74e-11	3.68e-09	-	1	43008183	43010029	+	1847	protein_coding	hypothetical protein	-
GLYMA_12G217300	2068.6	2548.01	1949.09	809.763	2188.57	809.763	1.43339	3.04e-11	4.07e-09	-	12	37694663	37696709	+	2047	protein_coding	hypothetical protein	-
GLYMA_06G042100	351.935	501.923	534.991	104.657	462.95	104.657	2.14368	3.07e-11	4.09e-09	-	6	3179113	3180503	-	1391	protein_coding	hypothetical protein	AP2
GLYMA_12G064000	1297.16	1527.71	1181.94	471.844	1335.6	471.844	1.49976	3.32e-11	4.39e-09	-	12	4707197	4709987	-	2285	protein_coding	hypothetical protein	HSP70
GLYMA_02G255400	1636.8	1756.73	1466.41	621.734	1619.98	621.734	1.38086	3.32e-11	4.39e-09	-	2	44231578	44233784	-	2207	protein_coding	hypothetical protein	-
GLYMA_05G034600	781.98	936.648	617.58	217.297	778.736	217.297	1.83928	3.52e-11	4.63e-09	-	5	3036859	3041840	+	2410	protein_coding	hypothetical protein	-
novel.189	49.148	23.3134	20.1883	323.728	30.8832	323.728	-3.37267	3.76e-11	4.92e-09	-	13	36628740	36630081	-	1342	-	- && - && -	-
GLYMA_17G231000	917.137	519.751	816.71	2643.04	751.199	2643.04	-1.81155	3.84e-11	5.01e-09	-	17	38609856	38610552	-	697	protein_coding	hypothetical protein	-
GLYMA_10G224500	457.252	558.149	255.107	67.4063	423.503	67.4063	2.64822	3.92e-11	5.1e-09	-	10	45514702	45516815	-	2114	protein_coding	hypothetical protein	-
GLYMA_07G021600	362.467	463.524	522.144	107.318	449.378	107.318	2.06527	3.94e-11	5.11e-09	-	7	1673827	1680014	-	4169	protein_coding	hypothetical protein	-
GLYMA_12G047000	183.427	223.534	262.448	32.8162	223.137	32.8162	2.76507	4.02e-11	5.18e-09	-	12	3410428	3416316	-	2173	protein_coding	hypothetical protein	-
GLYMA_19G034900	1376.14	1670.33	1288.38	515.303	1444.95	515.303	1.48615	4.02e-11	5.18e-09	-	19	4620504	4622329	+	1719	protein_coding	hypothetical protein	-
GLYMA_06G185300	238.719	159.079	309.249	1034.15	235.682	1034.15	-2.12621	4.23e-11	5.42e-09	-	6	16098644	16099702	-	598	protein_coding	hypothetical protein	-
GLYMA_07G260300	6371.69	8754.85	7955.12	2990.71	7693.89	2990.71	1.36294	4.3e-11	5.49e-09	-	7	43568091	43570460	-	1766	protein_coding	hypothetical protein	-
GLYMA_06G269500	5451.04	8380.47	8491.03	2479.84	7440.85	2479.84	1.58501	4.39e-11	5.58e-09	-	6	45829139	45831886	+	1616	protein_coding	hypothetical protein	SUI1
GLYMA_04G234400	335.26	669.231	446.896	89.5794	483.796	89.5794	2.42888	4.47e-11	5.67e-09	-	4	50286030	50290400	+	3254	protein_coding	hypothetical protein	-
GLYMA_13G372000	602.063	750.142	778.169	217.297	710.125	217.297	1.70745	4.99e-11	6.3e-09	-	13	45701238	45704364	+	1966	protein_coding	hypothetical protein	AMP-binding
GLYMA_12G016300	238.719	370.271	244.095	47.007	284.362	47.007	2.59139	5.09e-11	6.4e-09	-	12	1153697	1156286	+	1638	protein_coding	hypothetical protein	-
GLYMA_12G149100	734.587	559.521	471.673	148.116	588.594	148.116	1.99142	5.21e-11	6.52e-09	-	12	21206948	21209333	-	1770	protein_coding	hypothetical protein	NAM
GLYMA_15G202600	192.204	205.706	188.119	28.3816	195.343	28.3816	2.78166	5.22e-11	6.52e-09	-	15	25647230	25648285	-	1056	protein_coding	hypothetical protein	-
GLYMA_10G017600	215.9	469.01	368.896	52.3286	351.269	52.3286	2.74258	6.01e-11	7.47e-09	-	10	1537927	1539335	-	758	protein_coding	hypothetical protein	-
GLYMA_15G124700	904.85	1671.7	1047.04	302.441	1207.87	302.441	1.99544	6.17e-11	7.65e-09	-	15	9904106	9911579	-	2879	protein_coding	hypothetical protein	FAD_binding_8
GLYMA_16G178000	502.012	847.509	367.061	98.4487	572.194	98.4487	2.53522	6.25e-11	7.72e-09	-	16	33901523	33902676	-	839	protein_coding	hypothetical protein	-
GLYMA_08G181000	306.297	175.536	140.401	1051.89	207.411	1051.89	-2.33831	7.09e-11	8.73e-09	GmSGT3	8	14523562	14525363	-	1802	protein_coding	hypothetical protein	UDPGT
GLYMA_19G006400	2955.9	3602.6	4056.94	1349.9	3538.48	1349.9	1.39015	7.24e-11	8.88e-09	-	19	609898	614175	+	1244	protein_coding	hypothetical protein	Arf
GLYMA_10G189400	384.408	366.157	324.849	1064.31	358.471	1064.31	-1.57038	7.3e-11	8.92e-09	-	10	42254725	42264728	+	3220	protein_coding	hypothetical protein	Amino_oxidase
GLYMA_10G062500	949.61	1900.72	1532.48	365.413	1460.94	365.413	1.99778	7.62e-11	9.28e-09	-	10	5877098	5880973	+	3876	protein_coding	hypothetical protein	-
GLYMA_10G119600	225.554	377.128	234.919	43.4593	279.2	43.4593	2.67769	8.08e-11	9.81e-09	-	10	30488462	30491514	+	1158	protein_coding	Potassium transporter 1 [Source:Projected from Arabidopsis thaliana (AT2G30070) UniProtKB/Swiss-Prot;Acc:O22397]	K_trans
GLYMA_02G128400	473.05	545.807	509.297	150.777	509.384	150.777	1.75493	8.27e-11	1e-08	-	2	13119785	13121549	+	1595	protein_coding	hypothetical protein	-
GLYMA_06G238200	268.559	397.698	308.331	65.6325	324.863	65.6325	2.30311	8.41e-11	1.01e-08	-	6	38907277	38911596	-	1491	protein_coding	hypothetical protein	PP2C
GLYMA_16G007700	10289.5	6009.36	7167.78	24070.3	7822.21	24070.3	-1.62128	8.49e-11	1.02e-08	-	16	651716	652917	+	1202	protein_coding	hypothetical protein	-
GLYMA_08G181700	1237.48	1512.63	1295.72	504.66	1348.61	504.66	1.41683	8.51e-11	1.02e-08	-	8	14580125	14584776	+	2548	protein_coding	hypothetical protein	-
GLYMA_03G050100	26.3293	26.0561	22.0236	229.714	24.803	229.714	-3.21436	9.42e-11	1.12e-08	-	3	6536628	6540105	+	1179	protein_coding	hypothetical protein	Ferritin
GLYMA_09G177000	126.381	124.795	89.0122	514.417	113.396	514.417	-2.18514	9.43e-11	1.12e-08	-	9	40130595	40138729	-	1456	protein_coding	hypothetical protein	-
GLYMA_13G310100	106.195	242.733	195.46	13.3039	181.463	13.3039	3.76386	9.48e-11	1.12e-08	-	13	40564513	40567479	-	2269	protein_coding	hypothetical protein	WRKY
GLYMA_12G043500	1085.64	1205.44	1533.4	425.724	1274.83	425.724	1.58265	9.64e-11	1.14e-08	-	12	3148801	3150720	-	1920	protein_coding	hypothetical protein	-
GLYMA_06G248900	243.107	174.165	265.201	34.5901	227.491	34.5901	2.72209	9.79e-11	1.15e-08	-	6	42013055	42015422	+	1786	protein_coding	hypothetical protein	NAM
GLYMA_16G077900	100.051	229.019	156.001	8.86925	161.691	8.86925	4.18079	1.05e-10	1.23e-08	-	16	8023101	8028347	-	1516	protein_coding	hypothetical protein	2OG-FeII_Oxy
GLYMA_08G220200	456.374	595.176	690.074	153.438	580.542	153.438	1.91917	1.06e-10	1.24e-08	-	8	17889781	17898867	+	6543	protein_coding	hypothetical protein	-
GLYMA_03G144500	17064.9	18081.6	16149.8	7992.97	17098.7	7992.97	1.09702	1.07e-10	1.25e-08	-	3	36014626	36020913	+	6288	protein_coding	hypothetical protein	-
GLYMA_10G236000	301.032	1197.21	807.534	0.886925	768.592	0.886925	9.75684	1.09e-10	1.26e-08	-	10	46499079	46501955	-	1749	protein_coding	hypothetical protein	-
GLYMA_04G104200	255.394	426.497	406.52	70.0671	362.804	70.0671	2.36946	1.13e-10	1.3e-08	-	4	9806374	9811350	-	1692	protein_coding	hypothetical protein	WD40
GLYMA_14G181400	146.566	348.329	251.437	27.4947	248.777	27.4947	3.17187	1.17e-10	1.35e-08	-	14	44425961	44428711	-	941	protein_coding	hypothetical protein	-
GLYMA_08G331800	829.373	1239.72	939.676	307.763	1002.92	307.763	1.70203	1.2e-10	1.37e-08	-	8	44916219	44921091	-	1644	protein_coding	hypothetical protein	CRAL_TRIO_N
GLYMA_07G000500	222.921	586.948	381.743	54.9894	397.204	54.9894	2.84798	1.28e-10	1.47e-08	-	7	62458	75399	+	5999	protein_coding	hypothetical protein	-
GLYMA_14G200200	372.998	565.006	446.896	112.639	461.634	112.639	2.03148	1.32e-10	1.51e-08	-	14	46522639	46526085	-	2224	protein_coding	hypothetical protein	WRKY
GLYMA_11G065000	1133.04	1586.68	1754.55	476.279	1491.42	476.279	1.64627	1.41e-10	1.6e-08	-	11	4916855	4922192	+	3839	protein_coding	hypothetical protein	MFMR
GLYMA_13G283100	83.3761	196.106	190.872	5.32155	156.785	5.32155	4.87624	1.52e-10	1.72e-08	-	13	38451885	38455789	+	2990	protein_coding	hypothetical protein	Pkinase_Tyr
GLYMA_01G040400	484.459	534.836	655.203	159.647	558.166	159.647	1.80626	1.58e-10	1.78e-08	-	1	4369831	4378842	+	2111	protein_coding	hypothetical protein	-
GLYMA_03G006700	30.7175	23.3134	12.8471	245.678	22.2927	245.678	-3.46258	1.6e-10	1.81e-08	-	3	612986	618351	-	1725	protein_coding	hypothetical protein	PALP
GLYMA_07G184300	77.2326	57.5977	45.8826	368.961	60.2376	368.961	-2.61126	1.62e-10	1.82e-08	-	7	35187421	35190998	+	2363	protein_coding	hypothetical protein	HSP70
GLYMA_18G074100	1362.1	1035.39	1244.34	3102.46	1213.94	3102.46	-1.35203	1.82e-10	2.03e-08	-	18	7029009	7032141	+	2524	protein_coding	hypothetical protein	HATPase_c
GLYMA_06G170300	2137.94	1574.34	1416.85	4828.42	1709.71	4828.42	-1.49716	1.83e-10	2.04e-08	-	6	14267297	14276207	+	2252	protein_coding	hypothetical protein	Metallophos
GLYMA_16G085600	912.749	787.169	1002.99	312.198	900.97	312.198	1.53058	1.84e-10	2.04e-08	-	16	10120976	10122362	-	1387	protein_coding	hypothetical protein	-
GLYMA_07G102100	202.736	175.536	223.907	698.897	200.726	698.897	-1.79564	1.86e-10	2.06e-08	-	7	9728404	9733917	-	1745	protein_coding	hypothetical protein	zf-RanBP
GLYMA_18G116400	757.406	662.374	717.604	1794.25	712.461	1794.25	-1.33111	1.9e-10	2.1e-08	-	18	14247625	14252903	+	3202	protein_coding	hypothetical protein	-
GLYMA_06G296100	277.335	451.182	362.472	76.2756	363.663	76.2756	2.24925	1.94e-10	2.13e-08	-	6	48491598	48495724	-	1945	protein_coding	hypothetical protein	-
GLYMA_10G179200	337.893	191.992	293.649	1052.78	274.511	1052.78	-1.93223	1.94e-10	2.13e-08	-	10	41242175	41250202	+	8028	protein_coding	hypothetical protein	-
GLYMA_11G239400	2629.42	3088.33	3056.7	1247.9	2924.82	1247.9	1.22847	2.11e-10	2.31e-08	-	11	33387740	33388807	+	994	protein_coding	hypothetical protein	-
GLYMA_09G079400	386.163	582.834	514.803	126.83	494.6	126.83	1.96055	2.31e-10	2.52e-08	-	9	8955776	8963586	-	2217	protein_coding	hypothetical protein	Pkinase
GLYMA_15G256000	121.992	159.079	108.283	5.32155	129.785	5.32155	4.60276	2.38e-10	2.59e-08	-	15	48531279	48532198	-	599	protein_coding	hypothetical protein	-
GLYMA_08G165700	487.97	511.523	495.532	155.212	498.341	155.212	1.68236	2.52e-10	2.73e-08	-	8	13065806	13069838	-	4033	protein_coding	hypothetical protein	-
GLYMA_19G093400	502.89	463.524	529.485	152.551	498.633	152.551	1.70999	2.54e-10	2.74e-08	-	19	33011371	33013252	-	684	protein_coding	hypothetical protein	-
GLYMA_01G044200	175.529	128.909	176.189	618.187	160.209	618.187	-1.94098	2.55e-10	2.75e-08	-	1	4872768	4876635	+	1551	protein_coding	hypothetical protein	-
GLYMA_19G089800	1525.34	2132.49	1630.67	631.491	1762.83	631.491	1.47963	2.57e-10	2.76e-08	-	19	31930998	31937430	-	4643	protein_coding	hypothetical protein	Voltage_CLC
GLYMA_11G243400	113.216	153.594	122.965	7.98233	129.925	7.98233	4.02004	2.61e-10	2.79e-08	-	11	33726766	33727611	-	846	protein_coding	hypothetical protein	-
GLYMA_11G195900	4088.06	2770.18	3131.03	8829.34	3329.76	8829.34	-1.40621	2.69e-10	2.86e-08	-	11	26969808	26973743	-	2765	protein_coding	hypothetical protein	-
GLYMA_20G228900	573.101	678.83	693.745	211.975	648.559	211.975	1.61246	2.98e-10	3.16e-08	-	20	46302274	46308353	+	2502	protein_coding	hypothetical protein	PALP
GLYMA_01G040000	443.21	517.008	562.521	149.89	507.579	149.89	1.75922	3.25e-10	3.44e-08	-	1	4336374	4338196	+	1233	protein_coding	hypothetical protein	GST_N
GLYMA_02G068900	368.61	445.697	661.627	109.092	491.978	109.092	2.17386	3.46e-10	3.65e-08	-	2	6051752	6053558	-	1324	protein_coding	hypothetical protein	-
GLYMA_13G324700	600.308	729.571	721.274	227.053	683.718	227.053	1.58922	3.47e-10	3.66e-08	-	13	41978496	41983456	+	1445	protein_coding	hypothetical protein	-
GLYMA_07G033100	1306.81	888.65	1071.82	2996.03	1089.09	2996.03	-1.45792	3.48e-10	3.66e-08	-	7	2597537	2602263	+	3099	protein_coding	hypothetical protein	-
GLYMA_19G104600	174.651	165.936	169.766	590.692	170.118	590.692	-1.79485	3.53e-10	3.69e-08	-	19	35406272	35410906	-	3146	protein_coding	hypothetical protein	Pkinase_Tyr
GLYMA_09G130500	128.136	179.65	138.565	2.66078	148.784	2.66078	5.80019	3.54e-10	3.69e-08	-	9	32523591	32524655	-	711	protein_coding	hypothetical protein	-
GLYMA_02G282500	17554.6	21344.1	23355.2	8845.3	20751.3	8845.3	1.23018	3.79e-10	3.94e-08	-	2	46462286	46464804	+	1217	protein_coding	hypothetical protein	-
GLYMA_01G023300	2186.21	3059.54	2820.86	1023.51	2688.87	1023.51	1.39276	3.88e-10	4.02e-08	-	1	2343215	2348080	-	2360	protein_coding	hypothetical protein	-
GLYMA_10G233300	902.217	1032.64	967.205	367.187	967.356	367.187	1.39656	4.11e-10	4.25e-08	-	10	46253499	46255020	-	1522	protein_coding	hypothetical protein	-
GLYMA_10G150500	464.273	582.834	552.426	162.307	533.178	162.307	1.71416	4.2e-10	4.33e-08	-	10	38580404	38584543	+	2899	protein_coding	hypothetical protein	-
GLYMA_03G216300	143.056	256.447	156.001	20.3993	185.168	20.3993	3.17492	4.22e-10	4.34e-08	-	3	42037913	42044153	-	3073	protein_coding	hypothetical protein	Glycos_transf_1
GLYMA_20G158500	421.269	1457.77	1036.95	10.6431	971.995	10.6431	6.51258	4.3e-10	4.4e-08	-	20	39709990	39713029	+	1930	protein_coding	hypothetical protein	-
GLYMA_18G002000	484.459	309.931	441.391	1331.27	411.927	1331.27	-1.68742	4.36e-10	4.46e-08	-	18	173530	175647	+	1255	protein_coding	hypothetical protein	RRM_1
GLYMA_01G202500	1994.88	2350.54	2543.73	933.932	2296.38	933.932	1.29775	4.58e-10	4.66e-08	-	1	53518781	53522418	-	1084	protein_coding	hypothetical protein	Ras
GLYMA_03G202000	2308.2	2929.25	3047.52	1099.79	2761.66	1099.79	1.32794	4.64e-10	4.71e-08	-	3	41015996	41019779	-	3305	protein_coding	hypothetical protein	Pkinase_Tyr
GLYMA_19G119200	71.9667	19.1992	30.2825	408.872	40.4828	408.872	-3.31078	4.74e-10	4.8e-08	-	19	37677773	37683394	+	1674	protein_coding	hypothetical protein	PALP
GLYMA_13G319400	757.406	1053.22	748.804	268.738	853.142	268.738	1.66401	4.85e-10	4.9e-08	-	13	41384163	41385848	+	1395	protein_coding	hypothetical protein	-
GLYMA_07G139400	79.8655	170.05	220.236	3.5477	156.717	3.5477	5.46326	4.88e-10	4.91e-08	-	7	16554935	16556632	-	627	protein_coding	hypothetical protein	-
GLYMA_15G002300	581	366.157	362.472	1498.02	436.543	1498.02	-1.7758	5.08e-10	5.09e-08	-	15	224303	226574	-	2009	protein_coding	hypothetical protein	-
GLYMA_17G194300	1370	1884.27	1567.35	597.787	1607.21	597.787	1.42548	5.28e-10	5.28e-08	-	17	29063048	29067770	-	3266	protein_coding	hypothetical protein	-
GLYMA_13G165000	310.686	405.927	553.344	92.2402	423.319	92.2402	2.19849	5.48e-10	5.47e-08	-	13	27987286	27988809	+	766	protein_coding	hypothetical protein	-
GLYMA_06G078400	848.681	811.853	700.168	1963.65	786.901	1963.65	-1.31968	5.64e-10	5.61e-08	-	6	6068728	6071360	+	1450	protein_coding	hypothetical protein	ChaC
GLYMA_11G208700	7388.88	8765.82	9814.29	3683.4	8656.33	3683.4	1.23267	5.73e-10	5.68e-08	-	11	29913702	29915150	+	985	protein_coding	hypothetical protein	-
GLYMA_14G220700	194.837	366.157	298.237	48.7809	286.41	48.7809	2.54906	5.87e-10	5.8e-08	-	14	48572636	48577577	+	1439	protein_coding	hypothetical protein	Lipase_GDSL
GLYMA_03G104800	14.9199	4.11412	3.67061	177.385	7.56822	177.385	-4.50134	5.9e-10	5.82e-08	-	3	29958032	29960373	+	1820	protein_coding	hypothetical protein	UDPGT
novel.202	725.811	543.064	642.356	1715.31	637.077	1715.31	-1.42623	6.01e-10	5.91e-08	-	14	4639191	4639832	+	521	-	- && - && PF05162:Ribosomal protein L41	-
GLYMA_05G216700	2161.64	1486.57	1679.3	4671.43	1775.84	4671.43	-1.39417	6.06e-10	5.95e-08	-	5	39696647	39699812	-	1272	protein_coding	hypothetical protein	NDK
GLYMA_11G055700	652.089	1618.22	1069.98	48.7809	1113.43	48.7809	4.51201	6.13e-10	6e-08	-	11	4207710	4216150	+	2831	protein_coding	hypothetical protein	FAD_binding_3
GLYMA_17G140300	447.598	355.186	296.402	1168.97	366.395	1168.97	-1.67269	6.18e-10	6.02e-08	-	17	11398378	11399165	-	788	protein_coding	hypothetical protein	-
GLYMA_19G225500	1852.7	2373.85	2584.11	865.639	2270.22	865.639	1.39066	6.35e-10	6.17e-08	-	19	47743727	47748610	-	2969	protein_coding	hypothetical protein	Asp
GLYMA_12G112000	4682.23	6239.75	7043.9	2272.3	5988.62	2272.3	1.39795	6.38e-10	6.19e-08	-	12	10904580	10907950	-	3371	protein_coding	hypothetical protein	-
GLYMA_06G028000	696.849	755.627	796.522	270.512	749.666	270.512	1.47034	6.55e-10	6.33e-08	-	6	2183636	2186994	+	1691	protein_coding	hypothetical protein	DUF6
GLYMA_10G245200	1791.27	1335.72	1483.84	3806.68	1536.94	3806.68	-1.30723	7.07e-10	6.82e-08	-	10	47373482	47376024	+	1172	protein_coding	hypothetical protein	-
GLYMA_12G101800	203.613	98.7389	118.377	691.802	140.243	691.802	-2.29309	7.15e-10	6.87e-08	-	12	8998818	9001294	-	1208	protein_coding	hypothetical protein	-
GLYMA_04G243000	2154.61	2746.86	2640.08	1034.15	2513.85	1034.15	1.28085	7.34e-10	7.03e-08	-	4	51109534	51115501	-	1726	protein_coding	hypothetical protein	-
GLYMA_15G105100	1152.35	1442.69	1602.22	510.869	1399.08	510.869	1.45308	7.78e-10	7.44e-08	-	15	8240990	8246519	+	1150	protein_coding	hypothetical protein	-
GLYMA_14G179800	268.559	304.445	196.378	47.894	256.46	47.894	2.4174	7.85e-10	7.48e-08	-	14	44211623	44212967	-	1090	protein_coding	hypothetical protein	-
GLYMA_17G238900	637.169	311.302	402.849	1740.15	450.44	1740.15	-1.94539	7.93e-10	7.53e-08	-	17	39439399	39442109	+	1714	protein_coding	hypothetical protein	-
GLYMA_19G141700	448.476	603.405	523.979	156.986	525.286	156.986	1.73993	8.08e-10	7.66e-08	-	19	40285622	40289369	+	3748	protein_coding	hypothetical protein	-
GLYMA_05G212300	161.486	120.681	95.4358	4.43463	125.868	4.43463	4.8284	8.11e-10	7.66e-08	-	5	39373867	39375471	-	1117	protein_coding	hypothetical protein	-
GLYMA_13G324800	230.82	342.844	289.978	60.3109	287.881	60.3109	2.25107	8.13e-10	7.66e-08	-	13	41985962	41992540	+	2534	protein_coding	hypothetical protein	-
GLYMA_10G255200	314.196	484.095	386.331	95.7879	394.874	95.7879	2.03963	8.29e-10	7.79e-08	-	10	48217614	48220724	+	1174	protein_coding	hypothetical protein	-
GLYMA_18G123800	2634.68	3483.29	2176.67	964.974	2764.88	964.974	1.51769	8.33e-10	7.8e-08	-	18	16046465	16050197	+	2109	protein_coding	hypothetical protein	Pkinase_Tyr
GLYMA_10G149200	1176.92	1482.46	1422.36	528.607	1360.58	528.607	1.363	8.39e-10	7.84e-08	-	10	38464899	38467826	+	1044	protein_coding	hypothetical protein	-
GLYMA_18G086600	364.222	486.838	327.602	96.6748	392.887	96.6748	2.01895	8.95e-10	8.34e-08	-	18	8602778	8606540	+	3763	protein_coding	hypothetical protein	NB-ARC
GLYMA_12G072100	213.267	300.331	372.567	55.8763	295.388	55.8763	2.40164	9.01e-10	8.38e-08	-	12	5302221	5306810	-	1170	protein_coding	hypothetical protein	Tetraspannin
GLYMA_U025900	324.728	517.008	280.801	74.5017	374.179	74.5017	2.32332	9.29e-10	8.61e-08	-	KZ847135	688255	692458	-	1537	protein_coding	hypothetical protein	PP2C
GLYMA_12G091100	1327	1856.84	1750.88	607.544	1644.91	607.544	1.43594	9.41e-10	8.71e-08	-	12	7452328	7453333	+	510	protein_coding	hypothetical protein	-
GLYMA_11G237200	53.5362	34.2844	33.9531	282.929	40.5912	282.929	-2.79089	9.9e-10	9.13e-08	-	11	33175648	33178869	+	1473	protein_coding	hypothetical protein	-
GLYMA_18G027100	754.773	1235.61	1072.74	313.085	1021.04	313.085	1.70355	9.99e-10	9.19e-08	-	18	2033839	2038697	-	2616	protein_coding	hypothetical protein	PI-PLC-X
GLYMA_07G266800	507.278	741.913	428.543	140.134	559.245	140.134	1.99297	1.05e-09	9.64e-08	-	7	44039925	44042708	+	1350	protein_coding	hypothetical protein	-
GLYMA_03G101700	166.752	189.25	257.86	31.9293	204.621	31.9293	2.68115	1.06e-09	9.69e-08	-	3	29240836	29255414	+	2171	protein_coding	hypothetical protein	-
GLYMA_19G180600	186.938	120.681	164.26	611.091	157.293	611.091	-1.9497	1.06e-09	9.69e-08	-	19	43944097	43949261	+	2046	protein_coding	hypothetical protein	DnaJ
GLYMA_16G018000	1206.76	2364.25	1744.46	507.321	1771.82	507.321	1.80281	1.07e-09	9.74e-08	-	16	1601748	1607341	-	3030	protein_coding	hypothetical protein	Response_reg
GLYMA_09G198200	463.396	591.062	512.967	162.307	522.475	162.307	1.68429	1.09e-09	9.93e-08	-	9	42267017	42278973	+	6902	protein_coding	hypothetical protein	-
GLYMA_04G087000	134.279	52.1122	60.565	550.78	82.3189	550.78	-2.72871	1.13e-09	1.02e-07	-	4	7429156	7433574	-	1488	protein_coding	hypothetical protein	-
GLYMA_15G143900	445.843	430.611	485.438	141.021	453.964	141.021	1.68762	1.17e-09	1.06e-07	-	15	11830914	11834773	+	1034	protein_coding	hypothetical protein	-
GLYMA_01G179900	2183.58	3049.94	2669.45	1040.36	2634.32	1040.36	1.33951	1.24e-09	1.12e-07	-	1	51599739	51607197	+	3329	protein_coding	hypothetical protein	POX
GLYMA_11G075500	509.911	944.877	864.428	199.558	773.072	199.558	1.95176	1.3e-09	1.17e-07	-	11	5658652	5659802	-	1053	protein_coding	hypothetical protein	-
GLYMA_05G143000	312.441	349.7	390.92	93.1271	351.02	93.1271	1.91415	1.3e-09	1.17e-07	-	5	33649628	33650544	+	917	protein_coding	hypothetical protein	-
GLYMA_03G204800	393.184	824.196	719.439	144.569	645.606	144.569	2.15641	1.35e-09	1.21e-07	-	3	41281503	41290883	-	3173	protein_coding	hypothetical protein	ABC2_membrane
GLYMA_18G214000	248.373	364.785	315.672	70.0671	309.61	70.0671	2.14005	1.38e-09	1.23e-07	-	18	50088148	50092969	-	3954	protein_coding	hypothetical protein	Pkinase_Tyr
GLYMA_10G242100	491.48	691.173	677.227	188.915	619.96	188.915	1.71269	1.43e-09	1.27e-07	-	10	47052907	47054186	-	867	protein_coding	hypothetical protein	-
GLYMA_08G099000	104.44	145.366	133.06	10.6431	127.622	10.6431	3.58012	1.44e-09	1.27e-07	-	8	7581298	7581800	+	503	protein_coding	hypothetical protein	-
GLYMA_13G103800	1100.56	1341.2	1438.88	496.678	1293.55	496.678	1.38049	1.61e-09	1.43e-07	-	13	21845349	21846426	+	1078	protein_coding	hypothetical protein	-
GLYMA_04G014000	114.094	300.331	170.683	1.77385	195.036	1.77385	6.77299	1.63e-09	1.44e-07	-	4	1065291	1067908	-	2127	protein_coding	hypothetical protein	Sugar_tr
GLYMA_05G006000	1446.36	1987.12	1812.36	675.837	1748.61	675.837	1.37042	1.69e-09	1.48e-07	-	5	526050	530851	+	1669	protein_coding	hypothetical protein	Arf
GLYMA_03G116600	1543.77	1796.5	1905.05	728.165	1748.44	728.165	1.26342	1.77e-09	1.55e-07	-	3	32527885	32532444	+	2765	protein_coding	hypothetical protein	DnaJ_C
GLYMA_05G002000	332.627	503.294	392.755	105.544	409.559	105.544	1.95237	1.87e-09	1.63e-07	-	5	155220	158250	-	2510	protein_coding	hypothetical protein	-
GLYMA_05G180500	129.891	190.621	124.801	15.9647	148.438	15.9647	3.21044	1.87e-09	1.63e-07	-	5	36850477	36856377	-	3484	protein_coding	hypothetical protein	-
GLYMA_06G021200	2156.37	6076.56	3712.82	116.187	3981.92	116.187	5.09881	1.88e-09	1.64e-07	-	6	1600041	1607406	-	2098	protein_coding	hypothetical protein	-
GLYMA_16G040300	265.926	410.041	468.92	84.2579	381.629	84.2579	2.1779	1.92e-09	1.67e-07	-	16	3787774	3789738	+	1735	protein_coding	hypothetical protein	-
GLYMA_05G112000	93.9078	293.474	114.706	2.66078	167.363	2.66078	5.96563	1.94e-09	1.68e-07	-	5	29765453	29766477	-	751	protein_coding	hypothetical protein	-
GLYMA_13G051900	399.328	431.983	323.013	104.657	384.775	104.657	1.87619	1.98e-09	1.71e-07	-	13	14875818	14877672	-	1733	protein_coding	hypothetical protein	-
GLYMA_03G036000	107.072	154.965	156.918	14.1908	139.652	14.1908	3.29583	2.07e-09	1.79e-07	-	3	4335981	4341371	-	2115	protein_coding	hypothetical protein	Pkinase_Tyr
GLYMA_08G200200	1480.58	2110.54	1471	606.657	1687.37	606.657	1.47424	2.17e-09	1.87e-07	-	8	16187816	16191151	+	1105	protein_coding	hypothetical protein	-
GLYMA_07G049900	269.436	325.016	574.45	71.8409	389.634	71.8409	2.44069	2.21e-09	1.89e-07	-	7	4243258	4248040	+	2833	protein_coding	hypothetical protein	Glycos_transf_1
GLYMA_08G110000	106.195	112.453	125.718	3.5477	114.789	3.5477	5.01629	2.27e-09	1.94e-07	-	8	8438346	8442806	-	1669	protein_coding	hypothetical protein	-
GLYMA_17G254900	8218.25	9544.76	11133	4175.64	9631.99	4175.64	1.20583	2.28e-09	1.94e-07	-	17	40877949	40881286	+	1966	protein_coding	hypothetical protein	Peptidase_C1
GLYMA_14G031800	6534.93	6917.21	7687.17	3336.61	7046.44	3336.61	1.07854	2.47e-09	2.1e-07	-	14	2317221	2319616	-	1121	protein_coding	hypothetical protein	-
GLYMA_13G119500	143.056	250.961	209.225	30.1555	201.081	30.1555	2.73216	2.49e-09	2.12e-07	-	13	23212628	23218457	+	2381	protein_coding	hypothetical protein	Pkinase
GLYMA_08G031400	109.705	212.563	215.648	20.3993	179.306	20.3993	3.13209	2.5e-09	2.12e-07	-	8	2480603	2482735	-	2133	protein_coding	hypothetical protein	zf-CCCH
GLYMA_01G044100	488.847	565.006	492.779	170.29	515.544	170.29	1.59631	2.5e-09	2.12e-07	-	1	4844360	4848720	-	3229	protein_coding	hypothetical protein	Pkinase_Tyr
GLYMA_14G203000	399.328	414.155	430.379	128.604	414.62	128.604	1.68881	2.54e-09	2.14e-07	-	14	46787303	46790554	-	3252	protein_coding	hypothetical protein	Pkinase
GLYMA_05G105100	385.285	478.61	374.402	118.848	412.766	118.848	1.79322	2.58e-09	2.17e-07	-	5	27926683	27931935	+	3730	protein_coding	hypothetical protein	FH2
GLYMA_01G104800	291.378	260.561	339.531	878.056	297.157	878.056	-1.55983	2.59e-09	2.17e-07	-	1	35324716	35327095	+	2380	protein_coding	hypothetical protein	-
GLYMA_04G104400	108.828	152.223	161.507	15.0777	140.852	15.0777	3.22138	2.66e-09	2.23e-07	-	4	9885009	9889282	+	2293	protein_coding	hypothetical protein	CRAL_TRIO_N
GLYMA_13G003200	360.711	700.772	309.249	84.2579	456.911	84.2579	2.43418	2.83e-09	2.36e-07	-	13	887568	890005	+	1674	protein_coding	hypothetical protein	-
GLYMA_15G017000	322.095	471.753	421.202	108.205	405.017	108.205	1.90123	2.92e-09	2.43e-07	-	15	1317988	1321455	-	2472	protein_coding	hypothetical protein	-
GLYMA_01G023200	657.355	1046.36	835.063	266.964	846.259	266.964	1.66199	2.92e-09	2.43e-07	-	1	2331638	2339135	+	3585	protein_coding	hypothetical protein	-
GLYMA_01G167500	1073.36	639.06	791.934	2469.2	834.784	2469.2	-1.56195	2.99e-09	2.47e-07	-	1	50521867	50523336	+	1470	protein_coding	hypothetical protein	-
GLYMA_12G030700	103.562	85.0252	196.378	4.43463	128.322	4.43463	4.86024	2.99e-09	2.47e-07	-	12	2284184	2285225	+	1042	protein_coding	hypothetical protein	DnaJ
GLYMA_14G061100	3625.54	2388.93	2465.73	7530.88	2826.74	7530.88	-1.41301	3e-09	2.47e-07	-	14	4945081	4947416	+	1430	protein_coding	hypothetical protein	-
GLYMA_08G249900	371.243	296.217	332.19	939.254	333.217	939.254	-1.49188	3.07e-09	2.52e-07	-	8	21840291	21842869	-	1762	protein_coding	hypothetical protein	-
GLYMA_08G056500	210.634	314.045	299.155	58.5371	274.611	58.5371	2.22691	3.1e-09	2.54e-07	-	8	4333595	4336158	-	1364	protein_coding	hypothetical protein	-
GLYMA_18G081100	847.803	1084.76	612.074	246.565	848.211	246.565	1.78013	3.16e-09	2.59e-07	-	18	7827135	7830945	+	3811	protein_coding	hypothetical protein	GRAS
GLYMA_02G162500	3171.8	3538.14	3378.79	1588.48	3362.91	1588.48	1.08175	3.17e-09	2.59e-07	-	2	21477565	21483480	+	3659	protein_coding	hypothetical protein	R3H
GLYMA_13G238400	710.013	1125.9	1055.3	306.876	963.737	306.876	1.64936	3.24e-09	2.64e-07	-	13	34872388	34881743	-	8657	protein_coding	hypothetical protein	Pkinase_Tyr
GLYMA_04G164400	396.695	534.836	381.743	122.396	437.758	122.396	1.83492	3.28e-09	2.66e-07	-	4	40973232	40975775	+	1526	protein_coding	hypothetical protein	-
GLYMA_01G100900	128.136	127.538	125.718	461.201	127.131	461.201	-1.85918	3.31e-09	2.69e-07	-	1	33500642	33509876	+	1591	protein_coding	hypothetical protein	-
GLYMA_05G226700	1327.87	1526.34	1815.12	608.431	1556.44	608.431	1.35513	3.36e-09	2.71e-07	-	5	40501715	40503600	-	1886	protein_coding	hypothetical protein	NAD_binding_2
GLYMA_09G044200	22673	26684.2	27807.6	12166.8	25721.6	12166.8	1.07999	3.41e-09	2.75e-07	TCTP	9	3772564	3774749	+	1248	protein_coding	hypothetical protein	-
GLYMA_15G074900	971.551	1345.32	1280.12	442.576	1199	442.576	1.4366	3.43e-09	2.76e-07	-	15	5743571	5747315	+	2564	protein_coding	hypothetical protein	Pkinase_Tyr
GLYMA_07G215500	266.804	266.047	95.4358	20.3993	209.429	20.3993	3.35699	3.89e-09	3.13e-07	-	7	38773558	38775953	+	2396	protein_coding	hypothetical protein	UDPGT
GLYMA_15G108700	1748.27	2291.57	2149.14	4761.01	2062.99	4761.01	-1.20738	3.93e-09	3.15e-07	-	15	8547484	8550958	+	2341	protein_coding	hypothetical protein	-
GLYMA_06G065900	688.95	976.418	788.263	281.155	817.877	281.155	1.53814	3.98e-09	3.18e-07	-	6	5028393	5034377	+	5985	protein_coding	hypothetical protein	-
GLYMA_01G006200	2109.85	2641.27	3711.9	949.897	2821.01	949.897	1.57049	4.02e-09	3.21e-07	-	1	599475	602191	+	2717	protein_coding	hypothetical protein	-
GLYMA_02G247700	134.279	74.0542	94.5181	469.183	100.951	469.183	-2.20567	4.06e-09	3.23e-07	-	2	43533452	43537741	+	1732	protein_coding	hypothetical protein	Radical_SAM
GLYMA_17G015500	78.9879	56.2263	73.4122	339.692	69.5421	339.692	-2.27864	4.14e-09	3.29e-07	-	17	1156297	1165931	-	1815	protein_coding	hypothetical protein	Glyco_hydro_1
GLYMA_08G246400	1107.59	1306.92	1320.5	511.756	1245	511.756	1.28199	4.22e-09	3.34e-07	-	8	21312765	21316779	-	1723	protein_coding	hypothetical protein	-
novel.456	2191.47	1843.13	1992.22	4352.14	2008.94	4352.14	-1.11455	4.23e-09	3.34e-07	-	2	44993441	44998620	+	736	-	- && - && PF05162:Ribosomal protein L41	-
GLYMA_11G034000	367.732	255.076	444.144	1175.18	355.651	1175.18	-1.71906	4.25e-09	3.35e-07	-	11	2484400	2487213	+	1238	protein_coding	hypothetical protein	-
GLYMA_09G014700	402.838	438.84	385.414	126.83	409.031	126.83	1.68783	4.28e-09	3.36e-07	-	9	1126845	1129049	+	1776	protein_coding	hypothetical protein	C2
GLYMA_08G196500	950.488	728.2	802.028	2034.61	826.905	2034.61	-1.29706	4.42e-09	3.47e-07	-	8	15848731	15850902	+	925	protein_coding	hypothetical protein	-
GLYMA_16G177900	286.989	239.99	264.284	63.8586	263.755	63.8586	2.04842	4.49e-09	3.51e-07	-	16	33896632	33897993	-	959	protein_coding	hypothetical protein	-
GLYMA_08G232500	271.192	300.331	361.555	78.9363	311.026	78.9363	1.97872	4.58e-09	3.57e-07	-	8	19156965	19158421	+	893	protein_coding	hypothetical protein	-
GLYMA_11G209200	760.039	525.236	588.215	1702.01	624.497	1702.01	-1.44377	4.59e-09	3.57e-07	-	11	30063770	30065301	-	730	protein_coding	hypothetical protein	-
GLYMA_07G253400	503.767	629.461	597.391	196.01	576.873	196.01	1.55568	4.64e-09	3.61e-07	-	7	43058408	43059812	+	1336	protein_coding	hypothetical protein	-
GLYMA_17G096900	246.618	482.724	312.002	70.0671	347.114	70.0671	2.30322	4.69e-09	3.64e-07	-	17	7635014	7645695	+	4138	protein_coding	hypothetical protein	-
GLYMA_05G146800	732.832	607.519	554.262	1620.41	631.537	1620.41	-1.35853	4.73e-09	3.66e-07	-	5	34062669	34065648	-	895	protein_coding	hypothetical protein	-
GLYMA_15G166500	114.971	35.6557	79.8357	504.66	76.8209	504.66	-2.69721	4.79e-09	3.7e-07	-	15	14470214	14472833	-	1743	protein_coding	hypothetical protein	-
GLYMA_05G247800	872.377	1402.92	1147.98	383.152	1141.09	383.152	1.57252	4.88e-09	3.76e-07	-	5	42105777	42107998	-	1876	protein_coding	hypothetical protein	Metallophos
GLYMA_01G038600	340.526	327.758	278.049	884.264	315.444	884.264	-1.48795	4.99e-09	3.84e-07	-	1	4130643	4133350	+	2081	protein_coding	hypothetical protein	-
GLYMA_04G208300	1433.19	1400.17	841.487	380.491	1224.95	380.491	1.686	5.07e-09	3.89e-07	-	4	48062886	48064803	-	1595	protein_coding	hypothetical protein	NAM
GLYMA_08G315600	1693.85	2212.03	2002.32	825.727	1969.4	825.727	1.25309	5.23e-09	4e-07	-	8	43556973	43559445	+	1161	protein_coding	hypothetical protein	-
GLYMA_08G296000	222.921	290.731	352.378	63.8586	288.677	63.8586	2.17601	5.33e-09	4.07e-07	-	8	41145360	41152451	+	5133	protein_coding	hypothetical protein	-
GLYMA_08G173700	42907.1	52907.6	59636.4	22825.9	51817	22825.9	1.18274	5.48e-09	4.17e-07	-	8	13838458	13841300	+	874	protein_coding	hypothetical protein	-
GLYMA_15G179800	151.832	257.818	221.154	35.477	210.268	35.477	2.56254	5.5e-09	4.19e-07	-	15	17348731	17350040	-	1095	protein_coding	hypothetical protein	-
GLYMA_16G083300	276.458	216.677	211.978	732.6	235.037	732.6	-1.63736	5.52e-09	4.19e-07	-	16	9471455	9476646	+	1771	protein_coding	hypothetical protein	-
GLYMA_14G209400	686.317	497.809	536.826	1530.83	573.651	1530.83	-1.41354	5.66e-09	4.29e-07	-	14	47475271	47483030	+	4682	protein_coding	hypothetical protein	Amino_oxidase
GLYMA_06G107800	99.1737	111.081	134.895	449.671	115.05	449.671	-1.96577	5.78e-09	4.37e-07	-	6	8663690	8668262	-	2460	protein_coding	hypothetical protein	SHMT
GLYMA_06G036300	425.657	452.553	267.037	90.4664	381.749	90.4664	2.07473	5.98e-09	4.51e-07	-	6	2787223	2790348	+	1898	protein_coding	hypothetical protein	Serpin
GLYMA_14G208600	966.285	652.774	749.722	2105.56	789.594	2105.56	-1.41262	6.08e-09	4.58e-07	-	14	47437358	47439597	-	866	protein_coding	hypothetical protein	-
GLYMA_05G186300	70.2115	167.308	160.589	7.98233	132.703	7.98233	4.05017	6.14e-09	4.61e-07	-	5	37297927	37298794	+	731	protein_coding	hypothetical protein	-
GLYMA_09G282900	512.544	902.364	672.639	199.558	695.849	199.558	1.79888	6.51e-09	4.88e-07	-	9	49863377	49871270	+	1935	protein_coding	hypothetical protein	p450
GLYMA_19G182300	204.491	204.335	267.954	47.007	225.593	47.007	2.26461	6.74e-09	5.03e-07	-	19	44118211	44122192	+	2432	protein_coding	hypothetical protein	-
GLYMA_09G071800	747.752	991.503	1134.22	329.049	957.824	329.049	1.54095	6.91e-09	5.15e-07	-	9	7391514	7392890	-	1147	protein_coding	hypothetical protein	-
GLYMA_02G085300	989.981	747.399	946.099	2189.82	894.493	2189.82	-1.28939	6.95e-09	5.17e-07	-	2	7426828	7428512	+	1066	protein_coding	hypothetical protein	-
GLYMA_07G132000	19964.6	21057.4	26790.8	10079	22604.3	10079	1.16528	7.25e-09	5.38e-07	-	7	15577559	15579061	+	815	protein_coding	hypothetical protein	-
GLYMA_16G029000	504.645	815.968	655.203	200.445	658.605	200.445	1.71331	7.35e-09	5.44e-07	-	16	2771730	2777136	-	3450	protein_coding	hypothetical protein	MFMR
novel.497	212.39	440.211	288.143	59.424	313.581	59.424	2.39407	7.38e-09	5.45e-07	-	20	34574339	34578668	+	1661	-	- && O04619.1 RecName: Full=Mitochondrial adenine nucleotide transporter ADNT1; AltName: Full=Adenine nucleotide transporter 1 && -	-
GLYMA_09G263400	2054.56	2576.81	2188.6	995.13	2273.32	995.13	1.19094	7.43e-09	5.48e-07	-	9	48091634	48104775	-	6895	protein_coding	hypothetical protein	MFS_1
GLYMA_07G260400	43.8822	23.3134	26.6119	240.357	31.2691	240.357	-2.92555	7.45e-09	5.49e-07	-	7	43574757	43582612	-	4847	protein_coding	hypothetical protein	Kelch_1
GLYMA_18G057900	33674.3	70250	48996.2	4602.25	50973.5	4602.25	3.46932	7.51e-09	5.51e-07	-	18	5092695	5097651	-	2270	protein_coding	hypothetical protein	Epimerase
GLYMA_13G301700	160.609	340.101	286.307	44.3463	262.339	44.3463	2.5599	8.01e-09	5.87e-07	-	13	39904865	39906079	-	1215	protein_coding	hypothetical protein	-
GLYMA_01G017700	918.892	1438.57	920.405	354.77	1092.62	354.77	1.62043	8.03e-09	5.87e-07	-	1	1689030	1691957	-	1939	protein_coding	hypothetical protein	-
GLYMA_18G132200	120.237	45.2553	64.2356	466.523	76.576	466.523	-2.59152	8.31e-09	6.06e-07	-	18	18532053	18543411	-	2323	protein_coding	hypothetical protein	DEAD
GLYMA_13G150300	51.7809	54.855	26.6119	291.798	44.4159	291.798	-2.72662	8.41e-09	6.12e-07	-	13	26372548	26375320	+	2773	protein_coding	Pentatricopeptide repeat-containing protein At3g14730 [Source:Projected from Arabidopsis thaliana (AT3G14730) UniProtKB/Swiss-Prot;Acc:Q9LUC2]	-
GLYMA_07G001400	779.347	1597.65	1080.99	322.841	1152.66	322.841	1.83385	8.46e-09	6.14e-07	-	7	142238	145969	+	2996	protein_coding	hypothetical protein	Pkinase
GLYMA_05G010500	1642.07	1498.91	1220.48	583.597	1453.82	583.597	1.31665	8.58e-09	6.22e-07	-	5	910340	911288	-	949	protein_coding	hypothetical protein	-
GLYMA_13G003700	363.344	367.528	316.59	926.837	349.154	926.837	-1.40974	8.75e-09	6.33e-07	-	13	1044713	1053495	+	3248	protein_coding	hypothetical protein	HSP70
GLYMA_02G232600	317.707	575.977	483.603	115.3	459.095	115.3	1.98999	8.85e-09	6.39e-07	-	2	42001353	42004784	-	2179	protein_coding	hypothetical protein	WRKY
GLYMA_13G135500	3103.35	2308.02	2985.12	6418.68	2798.83	6418.68	-1.19654	9.01e-09	6.49e-07	-	13	24798567	24801567	+	1256	protein_coding	hypothetical protein	-
GLYMA_15G101600	617.861	815.968	765.322	263.417	733.05	263.417	1.47488	9.09e-09	6.53e-07	-	15	7914179	7916576	-	2398	protein_coding	hypothetical protein	F-box
GLYMA_06G090800	287.867	287.989	306.496	80.7102	294.117	80.7102	1.86599	9.15e-09	6.56e-07	-	6	7077531	7081021	-	3369	protein_coding	hypothetical protein	Pkinase
GLYMA_13G371800	486.214	582.834	536.826	186.254	535.292	186.254	1.52137	9.63e-09	6.89e-07	-	13	45682417	45683775	-	1085	protein_coding	hypothetical protein	-
GLYMA_17G236900	465.151	584.205	415.696	150.777	488.351	150.777	1.69239	9.65e-09	6.89e-07	-	17	39209706	39213046	+	1896	protein_coding	hypothetical protein	-
GLYMA_14G093100	1179.55	1745.76	1701.33	570.293	1542.21	570.293	1.43424	1e-08	7.14e-07	-	14	8654730	8655892	-	578	protein_coding	hypothetical protein	-
GLYMA_09G196000	1735.98	1623.71	1462.74	708.653	1607.47	708.653	1.18162	1e-08	7.14e-07	-	9	42064988	42068953	-	2612	protein_coding	hypothetical protein	-
GLYMA_18G096400	673.152	922.935	986.476	298.007	860.854	298.007	1.52948	1.04e-08	7.37e-07	-	18	9875937	9881522	+	4475	protein_coding	hypothetical protein	SUI1
GLYMA_08G199800	114.094	179.65	196.378	22.1731	163.374	22.1731	2.87875	1.06e-08	7.53e-07	-	8	16137933	16142956	-	1716	protein_coding	hypothetical protein	PFK
GLYMA_06G235000	311.563	245.476	239.507	785.816	265.515	785.816	-1.56287	1.1e-08	7.74e-07	-	6	37851827	37853215	-	1389	protein_coding	hypothetical protein	UDPGT
GLYMA_20G058000	347.547	207.077	333.108	978.278	295.911	978.278	-1.71852	1.16e-08	8.17e-07	-	20	17037758	17043212	-	2537	protein_coding	hypothetical protein	-
GLYMA_11G016600	124.625	278.389	267.037	31.9293	223.35	31.9293	2.80238	1.21e-08	8.53e-07	-	11	1159157	1160452	+	1296	protein_coding	hypothetical protein	PI3_PI4_kinase
GLYMA_03G255000	788.124	1365.89	954.358	329.049	1036.12	329.049	1.65237	1.24e-08	8.7e-07	-	3	45015196	45021659	+	4134	protein_coding	hypothetical protein	MFMR
GLYMA_04G049900	513.421	740.542	704.757	215.523	652.907	215.523	1.59711	1.24e-08	8.7e-07	-	4	4053521	4058637	+	2005	protein_coding	hypothetical protein	-
GLYMA_12G119200	1478.83	1626.45	1079.16	516.19	1394.81	516.19	1.43296	1.24e-08	8.71e-07	-	12	12617704	12618795	-	1092	protein_coding	hypothetical protein	-
GLYMA_15G018100	1018.07	693.915	699.251	2167.64	803.744	2167.64	-1.42948	1.28e-08	8.97e-07	-	15	1392865	1395155	-	1053	protein_coding	hypothetical protein	-
GLYMA_04G213800	284.356	183.764	186.283	749.452	218.135	749.452	-1.77584	1.35e-08	9.42e-07	-	4	48547107	48556098	+	3655	protein_coding	hypothetical protein	AAA
GLYMA_18G006700	324.728	625.347	550.591	124.17	500.222	124.17	2.00729	1.37e-08	9.51e-07	-	18	493222	495254	-	1269	protein_coding	hypothetical protein	-
GLYMA_15G034600	191.326	401.813	271.625	54.1024	288.255	54.1024	2.40781	1.42e-08	9.88e-07	-	15	2765299	2770528	+	2684	protein_coding	hypothetical protein	MatE
GLYMA_11G063600	157.098	220.791	208.307	37.2509	195.399	37.2509	2.38784	1.51e-08	1.05e-06	-	11	4804703	4806215	+	1513	protein_coding	hypothetical protein	ELO
GLYMA_07G021300	368.61	411.412	550.591	128.604	443.538	128.604	1.78697	1.52e-08	1.05e-06	-	7	1658940	1662247	+	2403	protein_coding	hypothetical protein	-
GLYMA_18G226200	669.642	843.395	707.51	278.494	740.182	278.494	1.40817	1.56e-08	1.08e-06	-	18	51454812	51459765	-	1936	protein_coding	hypothetical protein	-
GLYMA_10G119700	153.588	233.134	152.33	29.2685	179.684	29.2685	2.61166	1.57e-08	1.08e-06	-	10	30491587	30494187	+	2498	protein_coding	hypothetical protein	-
novel.869	427.412	648.66	511.132	163.194	529.068	163.194	1.69352	1.64e-08	1.13e-06	-	KZ847133	3097972	3102723	-	2409	-	- && Q9FFZ1.1 RecName: Full=Pheophytinase, chloroplastic; AltName: Full=Pheophytin pheophorbide hydrolase; AltName: Full=Protein CO-REGULATED WITH NYE1; Flags: Precursor && -	-
GLYMA_10G009800	430.045	578.72	598.309	172.95	535.691	172.95	1.62961	1.68e-08	1.15e-06	-	10	915906	918730	-	2291	protein_coding	hypothetical protein	PP2C
GLYMA_01G062100	65.8232	17.8279	38.5414	329.936	40.7308	329.936	-2.99158	1.69e-08	1.15e-06	-	1	8627176	8631264	-	2187	protein_coding	hypothetical protein	PfkB
GLYMA_05G239000	544.139	386.727	392.755	1227.5	441.207	1227.5	-1.47348	1.69e-08	1.15e-06	-	5	41489721	41491777	+	1165	protein_coding	hypothetical protein	-
GLYMA_15G157500	394.939	748.77	534.991	149.003	559.567	149.003	1.90525	1.74e-08	1.19e-06	-	15	13208021	13213532	-	1354	protein_coding	hypothetical protein	CTP_transf_2
GLYMA_03G186500	19.3081	12.3424	28.4472	192.463	20.0326	192.463	-3.23949	1.77e-08	1.2e-06	-	3	39817953	39826834	+	3913	protein_coding	hypothetical protein	WD40
GLYMA_19G101100	1749.14	1311.03	1467.33	3451.03	1509.17	3451.03	-1.19201	1.8e-08	1.22e-06	-	19	34833393	34841869	-	6352	protein_coding	hypothetical protein	Mito_carr
GLYMA_13G001200	322.095	255.076	345.037	870.96	307.403	870.96	-1.49806	1.82e-08	1.24e-06	-	13	417299	420713	-	2032	protein_coding	hypothetical protein	Cys_Met_Meta_PP
GLYMA_09G199100	606.451	1029.9	690.074	237.696	775.476	237.696	1.70284	1.83e-08	1.24e-06	-	9	42355999	42363720	-	3839	protein_coding	hypothetical protein	-
GLYMA_19G029200	12.287	1.37137	9.17652	149.003	7.61163	149.003	-4.21747	1.84e-08	1.24e-06	-	19	3630330	3631310	+	981	protein_coding	hypothetical protein	-
GLYMA_13G335300	1028.6	1151.95	1117.7	476.279	1099.42	476.279	1.2062	1.84e-08	1.24e-06	-	13	42882727	42886033	+	2107	protein_coding	hypothetical protein	-
GLYMA_16G011500	143.933	122.052	181.695	531.268	149.227	531.268	-1.82592	1.84e-08	1.24e-06	-	16	991887	995617	-	1560	protein_coding	hypothetical protein	DnaJ
GLYMA_08G335900	634.536	858.48	786.428	278.494	759.815	278.494	1.44616	1.87e-08	1.26e-06	-	8	45297319	45301337	+	2730	protein_coding	hypothetical protein	CBFB_NFYA
GLYMA_07G141500	94.7855	101.482	98.1888	6.20848	98.152	6.20848	3.98172	1.92e-08	1.29e-06	-	7	16776164	16777576	-	1413	protein_coding	hypothetical protein	-
GLYMA_20G197100	59.6797	38.3985	26.6119	281.155	41.5634	281.155	-2.7522	1.96e-08	1.31e-06	-	20	43479299	43483862	+	2151	protein_coding	hypothetical protein	-
GLYMA_17G039100	9303.9	11685.5	13309.6	5017.34	11433	5017.34	1.18816	1.96e-08	1.31e-06	-	17	2895409	2897652	+	2244	protein_coding	hypothetical protein	-
GLYMA_03G190500	1053.17	777.569	906.64	2180.95	912.46	2180.95	-1.25507	1.98e-08	1.32e-06	-	3	40120464	40124965	+	1723	protein_coding	hypothetical protein	-
GLYMA_16G178500	121.992	138.509	122.048	1.77385	127.516	1.77385	6.16538	2.05e-08	1.36e-06	-	16	33929578	33930566	-	703	protein_coding	hypothetical protein	HMA
GLYMA_20G149400	1692.1	1411.14	1465.49	3276.3	1522.91	3276.3	-1.10441	2.09e-08	1.38e-06	-	20	38800290	38802931	-	1276	protein_coding	hypothetical protein	-
GLYMA_18G092600	95.6631	60.3405	47.7179	362.752	67.9072	362.752	-2.41127	2.16e-08	1.43e-06	-	18	9305015	9321777	+	3487	protein_coding	hypothetical protein	-
GLYMA_11G193600	50.0257	213.934	138.565	4.43463	134.175	4.43463	4.91122	2.16e-08	1.43e-06	-	11	26698651	26701107	-	1518	protein_coding	hypothetical protein	-
GLYMA_14G017700	1098.81	1582.57	1353.54	525.947	1344.97	525.947	1.35306	2.19e-08	1.44e-06	-	14	1261959	1264414	-	2006	protein_coding	hypothetical protein	SNARE
GLYMA_13G076700	1275.22	1615.48	1777.49	630.604	1556.06	630.604	1.30269	2.24e-08	1.47e-06	-	13	18122954	18126172	-	3219	protein_coding	hypothetical protein	EIN3
GLYMA_17G006300	222.044	337.358	334.025	71.8409	297.809	71.8409	2.0488	2.25e-08	1.48e-06	-	17	586135	588091	+	1540	protein_coding	hypothetical protein	-
GLYMA_12G122400	327.361	643.174	420.285	113.526	463.607	113.526	2.02538	2.27e-08	1.49e-06	-	12	13338963	13344079	-	2741	protein_coding	hypothetical protein	-
GLYMA_05G216000	338.77	390.842	280.801	94.0141	336.804	94.0141	1.83798	2.29e-08	1.5e-06	-	5	39643274	39644174	+	901	protein_coding	hypothetical protein	-
GLYMA_07G005500	689.828	556.778	569.862	1459.88	605.489	1459.88	-1.26798	2.5e-08	1.64e-06	-	7	411974	413812	+	849	protein_coding	hypothetical protein	-
GLYMA_09G140700	260.66	249.59	224.825	62.0848	245.025	62.0848	1.98033	2.52e-08	1.65e-06	-	9	34931671	34933828	-	2158	protein_coding	hypothetical protein	-
GLYMA_08G332900	728.444	613.004	763.486	1646.13	701.645	1646.13	-1.2281	2.65e-08	1.72e-06	-	8	44997823	45000952	-	2551	protein_coding	hypothetical protein	HATPase_c
GLYMA_04G033500	1102.32	1334.35	1148.9	511.756	1195.19	511.756	1.22238	2.71e-08	1.76e-06	-	4	2663563	2671854	+	2485	protein_coding	hypothetical protein	-
GLYMA_03G180300	1866.75	2354.65	2128.95	953.444	2116.78	953.444	1.14982	2.74e-08	1.78e-06	-	3	39238819	39241154	+	2336	protein_coding	hypothetical protein	-
GLYMA_14G046700	240.474	271.532	198.213	702.445	236.74	702.445	-1.57328	2.78e-08	1.8e-06	-	14	3555069	3556676	+	1608	protein_coding	hypothetical protein	Cupin_3
GLYMA_06G179800	437.944	431.983	397.343	143.682	422.423	143.682	1.55543	2.83e-08	1.83e-06	-	6	15259760	15263900	+	1436	protein_coding	hypothetical protein	adh_short
GLYMA_18G037000	372.998	397.698	394.59	128.604	388.429	128.604	1.59414	2.91e-08	1.88e-06	-	18	2896419	2897545	+	1074	protein_coding	hypothetical protein	-
GLYMA_15G035600	698.604	453.925	555.179	1537.04	569.236	1537.04	-1.42967	2.93e-08	1.88e-06	-	15	2830678	2835534	+	2807	protein_coding	hypothetical protein	-
GLYMA_11G149900	1391.94	1514	1998.65	651.003	1634.86	651.003	1.32883	3.05e-08	1.96e-06	-	11	11697964	11700748	-	2366	protein_coding	hypothetical protein	-
GLYMA_19G010900	1894.83	2026.89	2341.85	949.897	2087.86	949.897	1.13633	3.07e-08	1.97e-06	-	19	1044290	1051756	+	3502	protein_coding	hypothetical protein	K_trans
GLYMA_16G194600	222.044	314.045	279.884	68.2932	271.991	68.2932	1.99033	3.11e-08	1.99e-06	-	16	35672589	35674021	-	1433	protein_coding	hypothetical protein	-
GLYMA_19G144100	345.791	411.412	498.285	126.83	418.496	126.83	1.72233	3.14e-08	2.01e-06	-	19	40532446	40536222	+	2405	protein_coding	hypothetical protein	Pkinase_Tyr
GLYMA_15G180900	1712.28	1187.61	1313.16	3377.41	1404.35	3377.41	-1.26462	3.24e-08	2.06e-06	-	15	17450458	17454061	+	1306	protein_coding	hypothetical protein	-
GLYMA_10G223400	2032.62	1283.61	1516.88	4086.06	1611.04	4086.06	-1.34131	3.38e-08	2.15e-06	-	10	45440350	45443915	-	2230	protein_coding	hypothetical protein	-
GLYMA_08G056600	85.1314	79.5397	131.224	4.43463	98.6318	4.43463	4.47927	3.4e-08	2.16e-06	-	8	4336512	4339253	+	1621	protein_coding	hypothetical protein	-
GLYMA_14G158800	180.794	256.447	210.142	47.007	215.795	47.007	2.19435	3.42e-08	2.17e-06	-	14	35214721	35217734	+	1357	protein_coding	hypothetical protein	-
GLYMA_03G124700	418.636	394.956	405.602	138.36	406.398	138.36	1.5551	3.44e-08	2.18e-06	-	3	33776174	33780490	-	2737	protein_coding	hypothetical protein	-
GLYMA_19G047300	621.371	503.294	511.132	1323.29	545.266	1323.29	-1.27736	3.54e-08	2.24e-06	-	19	7375313	7377372	-	934	protein_coding	hypothetical protein	-
GLYMA_15G017900	92.1525	46.6267	48.6356	347.675	62.4716	347.675	-2.46439	3.58e-08	2.26e-06	-	15	1382192	1387532	-	2841	protein_coding	hypothetical protein	-
GLYMA_10G291100	390.551	355.186	470.755	1057.21	405.497	1057.21	-1.37985	3.6e-08	2.26e-06	-	10	50911211	50914460	-	941	protein_coding	hypothetical protein	-
GLYMA_13G274000	225.554	255.076	303.743	66.5194	261.458	66.5194	1.97497	3.77e-08	2.36e-06	-	13	37542937	37546447	-	756	protein_coding	hypothetical protein	-
GLYMA_06G301500	10889.8	16027.2	10891.6	5238.18	12602.9	5238.18	1.26636	3.79e-08	2.37e-06	-	6	49048304	49051133	+	1891	protein_coding	hypothetical protein	-
GLYMA_09G018600	1964.17	3125.36	2061.05	889.586	2383.52	889.586	1.42063	3.88e-08	2.42e-06	-	9	1460075	1465805	-	2929	protein_coding	hypothetical protein	FAD_binding_8
GLYMA_04G050300	221.166	283.874	420.285	68.2932	308.442	68.2932	2.17594	4.1e-08	2.56e-06	-	4	4092203	4094078	-	1876	protein_coding	hypothetical protein	zf-CCCH
GLYMA_01G081600	1524.47	1459.14	1571.02	713.975	1518.21	713.975	1.08883	4.15e-08	2.58e-06	-	1	23676252	23681805	+	2491	protein_coding	hypothetical protein	-
GLYMA_19G113400	464.273	593.805	391.837	150.777	483.305	150.777	1.67716	4.28e-08	2.66e-06	-	19	36771990	36775151	+	3162	protein_coding	hypothetical protein	-
GLYMA_06G047600	174.651	219.42	200.966	43.4593	198.346	43.4593	2.18753	4.29e-08	2.66e-06	-	6	3593961	3595420	-	1460	protein_coding	hypothetical protein	-
GLYMA_14G112600	307.175	346.958	408.355	106.431	354.163	106.431	1.73465	4.34e-08	2.68e-06	-	14	13184022	13187070	+	1916	protein_coding	hypothetical protein	-
GLYMA_13G236500	592.409	589.691	440.473	184.48	540.858	184.48	1.55056	4.39e-08	2.71e-06	-	13	34675713	34677522	+	1810	protein_coding	hypothetical protein	AP2
GLYMA_08G065100	84.2537	43.884	69.7415	332.597	65.9598	332.597	-2.31888	4.4e-08	2.71e-06	-	8	4987113	4990654	-	2369	protein_coding	hypothetical protein	HSP70
GLYMA_10G243800	2431.95	2948.45	2625.4	5466.12	2668.6	5466.12	-1.03514	4.42e-08	2.72e-06	-	10	47219550	47221071	+	933	protein_coding	hypothetical protein	-
GLYMA_07G077400	186.06	112.453	221.154	655.438	173.222	655.438	-1.91067	4.76e-08	2.92e-06	-	7	7049268	7057258	-	2524	protein_coding	hypothetical protein	-
GLYMA_13G088900	96.5407	170.05	179.86	19.5124	148.817	19.5124	2.9277	4.96e-08	3.04e-06	-	13	20333051	20334881	+	1476	protein_coding	hypothetical protein	-
GLYMA_13G353200	334.382	466.267	440.473	128.604	413.707	128.604	1.68325	4.97e-08	3.04e-06	-	13	44191012	44195975	-	3706	protein_coding	hypothetical protein	-
GLYMA_09G248600	621.371	730.942	564.356	238.583	638.89	238.583	1.41891	5.03e-08	3.07e-06	-	9	46984971	46990670	+	2624	protein_coding	hypothetical protein	-
GLYMA_04G008900	606.451	555.406	561.603	222.618	574.487	222.618	1.36838	5.24e-08	3.19e-06	-	4	687061	688846	-	1686	protein_coding	hypothetical protein	GATA
GLYMA_09G120200	352.813	219.42	180.777	900.229	251.003	900.229	-1.83939	5.25e-08	3.19e-06	-	9	28746565	28779517	-	3424	protein_coding	hypothetical protein	-
GLYMA_02G084300	591.531	436.097	441.391	1266.53	489.673	1266.53	-1.36863	5.27e-08	3.2e-06	-	2	7347020	7348561	+	1542	protein_coding	hypothetical protein	Mito_carr
GLYMA_13G237000	1926.43	2715.32	4142.28	262.53	2928.01	262.53	3.47939	5.29e-08	3.21e-06	-	13	34742116	34743394	+	891	protein_coding	hypothetical protein	-
GLYMA_03G065500	78.9879	91.8821	228.495	8.86925	133.122	8.86925	3.91154	5.34e-08	3.23e-06	-	3	11450263	11454605	-	2511	protein_coding	hypothetical protein	-
GLYMA_19G151400	50.0257	15.0851	13.7648	272.286	26.2919	272.286	-3.34801	5.47e-08	3.3e-06	-	19	41187312	41188151	-	761	protein_coding	hypothetical protein	Histone
GLYMA_19G009100	284.356	379.871	454.238	103.77	372.822	103.77	1.84446	5.48e-08	3.3e-06	-	19	866583	870397	+	1659	protein_coding	hypothetical protein	2-Hacid_dh_C
GLYMA_13G106800	358.956	517.008	489.108	143.682	455.024	143.682	1.66067	5.54e-08	3.33e-06	-	13	22115158	22119612	+	3762	protein_coding	hypothetical protein	PP2C
GLYMA_08G004100	200.98	403.184	447.814	72.7279	350.659	72.7279	2.26741	5.59e-08	3.35e-06	-	8	292865	293539	-	675	protein_coding	hypothetical protein	Auxin_inducible
GLYMA_20G201400	2354.72	1893.87	1940.83	4369.88	2063.14	4369.88	-1.08207	5.74e-08	3.43e-06	-	20	43832284	43841632	-	3216	protein_coding	hypothetical protein	Amino_oxidase
GLYMA_08G152700	578.367	423.755	444.144	1239.03	482.088	1239.03	-1.35923	5.74e-08	3.43e-06	-	8	11747376	11753339	+	1270	protein_coding	hypothetical protein	SpoU_methylase
GLYMA_07G155200	191.326	197.478	129.389	580.049	172.731	580.049	-1.75166	5.76e-08	3.43e-06	-	7	19063419	19066342	-	1091	protein_coding	hypothetical protein	Ferritin
GLYMA_02G234800	62.3127	127.538	108.283	4.43463	99.3778	4.43463	4.47937	5.76e-08	3.43e-06	-	2	42228835	42231757	+	2923	protein_coding	hypothetical protein	Pkinase
GLYMA_15G013300	1452.5	1723.82	1749.96	747.678	1642.09	747.678	1.13453	6.05e-08	3.6e-06	-	15	1076291	1077923	+	1633	protein_coding	hypothetical protein	Kelch_1
GLYMA_08G023900	1095.3	804.997	765.322	2192.48	888.539	2192.48	-1.30175	6.1e-08	3.62e-06	-	8	1910908	1919382	+	3725	protein_coding	Probable inactive ATP-dependent zinc metalloprotease FTSHI 1, chloroplastic [Source:Projected from Arabidopsis thaliana (AT4G23940) UniProtKB/Swiss-Prot;Acc:O22993]	AAA
GLYMA_17G140400	9.65407	8.22824	7.34122	122.396	8.40784	122.396	-3.86037	6.15e-08	3.65e-06	-	17	11402130	11403075	-	946	protein_coding	hypothetical protein	-
GLYMA_01G003700	57.9244	37.0271	31.2002	255.434	42.0506	255.434	-2.59494	6.23e-08	3.69e-06	-	1	391477	396784	+	1357	protein_coding	hypothetical protein	-
GLYMA_09G013600	61.435	27.4275	20.1883	288.251	36.3503	288.251	-2.97336	6.25e-08	3.69e-06	-	9	1015029	1017473	-	2445	protein_coding	hypothetical protein	-
GLYMA_10G251700	91.2749	49.3695	87.1769	357.431	75.9404	357.431	-2.22013	6.49e-08	3.83e-06	-	10	47980543	47982939	+	1307	protein_coding	hypothetical protein	-
GLYMA_20G210500	330.871	481.352	558.85	132.152	457.025	132.152	1.78905	6.66e-08	3.93e-06	-	20	44685128	44686751	+	1219	protein_coding	hypothetical protein	-
GLYMA_17G138300	1583.27	1241.09	1301.23	3006.68	1375.2	3006.68	-1.12744	6.72e-08	3.95e-06	-	17	11183728	11188961	-	3101	protein_coding	hypothetical protein	-
GLYMA_16G196200	630.148	809.111	632.262	261.643	690.507	261.643	1.39759	6.89e-08	4.04e-06	-	16	35760178	35761852	+	1561	protein_coding	hypothetical protein	HSF_DNA-bind
GLYMA_07G164600	144.811	196.106	176.189	33.7032	172.369	33.7032	2.35098	6.93e-08	4.06e-06	-	7	23447802	23452223	-	1671	protein_coding	hypothetical protein	-
GLYMA_17G013600	2631.17	3475.06	3336.58	1434.16	3147.61	1434.16	1.13353	7.04e-08	4.12e-06	-	17	1034538	1036967	+	1672	protein_coding	hypothetical protein	-
GLYMA_05G105000	1025.09	1544.17	1214.05	490.47	1261.1	490.47	1.36058	7.24e-08	4.23e-06	-	5	27876953	27883478	-	4415	protein_coding	hypothetical protein	BTB
GLYMA_12G200200	2208.15	2320.36	2241.82	1127.28	2256.78	1127.28	1.00118	7.31e-08	4.26e-06	-	12	36149255	36152904	-	1451	protein_coding	hypothetical protein	-
GLYMA_03G218300	267.681	220.791	271.625	698.01	253.366	698.01	-1.45811	7.47e-08	4.35e-06	-	3	42186854	42191345	+	1749	protein_coding	hypothetical protein	DnaJ_C
GLYMA_10G260700	26.3293	17.8279	22.0236	174.724	22.0603	174.724	-2.97179	7.52e-08	4.37e-06	-	10	48607942	48610432	-	1911	protein_coding	hypothetical protein	-
GLYMA_16G025500	529.219	506.037	546.921	1197.35	527.392	1197.35	-1.182	7.88e-08	4.57e-06	-	16	2454851	2461829	-	3332	protein_coding	hypothetical protein	-
GLYMA_09G052600	819.719	828.31	908.475	367.187	852.168	367.187	1.21498	7.89e-08	4.57e-06	-	9	4610130	4614151	+	3338	protein_coding	hypothetical protein	AAA
GLYMA_20G127800	2386.31	3321.47	3064.04	1292.25	2923.94	1292.25	1.17737	7.99e-08	4.62e-06	-	20	36962266	36968300	+	1589	protein_coding	hypothetical protein	-
GLYMA_11G054600	461.64	478.61	449.649	171.177	463.3	171.177	1.43581	8.33e-08	4.81e-06	-	11	4115043	4119025	+	2184	protein_coding	hypothetical protein	HLH
GLYMA_09G190600	2022.97	2737.26	3447.62	1048.35	2735.95	1048.35	1.38385	8.37e-08	4.82e-06	-	9	41510962	41512856	+	1280	protein_coding	hypothetical protein	HSF_DNA-bind
GLYMA_15G015100	284.356	322.273	178.024	57.6501	261.551	57.6501	2.17807	8.41e-08	4.84e-06	-	15	1199442	1203165	+	3219	protein_coding	hypothetical protein	Pkinase_Tyr
GLYMA_03G065400	60.5574	80.9111	252.354	5.32155	131.274	5.32155	4.62825	8.5e-08	4.88e-06	-	3	11447718	11449519	-	405	protein_coding	hypothetical protein	-
GLYMA_17G018600	936.445	747.399	771.745	1847.46	818.53	1847.46	-1.17297	8.74e-08	5.01e-06	-	17	1396210	1397975	+	1012	protein_coding	hypothetical protein	-
GLYMA_11G044800	47.3927	46.6267	36.7061	233.261	43.5752	233.261	-2.42366	8.76e-08	5.01e-06	-	11	3311085	3313238	+	1722	protein_coding	hypothetical protein	-
GLYMA_12G073000	150.955	272.903	127.554	27.4947	183.804	27.4947	2.73296	8.77e-08	5.01e-06	-	12	5388370	5391780	-	2041	protein_coding	hypothetical protein	Pkinase
GLYMA_17G171000	281.723	238.619	243.178	688.254	254.507	688.254	-1.43308	8.98e-08	5.12e-06	-	17	16169032	16170010	-	852	protein_coding	hypothetical protein	-
GLYMA_20G233800	165.875	119.31	163.342	495.791	149.509	495.791	-1.72228	9.28e-08	5.28e-06	-	20	46657530	46659881	+	2352	protein_coding	hypothetical protein	-
GLYMA_01G131200	109.705	168.679	149.577	22.1731	142.654	22.1731	2.681	9.3e-08	5.29e-06	-	1	44700532	44701798	-	1267	protein_coding	hypothetical protein	-
GLYMA_11G000500	527.464	767.969	468.92	186.254	588.118	186.254	1.65524	9.33e-08	5.29e-06	-	11	28413	30256	+	1844	protein_coding	hypothetical protein	UDPGT
GLYMA_05G213200	333.504	469.01	390.92	125.943	397.811	125.943	1.65596	9.43e-08	5.34e-06	-	5	39468820	39475106	-	2255	protein_coding	hypothetical protein	Pkinase
GLYMA_09G024000	829.373	559.521	610.239	1695.8	666.377	1695.8	-1.34507	9.51e-08	5.38e-06	-	9	1942661	1944725	+	1107	protein_coding	hypothetical protein	-
GLYMA_05G019000	118.482	204.335	107.365	18.6254	143.394	18.6254	2.93622	9.73e-08	5.49e-06	-	5	1691393	1696849	+	3517	protein_coding	hypothetical protein	SBP
GLYMA_14G199200	778.469	809.111	553.344	256.321	713.641	256.321	1.47579	1.01e-07	5.69e-06	-	14	46425482	46428141	+	2660	protein_coding	hypothetical protein	Exo70
GLYMA_16G211700	267.681	167.308	163.342	676.724	199.444	676.724	-1.75772	1.02e-07	5.72e-06	-	16	37046677	37047788	+	1112	protein_coding	hypothetical protein	-
GLYMA_04G023900	1214.66	817.339	1087.42	2500.24	1039.8	2500.24	-1.26347	1.04e-07	5.83e-06	-	4	1919645	1923318	+	1960	protein_coding	hypothetical protein	Tubulin
GLYMA_20G065900	138.668	105.596	80.7534	426.611	108.339	426.611	-1.97554	1.07e-07	6.02e-06	-	20	23301235	23310604	-	3263	protein_coding	hypothetical protein	HSP70
GLYMA_15G250500	3454.4	2269.62	2146.39	6604.93	2623.47	6604.93	-1.33148	1.1e-07	6.15e-06	-	15	47857630	47862162	-	2254	protein_coding	hypothetical protein	-
GLYMA_08G364000	165.875	148.108	140.401	471.844	151.461	471.844	-1.63822	1.1e-07	6.15e-06	-	8	47537290	47543730	-	2100	protein_coding	hypothetical protein	-
GLYMA_11G239200	71.9667	131.652	85.3416	6.20848	96.3201	6.20848	3.94679	1.1e-07	6.15e-06	-	11	33350488	33352303	+	1816	protein_coding	hypothetical protein	AP2
GLYMA_18G180800	12039.5	14302.1	17696.9	6632.43	14679.5	6632.43	1.1462	1.13e-07	6.28e-06	-	18	43487828	43489123	+	1296	protein_coding	hypothetical protein	-
GLYMA_02G056200	397.572	312.673	380.826	921.515	363.69	921.515	-1.33772	1.13e-07	6.31e-06	-	2	5058088	5063387	+	2252	protein_coding	hypothetical protein	Sugar_tr
GLYMA_17G062300	563.447	544.435	653.368	227.94	587.084	227.94	1.36604	1.14e-07	6.31e-06	-	17	4766419	4771839	-	2025	protein_coding	hypothetical protein	Pkinase
GLYMA_13G224400	214.145	337.358	279.884	70.954	277.129	70.954	1.96126	1.14e-07	6.34e-06	-	13	33716071	33719717	+	2840	protein_coding	hypothetical protein	-
GLYMA_17G069500	86.8867	172.793	89.9299	1.77385	116.537	1.77385	6.0281	1.15e-07	6.36e-06	-	17	5454120	5454965	+	846	protein_coding	hypothetical protein	-
GLYMA_13G193200	58.8021	46.6267	42.212	249.226	49.2136	249.226	-2.33668	1.17e-07	6.48e-06	-	13	30651373	30661214	+	4957	protein_coding	hypothetical protein	Piwi
GLYMA_17G192000	791.634	662.374	693.745	293.572	715.918	293.572	1.28734	1.18e-07	6.52e-06	-	17	27452679	27459714	+	1788	protein_coding	hypothetical protein	Aa_trans
GLYMA_19G120100	1091.79	822.824	835.981	2116.2	916.864	2116.2	-1.20523	1.19e-07	6.55e-06	-	19	37759477	37764533	+	1500	protein_coding	hypothetical protein	-
GLYMA_02G263600	768.815	820.082	917.652	354.77	835.516	354.77	1.23594	1.2e-07	6.63e-06	-	2	44911180	44912636	-	1352	protein_coding	hypothetical protein	Motile_Sperm
GLYMA_14G206100	358.956	249.59	371.649	915.307	326.732	915.307	-1.4808	1.22e-07	6.69e-06	-	14	47121840	47125184	-	2132	protein_coding	hypothetical protein	BTB
GLYMA_19G242700	479.193	394.956	400.096	1030.61	424.748	1030.61	-1.27696	1.23e-07	6.76e-06	-	19	49035880	49037755	-	733	protein_coding	hypothetical protein	Ribosomal_S24e
GLYMA_07G060000	1163.75	1006.59	950.687	2230.62	1040.34	2230.62	-1.09982	1.25e-07	6.85e-06	-	7	5342520	5345316	-	1304	protein_coding	hypothetical protein	-
GLYMA_04G151600	302.787	640.432	455.155	119.735	466.125	119.735	1.95673	1.29e-07	7.06e-06	-	4	33701233	33708626	-	5132	protein_coding	hypothetical protein	-
GLYMA_13G310900	438.822	537.579	550.591	186.254	508.997	186.254	1.44923	1.33e-07	7.28e-06	-	13	40628150	40633326	+	3375	protein_coding	hypothetical protein	-
GLYMA_07G190100	151.832	204.335	115.624	25.7208	157.264	25.7208	2.606	1.34e-07	7.3e-06	-	7	35800280	35801744	-	1234	protein_coding	hypothetical protein	-
GLYMA_17G006100	394.062	427.869	500.12	154.325	440.684	154.325	1.51412	1.34e-07	7.3e-06	-	17	556272	560601	-	2520	protein_coding	hypothetical protein	OPT
GLYMA_10G158400	374.754	676.087	462.497	147.23	504.446	147.23	1.77249	1.36e-07	7.37e-06	-	10	39233639	39238720	-	2720	protein_coding	hypothetical protein	Motile_Sperm
GLYMA_05G132500	1556.06	1267.15	1360.88	2910.89	1394.7	2910.89	-1.06045	1.36e-07	7.38e-06	-	5	32554009	32556121	-	1447	protein_coding	hypothetical protein	-
GLYMA_14G189500	82.4985	181.021	189.036	18.6254	150.852	18.6254	3.01383	1.36e-07	7.38e-06	-	14	45437919	45441053	+	1636	protein_coding	hypothetical protein	HMA
GLYMA_18G007500	1679.81	1328.86	1325.09	3118.43	1444.59	3118.43	-1.10929	1.37e-07	7.4e-06	-	18	563494	565524	+	997	protein_coding	hypothetical protein	-
GLYMA_06G138100	1130.4	1707.36	881.863	406.212	1239.88	406.212	1.60782	1.38e-07	7.42e-06	-	6	11272268	11275624	-	2325	protein_coding	hypothetical protein	NAM
GLYMA_06G324300	503.767	379.871	262.448	1192.03	382.029	1192.03	-1.64113	1.38e-07	7.42e-06	-	6	51189321	51193954	-	2570	protein_coding	hypothetical protein	-
GLYMA_01G120400	651.211	452.553	516.638	1352.56	540.134	1352.56	-1.32127	1.4e-07	7.52e-06	-	1	41337574	41341197	+	2563	protein_coding	hypothetical protein	-
GLYMA_12G188800	389.674	619.861	424.873	148.116	478.136	148.116	1.68654	1.44e-07	7.69e-06	-	12	35041693	35045547	+	2143	protein_coding	hypothetical protein	POX
GLYMA_07G214700	450.231	570.492	654.286	196.01	558.336	196.01	1.50965	1.44e-07	7.71e-06	-	7	38691727	38693964	+	1442	protein_coding	hypothetical protein	-
GLYMA_14G054800	324.728	537.579	513.885	136.586	458.731	136.586	1.74527	1.46e-07	7.78e-06	-	14	4371660	4376414	-	2071	protein_coding	hypothetical protein	Aa_trans
GLYMA_10G064200	1038.25	946.248	1061.72	2098.46	1015.41	2098.46	-1.04627	1.47e-07	7.83e-06	-	10	6077042	6080596	+	1906	protein_coding	hypothetical protein	-
GLYMA_06G290000	494.991	661.002	353.296	145.456	503.096	145.456	1.78674	1.47e-07	7.84e-06	-	6	47878148	47879505	+	1358	protein_coding	hypothetical protein	AP2
GLYMA_17G078400	110.583	50.7408	76.1651	375.169	79.163	375.169	-2.23034	1.51e-07	8.01e-06	-	17	6118030	6121227	-	1792	protein_coding	hypothetical protein	RRM_1
GLYMA_02G179100	121.115	245.476	171.601	30.1555	179.397	30.1555	2.56564	1.53e-07	8.12e-06	-	2	30380936	30385094	+	1633	protein_coding	hypothetical protein	Aa_trans
GLYMA_12G226600	667.009	586.948	489.108	214.636	581.022	214.636	1.43675	1.54e-07	8.14e-06	-	12	38650006	38651354	+	1349	protein_coding	hypothetical protein	AP2
GLYMA_10G252800	370.365	437.468	430.379	145.456	412.737	145.456	1.5033	1.54e-07	8.14e-06	-	10	48053416	48057887	+	2693	protein_coding	hypothetical protein	Pkinase_Tyr
GLYMA_18G039100	489.725	633.575	569.862	212.862	564.387	212.862	1.40463	1.55e-07	8.21e-06	-	18	3159282	3163466	-	1643	protein_coding	hypothetical protein	-
GLYMA_14G084700	1150.59	1263.04	1349.87	579.162	1254.5	579.162	1.11491	1.57e-07	8.25e-06	-	14	7453271	7454862	-	1592	protein_coding	hypothetical protein	AP2
GLYMA_18G281500	1167.27	855.737	635.933	2455.01	886.312	2455.01	-1.46931	1.57e-07	8.28e-06	-	18	56234929	56241066	-	4519	protein_coding	hypothetical protein	NB-ARC
GLYMA_17G074500	750.385	1069.67	805.698	338.805	875.252	338.805	1.36676	1.58e-07	8.33e-06	-	17	5834912	5846099	+	4697	protein_coding	hypothetical protein	FH2
GLYMA_19G215500	89.5196	64.4546	86.2593	323.728	80.0778	323.728	-2.00643	1.59e-07	8.33e-06	-	19	46855147	46861648	-	5003	protein_coding	hypothetical protein	Glyco_hydro_3_C
GLYMA_08G335500	1431.44	2283.34	1604.06	691.802	1772.94	691.802	1.35613	1.6e-07	8.36e-06	-	8	45244191	45247812	-	1869	protein_coding	hypothetical protein	-
GLYMA_07G117300	299.276	298.96	347.79	794.685	315.342	794.685	-1.33219	1.6e-07	8.37e-06	-	7	13123863	13125565	+	1150	protein_coding	hypothetical protein	-
GLYMA_17G021800	1858.85	1862.33	1537.07	819.519	1752.75	819.519	1.09631	1.61e-07	8.39e-06	-	17	1591162	1595161	+	3052	protein_coding	hypothetical protein	-
GLYMA_14G064200	38.6163	16.4565	24.7766	202.219	26.6165	202.219	-2.90169	1.61e-07	8.42e-06	-	14	5236070	5241017	-	2554	protein_coding	hypothetical protein	Peptidase_S8
GLYMA_08G205500	853.947	663.745	704.757	1678.95	740.816	1678.95	-1.17856	1.63e-07	8.48e-06	-	8	16638609	16639951	-	1088	protein_coding	hypothetical protein	-
GLYMA_16G012000	59.6797	153.594	123.883	8.86925	112.386	8.86925	3.65621	1.72e-07	8.94e-06	-	16	1023266	1024434	+	970	protein_coding	hypothetical protein	-
GLYMA_10G053200	69.3338	152.223	165.177	13.3039	128.911	13.3039	3.27262	1.73e-07	8.97e-06	-	10	4797298	4798575	+	1278	protein_coding	hypothetical protein	-
GLYMA_16G141100	305.42	431.983	470.755	123.283	402.719	123.283	1.70635	1.73e-07	8.99e-06	-	16	29893194	29896920	+	2804	protein_coding	hypothetical protein	-
GLYMA_04G247900	1241.87	857.109	1064.48	2445.25	1054.48	2445.25	-1.21135	1.75e-07	9.06e-06	-	4	51508103	51512541	-	2295	protein_coding	hypothetical protein	-
GLYMA_03G174500	332.627	569.12	534.073	142.795	478.607	142.795	1.74225	1.76e-07	9.12e-06	-	3	38826757	38833747	+	2775	protein_coding	hypothetical protein	-
GLYMA_13G352900	163.242	266.047	195.46	45.2332	208.249	45.2332	2.19702	1.77e-07	9.12e-06	-	13	44174571	44180968	-	4658	protein_coding	hypothetical protein	Pkinase_Tyr
GLYMA_03G148100	74.5997	30.1702	31.2002	298.894	45.3234	298.894	-2.70509	1.81e-07	9.32e-06	-	3	36368592	36369509	-	842	protein_coding	hypothetical protein	Histone
GLYMA_18G246400	285.234	349.7	315.672	100.223	316.869	100.223	1.65831	1.82e-07	9.36e-06	-	18	53390263	53393453	+	2801	protein_coding	hypothetical protein	Pkinase_Tyr
GLYMA_06G101500	1544.65	1164.3	1307.65	2896.7	1338.87	2896.7	-1.112	1.83e-07	9.43e-06	-	6	8052625	8054939	-	1847	protein_coding	hypothetical protein	-
GLYMA_14G031000	848.681	879.051	863.51	388.473	863.747	388.473	1.15251	1.85e-07	9.47e-06	-	14	2247815	2249508	+	1081	protein_coding	hypothetical protein	GST_N
GLYMA_U029600	65.8232	102.853	89.0122	4.43463	85.8962	4.43463	4.27028	1.87e-07	9.55e-06	-	KZ847140	174371	175368	+	639	protein_coding	hypothetical protein	-
GLYMA_18G026100	579.244	297.588	409.273	1313.54	428.702	1313.54	-1.61068	1.87e-07	9.55e-06	-	18	1946034	1948525	-	1092	protein_coding	hypothetical protein	-
GLYMA_17G087500	562.569	706.258	839.651	258.982	702.826	258.982	1.44004	1.87e-07	9.56e-06	-	17	6771669	6772844	+	1096	protein_coding	hypothetical protein	-
GLYMA_03G213300	211.512	382.613	278.049	0	290.725	0	10.7941	1.89e-07	9.63e-06	-	3	41861902	41863377	+	1476	protein_coding	TSPO [Source:Projected from Arabidopsis thaliana (AT2G47770) UniProtKB/TrEMBL;Acc:A0A178W1Q1]	-
GLYMA_11G189400	311.563	403.184	441.391	123.283	385.379	123.283	1.64321	1.9e-07	9.67e-06	-	11	26145820	26147335	+	1196	protein_coding	hypothetical protein	-
GLYMA_13G173500	505.522	641.803	532.238	212.862	559.855	212.862	1.39265	1.92e-07	9.76e-06	IFS2	13	28761503	28763755	+	2117	protein_coding	hypothetical protein	p450
GLYMA_15G055500	864.479	1648.39	1135.14	409.759	1216	409.759	1.56714	1.94e-07	9.85e-06	-	15	4342571	4348791	+	2129	protein_coding	hypothetical protein	Amidohydro_1
GLYMA_15G273600	2486.36	1696.39	2046.36	4653.7	2076.37	4653.7	-1.16316	1.98e-07	1e-05	-	15	51130117	51134021	+	2902	protein_coding	hypothetical protein	Mito_carr
GLYMA_20G160400	886.42	685.687	962.617	1960.99	844.908	1960.99	-1.21228	2.02e-07	1.02e-05	-	20	39874786	39876612	-	1773	protein_coding	hypothetical protein	-
GLYMA_16G202500	395.817	388.099	240.425	93.1271	341.447	93.1271	1.87255	2.06e-07	1.04e-05	-	16	36388841	36390938	-	888	protein_coding	hypothetical protein	-
GLYMA_19G175400	247.495	270.161	201.883	63.8586	239.846	63.8586	1.90649	2.06e-07	1.04e-05	-	19	43538392	43542161	+	2762	protein_coding	hypothetical protein	-
GLYMA_01G207700	1274.34	955.848	1028.69	2403.57	1086.29	2403.57	-1.14426	2.06e-07	1.04e-05	-	1	53959688	53961931	+	1579	protein_coding	hypothetical protein	-
GLYMA_18G050600	381.775	375.756	227.578	86.9187	328.37	86.9187	1.91564	2.07e-07	1.04e-05	-	18	4361997	4364533	-	1647	protein_coding	hypothetical protein	-
GLYMA_13G316000	18.4305	17.8279	22.9413	156.986	19.7332	156.986	-2.98594	2.14e-07	1.07e-05	-	13	41077356	41081233	-	1787	protein_coding	hypothetical protein	RhoGAP
GLYMA_06G050500	73.722	30.1702	55.9768	297.12	53.2897	297.12	-2.4596	2.15e-07	1.08e-05	-	6	3840579	3841194	+	616	protein_coding	hypothetical protein	-
GLYMA_11G091500	78.1102	37.0271	33.9531	298.894	49.6968	298.894	-2.57573	2.15e-07	1.08e-05	-	11	6922211	6925704	+	1596	protein_coding	hypothetical protein	-
GLYMA_20G130500	66.7009	45.2553	66.9886	274.947	59.6483	274.947	-2.19292	2.16e-07	1.08e-05	-	20	37136643	37139647	+	2837	protein_coding	hypothetical protein	-
GLYMA_18G221800	166.752	215.306	181.695	43.4593	187.918	43.4593	2.10869	2.2e-07	1.1e-05	-	18	50886945	50888427	-	1356	protein_coding	hypothetical protein	-
GLYMA_11G053100	222.921	242.733	243.178	66.5194	236.277	66.5194	1.82786	2.22e-07	1.1e-05	-	11	3994641	3996435	+	1338	protein_coding	hypothetical protein	WRKY
GLYMA_02G279700	93.0302	156.337	121.13	16.8516	123.499	16.8516	2.86703	2.23e-07	1.11e-05	-	2	46197589	46198152	+	564	protein_coding	hypothetical protein	-
GLYMA_11G062300	1367.37	1533.2	1500.36	708.653	1466.98	708.653	1.04917	2.3e-07	1.14e-05	-	11	4694478	4702680	-	3340	protein_coding	hypothetical protein	POX
GLYMA_06G093600	121.115	86.3966	65.1533	381.378	90.8882	381.378	-2.06613	2.3e-07	1.14e-05	-	6	7384586	7386334	+	1664	protein_coding	hypothetical protein	-
GLYMA_02G112900	96.5407	65.826	84.424	327.275	82.2636	327.275	-1.9831	2.3e-07	1.14e-05	-	2	10933057	10936021	-	1151	protein_coding	hypothetical protein	-
GLYMA_07G149600	1836.91	3647.85	2923.64	993.356	2802.8	993.356	1.49562	2.32e-07	1.15e-05	-	7	17970179	17974503	-	2786	protein_coding	hypothetical protein	Na_Ca_ex
GLYMA_19G063100	400.205	309.931	379.908	906.437	363.348	906.437	-1.31515	2.33e-07	1.15e-05	-	19	13579995	13582867	+	1325	protein_coding	hypothetical protein	DnaJ
GLYMA_10G002200	128.136	196.106	104.612	21.2862	142.952	21.2862	2.73992	2.41e-07	1.19e-05	-	10	243597	246211	+	1062	protein_coding	hypothetical protein	-
GLYMA_16G037900	2145.84	1955.58	3066.79	975.618	2389.4	975.618	1.29297	2.44e-07	1.2e-05	-	16	3584655	3585466	+	812	protein_coding	hypothetical protein	-
GLYMA_13G079900	713.524	953.105	869.016	348.562	845.215	348.562	1.27619	2.57e-07	1.26e-05	-	13	18635427	18644868	-	2720	protein_coding	hypothetical protein	AMP-binding
GLYMA_06G295500	35.9834	31.5416	25.6943	190.689	31.0731	190.689	-2.61743	2.66e-07	1.31e-05	-	6	48458896	48459201	+	306	protein_coding	hypothetical protein	-
GLYMA_08G123300	467.784	444.325	426.708	169.403	446.272	169.403	1.39764	2.67e-07	1.31e-05	-	8	9481297	9485814	-	4518	protein_coding	hypothetical protein	NB-ARC
GLYMA_05G056100	1424.41	1073.79	1032.36	2655.45	1176.85	2655.45	-1.173	2.72e-07	1.33e-05	-	5	5123859	5128473	-	2476	protein_coding	hypothetical protein	-
GLYMA_08G175700	173.773	102.853	100.024	478.053	125.55	478.053	-1.9223	2.76e-07	1.35e-05	-	8	14032115	14035374	-	1786	protein_coding	hypothetical protein	-
GLYMA_06G160200	119.359	82.2824	76.1651	363.639	92.6023	363.639	-1.96808	2.78e-07	1.36e-05	-	6	13222357	13226297	+	2276	protein_coding	hypothetical protein	CRAL_TRIO_N
GLYMA_04G051900	83.3761	127.538	105.53	12.417	105.481	12.417	3.08102	2.78e-07	1.36e-05	-	4	4204292	4205760	-	1298	protein_coding	hypothetical protein	-
GLYMA_08G009000	56.1692	30.1702	59.6474	261.643	48.6623	261.643	-2.40871	2.83e-07	1.38e-05	-	8	697409	703362	-	2172	protein_coding	hypothetical protein	-
GLYMA_03G066800	594.164	704.886	587.297	255.434	628.783	255.434	1.29762	2.91e-07	1.41e-05	-	3	13438086	13441205	-	1370	protein_coding	hypothetical protein	Aldo_ket_red
GLYMA_10G283900	487.092	643.174	713.933	225.279	614.733	225.279	1.4474	2.95e-07	1.43e-05	-	10	50436944	50439214	-	999	protein_coding	hypothetical protein	-
GLYMA_07G126200	700.359	511.523	560.685	1396.02	590.856	1396.02	-1.23793	2.95e-07	1.43e-05	-	7	15060885	15066172	+	3337	protein_coding	hypothetical protein	-
GLYMA_17G042900	361.589	286.617	267.037	801.78	305.081	801.78	-1.3921	3e-07	1.45e-05	-	17	3192673	3198527	-	2274	protein_coding	hypothetical protein	-
GLYMA_18G279900	678.418	555.406	557.015	1345.47	596.946	1345.47	-1.17093	3.04e-07	1.47e-05	-	18	56084932	56088020	+	2056	protein_coding	hypothetical protein	-
GLYMA_01G129500	92.1525	152.223	111.036	15.9647	118.47	15.9647	2.88458	3.09e-07	1.49e-05	-	1	44330747	44331721	+	975	protein_coding	hypothetical protein	-
GLYMA_02G179200	84.2537	156.337	115.624	15.0777	118.738	15.0777	2.96988	3.24e-07	1.56e-05	-	2	30385693	30387269	+	1083	protein_coding	hypothetical protein	-
GLYMA_18G012200	64.0679	101.482	179.86	9.75618	115.136	9.75618	3.56216	3.26e-07	1.57e-05	-	18	858069	860478	+	1731	protein_coding	hypothetical protein	-
GLYMA_05G003900	100.929	239.99	156.001	24.8339	165.64	24.8339	2.72983	3.28e-07	1.58e-05	-	5	307461	312091	+	2508	protein_coding	Probable galactinol--sucrose galactosyltransferase 5 [Source:Projected from Arabidopsis thaliana (AT5G40390) UniProtKB/Swiss-Prot;Acc:Q9FND9]	-
GLYMA_20G239000	380.019	469.01	482.685	160.533	443.905	160.533	1.46614	3.3e-07	1.58e-05	-	20	47055809	47056936	-	539	protein_coding	hypothetical protein	-
GLYMA_09G184600	1387.55	2328.59	1612.31	688.254	1776.15	688.254	1.36614	3.36e-07	1.61e-05	-	9	40986140	40988677	-	2088	protein_coding	hypothetical protein	CCT
GLYMA_05G085200	183.427	143.994	141.318	31.9293	156.247	31.9293	2.29313	3.47e-07	1.66e-05	-	5	15489208	15492400	-	3193	protein_coding	hypothetical protein	-
GLYMA_17G228400	1627.15	1053.22	1288.38	3088.27	1322.92	3088.27	-1.22134	3.55e-07	1.7e-05	-	17	38332780	38337858	+	5079	protein_coding	hypothetical protein	-
GLYMA_01G232400	936.445	700.772	626.756	1822.63	754.658	1822.63	-1.27098	3.58e-07	1.71e-05	-	1	55890929	55894888	-	1668	protein_coding	hypothetical protein	AMP-binding
GLYMA_13G173100	56.1692	49.3695	33.9531	238.583	46.4972	238.583	-2.3613	3.59e-07	1.71e-05	-	13	28720656	28721572	+	917	protein_coding	hypothetical protein	Histone
GLYMA_16G046000	1388.43	1094.36	1229.65	2577.4	1237.48	2577.4	-1.05713	3.62e-07	1.72e-05	-	16	4348258	4360521	-	3771	protein_coding	hypothetical protein	Helicase_C
GLYMA_11G139100	1912.38	1570.22	1883.02	860.317	1788.54	860.317	1.05686	3.77e-07	1.79e-05	-	11	10591261	10594144	+	1652	protein_coding	hypothetical protein	-
GLYMA_02G297900	107.95	76.7969	61.4827	342.353	82.0766	342.353	-2.05681	3.79e-07	1.8e-05	-	2	47527207	47530277	+	2493	protein_coding	hypothetical protein	-
GLYMA_19G186100	7886.5	4489.88	7205.4	16136.7	6527.26	16136.7	-1.30534	3.85e-07	1.82e-05	-	19	44462011	44463438	-	1334	protein_coding	hypothetical protein	-
GLYMA_14G172800	157.098	152.223	195.46	37.2509	168.26	37.2509	2.17747	4e-07	1.89e-05	-	14	42757778	42759515	+	1385	protein_coding	hypothetical protein	-
GLYMA_11G095600	73.722	68.5687	68.8239	277.608	70.3715	277.608	-1.97857	4.05e-07	1.91e-05	-	11	7249880	7254364	-	2236	protein_coding	hypothetical protein	-
GLYMA_05G112200	201.858	153.594	167.013	510.869	174.155	510.869	-1.54822	4.28e-07	2.02e-05	-	5	29799553	29802571	-	1403	protein_coding	hypothetical protein	zf-LSD1
GLYMA_06G027700	982.083	876.308	1261.77	430.159	1040.05	430.159	1.27515	4.3e-07	2.02e-05	-	6	2155900	2157973	-	1609	protein_coding	hypothetical protein	Peptidase_C1
GLYMA_03G142300	415.125	266.047	320.261	905.55	333.811	905.55	-1.43506	4.3e-07	2.02e-05	-	3	35804294	35806097	+	741	protein_coding	hypothetical protein	Ribosomal_S10
GLYMA_18G267200	1277.85	1151.95	1345.28	600.448	1258.36	600.448	1.06838	4.43e-07	2.07e-05	-	18	55161119	55166101	-	2382	protein_coding	hypothetical protein	-
GLYMA_01G245500	773.204	693.915	708.427	1513.09	725.182	1513.09	-1.06021	4.44e-07	2.08e-05	-	1	56784149	56787965	-	1835	protein_coding	hypothetical protein	-
GLYMA_04G226900	3021.73	2194.2	2176.67	5360.58	2464.2	5360.58	-1.12063	4.46e-07	2.08e-05	-	4	49655093	49656271	+	950	protein_coding	hypothetical protein	-
GLYMA_05G148000	553.793	427.869	536.826	1176.06	506.163	1176.06	-1.21313	4.49e-07	2.09e-05	-	5	34217841	34220123	-	1747	protein_coding	hypothetical protein	-
GLYMA_10G028900	243.985	399.07	444.144	100.223	362.399	100.223	1.8526	4.51e-07	2.1e-05	-	10	2515550	2526041	-	2463	protein_coding	hypothetical protein	Sulfate_transp
GLYMA_09G065900	154.465	85.0252	128.471	447.01	122.654	447.01	-1.85514	4.58e-07	2.13e-05	-	9	6419980	6421918	+	1939	protein_coding	hypothetical protein	PG_binding_1
GLYMA_07G057400	596.797	950.362	455.155	197.784	667.438	197.784	1.75128	4.59e-07	2.13e-05	-	7	5100360	5103308	+	1907	protein_coding	hypothetical protein	WRKY
GLYMA_07G265000	74.5997	116.567	100.942	358.318	97.3694	358.318	-1.88815	4.7e-07	2.17e-05	-	7	43909568	43910995	-	1264	protein_coding	hypothetical protein	-
GLYMA_18G013800	193.081	545.807	366.143	0	368.344	0	11.1395	4.71e-07	2.18e-05	-	18	969920	971154	+	1235	protein_coding	hypothetical protein	-
GLYMA_18G116300	505.522	606.147	454.238	197.784	521.969	197.784	1.39741	4.73e-07	2.18e-05	-	18	14228752	14233017	+	1861	protein_coding	hypothetical protein	Amino_oxidase
GLYMA_05G022500	311.563	411.412	335.861	117.961	352.945	117.961	1.57776	4.74e-07	2.18e-05	-	5	1971247	1978465	+	3502	protein_coding	hypothetical protein	C1_1
GLYMA_20G237400	932.935	666.488	890.122	1890.92	829.848	1890.92	-1.18555	4.79e-07	2.2e-05	-	20	46934319	46936983	+	1079	protein_coding	hypothetical protein	-
GLYMA_01G183200	52.6586	101.482	108.283	5.32155	87.4744	5.32155	4.03474	4.79e-07	2.2e-05	-	1	51851753	51852798	+	664	protein_coding	hypothetical protein	-
GLYMA_20G223800	146.566	120.681	142.236	421.289	136.494	421.289	-1.62141	4.82e-07	2.21e-05	-	20	45839901	45843782	+	1753	protein_coding	hypothetical protein	Ndr
GLYMA_20G017200	140.423	79.5397	91.7652	400.89	103.909	400.89	-1.93876	4.85e-07	2.22e-05	-	20	1684963	1685838	+	747	protein_coding	hypothetical protein	-
GLYMA_01G240000	592.409	469.01	493.697	1184.04	518.372	1184.04	-1.18954	4.85e-07	2.22e-05	-	1	56394934	56396861	-	1061	protein_coding	hypothetical protein	-
GLYMA_20G150100	652.089	935.277	788.263	317.519	791.876	317.519	1.31614	4.86e-07	2.22e-05	-	20	38907926	38909832	+	1122	protein_coding	hypothetical protein	-
GLYMA_03G068100	426.535	1020.3	626.756	54.1024	691.198	54.1024	3.67444	4.9e-07	2.23e-05	-	3	14160330	14163828	+	1914	protein_coding	hypothetical protein	AAA
GLYMA_14G038200	538.873	684.316	772.663	257.208	665.284	257.208	1.37045	4.9e-07	2.23e-05	-	14	2854471	2855966	+	905	protein_coding	hypothetical protein	-
GLYMA_13G362300	3140.21	2094.09	2716.25	5825.32	2650.18	5825.32	-1.13525	4.96e-07	2.26e-05	-	13	44892928	44896710	-	2490	protein_coding	hypothetical protein	-
GLYMA_01G218500	135.157	252.333	313.837	46.1201	233.776	46.1201	2.34003	5.05e-07	2.29e-05	-	1	54847794	54848478	-	510	protein_coding	hypothetical protein	-
GLYMA_11G122200	128.136	246.847	231.248	40.7986	202.077	40.7986	2.30401	5.07e-07	2.3e-05	-	11	9319982	9322436	-	1292	protein_coding	hypothetical protein	-
GLYMA_03G086400	1687.71	1249.32	1493.94	3115.77	1476.99	3115.77	-1.07548	5.08e-07	2.3e-05	-	3	25547027	25549682	+	1020	protein_coding	hypothetical protein	-
GLYMA_01G161500	3927.45	5613.03	6597	2264.32	5379.16	2264.32	1.24818	5.08e-07	2.3e-05	-	1	49956121	49958722	+	1023	protein_coding	hypothetical protein	Rhodanese
GLYMA_03G172300	25.4517	15.0851	22.0236	158.76	20.8535	158.76	-2.90965	5.12e-07	2.32e-05	-	3	38659118	38661362	+	833	protein_coding	hypothetical protein	RRM_1
GLYMA_07G038500	11063.6	6545.57	8774.59	20488.9	8794.58	20488.9	-1.21983	5.2e-07	2.35e-05	-	7	3183290	3184431	+	1142	protein_coding	hypothetical protein	-
GLYMA_15G143300	264.171	215.306	208.307	616.413	229.261	616.413	-1.42469	5.27e-07	2.37e-05	-	15	11757109	11759408	+	1008	protein_coding	hypothetical protein	Arf
GLYMA_14G071700	1693.85	2331.34	2320.74	956.105	2115.31	956.105	1.14496	5.42e-07	2.44e-05	-	14	6037810	6041899	+	3003	protein_coding	hypothetical protein	-
GLYMA_13G231500	107.072	128.909	126.636	20.3993	120.873	20.3993	2.5649	5.42e-07	2.44e-05	-	13	34310207	34314155	-	1525	protein_coding	hypothetical protein	Lipase_GDSL
GLYMA_05G157800	1510.42	1064.19	1120.45	2760.11	1231.69	2760.11	-1.1627	5.48e-07	2.46e-05	-	5	35001245	35006275	+	1751	protein_coding	hypothetical protein	Mito_carr
GLYMA_09G256800	301.032	283.874	380.826	103.77	321.911	103.77	1.63543	5.69e-07	2.55e-05	-	9	47598004	47598784	+	781	protein_coding	hypothetical protein	-
GLYMA_13G168700	620.494	523.865	675.392	245.678	606.583	245.678	1.30605	5.7e-07	2.55e-05	-	13	28305098	28310222	+	2426	protein_coding	hypothetical protein	2-Hacid_dh_C
GLYMA_12G021100	2139.69	1398.8	1581.11	3894.49	1706.54	3894.49	-1.18912	5.77e-07	2.58e-05	-	12	1516152	1519667	-	1521	protein_coding	hypothetical protein	-
GLYMA_03G002600	146.566	82.2824	86.2593	411.533	105.036	411.533	-1.96184	5.87e-07	2.62e-05	-	3	252667	254842	+	2176	protein_coding	hypothetical protein	-
GLYMA_12G024500	669.642	386.727	528.567	1403.12	528.312	1403.12	-1.40515	5.87e-07	2.62e-05	-	12	1773055	1777092	+	1281	protein_coding	hypothetical protein	-
GLYMA_14G174600	16.6752	1.37137	7.34122	140.134	8.4626	140.134	-3.98205	5.94e-07	2.64e-05	-	14	43163076	43168801	+	3134	protein_coding	hypothetical protein	RRM_1
GLYMA_09G268100	110.583	207.077	155.083	28.3816	157.581	28.3816	2.46633	5.97e-07	2.65e-05	-	9	48570632	48571980	+	1225	protein_coding	hypothetical protein	-
GLYMA_12G027400	975.062	795.397	947.934	1894.47	906.131	1894.47	-1.06218	6e-07	2.66e-05	-	12	1978277	1983998	+	2677	protein_coding	hypothetical protein	RRM_1
GLYMA_07G035600	102.684	78.1683	67.9062	321.067	82.9196	321.067	-1.94983	6.04e-07	2.68e-05	-	7	2836189	2887535	+	16968	protein_coding	hypothetical protein	AAA_5
GLYMA_12G181400	203.613	154.965	180.777	513.53	179.785	513.53	-1.50928	6.36e-07	2.82e-05	-	12	34193664	34197110	-	1454	protein_coding	hypothetical protein	-
GLYMA_11G134200	2254.67	2569.95	2938.32	1262.98	2587.65	1262.98	1.03478	6.4e-07	2.83e-05	-	11	10256189	10257197	+	1009	protein_coding	hypothetical protein	-
GLYMA_07G135600	329.116	355.186	375.32	126.83	353.207	126.83	1.47736	6.69e-07	2.95e-05	-	7	16050761	16052782	-	2022	protein_coding	hypothetical protein	Pkinase
GLYMA_17G113200	179.917	190.621	191.789	48.7809	187.442	48.7809	1.94154	6.7e-07	2.95e-05	-	17	8928093	8932122	-	1920	protein_coding	hypothetical protein	Glyco_hydro_17
GLYMA_18G040700	50.9033	97.3676	99.1064	4.43463	82.4591	4.43463	4.21203	6.71e-07	2.95e-05	-	18	3377904	3380440	-	1397	protein_coding	hypothetical protein	Myb_DNA-binding
GLYMA_03G042700	113.216	185.135	171.601	0.886925	156.651	0.886925	7.46026	6.72e-07	2.95e-05	-	3	5405762	5409385	+	2564	protein_coding	hypothetical protein	WRKY
GLYMA_07G023500	285.234	263.304	234.919	660.759	261.152	660.759	-1.33922	6.73e-07	2.95e-05	-	7	1804676	1807191	+	2516	protein_coding	hypothetical protein	Pkinase
GLYMA_07G163200	99.1737	80.9111	58.7297	2.66078	79.6048	2.66078	4.90309	6.92e-07	3.03e-05	-	7	21620464	21627482	+	3940	protein_coding	hypothetical protein	G-alpha
GLYMA_12G168500	301.909	223.534	303.743	725.505	276.395	725.505	-1.38715	6.94e-07	3.03e-05	-	12	32332328	32336833	-	1187	protein_coding	hypothetical protein	-
GLYMA_07G199800	162.364	297.588	171.601	0	210.518	0	10.3265	6.94e-07	3.03e-05	-	7	36845530	36851584	+	2477	protein_coding	hypothetical protein	-
GLYMA_12G236800	107.072	143.994	134.895	23.0601	128.654	23.0601	2.47668	7.02e-07	3.06e-05	-	12	39555181	39561622	-	2402	protein_coding	hypothetical protein	CBFB_NFYA
GLYMA_04G052600	246.618	404.555	245.931	80.7102	299.035	80.7102	1.88373	7.05e-07	3.07e-05	-	4	4262303	4265155	+	1641	protein_coding	hypothetical protein	-
GLYMA_06G216700	932.935	1143.73	1122.29	489.583	1066.32	489.583	1.12206	7.1e-07	3.09e-05	-	6	22718980	22729384	+	1648	protein_coding	hypothetical protein	NUDIX
GLYMA_05G041600	1023.33	1101.21	1041.53	509.982	1055.36	509.982	1.04861	7.6e-07	3.3e-05	-	5	3731506	3736034	+	3068	protein_coding	hypothetical protein	ZZ
GLYMA_12G148200	136.035	67.1973	71.5768	395.569	91.603	395.569	-2.1005	7.68e-07	3.33e-05	-	12	20759752	20763257	-	3506	protein_coding	hypothetical protein	Pkinase_Tyr
GLYMA_08G307200	131.646	64.4546	114.706	409.759	103.603	409.759	-1.97082	7.8e-07	3.37e-05	-	8	42536858	42541673	-	1410	protein_coding	hypothetical protein	Lipase_GDSL
GLYMA_08G048100	107.072	74.0542	89.9299	329.049	90.3522	329.049	-1.85671	7.87e-07	3.4e-05	-	8	3748084	3754201	-	1532	protein_coding	hypothetical protein	-
GLYMA_04G200200	263.293	264.675	300.99	89.5794	276.319	89.5794	1.62594	7.89e-07	3.4e-05	-	4	47272565	47276234	+	2003	protein_coding	hypothetical protein	Peptidase_S10
GLYMA_07G080400	776.714	656.888	596.474	1484.71	676.692	1484.71	-1.13292	7.92e-07	3.41e-05	-	7	7312327	7319873	-	3656	protein_coding	hypothetical protein	C2
GLYMA_12G174100	1227.82	1955.58	1764.64	683.819	1649.35	683.819	1.26903	7.97e-07	3.43e-05	-	12	33132698	33136308	-	2802	protein_coding	hypothetical protein	Auxin_resp
GLYMA_09G169800	121.992	187.878	141.318	0.886925	150.396	0.886925	7.39993	8.08e-07	3.47e-05	-	9	39439452	39441906	-	1764	protein_coding	hypothetical protein	Aldo_ket_red
GLYMA_07G032900	1332.26	1188.98	1465.49	635.925	1328.91	635.925	1.06437	8.09e-07	3.47e-05	-	7	2576112	2576896	-	785	protein_coding	hypothetical protein	-
GLYMA_02G255500	1330.51	862.594	901.134	2464.76	1031.41	2464.76	-1.25516	8.28e-07	3.55e-05	-	2	44240358	44242714	-	1358	protein_coding	hypothetical protein	-
GLYMA_14G179200	194.837	218.048	103.695	31.0424	172.193	31.0424	2.46738	8.33e-07	3.56e-05	-	14	44060802	44063722	+	1297	protein_coding	hypothetical protein	-
GLYMA_11G248400	139.545	167.308	104.612	445.236	137.155	445.236	-1.70592	8.37e-07	3.58e-05	-	11	34088811	34094869	-	3557	protein_coding	hypothetical protein	FAD_binding_3
GLYMA_10G224200	831.128	534.836	681.815	1633.72	682.593	1633.72	-1.25598	8.53e-07	3.64e-05	-	10	45498206	45500186	-	980	protein_coding	hypothetical protein	-
GLYMA_07G120400	853.069	588.319	464.332	1717.09	635.24	1717.09	-1.43345	8.54e-07	3.64e-05	-	7	13867244	13871564	+	844	protein_coding	hypothetical protein	-
GLYMA_18G094600	136.912	189.25	216.566	40.7986	180.909	40.7986	2.14724	8.67e-07	3.69e-05	-	18	9649250	9650174	-	827	protein_coding	hypothetical protein	-
GLYMA_20G058900	86.009	78.1683	91.7652	303.328	85.3142	303.328	-1.82637	8.8e-07	3.74e-05	-	20	17856607	17870302	-	13696	protein_coding	hypothetical protein	-
GLYMA_11G121800	1648.21	1689.53	2458.39	826.614	1932.05	826.614	1.22542	8.8e-07	3.74e-05	-	11	9303965	9305430	+	1011	protein_coding	hypothetical protein	-
novel.884	717.912	935.277	930.499	370.735	861.229	370.735	1.21481	8.82e-07	3.74e-05	-	KZ847133	3419030	3424708	-	1287	-	- && Q9LSS4.1 RecName: Full=Tetraspanin-4 && PF00335:Tetraspanin family	Tetraspannin
GLYMA_08G209100	718.79	440.211	643.274	1507.77	600.758	1507.77	-1.32379	9.04e-07	3.83e-05	-	8	16925882	16929953	-	2482	protein_coding	hypothetical protein	-
GLYMA_16G171900	266.804	337.358	355.131	105.544	319.764	105.544	1.59779	9.15e-07	3.86e-05	-	16	33246932	33255587	-	3177	protein_coding	hypothetical protein	-
GLYMA_17G129600	102.684	126.166	98.1888	16.8516	109.013	16.8516	2.68934	9.34e-07	3.94e-05	-	17	10379308	10386559	+	1971	protein_coding	hypothetical protein	CBS
GLYMA_10G193200	47.3927	30.1702	16.5177	215.523	31.3602	215.523	-2.77656	9.44e-07	3.97e-05	-	10	42545555	42550179	-	2162	protein_coding	hypothetical protein	-
GLYMA_03G185100	64.0679	78.1683	86.2593	5.32155	76.1652	5.32155	3.83813	9.59e-07	4.03e-05	-	3	39704457	39706695	+	2239	protein_coding	hypothetical protein	-
GLYMA_10G206600	1321.73	1434.46	1234.24	654.551	1330.14	654.551	1.02216	9.6e-07	4.03e-05	-	10	43828951	43833603	+	2566	protein_coding	hypothetical protein	-
GLYMA_05G045200	1317.34	962.705	954.358	2382.28	1078.13	2382.28	-1.14254	9.61e-07	4.03e-05	-	5	4018865	4023018	-	1058	protein_coding	hypothetical protein	NDK
GLYMA_04G132900	1140.94	800.882	924.075	2106.45	955.298	2106.45	-1.13877	9.99e-07	4.18e-05	-	4	18898788	18900730	+	895	protein_coding	hypothetical protein	-
GLYMA_02G250200	1795.66	2052.95	2290.46	1007.55	2046.35	1007.55	1.02211	1e-06	4.18e-05	-	2	43779470	43781548	+	1677	protein_coding	hypothetical protein	PP2C
GLYMA_13G370200	1630.66	1965.18	2052.79	921.515	1882.88	921.515	1.03045	1e-06	4.18e-05	-	13	45569085	45572491	-	1137	protein_coding	hypothetical protein	-
GLYMA_19G167600	16.6752	6.85687	23.8589	152.551	15.797	152.551	-3.23594	1e-06	4.18e-05	-	19	42864872	42867621	-	1134	protein_coding	hypothetical protein	-
GLYMA_06G312300	645.945	821.453	536.826	256.321	668.075	256.321	1.37929	1.03e-06	4.28e-05	-	6	50073336	50088452	+	5848	protein_coding	hypothetical protein	ABC_membrane
GLYMA_10G122200	164.119	127.538	146.824	433.706	146.16	433.706	-1.56425	1.03e-06	4.31e-05	-	10	31295374	31299774	+	2118	protein_coding	hypothetical protein	-
GLYMA_10G044400	343.158	427.869	309.249	123.283	360.092	123.283	1.54288	1.04e-06	4.32e-05	-	10	3976029	3979706	-	2924	protein_coding	hypothetical protein	-
GLYMA_10G140900	1776.35	1402.92	1426.95	3110.45	1535.4	3110.45	-1.01762	1.04e-06	4.33e-05	-	10	37421265	37427610	-	2734	protein_coding	hypothetical protein	DEAD
GLYMA_06G298400	333.504	388.099	502.873	139.247	408.159	139.247	1.55199	1.05e-06	4.35e-05	-	6	48725603	48726443	-	841	protein_coding	hypothetical protein	-
GLYMA_08G144800	61.435	94.6248	81.671	6.20848	79.2436	6.20848	3.66852	1.08e-06	4.46e-05	-	8	11017202	11018482	+	1128	protein_coding	hypothetical protein	-
GLYMA_04G089700	151.832	115.195	135.812	26.6078	134.28	26.6078	2.33916	1.08e-06	4.46e-05	-	4	7821056	7827386	-	2308	protein_coding	hypothetical protein	-
GLYMA_20G079300	109.705	78.1683	47.7179	351.222	78.5305	351.222	-2.15961	1.08e-06	4.47e-05	-	20	29460192	29465203	-	2229	protein_coding	hypothetical protein	-
GLYMA_06G295900	105.317	198.849	101.859	20.3993	135.342	20.3993	2.72084	1.08e-06	4.47e-05	-	6	48464770	48464925	+	156	protein_coding	hypothetical protein	-
GLYMA_08G354000	503.767	340.101	337.696	1019.96	393.855	1019.96	-1.36982	1.09e-06	4.47e-05	-	8	46681934	46683687	-	1006	protein_coding	hypothetical protein	-
GLYMA_16G178400	65.8232	134.395	54.1415	4.43463	84.7865	4.43463	4.24525	1.09e-06	4.49e-05	-	16	33925885	33926970	-	709	protein_coding	hypothetical protein	-
GLYMA_18G242900	549.405	685.687	661.627	1361.43	632.24	1361.43	-1.10828	1.1e-06	4.5e-05	-	18	53113341	53119592	-	2244	protein_coding	hypothetical protein	Peptidase_S10
GLYMA_01G128100	64.0679	108.339	104.612	9.75618	92.3396	9.75618	3.23784	1.1e-06	4.53e-05	-	1	44021618	44025300	-	2218	protein_coding	hypothetical protein	WRKY
GLYMA_13G254300	152.71	227.648	218.401	49.6678	199.586	49.6678	2.00323	1.11e-06	4.54e-05	-	13	36014647	36016402	+	1756	protein_coding	hypothetical protein	-
GLYMA_13G059500	801.288	488.209	531.32	1553.01	606.939	1553.01	-1.35266	1.11e-06	4.54e-05	-	13	15692516	15694852	+	1023	protein_coding	hypothetical protein	Cu_bind_like
GLYMA_05G245600	413.37	407.298	238.589	102.883	353.086	102.883	1.77708	1.12e-06	4.58e-05	-	5	41954908	41955938	-	1031	protein_coding	hypothetical protein	-
GLYMA_08G318400	64.0679	100.11	80.7534	7.0954	81.6439	7.0954	3.51817	1.14e-06	4.65e-05	-	8	43775538	43779231	+	1515	protein_coding	hypothetical protein	Lipase_GDSL
GLYMA_12G102300	494.991	566.377	580.874	228.827	547.414	228.827	1.25762	1.15e-06	4.7e-05	-	12	9071945	9076023	-	2831	protein_coding	hypothetical protein	-
GLYMA_11G228800	3630.81	4973.97	3782.56	1993.81	4129.11	1993.81	1.04962	1.15e-06	4.7e-05	-	11	32398995	32402927	-	1368	protein_coding	hypothetical protein	-
GLYMA_15G197200	740.731	796.768	637.768	316.632	725.089	316.632	1.19396	1.16e-06	4.7e-05	-	15	22901121	22902178	-	1058	protein_coding	hypothetical protein	-
GLYMA_03G225300	341.403	405.927	365.225	137.473	370.852	137.473	1.42962	1.17e-06	4.77e-05	-	3	42770928	42772622	+	1429	protein_coding	hypothetical protein	-
GLYMA_06G287000	202.736	341.472	144.989	47.007	229.732	47.007	2.28217	1.19e-06	4.81e-05	-	6	47584848	47585883	+	1036	protein_coding	hypothetical protein	-
GLYMA_13G046900	377.387	547.178	477.179	171.177	467.248	171.177	1.44577	1.19e-06	4.81e-05	-	13	14162698	14168334	-	1314	protein_coding	hypothetical protein	-
GLYMA_01G017000	307.175	436.097	495.532	136.586	412.935	136.586	1.59494	1.19e-06	4.81e-05	-	1	1622886	1624365	-	1285	protein_coding	hypothetical protein	-
GLYMA_11G140500	2253.79	2364.25	1889.45	1083.82	2169.16	1083.82	1.00043	1.19e-06	4.82e-05	-	11	10727496	10730447	-	2382	protein_coding	hypothetical protein	HSP70
GLYMA_13G207900	729.321	429.24	444.144	1441.25	534.235	1441.25	-1.4289	1.19e-06	4.82e-05	-	13	32155914	32163168	+	2346	protein_coding	hypothetical protein	ILVD_EDD
GLYMA_11G013200	1162.88	1493.43	1717.84	642.134	1458.05	642.134	1.18279	1.2e-06	4.83e-05	-	11	916689	922046	+	2500	protein_coding	hypothetical protein	-
GLYMA_16G095700	293.133	268.789	285.39	95.7879	282.437	95.7879	1.5612	1.21e-06	4.88e-05	-	16	17327427	17331403	-	2300	protein_coding	hypothetical protein	-
GLYMA_02G022200	266.804	401.813	334.943	108.205	334.52	108.205	1.62446	1.23e-06	4.97e-05	-	2	1965488	1972103	-	2041	protein_coding	hypothetical protein	-
GLYMA_03G235000	466.906	344.215	391.837	949.897	400.986	949.897	-1.24086	1.24e-06	4.98e-05	-	3	43541553	43543008	-	1049	protein_coding	hypothetical protein	-
GLYMA_08G019300	1186.57	1413.89	1332.43	642.134	1310.96	642.134	1.02877	1.24e-06	4.99e-05	-	8	1566418	1568695	+	1422	protein_coding	hypothetical protein	-
GLYMA_02G224900	308.93	238.619	323.013	732.6	290.188	732.6	-1.3314	1.25e-06	5.02e-05	-	2	41237344	41240025	+	2346	protein_coding	hypothetical protein	Myb_DNA-binding
GLYMA_08G334700	925.914	698.029	817.628	1734.83	813.857	1734.83	-1.08977	1.27e-06	5.1e-05	-	8	45198972	45202400	+	2643	protein_coding	hypothetical protein	-
GLYMA_10G230600	226.432	459.41	168.848	56.7632	284.897	56.7632	2.32088	1.3e-06	5.18e-05	-	10	46047209	46048615	-	913	protein_coding	hypothetical protein	HMA
GLYMA_05G040900	412.492	219.42	321.178	917.967	317.697	917.967	-1.52476	1.31e-06	5.24e-05	-	5	3685657	3687817	-	2161	protein_coding	hypothetical protein	-
GLYMA_14G061200	277.335	320.902	244.095	90.4664	280.777	90.4664	1.63094	1.31e-06	5.24e-05	-	14	4954181	4955914	+	1734	protein_coding	hypothetical protein	-
GLYMA_12G121000	271.192	146.737	206.472	643.021	208.133	643.021	-1.61972	1.32e-06	5.24e-05	-	12	12896293	12899953	+	2385	protein_coding	hypothetical protein	bZIP_1
GLYMA_14G116400	195.714	229.019	110.118	0	178.284	0	10.0892	1.33e-06	5.29e-05	-	14	14139659	14143237	-	2638	protein_coding	hypothetical protein	-
GLYMA_14G015800	121.992	89.1393	56.8944	368.961	89.342	368.961	-2.04483	1.33e-06	5.29e-05	-	14	1138621	1141699	-	2440	protein_coding	hypothetical protein	-
GLYMA_15G051500	85.1314	43.884	67.9062	287.364	65.6405	287.364	-2.11573	1.34e-06	5.33e-05	-	15	4044021	4048207	-	2880	protein_coding	hypothetical protein	Glyco_hydro_3_C
GLYMA_02G222300	584.51	652.774	490.944	234.148	576.076	234.148	1.29682	1.34e-06	5.33e-05	-	2	40991314	40995436	+	2538	protein_coding	hypothetical protein	NAM
GLYMA_05G224400	112.338	159.079	127.554	25.7208	132.99	25.7208	2.36519	1.36e-06	5.39e-05	-	5	40325845	40327778	-	1934	protein_coding	hypothetical protein	zf-CCCH
GLYMA_19G234100	57.9244	26.0561	24.7766	227.94	36.2524	227.94	-2.63715	1.38e-06	5.45e-05	-	19	48382565	48383761	+	1101	protein_coding	hypothetical protein	Histone
GLYMA_04G025100	346.669	490.952	462.497	156.986	433.372	156.986	1.46252	1.38e-06	5.47e-05	-	4	2005500	2008603	-	1380	protein_coding	hypothetical protein	-
GLYMA_09G216600	16.6752	8.22824	3.67061	127.717	9.52469	127.717	-3.72959	1.39e-06	5.47e-05	-	9	43977658	43978437	+	780	protein_coding	hypothetical protein	-
GLYMA_09G179400	146.566	82.2824	106.448	398.229	111.765	398.229	-1.82341	1.39e-06	5.48e-05	-	9	40412865	40415233	+	1622	protein_coding	hypothetical protein	-
GLYMA_06G090500	297.521	216.677	278.966	680.272	264.388	680.272	-1.35841	1.41e-06	5.54e-05	-	6	7029419	7032235	-	2261	protein_coding	hypothetical protein	Tubulin
GLYMA_06G221100	1017.19	1426.23	1537.98	567.632	1327.13	567.632	1.2246	1.41e-06	5.56e-05	-	6	26785124	26788074	-	924	protein_coding	hypothetical protein	-
GLYMA_03G126600	548.527	917.449	639.603	257.208	701.86	257.208	1.44497	1.42e-06	5.57e-05	-	3	34060753	34064057	-	2432	protein_coding	hypothetical protein	F-box
GLYMA_13G118400	208.001	215.306	189.954	58.5371	204.42	58.5371	1.80286	1.43e-06	5.62e-05	-	13	23113880	23123526	-	7533	protein_coding	hypothetical protein	-
GLYMA_14G017100	968.04	678.83	817.628	1810.21	821.499	1810.21	-1.13742	1.43e-06	5.63e-05	-	14	1229583	1236592	-	2934	protein_coding	hypothetical protein	-
GLYMA_02G112000	42.1269	32.913	32.1178	188.028	35.7192	188.028	-2.39096	1.44e-06	5.66e-05	-	2	10852955	10859361	+	1856	protein_coding	hypothetical protein	-
GLYMA_04G061900	169.385	189.25	191.789	489.583	183.475	489.583	-1.41729	1.45e-06	5.68e-05	-	4	5091277	5095032	+	1390	protein_coding	hypothetical protein	-
GLYMA_13G222200	589.776	717.229	646.027	283.816	651.011	283.816	1.19599	1.48e-06	5.79e-05	-	13	33515348	33519240	+	1111	protein_coding	hypothetical protein	-
GLYMA_11G252200	1864.11	1995.35	2567.59	1011.98	2142.35	1011.98	1.08233	1.48e-06	5.79e-05	-	11	34329876	34332687	-	1680	protein_coding	hypothetical protein	-
GLYMA_13G277000	78.9879	100.11	130.307	14.1908	103.135	14.1908	2.86168	1.49e-06	5.82e-05	-	13	37849555	37850752	+	1037	protein_coding	hypothetical protein	-
GLYMA_13G144800	1718.43	1308.29	1595.8	3106.9	1540.84	3106.9	-1.01036	1.5e-06	5.85e-05	-	13	25741963	25746205	-	1583	protein_coding	hypothetical protein	PfkB
GLYMA_07G029500	862.723	1044.99	1058.05	459.427	988.588	459.427	1.10472	1.53e-06	5.95e-05	-	7	2357317	2361650	-	1869	protein_coding	hypothetical protein	CUE
GLYMA_19G238000	348.424	385.356	416.614	145.456	383.465	145.456	1.39825	1.54e-06	5.98e-05	-	19	48674767	48677187	-	1455	protein_coding	hypothetical protein	-
GLYMA_08G162000	882.031	506.037	626.756	1703.78	671.608	1703.78	-1.33999	1.55e-06	6.03e-05	-	8	12591207	12593472	+	2266	protein_coding	hypothetical protein	DEAD
GLYMA_16G050000	406.349	304.445	317.508	831.936	342.767	831.936	-1.27626	1.58e-06	6.11e-05	-	16	4788380	4801207	+	10850	protein_coding	hypothetical protein	Mito_carr
GLYMA_01G089000	253.639	356.557	277.131	94.901	295.776	94.901	1.63576	1.6e-06	6.17e-05	-	1	26983898	26997108	-	13211	protein_coding	hypothetical protein	-
GLYMA_10G158900	180.794	363.414	328.519	74.5017	290.909	74.5017	1.96131	1.6e-06	6.17e-05	-	10	39292666	39294552	-	1887	protein_coding	hypothetical protein	-
GLYMA_13G191700	80.7432	57.5977	57.8121	264.304	65.3843	264.304	-2.00894	1.61e-06	6.2e-05	-	13	30492898	30499938	-	3485	protein_coding	hypothetical protein	-
GLYMA_15G227500	431.8	566.377	480.85	195.124	493.009	195.124	1.33454	1.61e-06	6.22e-05	-	15	42044582	42049151	+	1213	protein_coding	hypothetical protein	-
GLYMA_20G167600	67.5785	37.0271	44.0473	239.47	49.551	239.47	-2.2599	1.62e-06	6.23e-05	-	20	40548673	40551121	+	931	protein_coding	hypothetical protein	-
GLYMA_20G172100	839.904	1007.96	768.075	388.473	871.98	388.473	1.16455	1.62e-06	6.23e-05	-	20	40983077	40987397	+	3685	protein_coding	hypothetical protein	NAM
GLYMA_01G221300	305.42	289.36	417.532	111.753	337.437	111.753	1.59665	1.62e-06	6.24e-05	-	1	55027025	55028244	-	1220	protein_coding	hypothetical protein	-
GLYMA_08G034400	90.3972	303.074	203.719	31.0424	199.063	31.0424	2.67431	1.64e-06	6.28e-05	-	8	2732008	2733478	-	1471	protein_coding	hypothetical protein	-
GLYMA_10G266900	875.01	1193.1	862.593	420.402	976.899	420.402	1.21415	1.64e-06	6.28e-05	-	10	49011596	49015246	+	3651	protein_coding	hypothetical protein	-
GLYMA_17G092700	704.747	884.536	554.262	276.721	714.515	276.721	1.36594	1.68e-06	6.44e-05	-	17	7229709	7234743	-	2468	protein_coding	hypothetical protein	-
GLYMA_17G036900	86.009	101.482	89.0122	12.417	92.1676	12.417	2.88906	1.69e-06	6.44e-05	-	17	2694106	2696329	-	1041	protein_coding	hypothetical protein	Peptidase_S10
GLYMA_17G069600	2822.5	2729.03	1842.64	1091.8	2464.73	1091.8	1.17432	1.73e-06	6.6e-05	-	17	5461486	5464106	+	2621	protein_coding	hypothetical protein	-
GLYMA_04G083900	183.427	172.793	200.048	50.5547	185.423	50.5547	1.87656	1.75e-06	6.65e-05	-	4	7074881	7078415	+	1395	protein_coding	hypothetical protein	-
GLYMA_13G048100	129.891	56.2263	64.2356	376.943	83.4511	376.943	-2.16364	1.75e-06	6.65e-05	-	13	14407335	14413574	+	2201	protein_coding	hypothetical protein	2OG-FeII_Oxy
GLYMA_15G108500	106.195	163.194	111.954	409.759	127.114	409.759	-1.69872	1.76e-06	6.7e-05	-	15	8535758	8538465	+	2708	protein_coding	hypothetical protein	-
GLYMA_12G191200	526.586	692.544	692.827	264.304	637.319	264.304	1.26838	1.79e-06	6.78e-05	-	12	35283880	35288771	+	992	protein_coding	hypothetical protein	-
GLYMA_19G215100	187.816	133.023	163.342	467.41	161.394	467.41	-1.52791	1.83e-06	6.92e-05	-	19	46807027	46811823	+	1947	protein_coding	hypothetical protein	DnaJ_C
GLYMA_13G089800	45.6374	12.3424	19.2707	205.767	25.7502	205.767	-2.97006	1.85e-06	6.98e-05	-	13	20456746	20462493	+	2014	protein_coding	hypothetical protein	RRM_1
GLYMA_13G192600	21.9411	9.59962	17.4354	139.247	16.3254	139.247	-3.06384	1.88e-06	7.11e-05	-	13	30592072	30619011	+	4128	protein_coding	hypothetical protein	RNA_pol_Rpb2_6
GLYMA_06G004800	2575.88	4153.89	3733.01	1545.91	3487.59	1545.91	1.17316	1.89e-06	7.13e-05	-	6	414475	415992	-	1518	protein_coding	hypothetical protein	PI-PLC-X
GLYMA_13G317600	69.3338	133.023	153.248	454.106	118.535	454.106	-1.94219	1.89e-06	7.14e-05	-	13	41226760	41233924	+	2102	protein_coding	hypothetical protein	NAD_binding_4
GLYMA_12G031000	170.263	255.076	226.66	59.424	217.333	59.424	1.86677	1.9e-06	7.14e-05	-	12	2321936	2324924	+	1275	protein_coding	hypothetical protein	Thaumatin
GLYMA_07G258700	212.39	101.482	111.954	528.607	141.942	528.607	-1.88879	1.92e-06	7.22e-05	-	7	43444541	43449222	+	1989	protein_coding	hypothetical protein	Glyco_hydro_1
GLYMA_13G333900	78.1102	61.7118	70.6592	264.304	70.1604	264.304	-1.90759	1.92e-06	7.22e-05	-	13	42777733	42778804	-	981	protein_coding	hypothetical protein	Histone
GLYMA_02G072700	838.149	814.596	952.523	408.872	868.423	408.872	1.08755	1.96e-06	7.36e-05	-	2	6363115	6366299	+	1223	protein_coding	hypothetical protein	-
GLYMA_08G253000	418.636	522.494	536.826	196.897	492.652	196.897	1.32188	1.97e-06	7.36e-05	-	8	22256284	22260738	+	4455	protein_coding	hypothetical protein	PI3_PI4_kinase
GLYMA_03G110500	655.599	444.325	488.191	1249.68	529.372	1249.68	-1.23628	1.98e-06	7.4e-05	-	3	31418852	31444411	-	5685	protein_coding	hypothetical protein	-
GLYMA_13G133000	59.6797	190.621	47.7179	1.77385	99.3395	1.77385	5.79492	1.99e-06	7.45e-05	-	13	24534355	24534885	-	531	protein_coding	hypothetical protein	-
GLYMA_07G255500	486.214	419.64	458.826	982.713	454.894	982.713	-1.10934	2e-06	7.47e-05	-	7	43188648	43190226	-	1054	protein_coding	hypothetical protein	-
GLYMA_19G047000	1319.1	346.958	569.862	19.5124	745.306	19.5124	5.2558	2.03e-06	7.55e-05	-	19	7302271	7303631	+	820	protein_coding	hypothetical protein	-
GLYMA_19G252600	459.007	776.198	695.58	235.035	643.595	235.035	1.45084	2.05e-06	7.63e-05	-	19	49806153	49812562	+	3683	protein_coding	hypothetical protein	MFMR
GLYMA_19G250000	944.344	466.267	639.603	1872.3	683.405	1872.3	-1.45077	2.07e-06	7.68e-05	-	19	49605823	49611059	+	1725	protein_coding	hypothetical protein	Lipase_GDSL
GLYMA_14G068600	480.948	241.362	246.848	1023.51	323.053	1023.51	-1.65938	2.09e-06	7.74e-05	-	14	5748827	5752746	-	1796	protein_coding	hypothetical protein	Radical_SAM
GLYMA_13G312900	568.713	837.91	813.957	298.894	740.193	298.894	1.30656	2.13e-06	7.86e-05	-	13	40803230	40808367	-	3605	protein_coding	hypothetical protein	POX
GLYMA_17G048000	320.34	434.726	347.79	132.152	367.618	132.152	1.47244	2.13e-06	7.88e-05	-	17	3636884	3639682	+	1286	protein_coding	hypothetical protein	-
GLYMA_11G105800	1599.94	1412.52	2001.4	778.72	1671.29	778.72	1.10281	2.14e-06	7.91e-05	-	11	8038613	8039501	+	889	protein_coding	hypothetical protein	DnaJ
GLYMA_17G098600	840.782	610.261	641.439	1539.7	697.494	1539.7	-1.14034	2.18e-06	8.03e-05	-	17	7779339	7780765	-	1122	protein_coding	hypothetical protein	S4
GLYMA_02G095400	1764.06	2384.82	2439.12	1043.02	2196	1043.02	1.07354	2.19e-06	8.07e-05	-	2	8561703	8565611	+	1961	protein_coding	hypothetical protein	-
GLYMA_12G062900	379.142	394.956	378.073	838.144	384.057	838.144	-1.12664	2.2e-06	8.08e-05	-	12	4606843	4610782	-	2362	protein_coding	hypothetical protein	Pkinase_Tyr
GLYMA_13G211000	415.125	658.26	556.097	202.219	543.161	202.219	1.42244	2.28e-06	8.38e-05	-	13	32478631	32481186	+	2556	protein_coding	hypothetical protein	F-box
GLYMA_09G168300	2406.5	2272.37	1526.06	902.89	2068.31	902.89	1.19544	2.3e-06	8.43e-05	-	9	39289290	39293250	-	2221	protein_coding	hypothetical protein	-
GLYMA_13G221300	1492.87	1090.24	1183.77	2604.9	1255.63	2604.9	-1.05141	2.31e-06	8.45e-05	-	13	33427048	33433873	+	2324	protein_coding	Protein PLASTID TRANSCRIPTIONALLY ACTIVE 12, chloroplastic [Source:Projected from Arabidopsis thaliana (AT2G34640) UniProtKB/Swiss-Prot;Acc:F4IHY7]	-
GLYMA_12G139200	115.849	80.9111	125.718	360.978	107.493	360.978	-1.73852	2.33e-06	8.52e-05	-	12	17062727	17066616	-	904	protein_coding	hypothetical protein	RRM_1
GLYMA_09G143500	69.3338	139.88	118.377	15.0777	109.197	15.0777	2.84985	2.33e-06	8.53e-05	-	9	35652219	35653967	+	1212	protein_coding	hypothetical protein	-
GLYMA_19G105700	702.115	570.492	540.497	1307.33	604.368	1307.33	-1.11191	2.35e-06	8.56e-05	-	19	35614441	35616086	+	1024	protein_coding	hypothetical protein	-
novel.500	1156.73	892.764	1028.69	2079.84	1026.06	2079.84	-1.01763	2.35e-06	8.58e-05	-	20	37280442	37281665	+	501	-	- && Q680P8.2 RecName: Full=40S ribosomal protein S29 && PF00253:Ribosomal protein S14p/S29e	Ribosomal_S14
GLYMA_03G000200	149.199	181.021	144.071	440.802	158.097	440.802	-1.48449	2.38e-06	8.67e-05	-	3	30638	37015	-	1662	protein_coding	hypothetical protein	-
GLYMA_07G012800	653.844	415.526	484.52	1254.11	517.964	1254.11	-1.27237	2.38e-06	8.67e-05	-	7	1002165	1004266	+	839	protein_coding	hypothetical protein	-
GLYMA_08G033500	383.53	301.702	309.249	783.155	331.494	783.155	-1.23776	2.38e-06	8.67e-05	-	8	2674988	2677305	+	2318	protein_coding	hypothetical protein	SpoU_methylase
GLYMA_06G012100	22.8187	20.5706	43.1296	183.593	28.8397	183.593	-2.65663	2.4e-06	8.72e-05	-	6	892934	894717	-	783	protein_coding	hypothetical protein	NmrA
GLYMA_07G125800	7.89879	6.85687	11.9295	104.657	8.89504	104.657	-3.53937	2.41e-06	8.73e-05	-	7	15031533	15036374	+	1839	protein_coding	hypothetical protein	-
GLYMA_10G053100	373.876	218.048	278.049	793.798	289.991	793.798	-1.44712	2.42e-06	8.79e-05	-	10	4788605	4789903	-	1299	protein_coding	hypothetical protein	-
novel.504	96.5407	150.851	134.895	23.947	127.429	23.947	2.40697	2.44e-06	8.85e-05	-	20	45893792	45897707	+	1835	-	- && - && -	-
GLYMA_18G020900	573.979	873.565	728.616	294.459	725.386	294.459	1.29814	2.47e-06	8.94e-05	-	18	1529592	1536646	+	3828	protein_coding	hypothetical protein	bZIP_1
GLYMA_15G158400	822.352	586.948	672.639	1517.53	693.98	1517.53	-1.12627	2.5e-06	9.04e-05	-	15	13280987	13281812	+	826	protein_coding	hypothetical protein	-
GLYMA_10G002400	623.127	414.155	518.473	1212.43	518.585	1212.43	-1.22164	2.51e-06	9.06e-05	-	10	252652	254262	+	722	protein_coding	hypothetical protein	-
GLYMA_17G163800	845.17	885.908	875.44	423.95	868.839	423.95	1.03487	2.51e-06	9.07e-05	-	17	14622846	14625505	-	808	protein_coding	hypothetical protein	-
novel.338	303.665	229.019	217.483	648.342	250.056	648.342	-1.3718	2.57e-06	9.25e-05	-	18	1915300	1915803	+	418	-	- && - && PF05162:Ribosomal protein L41	-
GLYMA_13G152100	105.317	142.623	121.13	23.947	123.023	23.947	2.35666	2.57e-06	9.26e-05	-	13	26654582	26658661	-	2008	protein_coding	hypothetical protein	-
GLYMA_06G102100	265.048	248.219	421.202	864.752	311.49	864.752	-1.46958	2.59e-06	9.3e-05	-	6	8105536	8107435	-	1900	protein_coding	hypothetical protein	-
GLYMA_08G006500	536.24	407.298	480.85	1054.55	474.796	1054.55	-1.14817	2.59e-06	9.31e-05	-	8	517457	521063	-	2137	protein_coding	hypothetical protein	-
GLYMA_03G166700	1300.67	890.022	1116.78	2360.99	1102.49	2360.99	-1.09659	2.6e-06	9.32e-05	-	3	38116494	38118334	-	883	protein_coding	hypothetical protein	-
GLYMA_18G043600	3541.29	2362.88	2789.66	6051.49	2897.94	6051.49	-1.06143	2.61e-06	9.35e-05	-	18	3716146	3727012	-	2037	protein_coding	hypothetical protein	-
GLYMA_08G104100	314.196	340.101	230.331	94.901	294.876	94.901	1.63287	2.62e-06	9.37e-05	-	8	7993317	7995690	+	1918	protein_coding	hypothetical protein	p450
GLYMA_18G018600	911.871	1877.41	1766.48	195.124	1518.59	195.124	2.95999	2.64e-06	9.43e-05	-	18	1365145	1368075	+	2346	protein_coding	hypothetical protein	-
GLYMA_02G120300	16.6752	1.37137	2.75296	132.152	6.93318	132.152	-4.18551	2.65e-06	9.48e-05	-	2	11862175	11866155	-	2157	protein_coding	hypothetical protein	PfkB
GLYMA_08G053500	441.455	459.41	327.602	150.777	409.489	150.777	1.43948	2.67e-06	9.52e-05	-	8	4137943	4139276	-	1334	protein_coding	hypothetical protein	-
GLYMA_06G170700	776.714	1124.53	1086.5	430.159	995.914	430.159	1.20975	2.68e-06	9.55e-05	-	6	14288952	14293262	-	2389	protein_coding	hypothetical protein	CBS
GLYMA_03G250700	617.861	481.352	466.167	1162.76	521.793	1162.76	-1.1543	2.71e-06	9.66e-05	-	3	44637659	44643389	+	1355	protein_coding	hypothetical protein	-
GLYMA_17G234000	48.2704	21.942	24.7766	195.124	31.663	195.124	-2.60595	2.72e-06	9.69e-05	-	17	38950919	38952567	-	1331	protein_coding	hypothetical protein	-
GLYMA_05G234800	967.163	684.316	702.921	1739.26	784.8	1739.26	-1.14623	2.73e-06	9.7e-05	-	5	41172014	41173823	+	1176	protein_coding	hypothetical protein	-
GLYMA_11G230100	135.157	229.019	196.378	45.2332	186.851	45.2332	2.04143	2.77e-06	9.83e-05	-	11	32536250	32541244	+	2445	protein_coding	hypothetical protein	PI-PLC-X
GLYMA_11G016400	57.0468	97.3676	100.942	8.86925	85.1187	8.86925	3.25853	2.77e-06	9.83e-05	-	11	1156210	1156592	-	282	protein_coding	hypothetical protein	-
GLYMA_06G053000	144.811	212.563	244.095	50.5547	200.49	50.5547	1.98595	2.77e-06	9.83e-05	-	6	4010692	4013662	+	1408	protein_coding	hypothetical protein	-
GLYMA_16G093400	524.831	876.308	749.722	274.947	716.953	274.947	1.38024	2.79e-06	9.86e-05	-	16	14981642	14985894	+	2876	protein_coding	hypothetical protein	-
GLYMA_U033000	69.3338	52.1122	112.871	328.162	78.1057	328.162	-2.05979	2.81e-06	9.94e-05	-	KZ847143	29531	31846	+	2316	protein_coding	hypothetical protein	-
GLYMA_08G343900	305.42	320.902	315.672	708.653	313.998	708.653	-1.17501	2.82e-06	9.96e-05	-	8	45900847	45903344	+	1148	protein_coding	hypothetical protein	-
GLYMA_09G234300	948.732	728.2	764.404	1697.57	813.779	1697.57	-1.05909	2.82e-06	9.96e-05	-	9	45670939	45673363	-	1582	protein_coding	Adenylate kinase 2, chloroplastic [Source:Projected from Arabidopsis thaliana (AT5G47840) UniProtKB/Swiss-Prot;Acc:Q9FIJ7]	ADK
GLYMA_06G161100	217.656	194.735	149.577	518.851	187.323	518.851	-1.47051	2.89e-06	0.000101822	-	6	13312713	13322129	-	6941	protein_coding	hypothetical protein	RVT_1
GLYMA_07G254600	131.646	74.0542	44.9649	393.795	83.5552	393.795	-2.2319	2.91e-06	0.000102436	-	7	43138637	43140466	+	1830	protein_coding	hypothetical protein	UDPGT
GLYMA_19G178100	43.0045	31.5416	11.9295	204.88	28.8252	204.88	-2.83151	2.96e-06	0.000104058	-	19	43724429	43726244	+	1668	protein_coding	hypothetical protein	-
GLYMA_12G201100	511.666	774.826	565.274	242.131	617.255	242.131	1.34674	2.98e-06	0.000104829	-	12	36186680	36200198	-	4746	protein_coding	hypothetical protein	-
GLYMA_19G211800	432.678	352.443	420.285	893.134	401.802	893.134	-1.1494	3.04e-06	0.000106505	-	19	46563436	46565512	+	1122	protein_coding	hypothetical protein	-
GLYMA_18G249800	322.095	190.621	277.131	720.183	263.282	720.183	-1.4452	3.04e-06	0.000106505	-	18	53635011	53645184	+	2646	protein_coding	hypothetical protein	Peptidase_S8
GLYMA_08G293100	590.654	1035.39	871.769	318.406	832.604	318.406	1.38446	3.05e-06	0.000106729	-	8	40795741	40800913	-	2590	protein_coding	hypothetical protein	PAH
GLYMA_16G156200	110.583	116.567	88.0946	17.7385	105.081	17.7385	2.56386	3.1e-06	0.00010843	-	16	31639483	31643634	+	3455	protein_coding	hypothetical protein	Pkinase
GLYMA_14G024400	89.5196	123.424	130.307	20.3993	114.417	20.3993	2.48529	3.13e-06	0.000109177	-	14	1746860	1749862	+	1847	protein_coding	hypothetical protein	TIR
GLYMA_02G036000	1471.81	969.561	1139.72	2596.92	1193.7	2596.92	-1.11958	3.13e-06	0.000109177	-	2	3323224	3325261	+	2038	protein_coding	hypothetical protein	ubiquitin
GLYMA_09G018500	1525.34	2107.8	1868.34	886.925	1833.83	886.925	1.04688	3.19e-06	0.00011093	-	9	1452953	1456474	-	2291	protein_coding	hypothetical protein	-
GLYMA_09G104000	33.3504	9.59962	18.353	165.855	20.4344	165.855	-2.98875	3.19e-06	0.00011093	-	9	19352871	19378432	-	6265	protein_coding	hypothetical protein	S1
GLYMA_08G125600	139.545	242.733	140.401	38.1378	174.226	38.1378	2.18396	3.19e-06	0.00011093	-	8	9665162	9668258	+	1664	protein_coding	hypothetical protein	UDPGT
GLYMA_13G357900	809.187	644.546	786.428	1535.27	746.72	1535.27	-1.0376	3.19e-06	0.00011093	-	13	44568422	44569965	-	1221	protein_coding	hypothetical protein	-
GLYMA_04G193900	83.3761	171.422	169.766	0	141.521	0	9.75627	3.21e-06	0.000111225	-	4	46559326	46560586	-	1261	protein_coding	hypothetical protein	-
GLYMA_11G061100	616.983	928.42	987.393	337.918	844.266	337.918	1.31988	3.21e-06	0.000111225	-	11	4581120	4582200	+	527	protein_coding	hypothetical protein	-
GLYMA_13G281700	290.5	447.068	420.285	133.926	385.951	133.926	1.52415	3.21e-06	0.000111229	-	13	38304211	38306896	-	1749	protein_coding	hypothetical protein	-
GLYMA_17G036300	43.8822	87.7679	87.1769	4.43463	72.9423	4.43463	4.03447	3.23e-06	0.000111588	-	17	2663385	2664439	-	1055	protein_coding	hypothetical protein	-
GLYMA_06G073600	1916.77	1402.92	1505.87	3257.68	1608.52	3257.68	-1.017	3.27e-06	0.00011292	-	6	5664129	5669127	+	1285	protein_coding	hypothetical protein	-
GLYMA_14G176600	407.226	335.987	373.484	830.162	372.232	830.162	-1.1546	3.27e-06	0.000112925	-	14	43565478	43570243	+	1932	protein_coding	hypothetical protein	-
GLYMA_16G166000	47.3927	15.0851	28.4472	200.445	30.3084	200.445	-2.69929	3.28e-06	0.000113078	-	16	32514767	32517367	-	1356	protein_coding	hypothetical protein	-
GLYMA_06G120600	694.216	939.391	967.205	378.717	866.937	378.717	1.1937	3.29e-06	0.000113387	-	6	9821042	9824933	+	2527	protein_coding	hypothetical protein	F-box
GLYMA_11G123300	488.847	857.109	1262.69	73.6148	869.548	73.6148	3.56217	3.43e-06	0.000117945	-	11	9389727	9390629	-	903	protein_coding	hypothetical protein	-
GLYMA_17G084700	149.199	205.706	173.436	46.1201	176.114	46.1201	1.92879	3.43e-06	0.000117978	-	17	6533285	6537920	-	3296	protein_coding	hypothetical protein	ZZ
GLYMA_18G143600	208.879	264.675	289.978	80.7102	254.511	80.7102	1.65573	3.44e-06	0.000118135	-	18	22953580	22962084	-	3046	protein_coding	hypothetical protein	-
GLYMA_08G014200	203.613	234.505	250.519	568.519	229.546	568.519	-1.30939	3.47e-06	0.000118926	-	8	1100912	1103362	-	1869	protein_coding	hypothetical protein	Tubulin
GLYMA_19G153200	39.4939	53.4836	22.0236	209.314	38.3337	209.314	-2.46727	3.47e-06	0.000118996	-	19	41356767	41361130	+	2012	protein_coding	hypothetical protein	GTP_EFTU
GLYMA_18G089400	157.098	85.0252	124.801	411.533	122.308	411.533	-1.74021	3.48e-06	0.000119045	-	18	8862974	8865819	-	1695	protein_coding	hypothetical protein	Tubulin
GLYMA_11G003700	310.686	241.362	224.825	653.664	258.957	653.664	-1.33359	3.49e-06	0.000119238	-	11	274132	276266	-	1205	protein_coding	hypothetical protein	-
GLYMA_13G207800	315.952	371.642	546.003	136.586	411.199	136.586	1.59102	3.55e-06	0.000121245	-	13	32131885	32138180	-	1132	protein_coding	hypothetical protein	-
GLYMA_09G008100	616.983	831.053	693.745	313.085	713.927	313.085	1.18687	3.65e-06	0.000124605	-	9	627003	628755	-	1308	protein_coding	hypothetical protein	-
GLYMA_04G249900	334.382	397.698	424.873	149.003	385.651	149.003	1.37112	3.67e-06	0.000125069	-	4	51639250	51641878	-	1558	protein_coding	hypothetical protein	-
GLYMA_03G218700	74.5997	37.0271	35.7884	247.452	49.1384	247.452	-2.32014	3.74e-06	0.00012737	-	3	42230747	42238940	-	3044	protein_coding	hypothetical protein	Glyco_hydro_3_C
GLYMA_02G307700	749.507	510.151	632.262	1404	630.64	1404	-1.15159	3.78e-06	0.00012861	-	2	48186815	48189095	+	2281	protein_coding	hypothetical protein	-
GLYMA_04G231400	256.272	418.269	380.826	116.187	351.789	116.187	1.59493	3.8e-06	0.000129081	-	4	49995354	49997210	+	1755	protein_coding	hypothetical protein	Homeobox
GLYMA_20G129400	66.7009	38.3985	23.8589	241.244	42.9861	241.244	-2.48203	3.92e-06	0.000133065	-	20	37061238	37064473	+	2066	protein_coding	hypothetical protein	2-Hacid_dh_C
GLYMA_11G154900	23151.3	31086.3	34296.3	14713.2	29511.3	14713.2	1.00413	3.93e-06	0.000133324	PRP3	11	12643089	12645488	+	2400	protein_coding	hypothetical protein	-
GLYMA_16G089000	3698.39	11995.4	8380.91	506.434	8024.9	506.434	3.98598	3.94e-06	0.000133569	-	16	11392112	11400072	+	2309	protein_coding	hypothetical protein	-
GLYMA_06G085600	234.331	314.045	280.801	93.1271	276.392	93.1271	1.5663	3.95e-06	0.000133569	-	6	6557546	6561601	+	1722	protein_coding	hypothetical protein	-
GLYMA_08G230400	399.328	261.932	345.955	828.388	335.738	828.388	-1.29795	3.95e-06	0.000133569	-	8	18847360	18848525	+	782	protein_coding	hypothetical protein	-
GLYMA_13G306900	3.51057	0	2.75296	72.7279	2.08784	72.7279	-5.00474	3.96e-06	0.000133873	-	13	40290724	40292997	-	1423	protein_coding	hypothetical protein	-
GLYMA_05G201500	401.961	304.445	341.367	806.215	349.257	806.215	-1.20353	3.99e-06	0.000134578	-	5	38511889	38517309	-	2196	protein_coding	hypothetical protein	-
GLYMA_05G199200	845.17	699.401	910.311	1672.74	818.294	1672.74	-1.02942	4.03e-06	0.000135763	-	5	38319066	38322723	-	2052	protein_coding	hypothetical protein	-
GLYMA_20G118700	99.1737	127.538	125.718	23.0601	117.477	23.0601	2.34634	4.03e-06	0.000135806	-	20	36148596	36152891	-	2001	protein_coding	hypothetical protein	Pkinase
GLYMA_02G239600	523.075	425.126	440.473	998.678	462.891	998.678	-1.10736	4.04e-06	0.000135912	-	2	42813400	42824492	-	4010	protein_coding	hypothetical protein	Auxin_resp
GLYMA_17G010800	337.015	314.045	300.072	712.201	317.044	712.201	-1.16718	4.05e-06	0.000136219	-	17	875434	883076	+	2421	protein_coding	hypothetical protein	-
GLYMA_17G143200	1144.45	870.823	871.769	1989.37	962.346	1989.37	-1.04637	4.12e-06	0.00013837	-	17	11635263	11637805	-	1057	protein_coding	hypothetical protein	-
GLYMA_04G063000	1132.16	807.739	925.911	1996.47	955.27	1996.47	-1.0615	4.14e-06	0.000138951	-	4	5240945	5241732	+	599	protein_coding	hypothetical protein	-
GLYMA_01G186200	107.072	456.668	177.107	2.66078	246.949	2.66078	6.53456	4.31e-06	0.000144565	-	1	52160350	52170808	-	1989	protein_coding	hypothetical protein	FHA
GLYMA_12G170100	820.596	1142.35	972.711	447.01	978.554	447.01	1.12843	4.32e-06	0.000144582	-	12	32492960	32500449	-	4141	protein_coding	hypothetical protein	-
GLYMA_05G020900	286.989	219.42	250.519	617.3	252.309	617.3	-1.2868	4.33e-06	0.000144753	-	5	1852829	1856434	+	1867	protein_coding	hypothetical protein	RRM_1
GLYMA_10G261400	157.098	108.339	122.965	391.134	129.467	391.134	-1.58879	4.35e-06	0.000145205	-	10	48650467	48653656	-	2076	protein_coding	hypothetical protein	2-Hacid_dh_C
GLYMA_19G128300	96.5407	58.9691	78.0004	287.364	77.8367	287.364	-1.87384	4.37e-06	0.000145986	-	19	38745542	38747392	-	675	protein_coding	hypothetical protein	-
GLYMA_13G160400	14355.6	8650.63	9620.66	23882.2	10875.6	23882.2	-1.13463	4.45e-06	0.000148264	-	13	27606020	27608359	-	2340	protein_coding	hypothetical protein	-
GLYMA_15G267700	107.95	182.393	115.624	26.6078	135.322	26.6078	2.33862	4.48e-06	0.00014921	-	15	50399012	50406016	-	3234	protein_coding	hypothetical protein	-
GLYMA_13G072800	317.707	474.495	351.461	136.586	381.221	136.586	1.47654	4.48e-06	0.000149251	-	13	17431031	17434029	-	2999	protein_coding	hypothetical protein	-
GLYMA_02G136300	611.717	799.511	969.04	1792.48	793.423	1792.48	-1.17611	4.51e-06	0.000149987	-	2	14113718	14116112	-	1730	protein_coding	hypothetical protein	2OG-FeII_Oxy
GLYMA_19G202200	275.58	630.832	518.473	140.134	474.962	140.134	1.75764	4.52e-06	0.000150075	-	19	45905991	45914897	-	2695	protein_coding	hypothetical protein	ABC2_membrane
GLYMA_01G042100	51.7809	80.9111	98.1888	7.0954	76.9603	7.0954	3.43724	4.52e-06	0.000150075	-	1	4603561	4610141	+	2706	protein_coding	hypothetical protein	-
GLYMA_11G118100	638.924	785.797	915.817	339.692	780.179	339.692	1.1993	4.55e-06	0.00015074	-	11	8968731	8973127	-	2576	protein_coding	hypothetical protein	-
GLYMA_12G174900	793.389	924.306	1113.11	427.498	943.602	427.498	1.14233	4.58e-06	0.000151766	-	12	33225421	33230694	-	1118	protein_coding	hypothetical protein	-
GLYMA_07G007000	1943.1	1545.54	1482.93	818.632	1657.19	818.632	1.01807	4.62e-06	0.000152659	LOX1.4	7	509819	514700	+	3136	protein_coding	hypothetical protein	Lipoxygenase
GLYMA_06G005100	127.258	146.737	181.695	36.3639	151.897	36.3639	2.06295	4.64e-06	0.000153383	-	6	431771	432624	-	854	protein_coding	hypothetical protein	Pro_isomerase
GLYMA_06G024100	1688.59	1069.67	1415.02	3014.66	1391.09	3014.66	-1.11398	4.69e-06	0.000154605	-	6	1806834	1810627	+	1901	protein_coding	hypothetical protein	Tubulin
GLYMA_02G235100	354.568	382.613	372.567	149.003	369.916	149.003	1.31104	4.69e-06	0.000154605	-	2	42255452	42257724	-	2273	protein_coding	hypothetical protein	Pkinase
GLYMA_12G091300	506.4	606.147	559.768	246.565	557.438	246.565	1.1752	4.69e-06	0.000154605	-	12	7466361	7470521	+	1252	protein_coding	hypothetical protein	-
GLYMA_05G079700	2778.62	3003.31	1819.7	1119.3	2533.88	1119.3	1.17811	4.74e-06	0.000155954	-	5	11307078	11309449	-	1031	protein_coding	hypothetical protein	-
GLYMA_08G009900	28.0846	178.279	102.777	6.20848	103.047	6.20848	4.04366	4.77e-06	0.000156495	-	8	773999	776526	+	1301	protein_coding	hypothetical protein	-
GLYMA_09G075500	453.742	644.546	515.72	219.07	538.003	219.07	1.29309	4.86e-06	0.000159447	-	9	8234794	8241097	+	6094	protein_coding	hypothetical protein	NB-ARC
GLYMA_02G233300	324.728	198.849	228.495	676.724	250.691	676.724	-1.42733	4.87e-06	0.000159522	-	2	42088692	42090406	+	925	protein_coding	hypothetical protein	-
GLYMA_19G101500	496.746	453.925	587.297	216.41	512.656	216.41	1.24608	4.88e-06	0.000159635	-	19	34874850	34875200	-	351	protein_coding	hypothetical protein	-
GLYMA_03G150600	57.9244	30.1702	21.106	216.41	36.4002	216.41	-2.56182	4.89e-06	0.000159847	-	3	36567084	36571305	+	1831	protein_coding	hypothetical protein	GTP_EFTU
GLYMA_20G128600	459.007	580.091	655.203	232.374	564.767	232.374	1.28058	4.95e-06	0.000161623	-	20	37015598	37017590	+	1454	protein_coding	hypothetical protein	ADH_N
GLYMA_04G231500	381.775	325.016	357.884	781.381	354.892	781.381	-1.13634	4.97e-06	0.000162327	-	4	50002491	50005294	-	827	protein_coding	hypothetical protein	ubiquitin
GLYMA_08G137600	884.664	1439.94	1612.31	522.399	1312.31	522.399	1.32818	5.11e-06	0.000166704	-	8	10551821	10553620	-	1800	protein_coding	hypothetical protein	AP2
GLYMA_15G069200	222.921	250.961	251.437	81.5971	241.773	81.5971	1.566	5.12e-06	0.000166704	-	15	5267833	5275473	-	3162	protein_coding	hypothetical protein	-
GLYMA_05G102100	2484.61	1320.63	1774.74	4431.08	1859.99	4431.08	-1.251	5.19e-06	0.000168971	-	5	27106100	27107900	-	1135	protein_coding	hypothetical protein	-
GLYMA_01G007800	14.0423	21.942	16.5177	126.83	17.5007	126.83	-2.87529	5.23e-06	0.000170023	-	1	763291	771911	+	2938	protein_coding	hypothetical protein	DNA_methylase
GLYMA_03G036600	333.504	416.898	437.72	154.325	396.041	154.325	1.35845	5.24e-06	0.000170062	-	3	4432910	4435002	-	2093	protein_coding	hypothetical protein	-
GLYMA_19G007800	1343.67	1808.84	1688.48	792.911	1613.66	792.911	1.02409	5.25e-06	0.000170125	-	19	784152	789994	-	1690	protein_coding	hypothetical protein	-
GLYMA_15G146800	214.145	135.766	178.024	496.678	175.978	496.678	-1.48974	5.28e-06	0.00017118	-	15	12076031	12079129	-	2153	protein_coding	hypothetical protein	-
GLYMA_05G221500	27.2069	26.0561	44.0473	176.498	32.4368	176.498	-2.43463	5.32e-06	0.000172103	-	5	40096703	40105939	+	4272	protein_coding	hypothetical protein	DDT
GLYMA_17G230500	572.223	804.997	787.345	309.537	721.522	309.537	1.21931	5.32e-06	0.000172103	-	17	38559031	38560317	+	578	protein_coding	hypothetical protein	-
GLYMA_09G026800	252.761	135.766	228.495	608.431	205.674	608.431	-1.55643	5.33e-06	0.000172212	-	9	2185296	2189799	+	2064	protein_coding	hypothetical protein	-
GLYMA_18G024000	91.2749	200.221	137.648	26.6078	143.048	26.6078	2.41862	5.36e-06	0.000172965	-	18	1769162	1773878	-	2032	protein_coding	hypothetical protein	-
GLYMA_19G095300	288.745	515.637	371.649	130.378	392.01	130.378	1.58356	5.36e-06	0.000172965	-	19	33696059	33697935	+	1877	protein_coding	hypothetical protein	TCP
GLYMA_09G061900	430.045	529.35	458.826	199.558	472.74	199.558	1.24192	5.41e-06	0.000174015	-	9	5864993	5867139	+	1572	protein_coding	hypothetical protein	WRKY
GLYMA_13G183200	51.7809	45.2553	51.3885	204.88	49.4749	204.88	-2.04559	5.41e-06	0.000174015	-	13	29641248	29643134	+	1829	protein_coding	hypothetical protein	-
GLYMA_03G187700	345.791	431.983	416.614	158.76	398.129	158.76	1.32454	5.43e-06	0.000174725	-	3	39882427	39884819	+	2393	protein_coding	hypothetical protein	UDPGT
GLYMA_11G060200	306.297	356.557	295.484	119.735	319.446	119.735	1.41318	5.44e-06	0.000174836	-	11	4545030	4548660	+	2847	protein_coding	hypothetical protein	p450
GLYMA_13G250400	128.136	56.2263	49.5532	361.865	77.9718	361.865	-2.20456	5.51e-06	0.000176696	-	13	35790067	35794185	-	2309	protein_coding	hypothetical protein	-
GLYMA_18G230500	45.6374	137.137	83.5063	7.98233	88.7604	7.98233	3.46435	5.53e-06	0.000177331	-	18	51926771	51931690	+	902	protein_coding	hypothetical protein	-
GLYMA_08G176900	175.529	149.48	146.824	423.063	157.278	423.063	-1.42547	5.56e-06	0.000177918	-	8	14182406	14184675	+	2270	protein_coding	hypothetical protein	-
GLYMA_02G241200	1258.54	780.312	1438.88	2791.15	1159.24	2791.15	-1.26548	5.62e-06	0.000179507	-	2	42962596	42968168	+	3173	protein_coding	hypothetical protein	-
GLYMA_02G081400	348.424	537.579	358.802	148.116	414.935	148.116	1.48163	5.63e-06	0.000179806	-	2	7034724	7037157	-	2434	protein_coding	hypothetical protein	-
GLYMA_13G111500	654.722	772.084	493.697	258.982	640.167	258.982	1.30316	5.66e-06	0.000180263	-	13	22502847	22508352	+	3021	protein_coding	hypothetical protein	-
GLYMA_17G170600	243.985	442.954	317.508	105.544	334.815	105.544	1.66044	5.66e-06	0.000180263	-	17	16068398	16075074	+	5134	protein_coding	hypothetical protein	-
GLYMA_13G269900	680.173	373.014	429.461	1286.93	494.216	1286.93	-1.37717	5.71e-06	0.000181742	-	13	37192682	37196249	+	2593	protein_coding	hypothetical protein	-
GLYMA_07G202500	15.7976	6.85687	3.67061	112.639	8.77502	112.639	-3.66045	5.76e-06	0.000183192	-	7	37177013	37177959	-	947	protein_coding	hypothetical protein	Histone
GLYMA_13G079800	213.267	238.619	272.543	79.8233	241.476	79.8233	1.59702	5.84e-06	0.000185524	-	13	18621628	18623696	-	768	protein_coding	hypothetical protein	-
GLYMA_09G163900	1398.96	994.246	666.215	368.961	1019.81	368.961	1.4671	5.84e-06	0.000185524	-	9	38821800	38822829	+	1030	protein_coding	hypothetical protein	-
GLYMA_09G052100	418.636	381.242	357.884	831.049	385.921	831.049	-1.10614	5.92e-06	0.000187874	-	9	4536612	4538089	+	1478	protein_coding	hypothetical protein	-
GLYMA_02G142600	154.465	161.822	169.766	44.3463	162.018	44.3463	1.86919	5.95e-06	0.000188353	-	2	14709703	14711363	+	1224	protein_coding	hypothetical protein	-
GLYMA_02G291100	859.213	573.234	604.733	1531.72	679.06	1531.72	-1.17124	5.96e-06	0.000188641	-	2	47055643	47057682	-	1036	protein_coding	hypothetical protein	Ribonuc_L-PSP
GLYMA_13G112200	566.08	713.114	691.91	296.233	657.035	296.233	1.14778	5.97e-06	0.000188808	-	13	22556147	22557556	-	1249	protein_coding	hypothetical protein	-
GLYMA_09G130400	96.5407	85.0252	128.471	17.7385	103.346	17.7385	2.54671	5.98e-06	0.000188808	-	9	32504629	32508188	-	1741	protein_coding	hypothetical protein	HMA
GLYMA_U040600	59.6797	68.5687	77.0828	6.20848	68.4437	6.20848	3.46223	5.99e-06	0.000189001	-	KZ847430	3780	6730	+	2058	protein_coding	hypothetical protein	-
GLYMA_08G316700	238.719	396.327	349.625	108.205	328.224	108.205	1.59719	6.01e-06	0.000189529	-	8	43649737	43651730	-	1034	protein_coding	hypothetical protein	SUI1
GLYMA_18G151800	463.396	345.586	490.944	986.261	433.309	986.261	-1.18257	6.06e-06	0.000190943	-	18	28658911	28661668	-	1076	protein_coding	hypothetical protein	-
GLYMA_13G331300	451.986	614.376	510.214	219.957	525.525	219.957	1.25368	6.08e-06	0.000191456	-	13	42580004	42583553	-	3550	protein_coding	hypothetical protein	-
GLYMA_09G103400	1427.93	1080.64	1049.79	2416.87	1186.12	2416.87	-1.02586	6.13e-06	0.000192492	-	9	19118997	19121838	-	1122	protein_coding	hypothetical protein	-
GLYMA_13G180900	409.859	591.062	417.532	182.707	472.818	182.707	1.36788	6.13e-06	0.000192492	-	13	29408246	29412677	-	2498	protein_coding	hypothetical protein	-
GLYMA_10G217300	270.314	270.161	288.143	101.109	276.206	101.109	1.45029	6.23e-06	0.000195512	-	10	44899066	44906371	+	2537	protein_coding	hypothetical protein	ABC2_membrane
GLYMA_09G019800	1090.91	1545.54	1573.77	648.342	1403.41	648.342	1.11323	6.27e-06	0.000196418	-	9	1540660	1547761	+	1263	protein_coding	hypothetical protein	-
GLYMA_09G070500	272.947	436.097	353.296	123.283	354.113	123.283	1.51814	6.27e-06	0.000196418	-	9	7192734	7197665	+	1439	protein_coding	hypothetical protein	Str_synth
GLYMA_10G064500	367.732	503.294	429.461	172.95	433.496	172.95	1.32265	6.36e-06	0.000199172	-	10	6140338	6144179	+	2143	protein_coding	hypothetical protein	-
GLYMA_18G066500	506.4	404.555	525.815	1032.38	478.923	1032.38	-1.10493	6.37e-06	0.000199198	-	18	6122806	6126341	-	2096	protein_coding	hypothetical protein	-
GLYMA_07G052100	32.4728	111.081	89.9299	1.77385	77.828	1.77385	5.44696	6.4e-06	0.000199899	-	7	4527446	4528923	+	1191	protein_coding	hypothetical protein	HALZ
GLYMA_10G111100	256.272	239.99	365.225	94.0141	287.163	94.0141	1.61367	6.57e-06	0.000205058	-	10	26040783	26043704	+	1796	protein_coding	hypothetical protein	-
GLYMA_13G327000	1545.53	2453.39	1626.08	828.388	1875	828.388	1.17696	6.58e-06	0.000205179	-	13	42188111	42195363	-	3966	protein_coding	hypothetical protein	-
GLYMA_03G103600	1340.16	1031.27	1018.59	2267.87	1130.01	2267.87	-1.00391	6.58e-06	0.000205179	-	3	29762718	29766420	-	831	protein_coding	hypothetical protein	-
GLYMA_07G256200	101.807	65.826	72.4945	285.59	80.0424	285.59	-1.82712	6.6e-06	0.000205541	-	7	43228132	43232417	+	1519	protein_coding	hypothetical protein	-
GLYMA_05G014200	246.618	135.766	144.989	544.572	175.791	544.572	-1.62487	6.61e-06	0.000205541	-	5	1334985	1337743	-	1107	protein_coding	hypothetical protein	-
GLYMA_20G207500	753.895	569.12	638.686	1357	653.9	1357	-1.05095	6.63e-06	0.000206106	-	20	44429860	44431251	+	944	protein_coding	hypothetical protein	-
GLYMA_03G260900	1112.85	826.939	842.404	1911.32	927.398	1911.32	-1.04182	6.66e-06	0.000206598	-	3	45461728	45463190	+	840	protein_coding	hypothetical protein	-
GLYMA_11G003600	159.731	185.135	208.307	478.053	184.391	478.053	-1.37493	6.66e-06	0.000206598	-	11	268784	270800	+	1147	protein_coding	hypothetical protein	-
GLYMA_02G107100	721.423	448.439	593.721	1355.22	587.861	1355.22	-1.20142	6.67e-06	0.000206752	-	2	10207938	10209946	-	746	protein_coding	hypothetical protein	-
GLYMA_17G125700	2324.88	1597.65	1716.93	3854.58	1879.82	3854.58	-1.03495	6.71e-06	0.000207822	-	17	10024961	10027395	+	1332	protein_coding	hypothetical protein	RRM_1
GLYMA_19G043000	44.7598	31.5416	23.8589	178.272	33.3868	178.272	-2.41223	6.76e-06	0.000209085	-	19	6272211	6276348	+	2382	protein_coding	hypothetical protein	-
GLYMA_13G338700	355.445	229.019	233.084	713.975	272.516	713.975	-1.38546	6.82e-06	0.000210766	-	13	43115470	43119709	-	2827	protein_coding	hypothetical protein	-
GLYMA_01G026100	689.828	533.464	568.944	1244.36	597.412	1244.36	-1.0565	6.93e-06	0.000213989	-	1	2741832	2744918	+	3087	protein_coding	hypothetical protein	-
GLYMA_11G097500	417.758	639.06	688.239	222.618	581.686	222.618	1.38425	6.94e-06	0.000213989	-	11	7442923	7447485	+	1763	protein_coding	hypothetical protein	-
GLYMA_05G152000	3540.41	2231.23	2572.18	5881.2	2781.27	5881.2	-1.07954	6.94e-06	0.000213989	-	5	34548644	34551920	-	2388	protein_coding	hypothetical protein	-
GLYMA_11G078000	151.832	200.221	245.013	54.9894	199.022	54.9894	1.85514	7.08e-06	0.000217704	-	11	5869398	5874647	+	2007	protein_coding	hypothetical protein	-
GLYMA_05G002200	380.897	333.244	393.673	149.003	369.271	149.003	1.31139	7.08e-06	0.000217704	-	5	170548	171363	+	816	protein_coding	hypothetical protein	-
GLYMA_19G255600	616.983	501.923	573.532	252.774	564.146	252.774	1.16021	7.09e-06	0.000217766	-	19	50004764	50008532	+	2023	protein_coding	hypothetical protein	-
GLYMA_08G154900	1409.49	1002.47	1125.96	2395.58	1179.31	2395.58	-1.02082	7.16e-06	0.000219708	-	8	11953876	11957663	+	2919	protein_coding	hypothetical protein	Mito_carr
GLYMA_17G108200	200.103	183.764	234.001	515.303	205.956	515.303	-1.31988	7.17e-06	0.000219935	-	17	8481448	8485051	+	2167	protein_coding	hypothetical protein	-
GLYMA_15G145400	709.136	733.685	807.534	363.639	750.118	363.639	1.04487	7.23e-06	0.000221544	-	15	11976279	11979852	+	1327	protein_coding	hypothetical protein	-
GLYMA_06G291300	46.5151	137.137	61.4827	6.20848	81.7117	6.20848	3.70534	7.26e-06	0.000222177	-	6	48016841	48019943	+	1278	protein_coding	hypothetical protein	-
GLYMA_05G079100	286.989	279.76	328.519	673.176	298.423	673.176	-1.17202	7.32e-06	0.00022389	-	5	10836253	10840901	+	1896	protein_coding	hypothetical protein	-
GLYMA_15G187400	241.352	319.53	263.366	95.7879	274.749	95.7879	1.51653	7.33e-06	0.00022409	-	15	19503493	19511425	+	2028	protein_coding	hypothetical protein	Pkinase
GLYMA_04G024300	538.873	619.861	592.803	268.738	583.846	268.738	1.1182	7.45e-06	0.000227254	-	4	1940542	1944042	+	1381	protein_coding	hypothetical protein	ER_lumen_recept
GLYMA_16G127700	398.45	304.445	307.413	125.943	336.769	125.943	1.42114	7.46e-06	0.000227565	-	16	27974774	27975479	-	706	protein_coding	hypothetical protein	DnaJ
GLYMA_08G090400	173.773	87.7679	79.8357	428.385	113.792	428.385	-1.90518	7.58e-06	0.000230864	-	8	6808053	6809659	-	1607	protein_coding	hypothetical protein	-
GLYMA_04G190100	1097.93	729.571	964.452	1982.28	930.652	1982.28	-1.08838	7.6e-06	0.000231424	-	4	46083382	46086444	+	1644	protein_coding	hypothetical protein	RRM_1
GLYMA_05G152500	57.9244	123.424	133.977	0.886925	105.108	0.886925	6.88482	7.61e-06	0.000231424	-	5	34635771	34640829	+	1549	protein_coding	hypothetical protein	-
novel.394	55.2915	38.3985	59.6474	214.636	51.1125	214.636	-2.05838	7.64e-06	0.000232059	-	19	13583056	13584028	+	858	-	- && P0C2F6.1 RecName: Full=Putative ribonuclease H protein At1g65750 && PF13456:Reverse transcriptase-like	-
GLYMA_08G263100	59.6797	43.884	29.3649	211.088	44.3095	211.088	-2.25021	7.67e-06	0.000232813	-	8	28322189	28334122	+	3773	protein_coding	hypothetical protein	-
GLYMA_13G304500	1203.25	1549.65	1046.12	585.371	1266.34	585.371	1.11144	7.74e-06	0.000234729	-	13	40139731	40145370	-	1871	protein_coding	hypothetical protein	-
GLYMA_18G190000	40.3716	123.424	186.283	0.886925	116.693	0.886925	7.03822	7.77e-06	0.000235566	-	18	45887478	45888991	-	699	protein_coding	hypothetical protein	-
GLYMA_18G035900	69.3338	133.023	113.789	16.8516	105.382	16.8516	2.63824	7.85e-06	0.000237552	-	18	2789514	2794658	-	4440	protein_coding	hypothetical protein	-
GLYMA_08G238300	356.323	253.704	245.931	706.879	285.319	706.879	-1.30581	7.86e-06	0.000237912	-	8	20341285	20342680	+	922	protein_coding	hypothetical protein	-
GLYMA_09G190500	264.171	407.298	356.967	121.509	342.812	121.509	1.4928	7.91e-06	0.000239098	-	9	41492391	41500159	+	4410	protein_coding	hypothetical protein	Kinesin
GLYMA_05G203300	120.237	106.967	180.777	421.289	135.994	421.289	-1.62521	7.99e-06	0.000241264	-	5	38693177	38696970	-	1358	protein_coding	hypothetical protein	adh_short
GLYMA_15G063000	876.766	832.424	662.545	1605.33	790.578	1605.33	-1.0225	8e-06	0.00024144	-	15	4825805	4829074	-	1026	protein_coding	hypothetical protein	HLH
GLYMA_10G214400	123.748	187.878	157.836	39.0247	156.487	39.0247	1.99856	8.02e-06	0.000241691	-	10	44651089	44654397	-	808	protein_coding	hypothetical protein	-
GLYMA_10G278400	420.391	586.948	528.567	212.862	511.969	212.862	1.26362	8.02e-06	0.000241691	-	10	50035751	50037982	+	1802	protein_coding	hypothetical protein	-
GLYMA_09G127000	159.731	142.623	164.26	409.759	155.538	409.759	-1.3945	8.1e-06	0.000243364	-	9	31286629	31294086	+	4704	protein_coding	hypothetical protein	AAA
GLYMA_08G158500	126.381	146.737	171.601	37.2509	148.24	37.2509	1.9925	8.1e-06	0.000243364	-	8	12280422	12281584	+	1163	protein_coding	hypothetical protein	-
GLYMA_17G084900	71.9667	86.3966	78.9181	10.6431	79.0938	10.6431	2.89089	8.13e-06	0.000244051	-	17	6551300	6552339	-	920	protein_coding	hypothetical protein	-
GLYMA_20G055800	38.6163	24.6847	23.8589	161.42	29.0533	161.42	-2.46426	8.17e-06	0.000244896	-	20	13237228	13243756	+	2366	protein_coding	hypothetical protein	FKBP_C
GLYMA_05G129600	473.927	308.559	332.19	899.342	371.559	899.342	-1.27162	8.21e-06	0.00024595	-	5	32274019	32280372	+	1932	protein_coding	hypothetical protein	ketoacyl-synt
GLYMA_05G135900	1327	1682.68	1775.66	795.572	1595.11	795.572	1.00306	8.22e-06	0.00024595	-	5	32825331	32831654	-	1659	protein_coding	hypothetical protein	-
GLYMA_14G182100	856.58	1095.73	1031.44	484.261	994.583	484.261	1.03699	8.26e-06	0.000247123	-	14	44515709	44527932	-	2748	protein_coding	hypothetical protein	NAD_binding_1
GLYMA_08G266500	1130.4	1663.48	1398.5	659.872	1397.46	659.872	1.081	8.36e-06	0.00024977	-	8	33298788	33302698	-	2972	protein_coding	hypothetical protein	-
GLYMA_18G062000	365.1	230.391	262.448	725.505	285.98	725.505	-1.3383	8.51e-06	0.000253989	-	18	5646502	5649337	+	1868	protein_coding	hypothetical protein	-
GLYMA_08G114400	83.3761	97.3676	67.9062	11.53	82.8833	11.53	2.84112	8.65e-06	0.00025759	-	8	8750828	8756629	-	1898	protein_coding	hypothetical protein	-
GLYMA_17G013900	290.5	268.789	347.79	111.753	302.36	111.753	1.43817	8.72e-06	0.000259555	-	17	1059036	1060513	-	1478	protein_coding	hypothetical protein	-
GLYMA_05G241200	1284.87	862.594	1102.1	2255.45	1083.19	2255.45	-1.05601	8.74e-06	0.000259816	-	5	41615990	41617306	-	1317	protein_coding	hypothetical protein	-
GLYMA_17G128400	71.9667	30.1702	51.3885	238.583	51.1752	238.583	-2.20296	8.78e-06	0.000260748	-	17	10267423	10270869	-	1958	protein_coding	hypothetical protein	-
GLYMA_10G053600	84.2537	104.224	99.1064	16.8516	95.8615	16.8516	2.50543	8.89e-06	0.000263827	-	10	4857629	4865355	-	1404	protein_coding	hypothetical protein	-
GLYMA_06G175100	241.352	250.961	195.46	75.3886	229.258	75.3886	1.60253	8.91e-06	0.000264111	-	6	14817156	14819471	-	2316	protein_coding	hypothetical protein	Pkinase
GLYMA_09G240900	164.997	316.787	292.731	72.7279	258.172	72.7279	1.82378	9.13e-06	0.000270012	-	9	46322386	46323227	+	672	protein_coding	hypothetical protein	-
GLYMA_10G198500	13.1646	16.4565	13.7648	111.753	14.462	111.753	-2.96006	9.17e-06	0.000270986	-	10	42958437	42959619	+	1183	protein_coding	hypothetical protein	Histone
GLYMA_13G309600	39.4939	39.7698	61.4827	205.767	46.9155	205.767	-2.12657	9.27e-06	0.000273763	-	13	40521916	40525060	+	2531	protein_coding	hypothetical protein	-
GLYMA_15G078600	459.007	458.039	355.131	172.95	424.059	172.95	1.29262	9.31e-06	0.00027466	-	15	6035650	6037148	-	1499	protein_coding	hypothetical protein	-
GLYMA_17G255900	711.769	1149.21	1157.16	420.402	1006.05	420.402	1.25757	9.42e-06	0.000277606	-	17	40989014	40991372	-	1749	protein_coding	hypothetical protein	p450
GLYMA_12G130000	453.742	434.726	724.945	199.558	537.804	199.558	1.43226	9.46e-06	0.000278557	-	12	14537935	14543293	-	1407	protein_coding	hypothetical protein	DnaJ
GLYMA_20G248100	240.474	204.335	263.366	566.745	236.058	566.745	-1.25965	9.49e-06	0.000279279	-	20	47747696	47750541	+	1827	protein_coding	Transcription factor bHLH128 [Source:Projected from Arabidopsis thaliana (AT1G05805) UniProtKB/Swiss-Prot;Acc:Q8H102]	HLH
GLYMA_04G254300	187.816	187.878	204.636	472.731	193.443	472.731	-1.28825	9.64e-06	0.000282783	-	4	52099466	52105171	+	2222	protein_coding	hypothetical protein	SHMT
novel.825	79.8655	164.565	139.483	23.947	127.971	23.947	2.41157	9.66e-06	0.000283212	-	9	49326858	49330154	-	3297	-	- && - && -	-
GLYMA_15G039100	596.797	636.318	738.71	305.989	657.275	305.989	1.10337	9.96e-06	0.000291269	-	15	3078440	3081975	-	2181	protein_coding	hypothetical protein	-
GLYMA_02G212100	215.023	363.414	176.189	67.4063	251.542	67.4063	1.8932	9.98e-06	0.000291498	-	2	39761722	39763140	-	1326	protein_coding	hypothetical protein	-
GLYMA_17G052700	481.826	715.857	482.685	224.392	560.123	224.392	1.31603	1e-05	0.000292884	-	17	4011185	4013445	+	1198	protein_coding	hypothetical protein	Glyoxalase
GLYMA_06G227200	744.241	532.093	691.91	1380.06	656.081	1380.06	-1.06977	1.01e-05	0.000294692	-	6	34424166	34428344	+	3561	protein_coding	hypothetical protein	-
GLYMA_11G022300	358.078	680.202	323.013	139.247	453.764	139.247	1.69936	1.01e-05	0.000294692	-	11	1603388	1605193	+	1458	protein_coding	hypothetical protein	-
GLYMA_07G120500	214.145	112.453	128.471	480.713	151.69	480.713	-1.65645	1.02e-05	0.000294692	-	7	13873435	13881464	-	2435	protein_coding	hypothetical protein	-
GLYMA_10G266000	339.648	559.521	473.508	172.063	457.559	172.063	1.40764	1.03e-05	0.000297165	-	10	48960582	48965485	+	1765	protein_coding	hypothetical protein	-
GLYMA_14G056300	5.26586	0	1.8353	72.7279	2.36705	72.7279	-4.8256	1.03e-05	0.000299527	-	14	4486582	4487905	+	1324	protein_coding	hypothetical protein	-
GLYMA_13G089700	428.29	511.523	478.097	207.54	472.636	207.54	1.18565	1.04e-05	0.000300248	-	13	20413235	20420062	-	3873	protein_coding	hypothetical protein	-
GLYMA_17G211000	357.201	425.126	577.203	171.177	453.177	171.177	1.40518	1.05e-05	0.00030241	-	17	34811716	34815367	+	3055	protein_coding	hypothetical protein	-
novel.229	131.646	93.2534	110.118	336.145	111.673	336.145	-1.58316	1.05e-05	0.00030241	-	14	40711159	40717305	-	6147	-	- && - && -	-
GLYMA_01G020900	210.634	355.186	270.707	89.5794	278.843	89.5794	1.6331	1.05e-05	0.000304272	-	1	2104937	2109784	-	1522	protein_coding	hypothetical protein	ADH_N
GLYMA_07G010400	361.589	241.362	284.472	714.862	295.808	714.862	-1.26834	1.06e-05	0.000305357	-	7	783384	789811	-	3325	protein_coding	hypothetical protein	-
GLYMA_15G027500	903.972	1164.3	1199.37	527.72	1089.21	527.72	1.04459	1.06e-05	0.000305357	-	15	2203883	2211965	-	3730	protein_coding	hypothetical protein	-
GLYMA_08G145000	113.216	126.166	104.612	24.8339	114.665	24.8339	2.20435	1.06e-05	0.000305417	-	8	11025299	11026023	+	725	protein_coding	hypothetical protein	-
GLYMA_20G125900	76.355	46.6267	44.9649	232.374	55.9822	232.374	-2.04493	1.08e-05	0.000311759	-	20	36801843	36804427	+	2585	protein_coding	hypothetical protein	-
GLYMA_17G115300	168.507	263.304	252.354	69.1802	228.055	69.1802	1.71749	1.09e-05	0.000312908	-	17	9122203	9127019	-	2142	protein_coding	hypothetical protein	-
GLYMA_04G170100	71.9667	150.851	66.9886	12.417	96.6022	12.417	2.94846	1.09e-05	0.000312908	-	4	42542222	42544189	-	1519	protein_coding	hypothetical protein	Myb_DNA-binding
GLYMA_19G257200	588.899	814.596	714.851	319.293	706.115	319.293	1.14281	1.1e-05	0.000315704	-	19	50119243	50122724	-	3232	protein_coding	hypothetical protein	-
GLYMA_02G307400	430.045	807.739	732.286	243.017	656.69	243.017	1.4318	1.12e-05	0.000320317	-	2	48169699	48172204	-	1150	protein_coding	hypothetical protein	-
GLYMA_02G136000	473.05	554.035	703.839	1262.09	576.975	1262.09	-1.12889	1.13e-05	0.000322045	-	2	14099587	14101529	-	1434	protein_coding	hypothetical protein	2OG-FeII_Oxy
GLYMA_16G028800	509.033	397.698	361.555	941.914	422.762	941.914	-1.15423	1.13e-05	0.000322936	-	16	2762204	2764660	-	1392	protein_coding	hypothetical protein	-
GLYMA_10G200800	733.71	438.84	482.685	1317.08	551.745	1317.08	-1.25225	1.14e-05	0.000324306	-	10	43176609	43181023	+	2710	protein_coding	hypothetical protein	p450
GLYMA_07G270900	74.5997	65.826	61.4827	235.922	67.3028	235.922	-1.80813	1.14e-05	0.000325762	-	7	44343062	44345411	-	1503	protein_coding	hypothetical protein	START
GLYMA_10G298200	659.988	469.01	516.638	1177.84	548.545	1177.84	-1.09974	1.17e-05	0.000333683	-	10	51484362	51486738	-	1349	protein_coding	hypothetical protein	Pro_isomerase
GLYMA_14G079600	429.168	426.497	406.52	184.48	420.728	184.48	1.18918	1.19e-05	0.000338516	-	14	6840886	6844586	-	2732	protein_coding	hypothetical protein	NB-ARC
GLYMA_10G088000	44.7598	146.737	111.954	0.886925	101.15	0.886925	6.82541	1.2e-05	0.00034027	-	10	11454208	11460666	+	2531	protein_coding	hypothetical protein	TFR_dimer
GLYMA_09G161900	200.103	270.161	264.284	82.484	244.849	82.484	1.56715	1.2e-05	0.00034027	-	9	38604374	38612036	-	4719	protein_coding	hypothetical protein	-
GLYMA_06G174900	378.264	478.61	422.12	180.046	426.331	180.046	1.24114	1.21e-05	0.000342338	-	6	14791804	14794854	-	1892	protein_coding	hypothetical protein	-
GLYMA_02G253500	953.998	704.886	813.957	1651.45	824.281	1651.45	-1.00039	1.23e-05	0.000346938	-	2	44074940	44078064	+	2696	protein_coding	hypothetical protein	-
GLYMA_01G010500	103.562	85.0252	56.8944	10.6431	81.8272	10.6431	2.94232	1.23e-05	0.000348135	-	1	1018533	1021955	+	3423	protein_coding	hypothetical protein	NB-ARC
GLYMA_07G039900	487.97	687.058	434.049	212.862	536.359	212.862	1.32959	1.23e-05	0.000348135	-	7	3288274	3294751	-	3371	protein_coding	hypothetical protein	Lipoxygenase
GLYMA_07G055000	729.321	458.039	528.567	1299.35	571.976	1299.35	-1.18066	1.26e-05	0.000354342	-	7	4842360	4843328	-	969	protein_coding	hypothetical protein	AP2
GLYMA_04G135300	156.22	61.7118	68.8239	396.456	95.5854	396.456	-2.04158	1.26e-05	0.000354414	-	4	19936147	19943615	-	1514	protein_coding	hypothetical protein	-
GLYMA_06G162300	667.009	750.142	818.545	360.092	745.232	360.092	1.04909	1.26e-05	0.000354414	-	6	13406793	13414094	+	3511	protein_coding	hypothetical protein	FAD_binding_8
GLYMA_09G031400	170.263	83.6538	127.554	414.194	127.157	414.194	-1.69316	1.28e-05	0.000359076	-	9	2581494	2586811	+	3064	protein_coding	hypothetical protein	-
GLYMA_04G190500	424.779	474.495	446.896	199.558	448.724	199.558	1.16779	1.3e-05	0.000366259	-	4	46131920	46135591	+	1619	protein_coding	hypothetical protein	-
GLYMA_05G176200	68.4562	58.9691	49.5532	220.844	58.9928	220.844	-1.9037	1.32e-05	0.000368946	-	5	36525002	36532499	+	2412	protein_coding	hypothetical protein	-
GLYMA_15G023400	229.065	263.304	273.46	92.2402	255.276	92.2402	1.46766	1.32e-05	0.000368946	-	15	1847973	1849102	-	1130	protein_coding	hypothetical protein	-
GLYMA_09G035300	214.145	213.934	165.177	493.13	197.752	493.13	-1.32051	1.32e-05	0.000368946	-	9	2945168	2947733	+	869	protein_coding	hypothetical protein	-
GLYMA_11G053700	809.187	619.861	985.558	1746.36	804.869	1746.36	-1.11497	1.32e-05	0.000369955	-	11	4029512	4033266	-	1405	protein_coding	hypothetical protein	CBS
GLYMA_04G211300	930.302	523.865	802.028	1752.56	752.065	1752.56	-1.21731	1.33e-05	0.000371875	-	4	48320406	48326233	-	3830	protein_coding	hypothetical protein	-
GLYMA_16G156400	522.198	559.521	543.25	254.547	541.656	254.547	1.08877	1.34e-05	0.00037401	-	16	31658521	31661557	+	3037	protein_coding	hypothetical protein	-
GLYMA_03G256200	645.068	667.859	812.122	334.371	708.35	334.371	1.08371	1.35e-05	0.000376203	-	3	45100056	45104354	+	3039	protein_coding	hypothetical protein	-
GLYMA_19G193200	426.535	222.163	374.402	902.003	341.033	902.003	-1.3972	1.35e-05	0.000377274	-	19	45098812	45101623	-	2549	protein_coding	hypothetical protein	-
GLYMA_20G050800	350.18	248.219	258.778	681.158	285.725	681.158	-1.24976	1.36e-05	0.000379749	-	20	11061105	11067520	+	2502	protein_coding	Superoxide dismutase [Fe] 3, chloroplastic [Source:Projected from Arabidopsis thaliana (AT5G23310) UniProtKB/Swiss-Prot;Acc:Q9FMX0]	-
GLYMA_13G248800	47.3927	80.9111	56.8944	4.43463	61.7327	4.43463	3.79067	1.38e-05	0.000383591	-	13	35677452	35681265	+	3053	protein_coding	hypothetical protein	Pkinase_Tyr
GLYMA_13G112500	1377.9	1012.07	958.946	2285.61	1116.31	2285.61	-1.03278	1.4e-05	0.000387519	-	13	22582855	22585356	+	1443	protein_coding	hypothetical protein	-
GLYMA_07G244300	287.867	270.161	321.178	648.342	293.069	648.342	-1.14343	1.41e-05	0.000391498	-	7	42386941	42393489	+	2965	protein_coding	hypothetical protein	-
GLYMA_18G265700	225.554	303.074	264.284	94.0141	264.304	94.0141	1.48784	1.41e-05	0.000391498	-	18	55026144	55028979	-	1761	protein_coding	hypothetical protein	UDPGT
GLYMA_08G045100	508.155	338.729	389.084	937.48	411.99	937.48	-1.18247	1.42e-05	0.000391974	-	8	3575179	3577135	-	1218	protein_coding	hypothetical protein	-
GLYMA_18G151400	152.71	161.822	158.754	400.003	157.762	400.003	-1.34328	1.43e-05	0.000395586	-	18	28370342	28373637	+	3296	protein_coding	hypothetical protein	-
GLYMA_16G046500	516.932	389.47	455.155	960.54	453.852	960.54	-1.0785	1.44e-05	0.000396095	-	16	4427265	4428578	-	699	protein_coding	hypothetical protein	-
GLYMA_01G063700	170.263	260.561	152.33	53.2155	194.385	53.2155	1.86226	1.46e-05	0.000401275	-	1	9099429	9105345	-	2928	protein_coding	hypothetical protein	SBP
GLYMA_19G260200	718.79	541.693	633.18	1279.83	631.221	1279.83	-1.01718	1.46e-05	0.000401616	-	19	50359293	50360846	+	1373	protein_coding	hypothetical protein	RRM_1
GLYMA_04G144900	100.051	149.48	99.1064	23.947	116.212	23.947	2.27174	1.47e-05	0.000402983	-	4	26498605	26505403	-	4458	protein_coding	hypothetical protein	-
GLYMA_19G214900	24.574	15.0851	8.25887	128.604	15.9727	128.604	-3.00272	1.47e-05	0.000403123	-	19	46791169	46795526	-	1572	protein_coding	hypothetical protein	Myb_DNA-binding
GLYMA_13G076100	49.148	115.195	75.2475	8.86925	79.8636	8.86925	3.16043	1.48e-05	0.000406581	-	13	18013447	18014863	+	1254	protein_coding	hypothetical protein	-
GLYMA_14G071600	107.072	153.594	138.565	31.9293	133.077	31.9293	2.05511	1.49e-05	0.000408535	-	14	6016839	6019954	+	1838	protein_coding	hypothetical protein	-
GLYMA_16G136600	542.383	500.552	263.366	141.908	435.434	141.908	1.61616	1.5e-05	0.000409282	-	16	29363327	29374233	-	7921	protein_coding	hypothetical protein	TIR
GLYMA_08G030900	613.473	426.497	523.979	1118.41	521.316	1118.41	-1.09784	1.5e-05	0.000410249	-	8	2452983	2453902	+	773	protein_coding	hypothetical protein	Ribosomal_L31e
GLYMA_11G082300	7117.69	10635	11979.9	4722.88	9910.88	4722.88	1.06925	1.5e-05	0.000410249	-	11	6185688	6188813	-	1468	protein_coding	hypothetical protein	Rhodanese
GLYMA_18G005200	238.719	396.327	282.637	103.77	305.894	103.77	1.55441	1.51e-05	0.000412455	-	18	404441	405776	+	1160	protein_coding	hypothetical protein	-
GLYMA_08G158600	975.062	1730.67	1282.88	572.067	1329.54	572.067	1.21476	1.52e-05	0.000413823	-	8	12290252	12297255	+	3621	protein_coding	hypothetical protein	-
GLYMA_14G051000	185.183	181.021	162.424	435.48	176.209	435.48	-1.30607	1.53e-05	0.000415671	-	14	3992270	3996654	-	1410	protein_coding	hypothetical protein	Lipase_GDSL
GLYMA_04G087800	155.343	89.1393	101.859	367.187	115.447	367.187	-1.6611	1.53e-05	0.000415956	-	4	7517593	7519983	-	2055	protein_coding	hypothetical protein	-
GLYMA_20G129100	781.102	525.236	641.439	1380.94	649.259	1380.94	-1.08583	1.53e-05	0.000417475	-	20	37041951	37044659	-	1786	protein_coding	hypothetical protein	-
GLYMA_09G041000	227.31	146.737	215.648	517.964	196.565	517.964	-1.39063	1.54e-05	0.00041788	-	9	3405065	3408889	-	3198	protein_coding	hypothetical protein	-
GLYMA_11G250700	144.811	216.677	161.507	48.7809	174.332	48.7809	1.8317	1.55e-05	0.00042034	-	11	34247591	34248436	-	846	protein_coding	hypothetical protein	-
GLYMA_06G176400	125.503	76.7969	92.6828	316.632	98.3276	316.632	-1.67846	1.57e-05	0.000424352	-	6	14922399	14926131	+	3733	protein_coding	hypothetical protein	-
GLYMA_10G176100	50.9033	63.0832	55.9768	209.314	56.6544	209.314	-1.89116	1.58e-05	0.000426843	-	10	40987104	40990514	+	3162	protein_coding	hypothetical protein	-
GLYMA_01G241000	492.358	559.521	734.122	253.661	595.333	253.661	1.23137	1.58e-05	0.000427204	-	1	56460390	56463728	+	2623	protein_coding	hypothetical protein	Pkinase_Tyr
GLYMA_16G071500	433.556	481.352	354.214	907.324	423.041	907.324	-1.10361	1.6e-05	0.000433178	-	16	7165961	7193294	+	13844	protein_coding	hypothetical protein	-
GLYMA_18G172800	42.1269	31.5416	81.671	245.678	51.7798	245.678	-2.23253	1.61e-05	0.000433937	-	18	40947369	40951223	-	2415	protein_coding	hypothetical protein	-
GLYMA_18G009500	25.4517	16.4565	7.34122	133.039	16.4165	133.039	-3.01558	1.62e-05	0.000437341	-	18	682756	686119	-	2551	protein_coding	hypothetical protein	-
GLYMA_15G084200	57.0468	67.1973	73.4122	7.0954	65.8854	7.0954	3.21411	1.63e-05	0.000439144	-	15	6457877	6461184	+	2970	protein_coding	hypothetical protein	Pkinase_Tyr
GLYMA_20G000300	388.796	325.016	312.002	742.356	341.938	742.356	-1.11686	1.66e-05	0.00044751	-	20	16441	21409	+	1616	protein_coding	hypothetical protein	-
GLYMA_07G031700	105.317	160.451	212.895	37.2509	159.554	37.2509	2.09802	1.67e-05	0.000449355	-	7	2508024	2510223	+	1155	protein_coding	hypothetical protein	Glyoxalase
GLYMA_18G289100	70.2115	42.5126	44.0473	215.523	52.2571	215.523	-2.03466	1.67e-05	0.000449355	-	18	56874667	56877565	+	2471	protein_coding	hypothetical protein	HSP70
GLYMA_12G148900	61.435	85.0252	94.5181	11.53	80.3261	11.53	2.79842	1.68e-05	0.000451219	-	12	21124630	21127549	-	1982	protein_coding	hypothetical protein	NAM
GLYMA_08G311400	674.908	549.921	510.214	1184.93	578.348	1184.93	-1.03369	1.7e-05	0.000455456	-	8	43070284	43077054	-	2428	protein_coding	hypothetical protein	Amidase
GLYMA_06G153200	1006.66	1164.3	835.063	483.374	1002.01	483.374	1.05001	1.7e-05	0.000455456	-	6	12517434	12523411	+	2548	protein_coding	hypothetical protein	Pkinase
GLYMA_11G113000	287.867	275.646	282.637	612.865	282.05	612.865	-1.11891	1.71e-05	0.000455625	-	11	8641823	8647587	+	4532	protein_coding	hypothetical protein	Coatomer_WDAD
GLYMA_13G133900	244.862	141.252	137.648	517.077	174.587	517.077	-1.56095	1.71e-05	0.000457055	-	13	24613843	24616128	+	820	protein_coding	hypothetical protein	-
GLYMA_08G073700	260.66	337.358	295.484	113.526	297.834	113.526	1.38845	1.72e-05	0.000457638	-	8	5633790	5637124	-	2367	protein_coding	hypothetical protein	-
GLYMA_13G301200	803.043	1057.33	1177.35	474.505	1012.57	474.505	1.09294	1.73e-05	0.000462174	-	13	39883555	39884766	-	1212	protein_coding	hypothetical protein	-
GLYMA_13G264900	88.642	60.3405	91.7652	270.512	80.2492	270.512	-1.74305	1.74e-05	0.000462288	-	13	36798651	36802529	+	2406	protein_coding	hypothetical protein	NAD_kinase
GLYMA_13G250900	268.559	359.3	121.13	57.6501	249.663	57.6501	2.1098	1.75e-05	0.000464957	-	13	35819604	35821065	+	1462	protein_coding	hypothetical protein	-
GLYMA_06G039200	97.4184	156.337	159.671	31.9293	137.809	31.9293	2.10619	1.75e-05	0.000464957	-	6	2967881	2976887	+	4004	protein_coding	hypothetical protein	-
GLYMA_15G201200	406.349	473.124	378.99	871.847	419.488	871.847	-1.05836	1.76e-05	0.000466699	-	15	24691032	24698167	+	2580	protein_coding	hypothetical protein	-
GLYMA_20G141800	11.4094	4.11412	16.5177	108.205	10.6804	108.205	-3.29953	1.76e-05	0.000466699	-	20	38044644	38047142	-	1269	protein_coding	hypothetical protein	-
GLYMA_14G032000	550.282	345.586	1159.91	35.477	685.26	35.477	4.27214	1.79e-05	0.000474253	-	14	2329107	2329259	+	153	protein_coding	hypothetical protein	-
GLYMA_03G148300	92.1525	156.337	156.001	30.1555	134.83	30.1555	2.15663	1.79e-05	0.000474497	-	3	36396979	36399535	+	2114	protein_coding	hypothetical protein	Abhydrolase_3
GLYMA_15G023700	387.041	356.557	390.002	777.833	377.867	777.833	-1.04011	1.8e-05	0.000475973	-	15	1889563	1893544	+	821	protein_coding	hypothetical protein	Ribonuclease_3
GLYMA_04G200700	23.6964	6.85687	9.17652	123.283	13.2433	123.283	-3.18493	1.81e-05	0.000479544	-	4	47349720	47352523	+	1298	protein_coding	hypothetical protein	-
GLYMA_12G233400	384.408	386.727	447.814	838.144	406.316	838.144	-1.04359	1.82e-05	0.000481835	-	12	39259604	39265402	+	1641	protein_coding	hypothetical protein	-
GLYMA_08G069300	1407.74	3384.55	3031.92	293.572	2608.07	293.572	3.15105	1.84e-05	0.000485966	-	8	5287328	5288196	+	869	protein_coding	hypothetical protein	-
GLYMA_10G252400	1305.93	931.163	966.287	2147.25	1067.79	2147.25	-1.00638	1.84e-05	0.000485966	-	10	48016484	48020215	-	2029	protein_coding	hypothetical protein	-
GLYMA_19G052400	7009.74	4284.17	5252.64	11241.8	5515.52	11241.8	-1.02683	1.85e-05	0.000486883	-	19	8522893	8525752	+	2750	protein_coding	hypothetical protein	GTP_EFTU
GLYMA_18G276200	44.7598	41.1412	24.7766	175.611	36.8925	175.611	-2.25554	1.85e-05	0.000486883	-	18	55832841	55845279	+	4006	protein_coding	hypothetical protein	-
GLYMA_20G190200	21.0634	15.0851	15.6001	117.074	17.2495	117.074	-2.7535	1.87e-05	0.000492944	-	20	42894074	42900744	-	1951	protein_coding	hypothetical protein	WD40
GLYMA_10G031900	505.522	655.517	1016.76	270.512	725.933	270.512	1.42468	1.88e-05	0.000493544	-	10	2784976	2788133	+	1677	protein_coding	hypothetical protein	-
GLYMA_14G090000	215.023	175.536	156.001	462.975	182.186	462.975	-1.3439	1.88e-05	0.000493544	-	14	8185144	8189129	-	3137	protein_coding	hypothetical protein	Glycos_transf_2
GLYMA_02G195400	120.237	234.505	125.718	36.3639	160.153	36.3639	2.13019	1.88e-05	0.000494414	-	2	36872648	36875320	-	1819	protein_coding	hypothetical protein	SNARE
GLYMA_20G167300	641.557	769.341	434.049	243.017	614.982	243.017	1.3369	1.89e-05	0.00049484	-	20	40529657	40532137	+	2481	protein_coding	hypothetical protein	-
GLYMA_07G088300	921.525	569.12	594.638	1579.61	695.095	1579.61	-1.18198	1.9e-05	0.000497387	-	7	8226178	8228486	+	1467	protein_coding	hypothetical protein	-
GLYMA_15G019600	49.148	47.9981	24.7766	190.689	40.6409	190.689	-2.2375	1.9e-05	0.000497387	-	15	1524472	1536978	-	3765	protein_coding	hypothetical protein	-
GLYMA_07G039600	704.747	839.281	869.934	397.342	804.654	397.342	1.01725	1.92e-05	0.000503552	-	7	3241770	3246445	-	3202	protein_coding	hypothetical protein	-
GLYMA_18G286400	225.554	164.565	214.731	499.339	201.617	499.339	-1.30273	1.93e-05	0.000505051	-	18	56665160	56667323	+	1030	protein_coding	hypothetical protein	-
GLYMA_17G126500	809.187	1396.06	1872.93	196.897	1359.39	196.897	2.78738	1.96e-05	0.00051042	-	17	10078819	10080944	-	1665	protein_coding	hypothetical protein	-
GLYMA_16G058500	523.953	607.519	668.051	279.381	599.841	279.381	1.10196	1.96e-05	0.000512272	-	16	5729463	5733348	-	1384	protein_coding	hypothetical protein	-
GLYMA_04G193700	329.994	263.304	265.201	643.021	286.166	643.021	-1.16556	1.98e-05	0.000515158	-	4	46528402	46536243	+	2312	protein_coding	hypothetical protein	-
GLYMA_13G091100	2424.93	1599.02	1621.49	887.812	1881.81	887.812	1.08468	1.98e-05	0.000515824	-	13	20587168	20589982	-	1938	protein_coding	hypothetical protein	DUF6
GLYMA_17G071600	82.4985	64.4546	47.7179	241.244	64.8903	241.244	-1.89308	1.99e-05	0.000518182	-	17	5596513	5608342	-	4530	protein_coding	hypothetical protein	-
GLYMA_09G028100	421.269	410.041	372.567	817.745	401.292	817.745	-1.02741	2e-05	0.000520484	-	9	2314639	2316995	-	2357	protein_coding	hypothetical protein	FAD_binding_4
GLYMA_11G081000	215.9	231.762	188.119	71.8409	211.927	71.8409	1.55851	2.01e-05	0.00052093	-	11	6087915	6088796	-	882	protein_coding	hypothetical protein	-
GLYMA_20G123800	765.305	1024.42	731.369	391.134	840.363	391.134	1.10084	2.03e-05	0.000526348	-	20	36645524	36648892	-	3369	protein_coding	hypothetical protein	-
GLYMA_08G291800	64.9456	23.3134	41.2943	214.636	43.1844	214.636	-2.29292	2.04e-05	0.000527833	-	8	40564203	40584573	+	11254	protein_coding	hypothetical protein	DEAD
GLYMA_20G202200	210.634	179.65	261.531	70.954	217.272	70.954	1.61816	2.04e-05	0.000527892	-	20	43919183	43923661	+	3925	protein_coding	hypothetical protein	Response_reg
GLYMA_05G046400	209.757	148.108	133.977	449.671	163.947	449.671	-1.45212	2.05e-05	0.000529135	-	5	4137711	4141080	-	1910	protein_coding	hypothetical protein	-
GLYMA_06G050300	46.5151	45.2553	99.1064	4.43463	63.6256	4.43463	3.84836	2.05e-05	0.000529135	-	6	3823010	3824607	+	1598	protein_coding	hypothetical protein	zf-CCCH
GLYMA_09G094800	472.172	330.501	373.484	865.639	392.052	865.639	-1.13917	2.07e-05	0.00053287	-	9	13326333	13327273	+	727	protein_coding	hypothetical protein	-
GLYMA_03G065300	47.3927	52.1122	139.483	7.0954	79.6627	7.0954	3.49416	2.08e-05	0.000535865	-	3	11447399	11447717	-	234	protein_coding	hypothetical protein	-
GLYMA_09G047200	277.335	473.124	477.179	1003.11	409.213	1003.11	-1.29638	2.1e-05	0.000539721	-	9	4074372	4075961	-	1230	protein_coding	hypothetical protein	-
GLYMA_13G333200	159.731	133.023	200.048	437.254	164.267	437.254	-1.40677	2.1e-05	0.000541484	-	13	42713045	42714731	-	1360	protein_coding	hypothetical protein	Myb_DNA-binding
GLYMA_20G181900	512.544	506.037	429.461	968.522	482.681	968.522	-1.00561	2.12e-05	0.00054497	-	20	41976535	41984128	-	2913	protein_coding	hypothetical protein	Aa_trans
GLYMA_05G045800	28.9622	127.538	119.295	0	91.9316	0	9.1321	2.14e-05	0.000548359	-	5	4077294	4078732	-	1439	protein_coding	hypothetical protein	-
GLYMA_11G254300	617.861	728.2	739.627	339.692	695.229	339.692	1.03239	2.14e-05	0.000548711	-	11	34480075	34483869	+	1843	protein_coding	hypothetical protein	-
GLYMA_10G081500	105.317	156.337	146.824	33.7032	136.159	33.7032	2.01034	2.15e-05	0.00055018	-	10	9707028	9710474	-	1216	protein_coding	hypothetical protein	-
GLYMA_08G109100	496.746	437.468	401.932	909.985	445.382	909.985	-1.03019	2.18e-05	0.000557173	-	8	8380662	8383004	+	2343	protein_coding	hypothetical protein	-
GLYMA_09G246600	536.24	626.718	609.321	282.929	590.76	282.929	1.06095	2.18e-05	0.000557173	-	9	46827387	46830637	+	2842	protein_coding	hypothetical protein	Pkinase_Tyr
GLYMA_16G004800	136.912	90.5107	127.554	345.901	118.326	345.901	-1.53907	2.18e-05	0.000557173	-	16	268988	328423	+	16860	protein_coding	hypothetical protein	AAA_5
GLYMA_08G328500	50.0257	80.9111	88.0946	8.86925	73.0104	8.86925	3.03786	2.19e-05	0.000557173	-	8	44634459	44636933	-	465	protein_coding	hypothetical protein	-
GLYMA_19G030800	122.87	80.9111	50.4709	324.615	84.7507	324.615	-1.93475	2.19e-05	0.000557173	-	19	3799941	3801335	-	1395	protein_coding	hypothetical protein	-
GLYMA_13G332700	568.713	441.582	404.684	1010.21	471.66	1010.21	-1.09733	2.19e-05	0.000558282	-	13	42687782	42689387	+	944	protein_coding	hypothetical protein	-
GLYMA_14G050600	276.458	211.192	242.26	564.084	243.303	564.084	-1.20912	2.2e-05	0.000558767	-	14	3961456	3965431	+	1721	protein_coding	hypothetical protein	-
GLYMA_11G002400	599.43	381.242	441.391	1066.97	474.021	1066.97	-1.16698	2.2e-05	0.000558767	-	11	119696	120894	-	725	protein_coding	hypothetical protein	Ribosomal_S10
GLYMA_08G325900	480.948	552.664	409.273	210.201	480.962	210.201	1.19167	2.23e-05	0.000566539	-	8	44402667	44406176	-	3510	protein_coding	hypothetical protein	GRAS
GLYMA_02G270200	945.222	581.463	536.826	1627.51	687.837	1627.51	-1.24065	2.23e-05	0.000566884	-	2	45429387	45432301	+	961	protein_coding	hypothetical protein	-
GLYMA_16G127900	411.615	571.863	369.814	180.046	451.097	180.046	1.32108	2.26e-05	0.000573603	-	16	28004128	28012396	+	7613	protein_coding	hypothetical protein	TIR
GLYMA_20G141200	380.019	603.405	372.567	171.177	451.997	171.177	1.3963	2.26e-05	0.000573603	-	20	37992366	37996870	-	1594	protein_coding	hypothetical protein	2OG-FeII_Oxy
GLYMA_09G196300	111.461	124.795	160.589	32.8162	132.282	32.8162	2.01214	2.29e-05	0.000578507	-	9	42094170	42098124	+	3090	protein_coding	hypothetical protein	-
GLYMA_08G292800	450.231	327.758	433.132	872.734	403.707	872.734	-1.10817	2.31e-05	0.000583832	-	8	40708518	40719677	-	1793	protein_coding	hypothetical protein	-
GLYMA_20G180800	547.649	676.087	678.145	300.668	633.96	300.668	1.07502	2.32e-05	0.000584502	-	20	41891638	41898451	+	3209	protein_coding	hypothetical protein	-
GLYMA_15G127600	530.096	665.116	708.427	293.572	634.547	293.572	1.11111	2.32e-05	0.000584502	-	15	10133939	10142434	-	1395	protein_coding	hypothetical protein	-
GLYMA_13G255800	161.486	106.967	136.73	376.943	135.061	376.943	-1.47333	2.33e-05	0.000585434	-	13	36137081	36138469	-	1389	protein_coding	hypothetical protein	UDPGT
GLYMA_06G125700	208.879	316.787	163.342	66.5194	229.67	66.5194	1.78134	2.33e-05	0.000586524	-	6	10255309	10258885	+	2608	protein_coding	hypothetical protein	Sigma70_r3
GLYMA_20G037400	432.678	633.575	620.333	240.357	562.195	240.357	1.22392	2.34e-05	0.000587609	-	20	5606720	5612083	+	2083	protein_coding	hypothetical protein	-
GLYMA_09G007900	174.651	76.7969	76.1651	410.646	109.204	410.646	-1.90216	2.36e-05	0.000592173	-	9	605201	611829	-	2109	protein_coding	hypothetical protein	PFK
GLYMA_19G106000	14.9199	4.11412	9.17652	99.3356	9.40352	99.3356	-3.35804	2.4e-05	0.000600775	-	19	35670523	35692261	+	3353	protein_coding	hypothetical protein	Helicase_C
GLYMA_04G088800	83.3761	109.71	100.024	19.5124	97.7034	19.5124	2.3204	2.42e-05	0.000604431	-	4	7664616	7668043	-	3246	protein_coding	hypothetical protein	Pkinase
GLYMA_17G154800	272.947	239.99	320.261	627.943	277.733	627.943	-1.17346	2.42e-05	0.000604431	-	17	13073326	13076033	+	1871	protein_coding	hypothetical protein	zf-LSD1
GLYMA_08G051400	536.24	536.207	532.238	258.095	534.895	258.095	1.05131	2.44e-05	0.000608049	-	8	4003244	4005532	-	1472	protein_coding	hypothetical protein	-
GLYMA_13G326100	78.9879	71.3114	80.7534	244.791	77.0176	244.791	-1.66502	2.46e-05	0.000611889	-	13	42120922	42125826	+	3320	protein_coding	hypothetical protein	Pkinase_Tyr
GLYMA_13G008900	391.429	401.813	465.25	185.367	419.497	185.367	1.17897	2.46e-05	0.000612112	-	13	2528815	2530919	-	1113	protein_coding	hypothetical protein	-
GLYMA_06G236100	387.918	478.61	403.767	185.367	423.432	185.367	1.18914	2.49e-05	0.000619125	-	6	38406236	38420064	+	2670	protein_coding	hypothetical protein	-
GLYMA_02G025200	255.394	507.408	436.802	136.586	399.868	136.586	1.54612	2.5e-05	0.000620551	-	2	2237854	2243130	-	2133	protein_coding	hypothetical protein	-
GLYMA_18G224200	67.5785	53.4836	53.2238	210.201	58.0953	210.201	-1.85099	2.52e-05	0.000625812	-	18	51178324	51183176	-	2580	protein_coding	hypothetical protein	Glyco_transf_8
GLYMA_03G207500	1767.57	1195.84	1274.62	2837.27	1412.68	2837.27	-1.00478	2.53e-05	0.000627707	-	3	41490580	41491713	-	774	protein_coding	hypothetical protein	-
GLYMA_05G074200	159.731	154.965	118.377	39.0247	144.358	39.0247	1.88564	2.57e-05	0.000635456	-	5	8661906	8663066	+	1161	protein_coding	hypothetical protein	-
GLYMA_10G231200	160.609	176.907	191.789	55.8763	176.435	55.8763	1.65855	2.58e-05	0.000637865	-	10	46093079	46095496	+	1328	protein_coding	hypothetical protein	-
GLYMA_08G047800	354.568	293.474	342.284	701.558	330.109	701.558	-1.08463	2.59e-05	0.000640879	-	8	3723550	3726286	+	1668	protein_coding	hypothetical protein	-
GLYMA_19G257800	186.06	241.362	269.79	78.9363	232.404	78.9363	1.55669	2.6e-05	0.000642291	-	19	50175884	50177830	+	1947	protein_coding	hypothetical protein	-
GLYMA_03G215300	616.105	374.385	408.355	1085.6	466.282	1085.6	-1.21588	2.64e-05	0.000651928	-	3	41985486	41987387	+	930	protein_coding	hypothetical protein	-
GLYMA_17G045600	154.465	83.6538	88.0946	357.431	108.738	357.431	-1.70873	2.64e-05	0.000651928	-	17	3382529	3389457	-	2688	protein_coding	hypothetical protein	Kinesin
GLYMA_15G076500	3478.1	4758.67	7654.13	746.791	5296.97	746.791	2.82641	2.66e-05	0.000655062	-	15	5890322	5892013	-	1384	protein_coding	hypothetical protein	-
GLYMA_08G126000	331.749	490.952	448.732	172.95	423.811	172.95	1.29023	2.68e-05	0.000660354	-	8	9696343	9701801	-	2321	protein_coding	hypothetical protein	Pkinase_Tyr
GLYMA_04G200800	187.816	223.534	123.883	48.7809	178.411	48.7809	1.86598	2.68e-05	0.000660354	-	4	47352796	47360810	-	2721	protein_coding	hypothetical protein	PH
GLYMA_18G115500	667.009	899.621	1018.59	394.682	861.741	394.682	1.12592	2.69e-05	0.000660354	-	18	14090649	14095303	+	1563	protein_coding	hypothetical protein	Aldo_ket_red
GLYMA_13G045000	909.238	992.875	1280.12	517.077	1060.75	517.077	1.03711	2.7e-05	0.000663921	-	13	13860998	13871705	-	2602	protein_coding	hypothetical protein	Sugar_tr
GLYMA_20G167500	1179.55	2096.83	2505.19	314.858	1927.19	314.858	2.61362	2.71e-05	0.000664693	-	20	40540605	40542727	-	1179	protein_coding	hypothetical protein	-
GLYMA_15G112500	70.2115	95.9962	66.0709	0.886925	77.4262	0.886925	6.44155	2.72e-05	0.000666296	-	15	8855605	8858218	-	1482	protein_coding	hypothetical protein	-
GLYMA_06G117200	250.128	271.532	373.484	109.092	298.382	109.092	1.45297	2.74e-05	0.000669712	-	6	9537207	9539303	+	1555	protein_coding	hypothetical protein	2OG-FeII_Oxy
GLYMA_06G295800	404.593	515.637	303.743	155.212	407.991	155.212	1.39053	2.74e-05	0.000669712	-	6	48463138	48463660	+	523	protein_coding	hypothetical protein	-
GLYMA_05G204400	537.118	495.066	533.156	250.113	521.78	250.113	1.06187	2.76e-05	0.000673	-	5	38781433	38782171	-	739	protein_coding	hypothetical protein	-
GLYMA_12G207500	84.2537	38.3985	33.9531	243.017	52.2018	243.017	-2.20736	2.79e-05	0.000681485	-	12	36730431	36734124	-	1316	protein_coding	hypothetical protein	-
GLYMA_05G179800	107.072	161.822	192.707	39.0247	153.867	39.0247	1.9776	2.84e-05	0.000691989	-	5	36767542	36770445	-	1594	protein_coding	hypothetical protein	-
GLYMA_13G117000	818.841	559.521	570.779	1380.06	649.714	1380.06	-1.08469	2.85e-05	0.000693623	-	13	23019295	23027522	+	3642	protein_coding	hypothetical protein	-
GLYMA_06G075300	77.2326	35.6557	31.2002	228.827	48.0295	228.827	-2.2405	2.89e-05	0.000700622	-	6	5822401	5833249	+	2532	protein_coding	hypothetical protein	-
GLYMA_15G068500	636.291	371.642	512.05	1155.66	506.661	1155.66	-1.18553	2.92e-05	0.000708007	-	15	5217827	5218749	-	923	protein_coding	hypothetical protein	KOW
GLYMA_06G064100	226.432	172.793	191.789	474.505	197.005	474.505	-1.26405	2.92e-05	0.000708619	-	6	4885443	4886377	+	753	protein_coding	hypothetical protein	-
novel.35	43.8822	15.0851	33.0355	171.177	30.6676	171.177	-2.45556	2.93e-05	0.000710245	-	10	4472479	4475194	+	1419	-	- && - && -	-
GLYMA_04G189100	360.711	342.844	385.414	157.873	362.99	157.873	1.20233	2.94e-05	0.000711668	-	4	46001963	46009715	-	3048	protein_coding	hypothetical protein	-
GLYMA_15G074800	676.663	670.602	832.31	356.544	726.525	356.544	1.02793	3.03e-05	0.000731924	-	15	5733950	5736407	+	1107	protein_coding	hypothetical protein	-
GLYMA_09G236200	339.648	283.874	377.155	721.07	333.559	721.07	-1.10862	3.06e-05	0.000739724	-	9	45873422	45875783	+	1663	protein_coding	hypothetical protein	-
GLYMA_18G184500	186.06	226.277	210.142	71.8409	207.493	71.8409	1.52778	3.07e-05	0.000740223	-	18	44451085	44457655	+	3565	protein_coding	hypothetical protein	Auxin_resp
GLYMA_13G341000	302.787	412.784	302.825	133.926	339.465	133.926	1.33767	3.07e-05	0.000741114	-	13	43289058	43291721	+	2664	protein_coding	hypothetical protein	zf-AN1
GLYMA_13G051200	460.763	335.987	390.92	841.692	395.89	841.692	-1.08469	3.11e-05	0.000749643	-	13	14765641	14767702	+	814	protein_coding	hypothetical protein	-
GLYMA_08G170400	275.58	279.76	265.201	109.092	273.514	109.092	1.32555	3.14e-05	0.00075468	-	8	13575043	13577087	-	1815	protein_coding	hypothetical protein	-
GLYMA_02G282300	712.646	458.039	1334.27	62.0848	834.984	62.0848	3.74984	3.16e-05	0.000759447	-	2	46451873	46452025	-	153	protein_coding	hypothetical protein	-
GLYMA_04G181900	262.415	396.327	312.919	123.283	323.887	123.283	1.3892	3.16e-05	0.000759447	-	4	44807784	44811687	-	2602	protein_coding	hypothetical protein	-
GLYMA_07G172000	571.346	603.405	719.439	303.328	631.396	303.328	1.05821	3.17e-05	0.000759447	-	7	29897101	29901738	-	3889	protein_coding	hypothetical protein	-
GLYMA_06G097300	121.992	160.451	117.459	34.5901	133.301	34.5901	1.94102	3.18e-05	0.000763234	-	6	7685576	7689497	-	1694	protein_coding	hypothetical protein	-
GLYMA_08G095600	157.976	153.594	178.024	50.5547	163.198	50.5547	1.69213	3.2e-05	0.000766398	-	8	7278090	7282776	+	1883	protein_coding	hypothetical protein	UQ_con
GLYMA_10G258800	251.006	312.673	317.508	115.3	293.729	115.3	1.34745	3.2e-05	0.000766398	-	10	48485321	48488070	-	1295	protein_coding	hypothetical protein	LRRNT_2
GLYMA_05G212800	688.072	939.391	960.782	411.533	862.748	411.533	1.06676	3.21e-05	0.000768146	-	5	39426623	39432790	+	5170	protein_coding	hypothetical protein	-
GLYMA_06G314300	726.689	1009.33	861.675	421.289	865.898	421.289	1.03731	3.21e-05	0.000768617	-	6	50320996	50327153	+	5507	protein_coding	hypothetical protein	FAR1
GLYMA_19G051100	277.335	223.534	358.802	102.883	286.557	102.883	1.48167	3.24e-05	0.000773053	-	19	8303420	8305784	-	1443	protein_coding	hypothetical protein	Lipase_GDSL
GLYMA_11G231500	716.157	884.536	991.982	420.402	864.225	420.402	1.03919	3.24e-05	0.000774113	-	11	32716751	32717855	-	1105	protein_coding	hypothetical protein	-
GLYMA_05G010200	174.651	143.994	167.013	49.6678	161.886	49.6678	1.70756	3.25e-05	0.000774775	-	5	879578	882907	-	2120	protein_coding	hypothetical protein	p450
GLYMA_10G127800	125.503	61.7118	58.7297	310.424	81.9815	310.424	-1.91174	3.25e-05	0.000775983	-	10	34017202	34024167	-	2177	protein_coding	hypothetical protein	-
GLYMA_03G166000	121.992	41.1412	44.0473	323.728	69.0603	323.728	-2.21588	3.27e-05	0.000779139	-	3	38068482	38070661	+	1807	protein_coding	hypothetical protein	-
GLYMA_10G274700	531.852	582.834	365.225	202.219	493.304	202.219	1.28422	3.28e-05	0.000781143	-	10	49769554	49774168	-	3174	protein_coding	hypothetical protein	Glyco_hydro_31
GLYMA_06G138400	649.456	441.582	436.802	1116.64	509.28	1116.64	-1.13022	3.29e-05	0.000782641	-	6	11302499	11303644	+	928	protein_coding	hypothetical protein	-
GLYMA_14G158500	15.7976	20.5706	4.58826	117.961	13.6521	117.961	-3.14069	3.3e-05	0.000785357	-	14	35032912	35033469	+	558	protein_coding	hypothetical protein	-
GLYMA_15G035800	254.517	149.48	183.53	516.19	195.842	516.19	-1.39158	3.32e-05	0.000789165	-	15	2841251	2842819	+	1239	protein_coding	hypothetical protein	-
GLYMA_03G025600	56.1692	90.5107	62.4003	8.86925	69.6934	8.86925	2.96601	3.33e-05	0.000791189	-	3	2786617	2791610	+	1772	protein_coding	hypothetical protein	-
GLYMA_16G026400	145.689	191.992	124.801	42.5724	154.161	42.5724	1.85074	3.39e-05	0.00080273	-	16	2563164	2566407	+	1825	protein_coding	hypothetical protein	WRKY
GLYMA_04G142400	95.6631	137.137	86.2593	22.1731	106.353	22.1731	2.25478	3.4e-05	0.000805466	-	4	24911051	24912334	+	1284	protein_coding	hypothetical protein	-
GLYMA_14G097800	386.163	297.588	347.79	730.826	343.847	730.826	-1.08429	3.41e-05	0.000807116	-	14	9227734	9236166	-	2079	protein_coding	hypothetical protein	Methyltransf_12
GLYMA_10G027000	308.053	408.669	393.673	154.325	370.132	154.325	1.25983	3.43e-05	0.000809407	-	10	2371533	2377060	+	4375	protein_coding	hypothetical protein	-
GLYMA_13G176600	71.0891	57.5977	51.3885	6.20848	60.0251	6.20848	3.27481	3.43e-05	0.000809793	-	13	29066855	29072319	-	2477	protein_coding	hypothetical protein	-
GLYMA_17G161400	454.619	478.61	515.72	227.94	482.983	227.94	1.08339	3.49e-05	0.000820933	-	17	14020928	14025906	-	3469	protein_coding	hypothetical protein	FH2
GLYMA_11G210400	118.482	54.855	53.2238	298.894	75.5202	298.894	-1.97459	3.5e-05	0.000823489	-	11	30278128	30291380	-	1675	protein_coding	hypothetical protein	UbiA
GLYMA_07G090400	71.0891	130.281	96.3534	18.6254	99.241	18.6254	2.40583	3.51e-05	0.000824506	-	7	8460649	8462631	+	1983	protein_coding	hypothetical protein	-
GLYMA_09G249500	539.751	692.544	735.039	307.763	655.778	307.763	1.0904	3.51e-05	0.000824506	-	9	47056885	47062577	+	2114	protein_coding	hypothetical protein	Peptidase_S10
GLYMA_12G033400	86.8867	95.9962	75.2475	15.9647	86.0434	15.9647	2.42707	3.58e-05	0.000838541	-	12	2511854	2514061	+	2095	protein_coding	hypothetical protein	-
GLYMA_08G339400	192.204	119.31	119.295	36.3639	143.603	36.3639	1.98573	3.59e-05	0.000840739	-	8	45583867	45584828	+	594	protein_coding	hypothetical protein	-
GLYMA_05G186200	107.072	108.339	122.965	27.4947	112.792	27.4947	2.03737	3.63e-05	0.00084755	-	5	37287507	37293278	-	2234	protein_coding	DNA repair nuclease, XPF-type/Helicase domain containing protein [Source: Projected from Oryza sativa (Os04g0648700)]	-
GLYMA_01G115000	107.072	175.536	123.883	33.7032	135.497	33.7032	2.00021	3.64e-05	0.00085037	-	1	39765884	39770366	+	2215	protein_coding	hypothetical protein	-
GLYMA_08G260500	58.8021	83.6538	29.3649	2.66078	57.2736	2.66078	4.41814	3.66e-05	0.000853836	-	8	23852024	23854525	-	1826	protein_coding	hypothetical protein	-
GLYMA_11G158500	699.482	440.211	501.038	1197.35	546.91	1197.35	-1.12735	3.67e-05	0.000854331	-	11	14178918	14180901	-	899	protein_coding	hypothetical protein	-
GLYMA_04G202300	1021.58	1636.05	1179.18	2625.3	1278.94	2625.3	-1.03971	3.67e-05	0.000854331	-	4	47511762	47513445	+	994	protein_coding	hypothetical protein	-
GLYMA_14G025900	243.985	135.766	173.436	500.226	184.396	500.226	-1.43248	3.68e-05	0.00085584	-	14	1859249	1863710	+	4462	protein_coding	hypothetical protein	LSM
GLYMA_08G137500	113.216	227.648	241.342	50.5547	194.069	50.5547	1.93731	3.68e-05	0.00085584	-	8	10520832	10523782	-	1682	protein_coding	hypothetical protein	-
GLYMA_12G183400	221.166	223.534	383.578	715.749	276.093	715.749	-1.3711	3.69e-05	0.000857281	-	12	34427496	34440319	-	1960	protein_coding	hypothetical protein	NAD_binding_4
GLYMA_03G004300	156.22	230.391	286.307	69.1802	224.306	69.1802	1.69608	3.7e-05	0.000858428	-	3	375732	377625	+	1271	protein_coding	hypothetical protein	-
GLYMA_13G306300	50.9033	113.824	53.2238	0	72.6504	0	8.78652	3.72e-05	0.000862037	-	13	40254957	40256290	+	1334	protein_coding	hypothetical protein	-
GLYMA_10G019800	558.181	704.886	779.086	320.18	680.718	320.18	1.08749	3.77e-05	0.000872765	-	10	1726966	1727662	-	697	protein_coding	hypothetical protein	-
GLYMA_16G066700	60.5574	71.3114	97.2711	11.53	76.38	11.53	2.72898	3.79e-05	0.000875644	-	16	6620330	6621988	-	978	protein_coding	hypothetical protein	ubiquitin
GLYMA_02G223100	166.752	154.965	183.53	407.986	168.416	407.986	-1.27385	3.81e-05	0.000878494	-	2	41089010	41094330	+	1584	protein_coding	hypothetical protein	-
GLYMA_17G064400	226.432	218.048	230.331	499.339	224.937	499.339	-1.14952	3.83e-05	0.000882678	-	17	4952729	4957405	+	2033	protein_coding	hypothetical protein	AMP-binding
GLYMA_03G210500	43.8822	65.826	73.4122	6.20848	61.0401	6.20848	3.29476	3.85e-05	0.000887032	-	3	41692686	41693810	+	1125	protein_coding	hypothetical protein	-
GLYMA_07G019300	157.976	234.505	167.013	57.6501	186.498	57.6501	1.68788	3.87e-05	0.000888407	-	7	1524530	1532113	-	2841	protein_coding	hypothetical protein	Sugar_tr
GLYMA_18G260900	152.71	98.7389	199.13	441.689	150.193	441.689	-1.54736	3.91e-05	0.000898951	-	18	54674591	54677015	-	1712	protein_coding	hypothetical protein	-
GLYMA_02G103500	330.871	379.871	425.79	163.194	378.844	163.194	1.21474	3.95e-05	0.000904502	-	2	9836681	9838714	+	1284	protein_coding	hypothetical protein	-
GLYMA_20G108900	301.909	193.364	238.589	588.031	244.621	588.031	-1.25975	3.96e-05	0.000906759	-	20	35119868	35122488	+	1188	protein_coding	hypothetical protein	-
GLYMA_12G181500	1994.88	1501.65	1304.9	788.476	1600.48	788.476	1.02188	3.99e-05	0.000912051	-	12	34198074	34199528	-	1186	protein_coding	hypothetical protein	-
GLYMA_12G228400	408.104	279.76	324.849	747.678	337.571	747.678	-1.14312	4.03e-05	0.000919184	-	12	38844933	38847241	-	1601	protein_coding	hypothetical protein	-
GLYMA_09G010700	645.068	826.939	690.992	355.657	720.999	355.657	1.01731	4.05e-05	0.000923318	-	9	829649	834030	+	2197	protein_coding	hypothetical protein	Na_sulph_symp
GLYMA_15G267100	327.361	176.907	189.954	627.943	231.407	627.943	-1.43476	4.1e-05	0.000934639	-	15	50345110	50347801	-	1358	protein_coding	hypothetical protein	-
GLYMA_11G106100	272.069	414.155	320.261	130.378	335.495	130.378	1.35919	4.13e-05	0.000938102	-	11	8075327	8078489	+	1701	protein_coding	hypothetical protein	Thaumatin
GLYMA_03G239000	117.604	76.7969	89.9299	288.251	94.777	288.251	-1.59695	4.15e-05	0.000942141	-	3	43806158	43809178	-	1506	protein_coding	hypothetical protein	GHMP_kinases
GLYMA_02G009100	308.93	346.958	238.589	114.413	298.159	114.413	1.37876	4.25e-05	0.000964997	-	2	893427	896145	-	1650	protein_coding	hypothetical protein	PP2C
GLYMA_16G092800	308.053	245.476	266.119	596.014	273.216	596.014	-1.12224	4.26e-05	0.000967053	-	16	14808719	14811438	-	1193	protein_coding	hypothetical protein	-
GLYMA_17G170300	655.599	942.134	853.416	391.134	817.05	391.134	1.06083	4.28e-05	0.000970116	-	17	15975184	15979979	+	3168	protein_coding	hypothetical protein	AP2
GLYMA_14G092900	343.158	370.271	301.907	701.558	338.446	701.558	-1.05396	4.3e-05	0.000973182	-	14	8628605	8633508	+	1480	protein_coding	hypothetical protein	-
GLYMA_15G118300	73.722	46.6267	45.8826	210.201	55.4104	210.201	-1.91557	4.32e-05	0.000978078	-	15	9273007	9276308	-	3302	protein_coding	hypothetical protein	-
GLYMA_10G283800	429.168	575.977	467.085	221.731	490.743	221.731	1.14311	4.32e-05	0.000978078	-	10	50429673	50436778	+	2596	protein_coding	hypothetical protein	MFS_1
GLYMA_05G207500	57.9244	69.9401	51.3885	206.654	59.751	206.654	-1.79788	4.38e-05	0.000990569	-	5	38969844	38973417	-	1988	protein_coding	hypothetical protein	Tubulin
GLYMA_18G123500	255.394	342.844	346.872	125.056	315.037	125.056	1.3309	4.39e-05	0.000990569	-	18	15898792	15901216	+	1529	protein_coding	hypothetical protein	HALZ
GLYMA_01G171400	270.314	330.501	378.073	131.265	326.296	131.265	1.31315	4.41e-05	0.000994806	-	1	50866824	50870517	-	2072	protein_coding	hypothetical protein	AAA
GLYMA_05G196200	243.985	475.867	387.249	130.378	369.034	130.378	1.49691	4.43e-05	0.000999324	-	5	38035399	38037684	-	2286	protein_coding	hypothetical protein	-
GLYMA_11G228000	44.7598	134.395	92.6828	12.417	90.6124	12.417	2.85777	4.48e-05	0.00100742	-	11	32310610	32312178	-	1244	protein_coding	hypothetical protein	-
GLYMA_17G099200	68.4562	54.855	55.0591	205.767	59.4567	205.767	-1.787	4.51e-05	0.00101553	-	17	7832052	7835936	-	1196	protein_coding	hypothetical protein	-
GLYMA_05G215100	507.278	735.056	617.58	285.59	619.971	285.59	1.11554	4.62e-05	0.00103661	-	5	39591069	39596913	+	5690	protein_coding	hypothetical protein	-
GLYMA_03G125800	35.1057	28.7989	10.0942	154.325	24.6663	154.325	-2.65132	4.63e-05	0.00103906	-	3	33939830	33942231	-	716	protein_coding	hypothetical protein	-
GLYMA_05G062100	46.5151	94.6248	62.4003	7.98233	67.8467	7.98233	3.07733	4.65e-05	0.00104301	-	5	5842356	5843651	-	1296	protein_coding	hypothetical protein	AP2
GLYMA_08G205900	551.16	400.441	497.367	985.374	482.989	985.374	-1.02525	4.66e-05	0.00104328	-	8	16664194	16665983	+	986	protein_coding	hypothetical protein	-
GLYMA_15G194600	116.727	178.279	151.413	41.6855	148.806	41.6855	1.83076	4.73e-05	0.00105887	-	15	21720281	21725930	-	2232	protein_coding	hypothetical protein	Sugar_tr
GLYMA_07G235400	620.494	1065.56	714.851	345.014	800.301	345.014	1.21081	4.75e-05	0.00106108	-	7	41672096	41677796	-	3114	protein_coding	hypothetical protein	HMGL-like
GLYMA_06G049500	165.875	142.623	140.401	371.622	149.633	371.622	-1.31043	4.83e-05	0.00107811	-	6	3732793	3737216	+	1994	protein_coding	hypothetical protein	-
GLYMA_14G084900	166.752	142.623	158.754	381.378	156.043	381.378	-1.2861	4.83e-05	0.00107841	-	14	7480720	7481721	-	1002	protein_coding	hypothetical protein	-
GLYMA_17G187700	45.6374	116.567	78.0004	10.6431	80.0682	10.6431	2.90109	4.87e-05	0.00108556	-	17	24171399	24173948	+	2550	protein_coding	hypothetical protein	-
GLYMA_04G256800	194.837	146.737	152.33	409.759	164.635	409.759	-1.31153	4.88e-05	0.00108853	-	4	52288292	52293156	-	2678	protein_coding	hypothetical protein	-
GLYMA_06G013400	58.8021	53.4836	59.6474	6.20848	57.311	6.20848	3.20844	4.97e-05	0.00110775	-	6	1003703	1005435	+	1523	protein_coding	hypothetical protein	-
GLYMA_16G213700	75.4773	63.0832	46.8002	7.0954	61.7869	7.0954	3.12234	5.02e-05	0.00111732	-	16	37160318	37164316	-	3504	protein_coding	hypothetical protein	NB-ARC
GLYMA_01G019300	357.201	421.012	328.519	159.647	368.911	159.647	1.20557	5.03e-05	0.00111797	-	1	1865692	1868540	-	2689	protein_coding	hypothetical protein	VWA
GLYMA_06G258000	57.0468	102.853	22.9413	1.77385	60.9471	1.77385	5.09059	5.04e-05	0.0011209	-	6	44214667	44215756	+	1090	protein_coding	hypothetical protein	-
GLYMA_07G017600	275.58	260.561	210.142	556.102	248.761	556.102	-1.1616	5.06e-05	0.00112284	-	7	1415837	1422680	+	2680	protein_coding	hypothetical protein	-
GLYMA_05G199300	19.3081	97.3676	70.6592	1.77385	62.445	1.77385	5.12751	5.06e-05	0.00112284	-	5	38325672	38326565	-	812	protein_coding	hypothetical protein	-
GLYMA_03G070100	270.314	260.561	331.272	115.3	287.382	115.3	1.31943	5.12e-05	0.00113366	-	3	16206858	16211889	+	1415	protein_coding	hypothetical protein	Aldo_ket_red
GLYMA_09G212400	359.834	460.782	428.543	186.254	416.386	186.254	1.15843	5.12e-05	0.00113453	-	9	43633514	43638056	-	1127	protein_coding	hypothetical protein	-
GLYMA_01G030300	199.225	244.105	127.554	54.9894	190.294	54.9894	1.78592	5.13e-05	0.00113453	-	1	3178070	3179538	+	1469	protein_coding	hypothetical protein	-
GLYMA_17G164800	1988.74	1101.21	1489.35	3248.81	1526.43	3248.81	-1.0881	5.14e-05	0.00113739	-	17	14842241	14843525	+	657	protein_coding	hypothetical protein	-
GLYMA_02G116900	196.592	311.302	274.378	93.1271	260.757	93.1271	1.48138	5.18e-05	0.00114606	-	2	11394318	11395331	-	535	protein_coding	hypothetical protein	adh_short
GLYMA_09G047300	8.77643	9.59962	10.0942	84.2579	9.49007	84.2579	-3.15175	5.19e-05	0.00114663	-	9	4077473	4083792	-	3045	protein_coding	hypothetical protein	MCM
GLYMA_19G217500	396.695	296.217	304.66	715.749	332.524	715.749	-1.1031	5.22e-05	0.00115023	-	19	47013086	47027234	+	5337	protein_coding	hypothetical protein	-
GLYMA_17G152800	365.1	405.927	406.52	179.159	392.515	179.159	1.13067	5.23e-05	0.0011517	-	17	12773838	12780785	+	3675	protein_coding	hypothetical protein	Myb_DNA-binding
GLYMA_17G089700	226.432	312.673	282.637	105.544	273.914	105.544	1.37263	5.24e-05	0.00115359	-	17	6986435	6992867	-	1922	protein_coding	hypothetical protein	-
GLYMA_17G233500	409.859	665.116	559.768	233.261	544.914	233.261	1.22101	5.26e-05	0.00115851	-	17	38893930	38894930	+	562	protein_coding	hypothetical protein	-
GLYMA_10G022900	380.019	430.611	435.885	191.576	415.505	191.576	1.11607	5.31e-05	0.00116808	-	10	1996701	1999491	+	2112	protein_coding	hypothetical protein	Abhydrolase_3
GLYMA_06G271200	275.58	368.9	444.144	142.795	362.874	142.795	1.34491	5.37e-05	0.00117912	-	6	46100462	46111628	-	2469	protein_coding	hypothetical protein	Ion_trans
GLYMA_19G254700	78.9879	122.052	122.048	23.947	107.696	23.947	2.16526	5.37e-05	0.00117912	-	19	49945965	49948936	+	1983	protein_coding	hypothetical protein	Epimerase
GLYMA_07G121900	170.263	286.617	166.095	62.9717	207.658	62.9717	1.71432	5.38e-05	0.00117912	-	7	14251035	14268964	+	7244	protein_coding	hypothetical protein	ABC_membrane
GLYMA_01G087000	328.239	294.845	273.46	627.056	298.848	627.056	-1.06858	5.39e-05	0.0011809	-	1	26205319	26210521	-	1602	protein_coding	hypothetical protein	Peptidase_M24
GLYMA_10G004300	532.729	364.785	435.885	933.045	444.467	933.045	-1.06624	5.44e-05	0.00119146	-	10	428043	429915	-	838	protein_coding	hypothetical protein	-
GLYMA_14G150000	460.763	471.753	496.45	230.601	476.322	230.601	1.04667	5.48e-05	0.00119866	-	14	32314092	32316626	+	1107	protein_coding	hypothetical protein	-
GLYMA_12G071500	338.77	464.896	379.908	170.29	394.525	170.29	1.20869	5.53e-05	0.0012088	-	12	5245284	5246028	-	650	protein_coding	hypothetical protein	-
GLYMA_02G279000	287.867	224.905	269.79	571.18	260.854	571.18	-1.1267	5.54e-05	0.00121132	-	2	46128680	46132442	-	1321	protein_coding	hypothetical protein	Rhodanese
GLYMA_14G219100	38.6163	153.594	46.8002	0.886925	79.6701	0.886925	6.47496	5.55e-05	0.00121216	-	14	48413706	48414843	-	853	protein_coding	hypothetical protein	-
GLYMA_14G223600	50.9033	143.994	72.4945	12.417	89.1307	12.417	2.8316	5.55e-05	0.00121216	-	14	48882311	48884779	-	1619	protein_coding	hypothetical protein	Oxidored_FMN
GLYMA_15G222200	27.2069	5.4855	6.42356	127.717	13.0387	127.717	-3.25549	5.58e-05	0.00121635	-	15	40200018	40200696	-	679	protein_coding	hypothetical protein	Histone
GLYMA_07G043700	121.115	100.11	78.9181	293.572	100.048	293.572	-1.55233	5.59e-05	0.00121783	-	7	3615401	3622456	-	3360	protein_coding	hypothetical protein	CBF
GLYMA_01G224800	56.1692	50.7408	64.2356	6.20848	57.0485	6.20848	3.2029	5.61e-05	0.00122128	-	1	55350106	55351996	-	1706	protein_coding	hypothetical protein	WRKY
GLYMA_07G044900	93.9078	128.909	64.2356	17.7385	95.6842	17.7385	2.42362	5.61e-05	0.00122128	-	7	3744214	3745287	-	798	protein_coding	hypothetical protein	-
GLYMA_13G249400	93.9078	156.337	140.401	32.8162	130.215	32.8162	1.9833	5.65e-05	0.00122908	-	13	35719291	35721124	+	1834	protein_coding	hypothetical protein	U-box
GLYMA_03G130100	340.526	371.642	390.92	164.968	367.696	164.968	1.15596	5.66e-05	0.00122996	-	3	34491694	34495122	+	1579	protein_coding	hypothetical protein	Str_synth
GLYMA_01G021600	561.692	681.573	702.004	321.067	648.423	321.067	1.0131	5.68e-05	0.00123375	-	1	2189923	2194362	-	2542	protein_coding	hypothetical protein	-
GLYMA_17G094100	199.225	202.963	262.448	79.8233	221.546	79.8233	1.47437	5.71e-05	0.00123796	-	17	7350712	7354261	+	2747	protein_coding	hypothetical protein	-
GLYMA_17G106600	381.775	501.923	494.614	207.54	459.437	207.54	1.14465	5.73e-05	0.00124173	-	17	8385494	8387269	+	1776	protein_coding	hypothetical protein	-
GLYMA_18G247800	20.1858	1.37137	11.9295	117.961	11.1622	117.961	-3.34766	5.81e-05	0.00125735	-	18	53497634	53499528	-	952	protein_coding	hypothetical protein	-
GLYMA_08G253800	72.8444	76.7969	33.0355	240.357	60.8923	240.357	-1.98948	5.81e-05	0.00125735	-	8	22343523	22371086	+	4111	protein_coding	hypothetical protein	-
GLYMA_09G020300	310.686	246.847	278.966	597.787	278.833	597.787	-1.09688	5.82e-05	0.00125817	-	9	1604609	1609181	-	3392	protein_coding	hypothetical protein	-
GLYMA_18G004000	66.7009	74.0542	59.6474	9.75618	66.8008	9.75618	2.77245	5.85e-05	0.00126228	-	18	326451	330605	+	3268	protein_coding	hypothetical protein	DUF1605
GLYMA_16G004300	185.183	159.079	169.766	404.438	171.343	404.438	-1.23639	5.86e-05	0.00126442	-	16	237659	239566	-	1908	protein_coding	hypothetical protein	TCP
GLYMA_07G089500	178.162	196.106	231.248	70.954	201.839	70.954	1.50866	5.87e-05	0.00126583	-	7	8365835	8368337	+	1019	protein_coding	hypothetical protein	-
GLYMA_05G044000	288.745	410.041	588.215	156.099	429	156.099	1.45868	5.93e-05	0.00127551	-	5	3923874	3926045	-	1679	protein_coding	hypothetical protein	-
novel.496	104.44	176.907	161.507	39.9116	147.618	39.9116	1.88214	5.99e-05	0.00128565	-	20	34570280	34574189	+	2653	-	- && P29828.1 RecName: Full=Protein disulfide-isomerase; Short=PDI; Flags: Precursor && -	-
GLYMA_20G044800	460.763	744.656	569.862	258.982	591.76	258.982	1.1888	5.99e-05	0.00128565	-	20	8268501	8275551	+	2200	protein_coding	hypothetical protein	-
GLYMA_08G159900	30.7175	8.22824	15.6001	130.378	18.1819	130.378	-2.8102	6.02e-05	0.0012909	-	8	12394459	12399478	+	2017	protein_coding	hypothetical protein	-
GLYMA_05G186900	33.3504	30.1702	22.0236	137.473	28.5148	137.473	-2.27155	6.03e-05	0.00129246	-	5	37334376	37339639	-	3153	protein_coding	hypothetical protein	Ribonuc_red_lgC
GLYMA_04G236400	305.42	452.553	378.073	157.873	378.682	157.873	1.25859	6.09e-05	0.00130426	-	4	50475855	50481115	+	1407	protein_coding	hypothetical protein	CCT
GLYMA_19G110200	227.31	364.785	325.766	115.3	305.954	115.3	1.4042	6.1e-05	0.00130523	-	19	36401035	36402491	-	1139	protein_coding	hypothetical protein	GATA
GLYMA_14G050900	972.429	1988.49	2407	228.827	1789.31	228.827	2.96698	6.16e-05	0.00131707	-	14	3977944	3980627	-	1464	protein_coding	hypothetical protein	Lipase_GDSL
GLYMA_08G048200	918.892	530.722	758.898	1582.27	736.171	1582.27	-1.10072	6.22e-05	0.00132756	-	8	3758072	3759443	-	1372	protein_coding	hypothetical protein	-
GLYMA_16G210600	1022.45	1494.8	927.746	538.364	1148.33	538.364	1.09064	6.23e-05	0.00132904	-	16	36968641	36973853	+	4753	protein_coding	hypothetical protein	TIR
GLYMA_02G288900	334.382	189.25	218.401	622.621	247.344	622.621	-1.3263	6.26e-05	0.00133275	-	2	46890831	46894638	-	3808	protein_coding	hypothetical protein	LSM
GLYMA_12G063000	132.524	101.482	89.9299	305.989	107.979	305.989	-1.49986	6.26e-05	0.00133275	-	12	4617802	4619372	-	604	protein_coding	hypothetical protein	-
GLYMA_02G251700	100.051	85.0252	98.1888	266.964	94.4218	266.964	-1.49529	6.28e-05	0.00133717	-	2	43887081	43893301	+	1887	protein_coding	hypothetical protein	-
GLYMA_15G272600	277.335	447.068	222.989	106.431	315.798	106.431	1.56336	6.32e-05	0.00134364	-	15	51000250	51001037	-	788	protein_coding	hypothetical protein	-
GLYMA_20G136100	352.813	540.321	374.402	174.724	422.512	174.724	1.26953	6.32e-05	0.00134384	-	20	37576192	37579749	-	1164	protein_coding	hypothetical protein	-
GLYMA_04G254800	137.79	183.764	199.13	54.9894	173.562	54.9894	1.65645	6.37e-05	0.00135258	-	4	52132313	52137231	-	2228	protein_coding	hypothetical protein	bZIP_1
GLYMA_17G116500	39.4939	93.2534	52.3062	0	61.6845	0	8.55071	6.39e-05	0.00135486	-	17	9199427	9201897	+	2339	protein_coding	hypothetical protein	Asp_Glu_race
GLYMA_05G103300	185.183	95.9962	99.1064	392.021	126.762	392.021	-1.62132	6.39e-05	0.00135522	-	5	27423781	27425313	+	1278	protein_coding	hypothetical protein	-
GLYMA_17G101400	89.5196	108.339	58.7297	15.0777	85.5293	15.0777	2.49776	6.42e-05	0.00136006	-	17	7956697	7960511	-	1729	protein_coding	hypothetical protein	-
GLYMA_19G249000	299.276	263.304	233.084	574.727	265.221	574.727	-1.11516	6.48e-05	0.00137098	-	19	49513162	49514810	-	1649	protein_coding	hypothetical protein	Pro_isomerase
GLYMA_03G207700	70.2115	63.0832	83.5063	227.94	72.267	227.94	-1.65207	6.52e-05	0.00137738	-	3	41505894	41507252	+	1359	protein_coding	hypothetical protein	-
GLYMA_12G087700	408.104	567.749	546.003	230.601	507.285	230.601	1.13531	6.58e-05	0.00138696	-	12	7164702	7168757	-	1632	protein_coding	hypothetical protein	AAA
GLYMA_07G213700	117.604	149.48	98.1888	31.0424	121.758	31.0424	1.96608	6.61e-05	0.00139305	-	7	38568587	38571870	+	1946	protein_coding	hypothetical protein	-
GLYMA_08G147500	131.646	97.3676	143.154	335.258	124.056	335.258	-1.42685	6.62e-05	0.00139457	-	8	11253074	11256505	+	1486	protein_coding	hypothetical protein	AA_kinase
GLYMA_07G058800	14.9199	16.4565	10.0942	97.5618	13.8235	97.5618	-2.83104	6.63e-05	0.00139565	-	7	5264781	5266400	+	1137	protein_coding	hypothetical protein	Hexapep
GLYMA_04G186800	42.1269	41.1412	53.2238	172.95	45.4973	172.95	-1.92233	6.64e-05	0.00139602	-	4	45692293	45703805	+	11513	protein_coding	hypothetical protein	RVT_1
GLYMA_10G221000	229.943	287.989	300.99	108.205	272.974	108.205	1.33352	6.69e-05	0.00140512	-	10	45225655	45239057	+	9438	protein_coding	hypothetical protein	Exo_endo_phos
GLYMA_05G141300	102.684	172.793	82.5887	25.7208	119.355	25.7208	2.20507	6.72e-05	0.00140992	-	5	33467153	33473778	-	2821	protein_coding	hypothetical protein	FMN_dh
GLYMA_03G138000	698.604	910.592	419.367	259.869	676.188	259.869	1.37699	6.79e-05	0.00142463	-	3	35409905	35414390	-	2575	protein_coding	hypothetical protein	Pkinase
GLYMA_01G196800	69.3338	71.3114	48.6356	212.862	63.0936	212.862	-1.75943	6.81e-05	0.00142819	-	1	53106926	53109093	-	1656	protein_coding	hypothetical protein	-
GLYMA_13G112400	37.7387	91.8821	37.6237	3.5477	55.7481	3.5477	3.95952	6.86e-05	0.0014364	-	13	22577266	22578229	-	964	protein_coding	hypothetical protein	AP2
GLYMA_09G013800	296.643	205.706	146.824	580.936	216.391	580.936	-1.42303	6.9e-05	0.00144416	-	9	1036750	1041735	+	1341	protein_coding	hypothetical protein	HMA
GLYMA_17G154500	122.87	197.478	220.236	53.2155	180.195	53.2155	1.75723	6.9e-05	0.00144416	-	17	13046430	13048869	+	1888	protein_coding	hypothetical protein	-
GLYMA_19G100000	74.5997	78.1683	71.5768	13.3039	74.7816	13.3039	2.48956	6.92e-05	0.00144721	-	19	34709796	34712612	-	1274	protein_coding	hypothetical protein	GRAM
GLYMA_17G168900	270.314	333.244	301.907	126.83	301.822	126.83	1.24833	6.95e-05	0.0014519	-	17	15629891	15631966	+	1539	protein_coding	hypothetical protein	WRKY
GLYMA_15G151300	151.832	346.958	369.814	85.1448	289.535	85.1448	1.763	7.11e-05	0.00148266	-	15	12544050	12544884	+	835	protein_coding	hypothetical protein	-
GLYMA_11G038300	42.1269	229.019	139.483	0	136.876	0	9.71071	7.14e-05	0.00148836	-	11	2735774	2738084	-	1077	protein_coding	hypothetical protein	-
GLYMA_13G043500	188.693	231.762	240.425	81.5971	220.293	81.5971	1.43133	7.18e-05	0.00149427	-	13	13674949	13686040	-	7038	protein_coding	hypothetical protein	ABC_tran
GLYMA_07G187800	54.4139	38.3985	24.7766	174.724	39.1963	174.724	-2.15375	7.25e-05	0.00150531	-	7	35540201	35542309	-	2109	protein_coding	hypothetical protein	-
GLYMA_13G224300	76.355	86.3966	50.4709	10.6431	71.0741	10.6431	2.73414	7.28e-05	0.00151155	-	13	33703380	33715996	-	10010	protein_coding	hypothetical protein	Pkinase
GLYMA_06G030500	221.166	293.474	302.825	106.431	272.488	106.431	1.35435	7.3e-05	0.0015138	-	6	2395066	2399562	-	1779	protein_coding	hypothetical protein	-
GLYMA_14G051300	145.689	137.137	122.965	337.918	135.264	337.918	-1.32113	7.32e-05	0.00151728	-	14	4020877	4025409	-	1469	protein_coding	hypothetical protein	-
GLYMA_18G200500	1427.05	2722.18	2399.66	989.808	2182.96	989.808	1.14013	7.38e-05	0.00152755	-	18	48016361	48020799	-	2416	protein_coding	hypothetical protein	Na_Ca_ex
GLYMA_03G001200	161.486	100.11	140.401	361.865	133.999	361.865	-1.42477	7.39e-05	0.00152854	-	3	147739	153075	+	2997	protein_coding	hypothetical protein	DEAD
GLYMA_03G068700	64.0679	58.9691	66.0709	203.993	63.036	203.993	-1.69134	7.48e-05	0.00154477	-	3	14244745	14265521	-	1783	protein_coding	hypothetical protein	-
GLYMA_03G084300	65.8232	90.5107	55.0591	10.6431	70.4643	10.6431	2.71949	7.49e-05	0.00154477	-	3	23956452	23959281	-	1840	protein_coding	hypothetical protein	-
GLYMA_07G191000	399.328	543.064	534.073	225.279	492.155	225.279	1.12549	7.49e-05	0.00154477	-	7	35856065	35858076	-	2012	protein_coding	hypothetical protein	-
GLYMA_11G025700	354.568	426.497	413.861	182.707	398.309	182.707	1.12276	7.52e-05	0.0015509	-	11	1816446	1818659	+	2120	protein_coding	hypothetical protein	HSF_DNA-bind
GLYMA_17G090900	28.0846	80.9111	49.5532	1.77385	52.8496	1.77385	4.88447	7.61e-05	0.00156589	-	17	7079461	7081491	-	2031	protein_coding	hypothetical protein	U-box
GLYMA_06G135800	803.921	523.865	674.474	1349.9	667.42	1349.9	-1.01309	7.69e-05	0.00158099	-	6	11150902	11151718	-	713	protein_coding	hypothetical protein	-
GLYMA_06G129600	551.16	696.658	718.521	323.728	655.446	323.728	1.01659	7.76e-05	0.00159137	-	6	10645912	10650427	+	2710	protein_coding	hypothetical protein	-
GLYMA_15G083000	28.9622	76.7969	55.0591	3.5477	53.6061	3.5477	3.90674	7.76e-05	0.00159137	-	15	6340563	6342031	-	1469	protein_coding	hypothetical protein	-
GLYMA_18G138400	161.486	353.814	245.931	78.9363	253.744	78.9363	1.67849	7.79e-05	0.00159693	-	18	20543741	20550945	-	1939	protein_coding	hypothetical protein	-
GLYMA_17G251200	105.317	127.538	135.812	33.7032	122.889	33.7032	1.86508	7.98e-05	0.00163257	-	17	40605249	40607536	+	1111	protein_coding	hypothetical protein	-
GLYMA_08G071300	381.775	411.412	412.943	189.802	402.043	189.802	1.08227	8.15e-05	0.00166317	-	8	5453068	5455249	-	2182	protein_coding	hypothetical protein	-
GLYMA_15G246500	211.512	246.847	266.119	525.06	241.493	525.06	-1.12146	8.23e-05	0.0016796	-	15	46956628	46962848	-	2561	protein_coding	hypothetical protein	-
GLYMA_08G182500	59.6797	89.1393	59.6474	10.6431	69.4888	10.6431	2.69913	8.35e-05	0.00170097	-	8	14639429	14643788	+	1959	protein_coding	hypothetical protein	DUF6
GLYMA_06G206600	437.944	614.376	516.638	243.904	522.986	243.904	1.09754	8.46e-05	0.00172137	-	6	19878834	19882736	+	2635	protein_coding	hypothetical protein	-
GLYMA_05G132900	236.086	215.306	213.813	86.0317	221.735	86.0317	1.36675	8.52e-05	0.00173253	-	5	32578299	32583734	+	3316	protein_coding	hypothetical protein	E1-E2_ATPase
GLYMA_18G098900	302.787	393.584	379.908	156.986	358.76	156.986	1.19023	8.54e-05	0.00173373	-	18	10297476	10305043	+	7417	protein_coding	hypothetical protein	-
GLYMA_01G163800	28.9622	34.2844	24.7766	133.926	29.3411	133.926	-2.19945	8.54e-05	0.00173373	-	1	50146171	50148579	+	2409	protein_coding	hypothetical protein	-
GLYMA_18G287900	48.2704	31.5416	41.2943	162.307	40.3688	162.307	-1.99617	8.68e-05	0.00175745	-	18	56777135	56784200	+	2439	protein_coding	hypothetical protein	HSP70
GLYMA_06G108000	372.121	256.447	245.013	662.533	291.194	662.533	-1.18293	8.72e-05	0.00176443	-	6	8672566	8676246	-	1584	protein_coding	hypothetical protein	-
GLYMA_16G151200	57.0468	19.1992	17.4354	181.82	31.2271	181.82	-2.52354	8.74e-05	0.00176707	-	16	31173115	31175417	-	1501	protein_coding	hypothetical protein	SNARE
GLYMA_17G044300	108.828	145.366	195.46	41.6855	149.884	41.6855	1.84633	8.81e-05	0.00177389	-	17	3285534	3295066	-	3877	protein_coding	hypothetical protein	Saccharop_dh
GLYMA_04G158800	353.69	521.122	490.026	200.445	454.946	200.445	1.17995	8.84e-05	0.00177867	-	4	39007319	39009187	+	1869	protein_coding	hypothetical protein	zf-Dof
GLYMA_05G156100	490.603	322.273	367.978	842.579	393.618	842.579	-1.09423	8.93e-05	0.00179446	-	5	34874029	34876441	+	1012	protein_coding	hypothetical protein	-
novel.760	68.4562	42.5126	49.5532	5.32155	53.5073	5.32155	3.3359	8.94e-05	0.00179706	-	8	630649	633111	-	1479	-	- && - && PF13456:Reverse transcriptase-like	-
GLYMA_02G009700	164.119	131.652	125.718	352.109	140.496	352.109	-1.32284	8.96e-05	0.00179865	-	2	938743	941942	-	3200	protein_coding	hypothetical protein	-
GLYMA_01G032000	286.989	197.478	191.789	533.929	225.419	533.929	-1.24036	8.97e-05	0.00180076	-	1	3363639	3366996	+	2254	protein_coding	hypothetical protein	-
GLYMA_11G043600	303.665	357.929	369.814	152.551	343.802	152.551	1.17121	9.09e-05	0.00182214	-	11	3217780	3220691	+	1292	protein_coding	hypothetical protein	HLH
GLYMA_10G161000	34.2281	17.8279	40.3767	149.89	30.8109	149.89	-2.26205	9.24e-05	0.00184775	-	10	39522164	39526626	+	1608	protein_coding	hypothetical protein	Ndr
GLYMA_04G067700	753.895	422.383	453.32	1241.7	543.2	1241.7	-1.18978	9.27e-05	0.00184941	-	4	5662072	5663861	+	1790	protein_coding	hypothetical protein	-
GLYMA_06G264800	44.7598	108.339	89.0122	282.929	80.7035	282.929	-1.82169	9.27e-05	0.00184941	-	6	45215853	45217427	+	1477	protein_coding	hypothetical protein	-
GLYMA_10G291900	1248.89	1341.2	876.358	572.067	1155.48	572.067	1.01302	9.27e-05	0.00184941	-	10	50978590	50982089	+	2492	protein_coding	hypothetical protein	-
GLYMA_05G149500	86.009	80.9111	70.6592	233.261	79.1931	233.261	-1.55905	9.49e-05	0.00189018	-	5	34369898	34373009	-	2053	protein_coding	hypothetical protein	Amidase
GLYMA_16G085700	90.3972	105.596	94.5181	23.0601	96.8371	23.0601	2.06751	9.53e-05	0.00189625	-	16	10196743	10201245	+	3733	protein_coding	hypothetical protein	NB-ARC
GLYMA_05G208400	51.7809	28.7989	22.9413	163.194	34.507	163.194	-2.23217	9.55e-05	0.001898	-	5	39044674	39048211	+	2045	protein_coding	hypothetical protein	GATase
GLYMA_06G302100	528.341	536.207	638.686	283.816	567.745	283.816	1.0011	9.56e-05	0.00190048	-	6	49110296	49114225	+	2543	protein_coding	hypothetical protein	-
GLYMA_10G021600	71.9667	109.71	118.377	22.1731	100.018	22.1731	2.17043	9.61e-05	0.00190813	-	10	1896159	1899256	+	2235	protein_coding	hypothetical protein	-
GLYMA_05G020600	10.5317	2.74275	7.34122	78.0494	6.87189	78.0494	-3.45751	9.73e-05	0.00192944	-	5	1836095	1841454	-	4173	protein_coding	hypothetical protein	tRNA_anti
GLYMA_10G143700	252.761	309.931	267.954	115.3	276.882	115.3	1.26104	9.77e-05	0.00193599	-	10	37834343	37839929	+	5498	protein_coding	hypothetical protein	MuDR
GLYMA_17G146400	58.8021	87.7679	39.459	0.886925	62.0097	0.886925	6.11788	9.84e-05	0.00194758	-	17	12060359	12065263	+	2435	protein_coding	hypothetical protein	Motile_Sperm
GLYMA_19G126000	445.843	562.263	513.885	246.565	507.33	246.565	1.03889	9.84e-05	0.00194758	CYP98A2	19	38430097	38435201	-	1785	protein_coding	hypothetical protein	p450
GLYMA_16G102400	714.402	489.581	503.791	1160.1	569.258	1160.1	-1.0247	9.87e-05	0.00195274	-	16	20761432	20768339	-	3097	protein_coding	hypothetical protein	CRAL_TRIO_N
GLYMA_06G187600	388.796	636.318	479.014	217.297	501.376	217.297	1.20242	9.93e-05	0.00196095	-	6	16379094	16381975	+	1415	protein_coding	hypothetical protein	Myb_DNA-binding
GLYMA_11G139600	157.976	227.648	186.283	65.6325	190.636	65.6325	1.53359	9.93e-05	0.00196095	-	11	10635859	10638468	+	2229	protein_coding	hypothetical protein	-
GLYMA_18G027200	430.923	492.323	501.956	232.374	475.067	232.374	1.03084	0.00010012	0.00197401	-	18	2042578	2048191	-	2057	protein_coding	hypothetical protein	PI-PLC-X
GLYMA_08G115500	46.5151	21.942	30.2825	153.438	32.9132	153.438	-2.20359	0.000100151	0.00197401	-	8	8852265	8855449	+	1968	protein_coding	hypothetical protein	-
GLYMA_07G088000	697.726	396.327	557.932	1195.57	550.662	1195.57	-1.11457	0.000101037	0.00198688	-	7	8148873	8150072	+	1200	protein_coding	hypothetical protein	-
GLYMA_15G261200	580.122	792.654	792.851	355.657	721.876	355.657	1.01982	0.000101326	0.00199143	-	15	49362995	49371112	+	5572	protein_coding	hypothetical protein	Pkinase_Tyr
GLYMA_11G055200	316.829	176.907	272.543	617.3	255.426	617.3	-1.26624	0.000101938	0.00200022	-	11	4163221	4164137	-	917	protein_coding	hypothetical protein	-
GLYMA_09G170400	527.464	467.639	570.779	258.982	521.961	258.982	1.01293	0.000102138	0.00200278	-	9	39525194	39533391	+	8198	protein_coding	hypothetical protein	-
GLYMA_09G236700	15.7976	31.5416	23.8589	124.17	23.7327	124.17	-2.40683	0.000102672	0.00201095	-	9	45894362	45898175	+	3814	protein_coding	hypothetical protein	-
GLYMA_11G053400	440.577	275.646	215.648	785.816	310.624	785.816	-1.33667	0.000102753	0.00201138	-	11	4009140	4011768	-	2629	protein_coding	hypothetical protein	UDPGT
GLYMA_13G168900	402.838	318.159	287.225	707.766	336.074	707.766	-1.07292	0.00010285	0.00201214	-	13	28321912	28322370	+	459	protein_coding	hypothetical protein	-
GLYMA_08G210100	36.861	57.5977	59.6474	0	51.3687	0	8.29482	0.00010507	0.00205205	-	8	17006115	17006556	-	442	protein_coding	hypothetical protein	-
GLYMA_05G043900	150.077	58.9691	129.389	369.848	112.812	369.848	-1.70027	0.000106702	0.00208035	-	5	3909498	3911751	-	1066	protein_coding	hypothetical protein	BTB
GLYMA_20G178600	131.646	113.824	84.424	304.215	109.965	304.215	-1.4686	0.000106917	0.00208336	-	20	41603247	41609549	+	2310	protein_coding	hypothetical protein	Peptidase_S10
GLYMA_13G112600	322.973	348.329	346.872	155.212	339.391	155.212	1.12803	0.000108012	0.0021035	-	13	22585808	22593464	-	5143	protein_coding	hypothetical protein	Auxin_resp
GLYMA_08G160200	21.9411	6.85687	6.42356	103.77	11.7405	103.77	-3.11436	0.000108777	0.00211663	-	8	12410275	12412785	-	2511	protein_coding	hypothetical protein	-
GLYMA_05G043800	100.929	97.3676	90.8475	260.756	96.3814	260.756	-1.4361	0.00010881	0.00211663	-	5	3908418	3909162	-	745	protein_coding	hypothetical protein	-
GLYMA_05G190200	351.057	216.677	288.143	645.681	285.292	645.681	-1.17277	0.000108998	0.00211908	-	5	37592567	37598126	+	2823	protein_coding	hypothetical protein	Glyco_transf_8
GLYMA_03G205900	115.849	215.306	160.589	47.894	163.915	47.894	1.76825	0.00010933	0.00212356	-	3	41375710	41381936	+	2904	protein_coding	hypothetical protein	TFR_dimer
GLYMA_18G071700	21.0634	82.2824	55.9768	2.66078	53.1075	2.66078	4.3073	0.000109352	0.00212356	-	18	6730106	6734169	-	2177	protein_coding	hypothetical protein	Aa_trans
GLYMA_18G085900	120.237	69.9401	47.7179	286.477	79.2984	286.477	-1.8481	0.00010968	0.00212871	-	18	8495745	8501031	-	5176	protein_coding	hypothetical protein	-
GLYMA_20G011000	30.7175	57.5977	66.9886	0	51.7679	0	8.30625	0.000110263	0.00213881	-	20	925425	930493	-	2650	protein_coding	hypothetical protein	2OG-FeII_Oxy
GLYMA_11G096000	233.453	308.559	360.637	119.735	300.883	119.735	1.32853	0.000110614	0.0021432	-	11	7294150	7296623	-	2474	protein_coding	hypothetical protein	GRAS
GLYMA_02G100300	84.2537	108.339	52.3062	14.1908	81.6328	14.1908	2.51679	0.000111229	0.00215388	-	2	9449378	9454175	-	2319	protein_coding	hypothetical protein	Pkinase_Tyr
novel.214	78.9879	123.424	71.5768	18.6254	91.3295	18.6254	2.28513	0.000112578	0.00217754	-	14	42085983	42094690	+	2129	-	- && - && -	-
GLYMA_03G161000	423.902	499.18	519.391	234.148	480.824	234.148	1.0372	0.000113954	0.00220168	-	3	37612023	37615718	-	954	protein_coding	hypothetical protein	-
GLYMA_07G168500	126.381	148.108	132.142	41.6855	135.544	41.6855	1.69852	0.000114341	0.0022079	-	7	27813181	27816496	+	1403	protein_coding	hypothetical protein	2OG-FeII_Oxy
GLYMA_03G209700	49.148	49.3695	46.8002	4.43463	48.4392	4.43463	3.44878	0.000114736	0.00221303	-	3	41646792	41648527	+	973	protein_coding	hypothetical protein	-
GLYMA_13G072000	5.26586	2.74275	6.42356	64.7455	4.81072	64.7455	-3.71365	0.000115118	0.00221792	-	13	17303690	17305522	+	1212	protein_coding	hypothetical protein	-
GLYMA_10G275900	45.6374	50.7408	78.9181	7.0954	58.4321	7.0954	3.04461	0.000115283	0.00221983	-	10	49849464	49850499	-	951	protein_coding	hypothetical protein	Abhydrolase_3
GLYMA_09G068900	81.6208	39.7698	77.0828	233.261	66.1578	233.261	-1.80285	0.000115443	0.00222165	-	9	7025364	7027971	-	2608	protein_coding	hypothetical protein	-
novel.29	63.1903	63.0832	45.8826	0.886925	57.3854	0.886925	6.01333	0.000115527	0.00222203	-	1	55032333	55033341	-	660	-	- && - && -	-
GLYMA_16G156300	116.727	128.909	93.6005	298.007	113.079	298.007	-1.40292	0.000115766	0.00222537	-	16	31646385	31650680	+	2119	protein_coding	hypothetical protein	-
GLYMA_19G262400	35.1057	58.9691	44.0473	1.77385	46.0407	1.77385	4.68989	0.000116177	0.00223077	-	19	50530058	50531027	+	741	protein_coding	hypothetical protein	-
GLYMA_18G227900	100.051	42.5126	63.318	248.339	68.6273	248.339	-1.84127	0.00011671	0.00223975	-	18	51700817	51705989	-	1679	protein_coding	hypothetical protein	-
GLYMA_05G223800	328.239	301.702	285.39	612.865	305.11	612.865	-1.00575	0.000117157	0.0022458	-	5	40294131	40295090	+	845	protein_coding	hypothetical protein	Ribosomal_L31e
GLYMA_04G248000	7.89879	8.22824	5.50591	71.8409	7.21098	71.8409	-3.32665	0.00011727	0.00224672	-	4	51516850	51518625	-	639	protein_coding	hypothetical protein	-
GLYMA_13G052100	55.2915	65.826	68.8239	9.75618	63.3138	9.75618	2.69669	0.000117497	0.00224981	-	13	14902730	14924713	-	1391	protein_coding	hypothetical protein	K-box
GLYMA_17G222000	22.8187	95.9962	45.8826	0	54.8992	0	8.38009	0.000118013	0.0022559	-	17	37440002	37445882	+	1895	protein_coding	hypothetical protein	DUF6
GLYMA_13G094100	228.187	201.592	144.989	64.7455	191.589	64.7455	1.56444	0.000118592	0.00226443	-	13	20935405	20937030	+	1626	protein_coding	hypothetical protein	SCP
GLYMA_13G081400	72.8444	50.7408	72.4945	211.088	65.3599	211.088	-1.68172	0.000118734	0.00226588	-	13	18999204	19001820	-	1174	protein_coding	hypothetical protein	-
GLYMA_09G033500	42.1269	63.0832	78.9181	7.98233	61.376	7.98233	2.94137	0.000119121	0.002272	-	9	2811869	2812379	+	511	protein_coding	hypothetical protein	-
GLYMA_08G081700	535.362	717.229	615.744	310.424	622.778	310.424	1.00206	0.000119936	0.00228626	-	8	6174443	6177152	-	2197	protein_coding	hypothetical protein	-
GLYMA_04G190400	70.2115	80.9111	66.0709	13.3039	72.3978	13.3039	2.44074	0.000120208	0.00229017	-	4	46109702	46112064	+	2363	protein_coding	hypothetical protein	Pkinase
GLYMA_11G031800	327.361	474.495	447.814	184.48	416.557	184.48	1.17246	0.000120532	0.00229507	-	11	2330822	2334364	-	1717	protein_coding	hypothetical protein	-
GLYMA_02G245400	146.566	105.596	82.5887	319.293	111.584	319.293	-1.51415	0.000120753	0.002298	-	2	43349686	43357278	-	2185	protein_coding	hypothetical protein	CBF
GLYMA_02G287400	106.195	120.681	111.036	31.0424	112.637	31.0424	1.85728	0.000121191	0.00230506	-	2	46775663	46778223	+	2270	protein_coding	hypothetical protein	-
GLYMA_19G133000	261.538	209.82	278.966	100.223	250.108	100.223	1.32294	0.000122318	0.0023239	-	19	39429765	39434462	+	4590	protein_coding	hypothetical protein	-
GLYMA_06G092600	112.338	71.3114	66.0709	259.869	83.2402	259.869	-1.63626	0.000124869	0.00236711	-	6	7304843	7306654	-	1812	protein_coding	hypothetical protein	-
GLYMA_02G274400	474.805	556.778	286.307	172.063	439.297	172.063	1.34924	0.000126846	0.00240192	-	2	45751520	45753085	-	1566	protein_coding	hypothetical protein	-
GLYMA_03G122000	497.624	606.147	646.945	290.911	583.572	290.911	1.00352	0.000127405	0.00240984	-	3	33466244	33470904	-	1896	protein_coding	hypothetical protein	p450
GLYMA_02G029800	387.041	250.961	257.86	672.289	298.621	672.289	-1.16696	0.000127894	0.00241776	-	2	2729332	2740269	+	2440	protein_coding	hypothetical protein	-
GLYMA_07G019500	205.368	186.507	161.507	418.629	184.461	418.629	-1.18237	0.000128057	0.0024195	-	7	1545811	1551567	+	2749	protein_coding	hypothetical protein	START
GLYMA_01G028500	114.094	170.05	98.1888	33.7032	127.444	33.7032	1.91128	0.000129327	0.00243677	-	1	2999967	3001495	+	1529	protein_coding	hypothetical protein	-
GLYMA_09G045700	412.492	510.151	334.943	184.48	419.195	184.48	1.1807	0.000129498	0.00243865	-	9	3918729	3920118	-	1390	protein_coding	hypothetical protein	C2
GLYMA_17G103600	13.1646	6.85687	11.9295	85.1448	10.6503	85.1448	-2.9737	0.000130179	0.00244826	-	17	8130580	8135882	-	1185	protein_coding	hypothetical protein	-
GLYMA_02G292400	136.035	101.482	133.977	317.519	123.831	317.519	-1.35192	0.000130223	0.00244826	-	2	47148990	47150245	-	799	protein_coding	hypothetical protein	-
GLYMA_18G103000	223.799	207.077	272.543	92.2402	234.473	92.2402	1.34846	0.000130502	0.00245092	-	18	11005402	11011477	+	1682	protein_coding	hypothetical protein	-
GLYMA_19G258500	479.193	323.644	252.354	830.162	351.731	830.162	-1.23716	0.000130507	0.00245092	-	19	50217887	50222920	+	1136	protein_coding	hypothetical protein	-
GLYMA_04G131800	255.394	157.708	191.789	483.374	201.63	483.374	-1.25525	0.000131453	0.00246732	-	4	18612382	18615408	-	3027	protein_coding	hypothetical protein	-
GLYMA_16G039800	1183.94	1703.25	726.78	201.332	1204.66	201.332	2.58051	0.000132446	0.00248324	-	16	3730538	3733668	-	1930	protein_coding	hypothetical protein	-
novel.13	0	0	263.366	0	87.7887	0	21.5889	0.000132822	0.00248783	-	1	47186320	47189359	+	1792	-	- && Q3TLD5.2 RecName: Full=Unconventional prefoldin RPB5 interactor; AltName: Full=Protein NNX3; AltName: Full=Protein phosphatase 1 regulatory subunit 19; AltName: Full=RNA polymerase II subunit 5-mediating protein; Short=RPB5-mediating protein && -	-
GLYMA_10G015500	1153.22	614.376	722.192	1820.86	829.93	1820.86	-1.13117	0.000132836	0.00248783	-	10	1361248	1362558	+	1311	protein_coding	hypothetical protein	-
GLYMA_02G024200	80.7432	60.3405	51.3885	9.75618	64.1574	9.75618	2.71941	0.000134462	0.00251278	-	2	2152655	2160738	-	2200	protein_coding	hypothetical protein	-
novel.539	193.959	200.221	201.883	430.159	198.688	430.159	-1.11469	0.00013457	0.00251341	-	3	43000347	43001631	+	455	-	- && - && PF01679:Proteolipid membrane potential modulator	-
GLYMA_01G210200	268.559	462.153	385.414	150.777	372.042	150.777	1.2991	0.000134898	0.00251769	-	1	54156782	54160054	+	1135	protein_coding	hypothetical protein	-
GLYMA_15G054000	61.435	131.652	161.507	24.8339	118.198	24.8339	2.24807	0.000134946	0.00251769	-	15	4244811	4247783	-	2330	protein_coding	hypothetical protein	Peptidase_C14
GLYMA_07G181000	474.805	632.203	499.203	259.869	535.404	259.869	1.03984	0.00013628	0.00253726	-	7	34928349	34932162	-	3814	protein_coding	hypothetical protein	-
GLYMA_15G023200	211.512	207.077	200.966	80.7102	206.518	80.7102	1.35544	0.000137148	0.00255182	-	15	1833142	1839166	+	4217	protein_coding	hypothetical protein	Pkinase
GLYMA_16G153700	337.893	674.716	517.556	204.88	510.055	204.88	1.31221	0.000137728	0.00256122	-	16	31431020	31433072	-	1428	protein_coding	hypothetical protein	-
GLYMA_20G026700	618.738	282.503	459.744	1097.13	453.662	1097.13	-1.26931	0.000137872	0.0025625	-	20	2935653	2945665	-	4442	protein_coding	hypothetical protein	-
GLYMA_08G299900	320.34	249.59	298.237	597.787	289.389	597.787	-1.04283	0.00013836	0.00257017	-	8	41806629	41809535	+	2907	protein_coding	hypothetical protein	-
GLYMA_11G027400	186.06	182.393	139.483	57.6501	169.312	57.6501	1.55266	0.000139087	0.00258047	-	11	1974063	1976315	+	1366	protein_coding	hypothetical protein	-
GLYMA_10G236100	392.306	442.954	441.391	207.54	425.55	207.54	1.03498	0.000139549	0.00258664	-	10	46503152	46510614	-	5410	protein_coding	hypothetical protein	-
GLYMA_20G211700	19.3081	24.6847	6.42356	114.413	16.8055	114.413	-2.79175	0.000139874	0.00259127	-	20	44839406	44841287	+	1000	protein_coding	hypothetical protein	-
GLYMA_08G201100	22.8187	76.7969	99.1064	6.20848	66.2407	6.20848	3.41172	0.000140101	0.00259406	-	8	16266131	16268320	-	1008	protein_coding	hypothetical protein	Hpt
GLYMA_07G032400	35.1057	68.5687	46.8002	4.43463	50.1582	4.43463	3.48953	0.000141702	0.0026223	-	7	2546832	2547858	+	762	protein_coding	hypothetical protein	-
GLYMA_05G202700	815.33	1407.03	1725.19	258.982	1315.85	258.982	2.34494	0.000142183	0.00262749	-	5	38623104	38625649	+	1280	protein_coding	hypothetical protein	-
GLYMA_14G118200	33.3504	90.5107	83.5063	8.86925	69.1225	8.86925	2.95502	0.000142787	0.00263666	-	14	15781469	15786117	+	2740	protein_coding	hypothetical protein	-
GLYMA_13G131600	638.047	430.611	399.179	1036.82	489.279	1036.82	-1.08127	0.000142941	0.00263809	-	13	24419217	24422114	+	2898	protein_coding	hypothetical protein	-
GLYMA_05G152100	1502.53	859.852	1038.78	2321.08	1133.72	2321.08	-1.03182	0.000143053	0.00263872	-	5	34563195	34565889	+	2351	protein_coding	hypothetical protein	SHMT
GLYMA_01G243400	90.3972	100.11	63.318	249.226	84.6085	249.226	-1.56513	0.000144058	0.0026544	-	1	56632794	56634546	+	998	protein_coding	hypothetical protein	-
GLYMA_04G204500	121.992	54.855	87.1769	284.703	88.0081	284.703	-1.68097	0.000144546	0.00266053	-	4	47677912	47691824	+	3454	protein_coding	hypothetical protein	TPR_2
GLYMA_15G152000	179.039	261.932	211.06	80.7102	217.344	80.7102	1.42439	0.000144637	0.00266056	-	15	12592655	12594969	+	1126	protein_coding	hypothetical protein	AP2
GLYMA_10G254300	212.39	342.844	378.99	117.961	311.408	117.961	1.39852	0.000145369	0.00266994	-	10	48151959	48155856	+	2234	protein_coding	hypothetical protein	Pkinase
GLYMA_16G154200	105.317	91.8821	114.706	274.06	103.969	274.06	-1.39392	0.00014631	0.00268578	-	16	31463230	31469750	-	1323	protein_coding	hypothetical protein	SNARE
GLYMA_06G167900	36.861	69.9401	79.8357	7.98233	62.2123	7.98233	2.95854	0.000146527	0.00268832	-	6	14014876	14017177	-	1595	protein_coding	hypothetical protein	TB2_DP1_HVA22
GLYMA_15G073100	38.6163	49.3695	81.671	0.886925	56.5523	0.886925	5.99687	0.000146751	0.00269099	-	15	5604443	5607004	+	1351	protein_coding	hypothetical protein	-
GLYMA_14G209600	47.3927	23.3134	17.4354	151.664	29.3805	151.664	-2.35628	0.000147659	0.00270618	-	14	47485565	47488948	-	2004	protein_coding	hypothetical protein	AMP-binding
GLYMA_11G084400	259.782	209.82	234.001	498.452	234.535	498.452	-1.08433	0.000148671	0.00272059	-	11	6342649	6344632	-	1984	protein_coding	hypothetical protein	Aminotran_5
GLYMA_10G054900	302.787	448.439	347.79	158.76	366.339	158.76	1.20219	0.000148724	0.00272059	-	10	4978175	4981413	-	1023	protein_coding	hypothetical protein	-
GLYMA_20G203900	174.651	259.19	119.295	54.1024	184.378	54.1024	1.76199	0.000148763	0.00272059	-	20	44085906	44090570	+	2031	protein_coding	hypothetical protein	Metallophos
GLYMA_19G181700	23.6964	56.2263	65.1533	0	48.3587	0	8.20692	0.000150186	0.00274514	-	19	44024142	44024535	-	394	protein_coding	hypothetical protein	-
GLYMA_11G228900	222.044	340.101	306.496	116.187	289.547	116.187	1.31372	0.00015076	0.00275417	-	11	32424578	32430406	+	1740	protein_coding	hypothetical protein	p450
GLYMA_01G154300	520.442	648.66	714.851	313.085	627.984	313.085	1.00349	0.000151297	0.00276102	-	1	49154745	49158943	-	2249	protein_coding	hypothetical protein	-
GLYMA_12G109800	1550.8	4439.14	1327.84	147.23	2439.26	147.23	4.05011	0.000151833	0.00276933	-	12	10458911	10466392	-	2585	protein_coding	hypothetical protein	-
GLYMA_11G255000	287.867	220.791	273.46	549.894	260.706	549.894	-1.07241	0.00015375	0.00280131	-	11	34525509	34528331	-	1941	protein_coding	hypothetical protein	RRM_1
GLYMA_13G150400	51.7809	42.5126	28.4472	162.307	40.9136	162.307	-1.98866	0.000154385	0.00281138	-	13	26376582	26378397	+	822	protein_coding	hypothetical protein	-
GLYMA_03G127200	62.3127	45.2553	34.8708	177.385	47.4796	177.385	-1.89821	0.000154912	0.00281947	-	3	34122317	34127918	+	3209	protein_coding	hypothetical protein	Glyco_hydro_31
GLYMA_13G069800	475.683	652.774	416.614	233.261	515.024	233.261	1.13901	0.000155063	0.00282073	-	13	16985150	16988513	-	2531	protein_coding	hypothetical protein	Lipase_3
GLYMA_10G011000	12.287	4.11412	14.6824	88.6925	10.3612	88.6925	-3.0583	0.000155782	0.0028293	-	10	1040839	1043359	-	1929	protein_coding	hypothetical protein	Acyltransferase
GLYMA_02G008800	391.429	485.466	592.803	225.279	489.899	225.279	1.12064	0.000156159	0.00283225	-	2	882915	884424	+	715	protein_coding	hypothetical protein	-
GLYMA_16G170500	120.237	202.963	199.13	54.9894	174.11	54.9894	1.65889	0.000156385	0.00283422	-	16	33075926	33079629	-	2702	protein_coding	hypothetical protein	FYVE
GLYMA_15G095300	314.196	272.903	280.801	580.936	289.3	580.936	-1.00405	0.000157416	0.00284953	-	15	7434003	7436364	-	955	protein_coding	hypothetical protein	-
GLYMA_04G062100	116.727	86.3966	48.6356	282.042	83.9196	282.042	-1.74861	0.000157479	0.00284953	-	4	5106189	5111732	+	5544	protein_coding	hypothetical protein	PPR
GLYMA_03G162900	253.639	319.53	312.002	127.717	295.057	127.717	1.206	0.000158784	0.00287011	-	3	37777764	37780053	-	925	protein_coding	hypothetical protein	Cofilin_ADF
GLYMA_12G128700	182.55	135.766	155.083	373.395	157.8	373.395	-1.23767	0.000159	0.00287098	-	12	14232565	14242986	-	4163	protein_coding	hypothetical protein	Pkinase_Tyr
GLYMA_08G345900	75.4773	82.2824	56.8944	217.297	71.5514	217.297	-1.60846	0.000159419	0.00287512	-	8	46076396	46082325	+	2938	protein_coding	hypothetical protein	-
GLYMA_03G107800	57.9244	30.1702	63.318	191.576	50.4709	191.576	-1.90794	0.000159481	0.00287512	-	3	30829478	30831847	-	923	protein_coding	hypothetical protein	-
GLYMA_09G102400	179.039	282.503	431.296	97.5618	297.613	97.5618	1.60922	0.000159904	0.00288076	-	9	18604265	18606541	-	819	protein_coding	hypothetical protein	-
GLYMA_18G075200	438.822	586.948	606.568	262.53	544.113	262.53	1.05	0.000160396	0.00288705	-	18	7129137	7134168	-	1800	protein_coding	hypothetical protein	CRAL_TRIO_N
GLYMA_07G086500	129.014	189.25	179.86	54.9894	166.041	54.9894	1.59065	0.000160678	0.0028906	-	7	8015207	8021014	-	2861	protein_coding	hypothetical protein	Kinesin
GLYMA_04G084000	230.82	287.989	355.131	117.961	291.313	117.961	1.30412	0.000160846	0.00289089	-	4	7084285	7086468	+	2184	protein_coding	hypothetical protein	AP2
GLYMA_15G011500	1320.85	762.484	1198.45	2222.63	1093.93	2222.63	-1.02037	0.000160863	0.00289089	-	15	892118	895716	+	2331	protein_coding	hypothetical protein	-
GLYMA_14G092500	556.426	242.733	367.061	2247.47	388.74	2247.47	-2.53001	0.000161224	0.00289585	-	14	8580513	8581237	+	725	protein_coding	hypothetical protein	-
GLYMA_09G138300	147.444	190.621	109.201	44.3463	149.089	44.3463	1.74327	0.000161633	0.00290168	-	9	34373735	34384854	-	1764	protein_coding	hypothetical protein	-
GLYMA_18G289500	105.317	83.6538	68.8239	249.226	85.9316	249.226	-1.53441	0.000164298	0.00294488	-	18	56896694	56900547	+	1244	protein_coding	hypothetical protein	-
GLYMA_20G133100	68.4562	89.1393	69.7415	15.0777	75.779	15.0777	2.32431	0.000164862	0.00295345	-	20	37310238	37316817	-	4428	protein_coding	hypothetical protein	BTB
GLYMA_01G177500	20.1858	53.4836	70.6592	0	48.1095	0	8.20072	0.000164995	0.00295428	-	1	51388319	51390686	-	998	protein_coding	hypothetical protein	Homeobox
GLYMA_01G167700	768.815	1656.62	1387.49	242.131	1270.97	242.131	2.39167	0.000165475	0.00296133	-	1	50530240	50531768	-	1529	protein_coding	hypothetical protein	-
GLYMA_09G279000	91.2749	135.766	60.565	19.5124	95.8686	19.5124	2.28781	0.00016568	0.00296344	-	9	49431550	49433717	-	1347	protein_coding	hypothetical protein	-
GLYMA_18G272200	466.029	205.706	296.402	1878.51	322.712	1878.51	-2.53964	0.000166282	0.00297266	-	18	55515800	55518328	-	1594	protein_coding	hypothetical protein	-
GLYMA_01G106800	19.3081	75.4256	50.4709	0	48.4015	0	8.20078	0.000169602	0.00302726	-	1	36419656	36422132	-	2477	protein_coding	hypothetical protein	-
GLYMA_05G172600	118.482	94.6248	132.142	298.007	115.083	298.007	-1.36635	0.000169795	0.00302914	-	5	36249908	36254636	-	2127	protein_coding	hypothetical protein	Actin
GLYMA_19G177900	284.356	416.898	365.225	155.212	355.493	155.212	1.19219	0.000170223	0.00303428	-	19	43713259	43715666	-	1093	protein_coding	hypothetical protein	-
GLYMA_15G056100	61.435	41.1412	35.7884	172.95	46.1216	172.95	-1.90081	0.000170261	0.00303428	-	15	4379492	4381950	-	2459	protein_coding	hypothetical protein	-
GLYMA_11G238700	627.515	969.561	689.157	368.074	762.078	368.074	1.04693	0.000171785	0.00305825	-	11	33310311	33312064	+	1417	protein_coding	hypothetical protein	-
GLYMA_10G235300	7.89879	13.7137	9.17652	79.8233	10.263	79.8233	-2.98423	0.000172042	0.00306092	-	10	46468498	46473391	+	3188	protein_coding	hypothetical protein	-
GLYMA_09G275100	147.444	181.021	159.671	56.7632	162.712	56.7632	1.51621	0.000172113	0.00306092	-	9	49079101	49084269	-	3871	protein_coding	hypothetical protein	Pkinase_Tyr
GLYMA_05G195000	136.912	211.192	64.2356	29.2685	137.447	29.2685	2.22368	0.000172525	0.00306664	-	5	37939652	37941553	+	1488	protein_coding	hypothetical protein	NAM
GLYMA_17G064600	223.799	249.59	245.931	100.223	239.773	100.223	1.25733	0.000173726	0.00308639	-	17	4988012	4993853	+	2020	protein_coding	hypothetical protein	AMP-binding
GLYMA_19G153700	326.483	363.414	309.249	153.438	333.049	153.438	1.11607	0.000174222	0.00309359	-	19	41386848	41389445	-	2598	protein_coding	hypothetical protein	-
GLYMA_07G069500	411.615	335.987	487.273	827.501	411.625	827.501	-1.00388	0.000174774	0.00310018	-	7	6304097	6306910	+	2814	protein_coding	hypothetical protein	p450
GLYMA_20G131500	180.794	287.989	148.66	66.5194	205.814	66.5194	1.62244	0.000174871	0.00310029	-	20	37212906	37215895	-	2038	protein_coding	hypothetical protein	PP2C
GLYMA_19G113000	465.151	275.646	445.979	864.752	395.592	864.752	-1.12312	0.000176851	0.00312891	-	19	36736779	36740051	+	1922	protein_coding	hypothetical protein	Tubulin
GLYMA_13G131400	566.957	437.468	359.72	937.48	454.715	937.48	-1.04283	0.000177036	0.00312894	-	13	24407233	24412557	+	4118	protein_coding	hypothetical protein	adh_short
GLYMA_08G133700	238.719	189.25	217.483	463.862	215.151	463.862	-1.1045	0.000177693	0.00313732	-	8	10257856	10264852	+	2874	protein_coding	hypothetical protein	-
GLYMA_06G005700	67.5785	80.9111	68.8239	14.1908	72.4378	14.1908	2.34834	0.000178705	0.00315344	-	6	461448	465909	-	1176	protein_coding	hypothetical protein	-
GLYMA_06G237700	103.562	90.5107	77.0828	249.226	90.3851	249.226	-1.46281	0.00017879	0.00315344	-	6	38763111	38769647	-	1716	protein_coding	hypothetical protein	-
GLYMA_13G271400	235.208	143.994	186.283	450.558	188.495	450.558	-1.25038	0.000179573	0.00316398	-	13	37337276	37339450	+	1556	protein_coding	hypothetical protein	-
novel.819	58.8021	120.681	92.6828	18.6254	90.7219	18.6254	2.27603	0.000179863	0.00316747	-	9	40436311	40438456	-	1855	-	- && - && -	-
GLYMA_05G248100	27.2069	53.4836	53.2238	2.66078	44.6381	2.66078	4.06246	0.00018077	0.00318016	-	5	42118348	42121375	+	2388	protein_coding	hypothetical protein	-
GLYMA_11G020300	51.7809	16.4565	21.106	158.76	29.7811	158.76	-2.39315	0.000181318	0.00318817	-	11	1426367	1433060	+	3138	protein_coding	hypothetical protein	AAA
GLYMA_15G120400	262.415	301.702	321.178	130.378	295.099	130.378	1.17778	0.000181509	0.00318987	-	15	9531897	9534596	+	2310	protein_coding	hypothetical protein	C2
GLYMA_06G094100	401.083	497.809	496.45	227.94	465.114	227.94	1.02745	0.00018169	0.00319141	-	6	7415423	7419586	+	1424	protein_coding	hypothetical protein	-
GLYMA_05G113400	135.157	142.623	207.389	52.3286	161.723	52.3286	1.6301	0.000182467	0.00320342	-	5	30061094	30066533	-	2891	protein_coding	hypothetical protein	PP2C
GLYMA_08G063700	227.31	190.621	135.812	447.01	184.581	447.01	-1.27634	0.00018337	0.00321638	-	8	4888519	4892619	-	2238	protein_coding	hypothetical protein	-
GLYMA_06G278900	35.1057	32.913	64.2356	0	44.0848	0	8.08362	0.000183393	0.00321638	-	6	46997151	46997423	+	189	protein_coding	hypothetical protein	-
GLYMA_17G006500	204.491	142.623	169.766	402.664	172.293	402.664	-1.21906	0.000184375	0.00322864	-	17	594368	597067	+	2700	protein_coding	hypothetical protein	-
GLYMA_08G146700	84.2537	167.308	157.836	36.3639	136.466	36.3639	1.90285	0.000186118	0.00325583	-	8	11166509	11172366	+	2729	protein_coding	hypothetical protein	-
GLYMA_04G088500	98.296	37.0271	44.0473	237.696	59.7901	237.696	-1.97723	0.000187674	0.00327636	-	4	7605522	7607971	-	1971	protein_coding	hypothetical protein	Tubulin
GLYMA_08G322800	186.938	117.938	125.718	367.187	143.531	367.187	-1.34913	0.000187898	0.00327692	-	8	44143799	44147132	+	1686	protein_coding	hypothetical protein	Tubulin
GLYMA_04G075800	50.0257	52.1122	28.4472	0	43.5284	0	8.05504	0.000188955	0.00329367	-	4	6342149	6343000	+	852	protein_coding	hypothetical protein	-
GLYMA_17G076100	102.684	23.3134	22.9413	0	49.6463	0	8.25901	0.000189698	0.00330326	-	17	5959648	5961273	+	1467	protein_coding	hypothetical protein	-
GLYMA_14G075900	224.677	300.331	281.719	112.639	268.909	112.639	1.2526	0.000190269	0.0033113	-	14	6362111	6364010	-	1025	protein_coding	hypothetical protein	-
GLYMA_16G048800	29.8399	19.1992	33.0355	126.83	27.3582	126.83	-2.19729	0.000190493	0.00331205	-	16	4686856	4692053	+	2253	protein_coding	hypothetical protein	-
GLYMA_12G092900	83.3761	161.822	70.6592	22.1731	105.286	22.1731	2.23671	0.000190596	0.00331215	-	12	7596589	7597964	+	1089	protein_coding	hypothetical protein	-
GLYMA_04G030900	38.6163	43.884	69.7415	5.32155	50.7473	5.32155	3.25628	0.000191909	0.00333158	-	4	2502101	2507434	-	4962	protein_coding	hypothetical protein	-
GLYMA_08G332000	29.8399	19.1992	27.5296	120.622	25.5229	120.622	-2.22676	0.000192024	0.00333189	-	8	44937110	44943950	-	2450	protein_coding	hypothetical protein	-
GLYMA_04G041200	53.5362	116.567	132.142	20.3993	100.748	20.3993	2.30035	0.000192669	0.00334139	-	4	3281161	3283141	-	1908	protein_coding	hypothetical protein	AP2
GLYMA_05G167300	156.22	139.88	150.495	343.24	148.865	343.24	-1.20295	0.000193175	0.00334721	-	5	35800148	35816861	-	3353	protein_coding	hypothetical protein	-
GLYMA_11G001400	236.964	182.393	283.554	525.06	234.304	525.06	-1.15863	0.0001932	0.00334721	-	11	71463	74281	+	589	protein_coding	hypothetical protein	-
GLYMA_03G179800	181.672	134.395	130.307	360.978	148.791	360.978	-1.27496	0.000194671	0.00337098	-	3	39203079	39208383	+	2005	protein_coding	hypothetical protein	DnaJ
GLYMA_09G203500	401.083	422.383	271.625	156.099	365.03	156.099	1.22318	0.000198075	0.00342126	-	9	42787053	42795485	+	2685	protein_coding	hypothetical protein	-
GLYMA_12G131700	322.973	261.932	333.108	616.413	306.004	616.413	-1.00662	0.000199206	0.00343907	-	12	14888565	14890785	-	949	protein_coding	hypothetical protein	-
GLYMA_04G235800	290.5	229.019	274.378	545.459	264.632	545.459	-1.03963	0.000200971	0.00346256	-	4	50380939	50383841	-	2903	protein_coding	hypothetical protein	PPR
GLYMA_20G176300	811.82	488.209	680.898	1332.16	660.309	1332.16	-1.00919	0.000201465	0.00346931	-	20	41359098	41364865	-	2060	protein_coding	hypothetical protein	Biotin_lipoyl
GLYMA_02G037100	214.145	294.845	157.836	77.1625	222.275	77.1625	1.52057	0.000202253	0.00347764	-	2	3446096	3451464	-	4385	protein_coding	hypothetical protein	Pkinase_Tyr
GLYMA_02G229800	139.545	143.994	119.295	320.18	134.278	320.18	-1.25607	0.000203418	0.00349134	-	2	41737034	41739281	-	780	protein_coding	hypothetical protein	-
GLYMA_04G179300	185.183	286.617	193.625	81.5971	221.808	81.5971	1.43665	0.000203458	0.00349134	-	4	44440809	44443301	+	2493	protein_coding	hypothetical protein	U-box
GLYMA_02G028100	147.444	109.71	111.036	309.537	122.73	309.537	-1.33036	0.00020642	0.00353467	-	2	2533352	2534883	+	1532	protein_coding	hypothetical protein	PG_binding_1
GLYMA_09G240700	61.435	97.3676	110.118	19.5124	89.6403	19.5124	2.19702	0.000206746	0.00353467	-	9	46307608	46311845	-	2418	protein_coding	hypothetical protein	Pkinase
GLYMA_15G063400	183.427	159.079	69.7415	32.8162	137.416	32.8162	2.06401	0.000206871	0.00353467	-	15	4847887	4849531	-	1101	protein_coding	hypothetical protein	-
GLYMA_U030300	57.9244	10.971	29.3649	181.82	32.7534	181.82	-2.44651	0.000206961	0.00353467	-	KZ847140	248754	251755	-	2660	protein_coding	hypothetical protein	-
GLYMA_06G289500	26.3293	30.1702	22.9413	118.848	26.4803	118.848	-2.17362	0.000208149	0.00354951	-	6	47822827	47826397	+	2845	protein_coding	hypothetical protein	-
GLYMA_09G274300	398.45	377.128	445.979	199.558	407.186	199.558	1.03031	0.000208197	0.00354951	-	9	49026939	49033104	+	2714	protein_coding	hypothetical protein	-
GLYMA_14G006400	201.858	183.764	196.378	415.968	194	415.968	-1.0986	0.000208685	0.00355263	-	14	506220	512622	-	2921	protein_coding	hypothetical protein	RRM_1
GLYMA_06G138600	353.69	268.789	223.907	617.3	282.129	617.3	-1.12809	0.000208691	0.00355263	-	6	11318029	11319071	-	823	protein_coding	hypothetical protein	-
GLYMA_13G303700	40.3716	127.538	59.6474	10.6431	75.8522	10.6431	2.81998	0.000209423	0.00355977	-	13	40079052	40080607	-	1220	protein_coding	hypothetical protein	zf-B_box
GLYMA_02G245700	458.13	477.238	289.06	173.837	408.143	173.837	1.22912	0.000210241	0.00357012	-	2	43391804	43393333	-	1530	protein_coding	hypothetical protein	-
GLYMA_08G028000	56.1692	10.971	34.8708	181.82	34.0036	181.82	-2.39235	0.000214762	0.00363788	-	8	2240012	2248690	+	4086	protein_coding	hypothetical protein	DDT
GLYMA_05G059600	539.751	348.329	551.509	990.695	479.863	990.695	-1.0415	0.000215537	0.00364739	-	5	5566893	5567822	-	651	protein_coding	hypothetical protein	-
GLYMA_10G105900	82.4985	68.5687	69.7415	212.862	73.6029	212.862	-1.52878	0.000215864	0.00365113	-	10	23599677	23611792	+	1616	protein_coding	hypothetical protein	Glycos_transf_4
GLYMA_16G091400	37.7387	42.5126	33.0355	142.795	37.7622	142.795	-1.92509	0.00021639	0.00365821	-	16	14205984	14228205	+	2504	protein_coding	hypothetical protein	-
GLYMA_11G062900	332.627	220.791	238.589	578.275	264.002	578.275	-1.12691	0.000216705	0.00366173	-	11	4763004	4775461	-	5848	protein_coding	hypothetical protein	-
GLYMA_02G181200	188.693	237.248	174.354	440.802	200.098	440.802	-1.14495	0.000217658	0.00367601	-	2	30932075	30949564	-	5542	protein_coding	hypothetical protein	-
GLYMA_12G054500	774.081	990.132	611.156	385.812	791.79	385.812	1.0347	0.000218441	0.00368561	-	12	3938604	3943724	+	2703	protein_coding	hypothetical protein	Glyco_hydro_1
GLYMA_14G196700	119.359	93.2534	102.777	271.399	105.13	271.399	-1.36358	0.000219461	0.00369916	-	14	46164669	46167368	+	951	protein_coding	hypothetical protein	-
GLYMA_13G214400	14.0423	4.11412	3.67061	78.9363	7.27567	78.9363	-3.40371	0.000219761	0.00370239	-	13	32778142	32784877	+	4474	protein_coding	hypothetical protein	Pkinase
GLYMA_01G241500	323.85	603.405	428.543	188.915	451.933	188.915	1.25401	0.000221094	0.00372303	-	1	56542550	56546334	-	1919	protein_coding	hypothetical protein	-
GLYMA_05G095600	66.7009	289.36	202.801	8.86925	186.287	8.86925	4.39094	0.000223188	0.00375643	-	5	24773197	24774266	-	303	protein_coding	hypothetical protein	-
GLYMA_10G248400	493.235	544.435	377.155	223.505	471.609	223.505	1.07493	0.000224853	0.00378073	-	10	47659914	47663520	-	2813	protein_coding	hypothetical protein	Pkinase
GLYMA_18G050800	229.065	252.333	303.743	543.685	261.713	543.685	-1.05415	0.000228656	0.00383713	-	18	4401052	4403896	+	2495	protein_coding	hypothetical protein	BTB
GLYMA_01G097900	235.208	396.327	249.601	661.646	293.712	661.646	-1.17868	0.00022903	0.0038379	-	1	32298852	32301763	-	2820	protein_coding	hypothetical protein	VWA
GLYMA_15G132800	288.745	411.412	282.637	140.134	327.598	140.134	1.22039	0.000229038	0.0038379	-	15	10679770	10681942	+	2173	protein_coding	hypothetical protein	FAD_binding_4
GLYMA_13G297200	555.548	610.261	303.743	197.784	489.851	197.784	1.30604	0.00023091	0.00386738	-	13	39606796	39610638	-	2098	protein_coding	hypothetical protein	-
GLYMA_04G069500	71.0891	41.1412	39.459	0.886925	50.5631	0.886925	5.83861	0.00023117	0.00386947	-	4	5792149	5797403	-	3801	protein_coding	hypothetical protein	-
GLYMA_15G274300	152.71	301.702	337.696	88.6925	264.036	88.6925	1.57143	0.00023198	0.00387961	-	15	51194531	51196221	-	720	protein_coding	hypothetical protein	-
GLYMA_04G155600	173.773	171.422	152.33	368.961	165.842	368.961	-1.15463	0.000232173	0.00388093	-	4	36408753	36424092	+	2735	protein_coding	hypothetical protein	-
GLYMA_15G255400	329.994	241.362	286.307	588.031	285.888	588.031	-1.03625	0.000232694	0.00388584	-	15	48495661	48501250	+	1752	protein_coding	hypothetical protein	RRM_1
GLYMA_20G211000	78.1102	37.0271	63.318	206.654	59.4851	206.654	-1.7815	0.000232861	0.00388673	-	20	44769865	44771323	-	1459	protein_coding	hypothetical protein	-
GLYMA_13G038600	33.3504	12.3424	20.1883	120.622	21.9604	120.622	-2.43329	0.000233768	0.00389852	-	13	11956631	11959361	-	1567	protein_coding	hypothetical protein	-
GLYMA_15G032300	74.5997	35.6557	32.1178	191.576	47.4577	191.576	-2.00204	0.000235856	0.00392523	-	15	2596749	2598273	-	1525	protein_coding	hypothetical protein	Histone
GLYMA_04G030400	179.039	271.532	178.024	76.2756	209.532	76.2756	1.45166	0.000236309	0.00393087	-	4	2466301	2470762	-	1706	protein_coding	hypothetical protein	-
GLYMA_04G057300	5.26586	5.4855	3.67061	58.5371	4.80732	58.5371	-3.61711	0.000236594	0.0039337	-	4	4640737	4644040	+	3304	protein_coding	hypothetical protein	-
GLYMA_13G247200	87.7643	135.766	171.601	36.3639	131.71	36.3639	1.85553	0.000237236	0.00394245	-	13	35571708	35573509	+	1480	protein_coding	hypothetical protein	Myb_DNA-binding
GLYMA_06G178300	273.825	200.221	165.177	495.791	213.074	495.791	-1.2163	0.000238586	0.00395912	-	6	15094915	15096274	+	1360	protein_coding	hypothetical protein	-
GLYMA_02G293700	300.154	333.244	376.237	156.099	336.545	156.099	1.10834	0.000239585	0.00397184	-	2	47218887	47220343	+	702	protein_coding	hypothetical protein	-
GLYMA_09G258400	434.433	661.002	574.45	266.964	556.629	266.964	1.05727	0.000240928	0.00398964	-	9	47716105	47719416	-	720	protein_coding	hypothetical protein	-
GLYMA_19G015800	33.3504	65.826	83.5063	7.98233	60.8942	7.98233	2.92869	0.000241009	0.00398964	-	19	1543903	1549363	-	2539	protein_coding	hypothetical protein	-
GLYMA_17G116600	316.829	466.267	437.72	185.367	406.939	185.367	1.13172	0.000241383	0.00399258	-	17	9200382	9204961	-	2622	protein_coding	hypothetical protein	NUDIX
GLYMA_09G276300	57.0468	52.1122	70.6592	9.75618	59.9394	9.75618	2.62258	0.00024142	0.00399258	-	9	49161113	49166087	+	2911	protein_coding	hypothetical protein	Pkinase
GLYMA_01G046000	69.3338	53.4836	44.9649	184.48	55.9274	184.48	-1.71903	0.000241537	0.00399259	-	1	5317206	5321170	+	3965	protein_coding	hypothetical protein	-
GLYMA_03G120900	234.331	191.992	211.06	449.671	212.461	449.671	-1.0785	0.000242632	0.00400877	-	3	33269899	33272192	-	1030	protein_coding	hypothetical protein	-
GLYMA_13G167700	108.828	207.077	91.7652	34.5901	135.89	34.5901	1.9644	0.000247288	0.00407388	-	13	28223592	28228408	-	2250	protein_coding	hypothetical protein	-
GLYMA_13G335600	70.2115	150.851	103.695	25.7208	108.252	25.7208	2.06451	0.000249307	0.00410122	-	13	42916206	42918785	+	1909	protein_coding	hypothetical protein	Actin
GLYMA_05G224200	421.269	560.892	567.109	254.547	516.423	254.547	1.01902	0.00025008	0.00410999	-	5	40307329	40312025	+	1726	protein_coding	hypothetical protein	ESCRT-III
GLYMA_20G150900	380.897	271.532	334.025	664.307	328.818	664.307	-1.01031	0.000250301	0.00411165	-	20	38964427	38974019	+	1222	protein_coding	hypothetical protein	-
GLYMA_02G098700	438.822	603.405	486.356	251	509.527	251	1.01835	0.000250475	0.00411253	-	2	9141033	9149017	+	1376	protein_coding	hypothetical protein	-
GLYMA_02G308100	280.846	234.505	341.367	596.901	285.572	596.901	-1.05948	0.00025343	0.00415507	-	2	48214169	48216761	+	1019	protein_coding	hypothetical protein	-
GLYMA_05G160700	4.38822	4.11412	7.34122	61.1978	5.28118	61.1978	-3.51825	0.000256657	0.00419516	-	5	35250207	35251693	+	913	protein_coding	hypothetical protein	-
GLYMA_13G292800	114.094	68.5687	78.0004	251.887	86.8876	251.887	-1.52716	0.000258028	0.00421228	-	13	39277130	39281224	-	2024	protein_coding	hypothetical protein	bZIP_2
GLYMA_04G033400	28.9622	41.1412	55.9768	2.66078	42.0267	2.66078	3.98118	0.000258942	0.00422519	-	4	2662182	2663098	-	849	protein_coding	hypothetical protein	-
GLYMA_06G090100	297.521	235.876	262.448	538.364	265.282	538.364	-1.01777	0.000264206	0.00429352	-	6	6985471	6996418	+	8608	protein_coding	hypothetical protein	KH_1
GLYMA_19G252300	38.6163	34.2844	56.8944	3.5477	43.265	3.5477	3.61349	0.00026653	0.00432218	-	19	49775443	49779131	+	2287	protein_coding	hypothetical protein	-
GLYMA_12G109900	21.9411	104.224	25.6943	1.77385	50.6199	1.77385	4.8169	0.000266655	0.00432218	-	12	10461750	10462709	+	960	protein_coding	hypothetical protein	-
GLYMA_11G250800	366.855	404.555	480.85	202.219	417.42	202.219	1.04594	0.000268505	0.00434599	-	11	34252343	34255201	-	1453	protein_coding	hypothetical protein	-
GLYMA_17G220100	51.7809	13.7137	20.1883	156.099	28.561	156.099	-2.42678	0.000271932	0.00439241	-	17	37197689	37204991	-	7303	protein_coding	hypothetical protein	PPR
GLYMA_11G058000	195.714	134.395	180.777	393.795	170.295	393.795	-1.2028	0.000271958	0.00439241	-	11	4370574	4376076	-	3530	protein_coding	hypothetical protein	Pkinase
GLYMA_11G004800	26.3293	54.855	64.2356	4.43463	48.4733	4.43463	3.44622	0.000272014	0.00439241	-	11	353749	358223	-	1957	protein_coding	hypothetical protein	Sugar_tr
GLYMA_13G261200	251.006	371.642	406.52	145.456	343.056	145.456	1.23614	0.000272388	0.00439637	-	13	36513920	36521762	-	3115	protein_coding	hypothetical protein	C2
GLYMA_01G189100	250.128	320.902	301.907	129.491	290.979	129.491	1.16559	0.000274926	0.00442897	-	1	52419846	52422210	-	1870	protein_coding	hypothetical protein	WRKY
GLYMA_18G198000	42.1269	63.0832	33.9531	4.43463	46.3877	4.43463	3.37722	0.000275126	0.00443011	-	18	47564036	47568542	-	4379	protein_coding	hypothetical protein	Pkinase
GLYMA_19G200000	487.092	715.857	542.332	285.59	581.76	285.59	1.02317	0.000276231	0.00444266	-	19	45701661	45707358	-	2787	protein_coding	hypothetical protein	Glycos_transf_1
GLYMA_11G243800	40.3716	31.5416	19.2707	134.813	30.3946	134.813	-2.14932	0.000276295	0.00444266	-	11	33759603	33766398	+	2473	protein_coding	hypothetical protein	-
GLYMA_14G211300	100.929	193.364	226.66	51.4417	173.651	51.4417	1.75268	0.000276697	0.00444495	-	14	47625904	47630956	-	4298	protein_coding	hypothetical protein	Usp
GLYMA_03G121400	0	120.681	0	0	40.227	0	20.5456	0.000276964	0.00444715	-	3	33378370	33384372	-	5905	protein_coding	hypothetical protein	-
GLYMA_04G139400	234.331	342.844	256.025	116.187	277.733	116.187	1.2524	0.000278056	0.00445766	-	4	22479185	22483201	+	4017	protein_coding	hypothetical protein	-
GLYMA_17G235600	281.723	289.36	252.354	123.283	274.479	123.283	1.15353	0.000279295	0.00447409	-	17	39067324	39069617	-	1611	protein_coding	hypothetical protein	Arm
GLYMA_08G144400	7.89879	19.1992	8.25887	85.1448	11.7856	85.1448	-2.89472	0.000281622	0.00450924	-	8	10993127	10994999	+	852	protein_coding	hypothetical protein	-
novel.842	27.2069	19.1992	22.9413	109.979	23.1158	109.979	-2.24018	0.000284956	0.0045541	-	KZ847133	3314712	3318470	+	2543	-	- && - && -	-
GLYMA_07G185500	673.152	469.01	425.79	1053.67	522.651	1053.67	-1.00966	0.000288165	0.00459894	-	7	35312488	35316785	+	2131	protein_coding	hypothetical protein	-
GLYMA_14G007700	83.3761	64.4546	46.8002	206.654	64.877	206.654	-1.67014	0.000288485	0.0046019	-	14	600842	606096	-	2862	protein_coding	hypothetical protein	HATPase_c
GLYMA_05G033800	43.8822	34.2844	25.6943	139.247	34.6203	139.247	-2.00627	0.000289005	0.00460591	-	5	2933201	2939265	-	1407	protein_coding	hypothetical protein	-
GLYMA_17G163500	68.4562	170.05	73.4122	21.2862	103.973	21.2862	2.27644	0.000289328	0.00460891	-	17	14592373	14596445	-	2669	protein_coding	hypothetical protein	-
GLYMA_10G263200	211.512	363.414	325.766	120.622	300.231	120.622	1.31172	0.000289956	0.00461677	-	10	48759231	48760900	-	1670	protein_coding	hypothetical protein	-
GLYMA_03G135100	42.1269	91.8821	44.9649	7.98233	59.658	7.98233	2.88886	0.000290849	0.00462668	-	3	35065346	35066869	-	357	protein_coding	hypothetical protein	Aconitase
GLYMA_13G186600	147.444	134.395	78.0004	327.275	119.946	327.275	-1.45094	0.000291913	0.00464145	-	13	30030558	30038083	+	2918	protein_coding	hypothetical protein	MFS_1
GLYMA_01G004600	70.2115	39.7698	56.8944	186.254	55.6252	186.254	-1.73095	0.000292585	0.00464718	-	1	438340	439522	-	1048	protein_coding	hypothetical protein	-
GLYMA_04G183600	12.287	13.7137	28.4472	106.431	18.1493	106.431	-2.5407	0.000293586	0.00465938	-	4	45176361	45181442	+	5082	protein_coding	hypothetical protein	PPR
GLYMA_05G044600	157.976	264.675	223.907	79.8233	215.519	79.8233	1.42801	0.000293722	0.00465938	-	5	3985405	3987297	+	1523	protein_coding	hypothetical protein	Lipase_GDSL
GLYMA_18G086900	167.63	201.592	161.507	66.5194	176.91	66.5194	1.40759	0.000295017	0.00467559	-	18	8623297	8626961	+	3554	protein_coding	hypothetical protein	NB-ARC
GLYMA_02G243800	211.512	181.021	246.848	457.653	213.127	457.653	-1.09833	0.000296048	0.00468975	-	2	43183442	43187668	+	3992	protein_coding	hypothetical protein	-
GLYMA_01G099800	58.8021	90.5107	21.106	5.32155	56.8063	5.32155	3.40528	0.000296373	0.00469273	-	1	33261108	33274284	+	3956	protein_coding	hypothetical protein	AA_kinase
GLYMA_10G147200	41.2492	24.6847	25.6943	131.265	30.5427	131.265	-2.09271	0.000296637	0.00469313	-	10	38248742	38259884	+	3640	protein_coding	hypothetical protein	AAA
GLYMA_14G155300	0	0	0.917652	34.5901	0.305884	34.5901	-6.54538	0.000296672	0.00469313	-	14	33774752	33776528	-	912	protein_coding	hypothetical protein	-
GLYMA_12G125000	35.9834	43.884	78.9181	6.20848	52.9285	6.20848	3.09504	0.000298116	0.00471379	-	12	13735726	13736503	+	778	protein_coding	hypothetical protein	-
GLYMA_20G017100	170.263	445.697	277.131	98.4487	297.697	98.4487	1.59044	0.000301145	0.00475605	-	20	1618030	1625491	-	2594	protein_coding	hypothetical protein	Sulfate_transp
GLYMA_08G010000	477.438	992.875	1276.45	125.943	915.589	125.943	2.86179	0.000303641	0.00479008	-	8	783935	786451	+	1350	protein_coding	hypothetical protein	-
GLYMA_03G017400	109.705	116.567	87.1769	29.2685	104.483	29.2685	1.83292	0.000303952	0.00479278	-	3	1755909	1757715	+	603	protein_coding	hypothetical protein	-
GLYMA_03G073400	50.9033	79.5397	113.789	15.9647	81.4106	15.9647	2.35008	0.000305189	0.00481006	-	3	17839275	17842224	+	1452	protein_coding	hypothetical protein	-
GLYMA_20G066100	1119	1615.48	703.839	218.184	1146.1	218.184	2.39262	0.000306012	0.00482082	-	20	23415656	23418864	-	2725	protein_coding	hypothetical protein	-
GLYMA_07G251000	40.3716	15.0851	22.9413	130.378	26.1327	130.378	-2.29688	0.000307043	0.00483039	-	7	42893021	42897814	+	1833	protein_coding	hypothetical protein	-
GLYMA_03G110000	26.3293	46.6267	40.3767	145.456	37.7776	145.456	-1.9571	0.000307292	0.00483207	-	3	31373743	31375159	-	1417	protein_coding	hypothetical protein	-
GLYMA_11G114800	102.684	89.1393	71.5768	239.47	87.8001	239.47	-1.44751	0.000310515	0.00487158	-	11	8767704	8769735	-	2032	protein_coding	hypothetical protein	bZIP_1
GLYMA_13G321300	311.563	396.327	356.049	168.516	354.646	168.516	1.0709	0.000312317	0.0048976	-	13	41562361	41573783	-	9629	protein_coding	hypothetical protein	-
GLYMA_18G260500	93.0302	187.878	110.118	35.477	130.342	35.477	1.8681	0.000312573	0.00489936	-	18	54644926	54649126	+	2437	protein_coding	hypothetical protein	zf-Dof
GLYMA_07G264300	230.82	126.166	167.013	429.272	174.666	429.272	-1.28968	0.000313138	0.00490597	-	7	43860814	43863973	-	3160	protein_coding	hypothetical protein	-
GLYMA_13G135700	57.0468	56.2263	65.1533	180.933	59.4755	180.933	-1.60288	0.000316161	0.0049488	-	13	24812720	24818735	+	4611	protein_coding	hypothetical protein	TBC
GLYMA_13G065300	156.22	253.704	66.9886	36.3639	158.971	36.3639	2.12086	0.000316687	0.004951	-	13	16462273	16463227	+	955	protein_coding	hypothetical protein	-
GLYMA_10G255300	50.9033	23.3134	50.4709	2.66078	41.5625	2.66078	3.97659	0.000316736	0.004951	-	10	48221789	48227043	-	1801	protein_coding	hypothetical protein	Aa_trans
GLYMA_13G149100	157.098	211.192	116.542	52.3286	161.611	52.3286	1.62052	0.000319537	0.00499251	-	13	26268367	26272073	+	2268	protein_coding	hypothetical protein	-
GLYMA_04G166900	399.328	518.379	423.955	221.731	447.221	221.731	1.00917	0.000319911	0.0049938	-	4	41881729	41884224	-	1625	protein_coding	hypothetical protein	Myb_DNA-binding
GLYMA_13G157400	35.9834	60.3405	28.4472	2.66078	41.5903	2.66078	3.95458	0.0003244	0.00505763	-	13	27241040	27241812	-	773	protein_coding	hypothetical protein	-
GLYMA_02G060900	0.877643	0	0.917652	38.1378	0.598432	38.1378	-5.85332	0.000324444	0.00505763	-	2	5530724	5531639	-	916	protein_coding	hypothetical protein	-
GLYMA_05G151000	155.343	50.7408	96.3534	334.371	100.812	334.371	-1.71679	0.000331067	0.00514234	-	5	34468122	34472252	+	2949	protein_coding	hypothetical protein	Peptidase_S8
GLYMA_17G038800	43.8822	63.0832	55.0591	7.98233	54.0082	7.98233	2.75315	0.00033108	0.00514234	-	17	2874376	2882789	-	3665	protein_coding	hypothetical protein	CG-1
GLYMA_05G135200	231.698	146.737	208.307	445.236	195.581	445.236	-1.17983	0.000331645	0.00514878	-	5	32769626	32771043	-	1418	protein_coding	hypothetical protein	-
GLYMA_02G305600	41.2492	63.0832	50.4709	169.403	51.6011	169.403	-1.72549	0.000334161	0.0051843	-	2	48034339	48039586	+	2956	protein_coding	hypothetical protein	HATPase_c
GLYMA_03G141900	50.0257	21.942	23.8589	144.569	31.9422	144.569	-2.16241	0.000334837	0.00519127	-	3	35787219	35787829	-	611	protein_coding	hypothetical protein	-
GLYMA_01G158700	34.2281	69.9401	30.2825	3.5477	44.8169	3.5477	3.64518	0.000337392	0.00522377	-	1	49683155	49689184	+	3638	protein_coding	hypothetical protein	-
GLYMA_05G090600	257.149	363.414	343.202	645.681	321.255	645.681	-1.01043	0.000337616	0.00522487	-	5	20572058	20575742	+	1766	protein_coding	hypothetical protein	adh_short
GLYMA_08G143100	715.279	444.325	471.673	1101.56	543.759	1101.56	-1.0157	0.000341019	0.00526564	-	8	10890724	10897578	+	2226	protein_coding	hypothetical protein	Mito_carr
GLYMA_13G332400	23.6964	12.3424	15.6001	97.5618	17.2129	97.5618	-2.48489	0.000341721	0.00526934	-	13	42674401	42677220	-	2820	protein_coding	hypothetical protein	PPR
GLYMA_08G155500	35.9834	60.3405	102.777	9.75618	66.3669	9.75618	2.76706	0.000342703	0.0052821	-	8	12013232	12013968	+	737	protein_coding	hypothetical protein	Auxin_inducible
GLYMA_01G225000	221.166	175.536	268.872	87.8056	221.858	87.8056	1.34156	0.000343853	0.00529745	-	1	55371771	55372715	-	945	protein_coding	hypothetical protein	AP2
GLYMA_08G093900	197.47	176.907	183.53	393.795	185.969	393.795	-1.08062	0.000344669	0.00530524	-	8	7120394	7123346	-	1864	protein_coding	hypothetical protein	-
GLYMA_18G203300	31.5952	52.1122	44.0473	152.551	42.5849	152.551	-1.85208	0.000345051	0.00530872	-	18	48457541	48462209	+	951	protein_coding	hypothetical protein	-
GLYMA_20G171200	157.976	127.538	133.06	322.841	139.524	322.841	-1.20696	0.000345268	0.00530968	-	20	40896160	40900466	-	2516	protein_coding	hypothetical protein	RRM_1
GLYMA_18G020000	109.705	69.9401	88.0946	245.678	89.2467	245.678	-1.45235	0.000346768	0.00532557	-	18	1474107	1477142	-	1239	protein_coding	hypothetical protein	-
GLYMA_02G265800	108.828	63.0832	88.0946	20.3993	86.6685	20.3993	2.09424	0.000347323	0.0053317	-	2	45064502	45066268	-	745	protein_coding	hypothetical protein	-
GLYMA_02G223600	198.347	219.42	292.731	95.7879	236.833	95.7879	1.30714	0.000348008	0.00533982	-	2	41136370	41138429	-	2060	protein_coding	hypothetical protein	-
GLYMA_13G183500	338.77	220.791	157.836	593.353	239.133	593.353	-1.30904	0.000350107	0.00536	-	13	29689817	29691909	-	2093	protein_coding	hypothetical protein	-
GLYMA_13G054300	216.778	261.932	197.295	93.1271	225.335	93.1271	1.27103	0.000352089	0.00538553	-	13	15153615	15156149	-	2535	protein_coding	hypothetical protein	Pkinase_Tyr
GLYMA_04G012700	907.483	667.859	1281.96	1956.56	952.434	1956.56	-1.03645	0.000353822	0.00540961	-	4	952334	953632	-	1035	protein_coding	hypothetical protein	RRM_1
GLYMA_13G196500	151.832	123.424	127.554	45.2332	134.27	45.2332	1.5721	0.000354302	0.00541453	-	13	31000085	31002582	+	1097	protein_coding	hypothetical protein	FMN_red
GLYMA_13G165300	29.8399	16.4565	27.5296	115.3	24.6086	115.3	-2.21027	0.000356057	0.00543892	-	13	28011615	28015224	+	2301	protein_coding	hypothetical protein	PP2C
GLYMA_10G016100	292.255	362.043	435.885	165.855	363.394	165.855	1.13137	0.00035666	0.0054457	-	10	1448652	1453370	-	2772	protein_coding	hypothetical protein	-
novel.231	253.639	209.82	220.236	466.523	227.899	466.523	-1.03094	0.000357225	0.0054519	-	14	46312297	46323543	-	8602	-	- && - && -	-
GLYMA_02G080800	210.634	181.021	140.401	402.664	177.352	402.664	-1.18305	0.000360005	0.00548455	-	2	6967390	6968179	+	750	protein_coding	hypothetical protein	-
GLYMA_20G170500	282.601	411.412	345.037	157.873	346.35	157.873	1.12974	0.000360697	0.00549265	-	20	40836563	40848616	-	9587	protein_coding	hypothetical protein	-
GLYMA_19G072000	184.305	102.853	153.248	367.187	146.802	367.187	-1.31378	0.000363773	0.00552964	-	19	25202219	25206944	+	1212	protein_coding	hypothetical protein	-
GLYMA_04G239700	50.0257	85.0252	113.789	16.8516	82.9466	16.8516	2.29796	0.000365844	0.00555805	-	4	50817842	50822050	+	3822	protein_coding	hypothetical protein	Pkinase
GLYMA_08G306800	303.665	475.867	356.049	170.29	378.527	170.29	1.14799	0.000366129	0.00555805	-	8	42482889	42484743	-	1246	protein_coding	hypothetical protein	GST_C
GLYMA_16G153600	20.1858	15.0851	27.5296	105.544	20.9335	105.544	-2.31926	0.000368129	0.00558589	-	16	31420465	31421069	+	605	protein_coding	hypothetical protein	-
GLYMA_09G224600	279.091	233.134	238.589	502	250.271	502	-1.00197	0.00036829	0.00558589	-	9	44932050	44937584	+	2039	protein_coding	hypothetical protein	-
GLYMA_13G270100	96.5407	163.194	111.954	36.3639	123.896	36.3639	1.76084	0.000370299	0.00561388	-	13	37204783	37206794	-	2012	protein_coding	hypothetical protein	B_lectin
GLYMA_07G043100	36.861	54.855	91.7652	216.41	61.1604	216.41	-1.82093	0.000372488	0.00564456	-	7	3578233	3583129	-	2885	protein_coding	hypothetical protein	DnaJ
GLYMA_17G075200	408.104	682.944	486.356	243.904	525.801	243.904	1.10427	0.000373337	0.00565331	-	17	5901356	5905302	-	1645	protein_coding	hypothetical protein	HLH
GLYMA_19G217700	43.0045	71.3114	55.9768	8.86925	56.7642	8.86925	2.67065	0.000373396	0.00565331	-	19	47033812	47037286	+	3127	protein_coding	hypothetical protein	-
GLYMA_20G009300	263.293	246.847	358.802	599.561	289.647	599.561	-1.04648	0.000376405	0.00569384	-	20	824176	827023	+	1539	protein_coding	hypothetical protein	2OG-FeII_Oxy
GLYMA_08G355900	121.115	101.482	196.378	368.074	139.658	368.074	-1.39139	0.000379128	0.00572995	-	8	46846546	46849857	-	1257	protein_coding	hypothetical protein	-
GLYMA_13G369800	274.702	315.416	259.695	129.491	283.271	129.491	1.12673	0.00038067	0.00574565	-	13	45526207	45528873	+	1431	protein_coding	hypothetical protein	Epimerase
GLYMA_06G078700	33.3504	52.1122	38.5414	3.5477	41.3347	3.5477	3.5347	0.000381016	0.00574833	-	6	6080839	6082716	-	1878	protein_coding	hypothetical protein	-
GLYMA_10G001500	127.258	126.166	133.06	297.12	128.828	297.12	-1.20489	0.000381699	0.0057561	-	10	150761	155207	+	4447	protein_coding	hypothetical protein	-
GLYMA_08G213100	291.378	152.223	180.777	506.434	208.126	506.434	-1.27654	0.000383324	0.00577807	-	8	17187642	17190140	-	1603	protein_coding	hypothetical protein	-
GLYMA_11G244400	40.3716	38.3985	17.4354	139.247	32.0685	139.247	-2.12604	0.000384412	0.00578682	-	11	33821692	33825718	-	1870	protein_coding	hypothetical protein	-
GLYMA_15G252200	164.997	194.735	222.072	76.2756	193.935	76.2756	1.34586	0.000384646	0.00578778	GST3	15	48037370	48039807	-	1481	protein_coding	hypothetical protein	GST_N
GLYMA_09G039800	231.698	104.224	139.483	426.611	158.468	426.611	-1.42028	0.000385765	0.00580207	-	9	3323723	3324220	-	498	protein_coding	hypothetical protein	-
GLYMA_09G173500	52.6586	41.1412	44.0473	154.325	45.949	154.325	-1.74245	0.000388984	0.00584792	-	9	39831086	39834564	-	1354	protein_coding	hypothetical protein	-
GLYMA_14G023100	397.572	692.544	649.698	266.078	579.938	266.078	1.12167	0.00039042	0.00586435	-	14	1639233	1640841	-	1609	protein_coding	hypothetical protein	-
GLYMA_13G303600	249.251	377.128	331.272	141.021	319.217	141.021	1.17498	0.000391621	0.00587596	-	13	40062289	40066595	+	1356	protein_coding	hypothetical protein	Usp
GLYMA_10G264100	52.6586	78.1683	52.3062	10.6431	61.0444	10.6431	2.51207	0.000392344	0.00588292	-	10	48845508	48847036	-	956	protein_coding	hypothetical protein	HMA
GLYMA_12G141000	89.5196	72.6828	73.4122	18.6254	78.5382	18.6254	2.07854	0.000392654	0.00588499	-	12	17640979	17644117	-	2315	protein_coding	hypothetical protein	-
GLYMA_15G078500	76.355	102.853	38.5414	12.417	72.5831	12.417	2.53868	0.000392842	0.00588523	-	15	6033525	6033731	+	207	protein_coding	hypothetical protein	-
GLYMA_14G159300	365.1	351.072	465.25	190.689	393.807	190.689	1.04811	0.000393142	0.00588716	-	14	35664116	35668868	-	2006	protein_coding	hypothetical protein	IQ
GLYMA_13G232600	337.015	463.524	504.709	205.767	435.083	205.767	1.07895	0.000395259	0.00591626	-	13	34359730	34363739	-	1827	protein_coding	hypothetical protein	NUDIX
GLYMA_14G101000	250.128	255.076	208.307	102.883	237.837	102.883	1.20739	0.00040229	0.00601281	-	14	10003895	10007986	-	1004	protein_coding	hypothetical protein	-
GLYMA_01G070400	86.8867	82.2824	71.5768	19.5124	80.2487	19.5124	2.0396	0.000402412	0.00601281	-	1	12565349	12574539	+	3975	protein_coding	hypothetical protein	rve
novel.404	26.3293	37.0271	68.8239	3.5477	44.0601	3.5477	3.63731	0.000402833	0.00601647	-	19	43990365	43991929	+	1565	-	- && - && -	-
GLYMA_02G072400	26.3293	13.7137	45.8826	140.134	28.6419	140.134	-2.269	0.000403011	0.00601651	-	2	6345928	6346480	+	553	protein_coding	hypothetical protein	-
GLYMA_02G266900	206.246	220.791	237.672	448.784	221.57	448.784	-1.01835	0.000405617	0.00605013	-	2	45143254	45147258	-	1716	protein_coding	hypothetical protein	-
GLYMA_09G119500	150.955	229.019	264.284	79.8233	214.753	79.8233	1.42605	0.000405881	0.00605142	-	9	28600115	28601802	-	747	protein_coding	hypothetical protein	HMA
GLYMA_10G003400	121.115	150.851	164.26	50.5547	145.409	50.5547	1.52288	0.000409838	0.00609979	-	10	330392	335444	-	1988	protein_coding	hypothetical protein	-
GLYMA_05G000700	203.613	153.594	141.318	378.717	166.175	378.717	-1.18557	0.000411358	0.00611922	-	5	70724	73665	-	2235	protein_coding	hypothetical protein	PK
GLYMA_05G144300	156.22	250.961	249.601	83.371	218.928	83.371	1.38953	0.000412833	0.00613104	-	5	33815054	33817610	-	1500	protein_coding	hypothetical protein	-
GLYMA_17G168300	79.8655	100.11	144.989	29.2685	108.322	29.2685	1.88906	0.000414758	0.00615513	-	17	15554450	15557068	-	1578	protein_coding	hypothetical protein	Peptidase_C1
GLYMA_07G263300	318.584	470.381	353.296	176.498	380.754	176.498	1.10498	0.000414815	0.00615513	-	7	43765485	43773417	-	5396	protein_coding	hypothetical protein	-
GLYMA_18G211800	59.6797	126.166	78.9181	19.5124	88.2547	19.5124	2.16711	0.000416967	0.0061817	-	18	49825122	49828870	+	2323	protein_coding	hypothetical protein	-
GLYMA_20G049800	194.837	128.909	145.907	365.413	156.551	365.413	-1.21704	0.000419495	0.0062138	-	20	10123385	10129040	+	1296	protein_coding	hypothetical protein	-
GLYMA_12G225700	399.328	241.362	255.107	651.003	298.599	651.003	-1.12025	0.000420544	0.00622663	-	12	38522440	38523151	-	712	protein_coding	hypothetical protein	-
GLYMA_15G160700	248.373	282.503	270.707	122.396	267.194	122.396	1.12484	0.000422834	0.00625513	-	15	13652964	13671749	-	4266	protein_coding	hypothetical protein	-
GLYMA_12G031300	407.226	320.902	517.556	834.596	415.228	834.596	-1.00334	0.000424329	0.00627182	-	12	2336775	2341297	-	3789	protein_coding	hypothetical protein	-
GLYMA_05G152300	315.952	331.873	523.062	170.29	390.295	170.29	1.19841	0.000424541	0.00627224	-	5	34589643	34591521	+	1879	protein_coding	hypothetical protein	-
GLYMA_11G183300	274.702	141.252	179.86	482.487	198.605	482.487	-1.2736	0.000427012	0.00630331	-	11	25084751	25086370	-	1620	protein_coding	hypothetical protein	Fer2
GLYMA_06G034900	74.5997	37.0271	48.6356	183.593	53.4208	183.593	-1.76782	0.000427412	0.00630649	-	6	2708555	2711852	-	1649	protein_coding	hypothetical protein	-
GLYMA_10G169300	38.6163	163.194	37.6237	9.75618	79.8112	9.75618	3.01768	0.000427987	0.00631135	-	10	40354773	40356358	+	1163	protein_coding	hypothetical protein	-
GLYMA_09G266500	202.736	164.565	117.459	387.586	161.587	387.586	-1.26206	0.00042811	0.00631135	-	9	48419922	48425048	+	2659	protein_coding	hypothetical protein	Glyco_transf_8
GLYMA_06G005300	70.2115	91.8821	120.212	23.947	94.102	23.947	1.97438	0.000431117	0.00635295	-	6	441762	442040	-	279	protein_coding	hypothetical protein	-
GLYMA_03G131000	202.736	241.362	211.978	93.1271	218.692	93.1271	1.22895	0.000436684	0.00642589	-	3	34622460	34627181	+	4628	protein_coding	hypothetical protein	-
GLYMA_04G021100	20.1858	39.7698	42.212	0	34.0559	0	7.70043	0.000436818	0.00642589	-	4	1655417	1656206	+	234	protein_coding	hypothetical protein	-
GLYMA_13G370700	169.385	186.507	194.542	73.6148	183.478	73.6148	1.31694	0.000438027	0.0064409	-	13	45609382	45612442	+	3061	protein_coding	hypothetical protein	Pkinase
GLYMA_19G033900	129.891	100.11	217.483	44.3463	149.162	44.3463	1.75566	0.000438845	0.00644738	-	19	4363981	4367926	-	1645	protein_coding	hypothetical protein	p450
GLYMA_11G103500	616.105	312.673	534.991	1055.44	487.923	1055.44	-1.10854	0.000443043	0.0064979	-	11	7857869	7861571	-	3265	protein_coding	hypothetical protein	FAD_binding_4
GLYMA_20G114500	1119.87	599.29	843.322	1718.86	854.162	1718.86	-1.00613	0.00044506	0.00651841	-	20	35620384	35627098	+	2005	protein_coding	hypothetical protein	Biotin_lipoyl
GLYMA_05G209100	119.359	161.822	167.93	52.3286	149.704	52.3286	1.51404	0.00044524	0.00651841	-	5	39102475	39105540	-	2131	protein_coding	hypothetical protein	-
GLYMA_14G056800	177.284	260.561	112.871	473.618	183.572	473.618	-1.37593	0.000445394	0.00651841	-	14	4541231	4543915	+	1122	protein_coding	hypothetical protein	Ferritin
GLYMA_20G132300	17.5529	68.5687	23.8589	0	36.6602	0	7.79349	0.000446729	0.00653239	-	20	37263193	37263944	+	567	protein_coding	hypothetical protein	-
GLYMA_19G254500	275.58	290.731	272.543	131.265	279.618	131.265	1.09001	0.000446731	0.00653239	-	19	49930622	49932556	+	1935	protein_coding	hypothetical protein	UDPGT
GLYMA_16G221700	261.538	223.534	221.154	472.731	235.409	472.731	-1.0041	0.000447542	0.00654146	-	16	37838352	37844619	+	2890	protein_coding	hypothetical protein	DEAD
GLYMA_05G211700	34.2281	142.623	46.8002	9.75618	74.5504	9.75618	2.9191	0.000447981	0.00654508	ACS1	5	39315581	39318444	-	2131	protein_coding	hypothetical protein	Aminotran_1_2
GLYMA_11G006800	301.909	530.722	413.861	184.48	415.497	184.48	1.16724	0.00044888	0.00655542	-	11	468192	477088	-	7171	protein_coding	hypothetical protein	-
GLYMA_08G070000	21.0634	49.3695	46.8002	1.77385	39.0777	1.77385	4.4539	0.000449369	0.00655975	-	8	5339327	5341901	-	1499	protein_coding	hypothetical protein	2OG-FeII_Oxy
GLYMA_11G251800	147.444	185.135	118.377	51.4417	150.319	51.4417	1.54162	0.000452809	0.00660152	-	11	34311509	34312771	-	1084	protein_coding	hypothetical protein	-
GLYMA_13G345600	132.524	71.3114	120.212	291.798	108.016	291.798	-1.42279	0.000453096	0.00660228	-	13	43622980	43624838	-	682	protein_coding	hypothetical protein	-
GLYMA_14G095400	438.822	270.161	411.108	767.19	373.363	767.19	-1.03386	0.000454735	0.00662113	-	14	8877839	8880050	-	2212	protein_coding	hypothetical protein	-
GLYMA_20G028300	14.0423	19.1992	27.5296	102.883	20.257	102.883	-2.34337	0.000455311	0.00662671	-	20	3308274	3309127	-	738	protein_coding	hypothetical protein	-
GLYMA_17G262700	16.6752	17.8279	21.106	94.0141	18.5364	94.0141	-2.34092	0.000456506	0.00664127	-	17	41606725	41609340	+	2616	protein_coding	hypothetical protein	PPR
GLYMA_20G031700	128.136	145.366	120.212	300.668	131.238	300.668	-1.19985	0.000461111	0.00669687	-	20	3929374	3936931	+	2817	protein_coding	hypothetical protein	SPX
GLYMA_14G027400	78.1102	75.4256	61.4827	15.9647	71.6728	15.9647	2.16532	0.000462633	0.00671613	-	14	1980146	1986546	-	2162	protein_coding	hypothetical protein	Glyco_transf_8
GLYMA_08G334600	189.571	170.05	147.742	368.074	169.121	368.074	-1.12175	0.00046307	0.00671962	-	8	45197890	45198851	+	462	protein_coding	hypothetical protein	-
GLYMA_05G110700	38.6163	35.6557	53.2238	0.886925	42.4986	0.886925	5.58654	0.000463289	0.00671995	-	5	29399811	29402443	-	1711	protein_coding	hypothetical protein	HLH
GLYMA_16G152200	76.355	197.478	148.66	38.1378	140.831	38.1378	1.87723	0.000466007	0.00675365	-	16	31289941	31293189	+	2178	protein_coding	hypothetical protein	Myb_DNA-binding
GLYMA_19G087800	275.58	185.135	132.142	489.583	197.619	489.583	-1.30679	0.000468076	0.00677519	-	19	31243753	31257912	+	2773	protein_coding	hypothetical protein	Pkinase_Tyr
GLYMA_15G048200	63.1903	54.855	55.0591	172.95	57.7015	172.95	-1.58113	0.000471367	0.00681689	-	15	3812816	3815263	+	1117	protein_coding	hypothetical protein	-
GLYMA_03G155800	62.3127	93.2534	89.0122	19.5124	81.5261	19.5124	2.05854	0.000473833	0.00684966	-	3	37108791	37111204	-	2178	protein_coding	hypothetical protein	-
GLYMA_06G089300	850.436	463.524	537.744	1281.61	617.235	1281.61	-1.0511	0.000475596	0.00686934	-	6	6930121	6932411	+	2291	protein_coding	hypothetical protein	-
GLYMA_19G121000	328.239	360.671	412.943	180.933	367.284	180.933	1.02161	0.000477384	0.00688413	-	19	37904917	37911332	-	2094	protein_coding	hypothetical protein	-
GLYMA_10G045900	231.698	213.934	212.895	439.915	219.509	439.915	-1.00201	0.000477425	0.00688413	-	10	4095254	4097023	+	673	protein_coding	hypothetical protein	-
GLYMA_09G186700	150.955	139.88	189.036	357.431	159.957	357.431	-1.15625	0.000482526	0.0069489	-	9	41147591	41150204	+	1177	protein_coding	hypothetical protein	EBP
GLYMA_03G082100	251.006	312.673	324.849	136.586	296.176	136.586	1.11518	0.000482733	0.00694896	-	3	22646027	22647386	+	609	protein_coding	hypothetical protein	-
GLYMA_17G186500	60.5574	57.5977	36.7061	169.403	51.6204	169.403	-1.71855	0.00048436	0.00696651	-	17	23632717	23643259	-	3070	protein_coding	hypothetical protein	-
GLYMA_04G163200	170.263	175.536	174.354	364.526	173.384	364.526	-1.07252	0.000488401	0.0070158	-	4	40464589	40467748	-	3080	protein_coding	hypothetical protein	-
GLYMA_05G191300	233.453	356.557	329.437	134.813	306.482	134.813	1.18151	0.00049045	0.00703931	-	5	37700092	37702428	+	954	protein_coding	hypothetical protein	NAM
GLYMA_06G160600	232.575	176.907	227.578	443.463	212.353	443.463	-1.05738	0.000491071	0.00704528	-	6	13265237	13270549	-	2835	protein_coding	hypothetical protein	-
GLYMA_15G170800	85.1314	53.4836	99.1064	230.601	79.2405	230.601	-1.5296	0.000491822	0.00705309	-	15	15537729	15539376	+	964	protein_coding	hypothetical protein	-
GLYMA_04G033700	130.769	131.652	107.365	40.7986	123.262	40.7986	1.59349	0.000494546	0.00708918	-	4	2680425	2687255	+	4969	protein_coding	hypothetical protein	-
GLYMA_11G243500	296.643	441.582	380.826	174.724	373.017	174.724	1.09068	0.000495211	0.00709574	-	11	33730090	33735177	-	3367	protein_coding	hypothetical protein	-
GLYMA_13G326500	257.149	331.873	309.249	139.247	299.424	139.247	1.10197	0.000495745	0.0070998	-	13	42146835	42151452	-	2005	protein_coding	hypothetical protein	-
GLYMA_11G199300	37.7387	61.7118	26.6119	3.5477	42.0208	3.5477	3.55425	0.000498588	0.00713218	-	11	27753469	27754287	-	819	protein_coding	hypothetical protein	AP2
GLYMA_13G271900	97.4184	63.0832	149.577	302.441	103.36	302.441	-1.53863	0.000499413	0.00713999	-	13	37390552	37394107	+	2200	protein_coding	hypothetical protein	-
GLYMA_03G138200	629.27	929.792	586.38	355.657	715.147	355.657	1.00453	0.00049976	0.00713999	-	3	35471939	35477048	+	4206	protein_coding	hypothetical protein	-
GLYMA_08G210700	150.955	146.737	146.824	323.728	148.172	323.728	-1.12711	0.00050461	0.00720327	-	8	17025424	17026543	+	1089	protein_coding	hypothetical protein	Kelch_1
GLYMA_17G245500	58.8021	79.5397	53.2238	12.417	63.8552	12.417	2.35564	0.000506386	0.00721959	-	17	40093382	40097206	+	2929	protein_coding	hypothetical protein	NB-ARC
GLYMA_11G048700	93.9078	53.4836	44.9649	210.201	64.1188	210.201	-1.70576	0.000507196	0.00722765	-	11	3652208	3654208	+	1742	protein_coding	hypothetical protein	Glyco_hydro_17
GLYMA_19G138300	26.3293	53.4836	52.3062	4.43463	44.0397	4.43463	3.30556	0.000507374	0.00722765	-	19	39976852	39978733	-	1692	protein_coding	hypothetical protein	NB-ARC
GLYMA_15G149600	71.9667	31.5416	24.7766	179.159	42.7616	179.159	-2.05545	0.000510346	0.00725489	-	15	12350959	12352153	+	724	protein_coding	hypothetical protein	-
GLYMA_05G116300	78.1102	78.1683	84.424	20.3993	80.2342	20.3993	1.97636	0.000511202	0.00726404	-	5	30898571	30900815	+	1474	protein_coding	hypothetical protein	Lipase_GDSL
GLYMA_18G094700	29.8399	9.59962	12.8471	104.657	17.4289	104.657	-2.56023	0.00052	0.00737374	-	18	9650627	9659495	+	8869	protein_coding	hypothetical protein	PPR
GLYMA_20G193700	81.6208	78.1683	100.942	23.0601	86.9103	23.0601	1.9167	0.000522808	0.00740742	-	20	43246126	43247747	-	1527	protein_coding	hypothetical protein	-
GLYMA_08G052700	205.368	250.961	188.119	443.463	214.816	443.463	-1.05058	0.000524066	0.00741988	-	8	4089676	4098304	+	4615	protein_coding	hypothetical protein	Pkinase_Tyr
GLYMA_13G117100	26.3293	49.3695	34.8708	1.77385	36.8565	1.77385	4.36717	0.000529651	0.00749197	-	13	23036700	23038610	+	1707	protein_coding	hypothetical protein	-
GLYMA_20G126200	39.4939	78.1683	66.9886	10.6431	61.5503	10.6431	2.52435	0.000530644	0.00749981	-	20	36831398	36832932	+	980	protein_coding	hypothetical protein	HMA
GLYMA_16G056300	28.0846	6.85687	8.25887	102.883	14.4001	102.883	-2.80626	0.000535266	0.00755861	-	16	5525909	5527534	-	1298	protein_coding	hypothetical protein	-
GLYMA_01G131900	76.355	131.652	120.212	31.0424	109.406	31.0424	1.812	0.000535467	0.00755861	-	1	44855862	44857831	+	1970	protein_coding	hypothetical protein	-
GLYMA_11G034700	558.181	320.902	406.52	878.056	428.534	878.056	-1.03068	0.00053583	0.00756062	-	11	2523911	2527347	-	2226	protein_coding	hypothetical protein	-
GLYMA_19G178800	466.906	285.246	342.284	744.13	364.812	744.13	-1.02405	0.000541525	0.00762525	-	19	43797832	43799750	-	923	protein_coding	hypothetical protein	Ribosomal_S12
GLYMA_10G066800	78.1102	119.31	66.0709	21.2862	87.8302	21.2862	2.03597	0.000541916	0.00762762	-	10	6494688	6498542	-	2577	protein_coding	hypothetical protein	-
GLYMA_03G241300	532.729	263.304	433.132	895.794	409.722	895.794	-1.12339	0.000547428	0.0076957	-	3	43961029	43963309	+	1351	protein_coding	hypothetical protein	-
GLYMA_05G128500	174.651	101.482	213.813	53.2155	163.315	53.2155	1.62472	0.000550675	0.00772865	-	5	32179066	32182733	+	1018	protein_coding	hypothetical protein	-
GLYMA_09G143200	163.242	270.161	109.201	55.8763	180.868	55.8763	1.68693	0.000551322	0.00773455	-	9	35594472	35596214	+	1641	protein_coding	hypothetical protein	HSF_DNA-bind
GLYMA_03G099500	172.018	174.165	166.095	68.2932	170.759	68.2932	1.32164	0.000551743	0.00773729	-	3	28759733	28768561	+	2199	protein_coding	hypothetical protein	-
GLYMA_04G004500	137.79	68.5687	79.8357	274.06	95.3981	274.06	-1.51293	0.000552949	0.00775102	-	4	384957	387999	+	2471	protein_coding	hypothetical protein	-
GLYMA_17G068100	107.95	172.793	239.507	55.8763	173.417	55.8763	1.63341	0.000555076	0.00777766	-	17	5312131	5313305	-	1175	protein_coding	hypothetical protein	-
GLYMA_01G222600	39.4939	20.5706	33.0355	0	31.0333	0	7.58092	0.000555831	0.00778505	-	1	55141598	55142782	-	1047	protein_coding	hypothetical protein	-
GLYMA_11G208800	104.44	71.3114	62.4003	225.279	79.3838	225.279	-1.50013	0.00055884	0.00782078	-	11	30009257	30012390	+	1416	protein_coding	hypothetical protein	-
GLYMA_11G037200	92.1525	61.7118	42.212	210.201	65.3588	210.201	-1.68207	0.000559584	0.0078248	-	11	2685616	2687265	+	1365	protein_coding	hypothetical protein	-
GLYMA_06G052600	88.642	100.11	115.624	30.1555	101.459	30.1555	1.75044	0.000560663	0.00783029	-	6	3964513	3966171	-	1659	protein_coding	hypothetical protein	-
GLYMA_02G290200	101.807	64.4546	61.4827	219.957	75.9146	219.957	-1.52826	0.000562119	0.00784422	-	2	46979277	47002042	+	6944	protein_coding	hypothetical protein	-
GLYMA_18G041200	143.933	145.366	109.201	306.876	132.833	306.876	-1.21091	0.000565393	0.00788117	-	18	3482820	3495214	+	4579	protein_coding	hypothetical protein	-
GLYMA_15G254000	24.574	38.3985	51.3885	2.66078	38.1203	2.66078	3.83959	0.000567715	0.00790619	-	15	48295488	48300322	-	1418	protein_coding	hypothetical protein	NAM
GLYMA_10G186700	210.634	301.702	326.684	120.622	279.674	120.622	1.21139	0.000568374	0.00791214	-	10	41976479	41978017	+	1539	protein_coding	hypothetical protein	-
GLYMA_04G094200	371.243	603.405	504.709	236.809	493.119	236.809	1.05489	0.000568671	0.00791269	-	4	8374091	8379589	-	1164	protein_coding	hypothetical protein	-
novel.410	43.8822	57.5977	90.8475	11.53	64.1091	11.53	2.47684	0.000568876	0.00791269	-	19	49797487	49801446	+	1046	-	- && - && -	-
GLYMA_02G243600	84.2537	152.223	172.519	40.7986	136.332	40.7986	1.73758	0.000570586	0.00793325	-	2	43168332	43170792	-	1185	protein_coding	hypothetical protein	-
GLYMA_08G018800	128.136	100.11	57.8121	23.0601	95.3528	23.0601	2.0475	0.000573678	0.00796008	-	8	1515199	1517327	-	1655	protein_coding	hypothetical protein	-
GLYMA_17G141200	136.912	156.337	213.813	384.925	169.021	384.925	-1.1858	0.00057449	0.00796811	-	17	11470492	11473824	-	3333	protein_coding	hypothetical protein	-
GLYMA_15G243000	69.3338	41.1412	38.5414	169.403	49.6721	169.403	-1.76163	0.000575358	0.00797691	-	15	46412967	46414442	+	745	protein_coding	hypothetical protein	-
GLYMA_15G115600	142.178	297.588	119.295	55.8763	186.354	55.8763	1.72906	0.000577856	0.0080083	-	15	9093454	9096411	-	2644	protein_coding	hypothetical protein	Cytochrom_B561
GLYMA_15G104000	239.597	249.59	297.319	119.735	262.169	119.735	1.13155	0.000579648	0.00802338	-	15	8134144	8140625	+	1472	protein_coding	hypothetical protein	-
GLYMA_19G008500	27.2069	19.1992	73.4122	183.593	39.9394	183.593	-2.18478	0.000580949	0.00803509	-	19	837646	840023	+	1268	protein_coding	hypothetical protein	ADH_N
GLYMA_02G154500	208.879	245.476	338.614	110.866	264.323	110.866	1.25443	0.000581637	0.00804116	-	2	15840713	15841754	+	1042	protein_coding	hypothetical protein	-
GLYMA_18G033500	176.406	133.023	155.083	342.353	154.838	342.353	-1.13981	0.000585539	0.00808586	-	18	2574559	2579424	-	2705	protein_coding	hypothetical protein	Peptidase_S8
GLYMA_04G008600	31.5952	42.5126	42.212	3.5477	38.7732	3.5477	3.44688	0.000585579	0.00808586	-	4	664371	670061	-	4087	protein_coding	hypothetical protein	2OG-FeII_Oxy
GLYMA_10G242300	125.503	80.9111	51.3885	264.304	85.9342	264.304	-1.61798	0.000586652	0.00809741	-	10	47081752	47089293	+	3547	protein_coding	hypothetical protein	Pkinase
GLYMA_02G069500	90.3972	197.478	143.154	43.4593	143.676	43.4593	1.7174	0.000588265	0.0081164	-	2	6116379	6117379	+	1001	protein_coding	hypothetical protein	-
GLYMA_02G305700	272.069	338.729	364.308	154.325	325.036	154.325	1.07349	0.000589955	0.00813315	-	2	48040608	48044245	+	3229	protein_coding	hypothetical protein	-
GLYMA_14G052000	1511.3	2102.32	3974.35	337.032	2529.32	337.032	2.90784	0.00059579	0.00820368	-	14	4084557	4085825	+	721	protein_coding	hypothetical protein	-
GLYMA_09G092100	211.512	179.65	325.766	93.1271	238.976	93.1271	1.36361	0.000602956	0.00829179	-	9	12505384	12508378	-	2995	protein_coding	hypothetical protein	-
GLYMA_12G234000	51.7809	46.6267	41.2943	149.89	46.5673	149.89	-1.68608	0.000603158	0.00829179	-	12	39327099	39330834	-	1856	protein_coding	hypothetical protein	NAD_kinase
GLYMA_06G246500	25.4517	26.0561	30.2825	110.866	27.2634	110.866	-2.02183	0.00060772	0.0083478	-	6	41640858	41644532	+	2211	protein_coding	hypothetical protein	-
GLYMA_04G023200	49.148	28.7989	48.6356	149.003	42.1941	149.003	-1.80589	0.000611292	0.00838676	-	4	1832596	1835196	-	1371	protein_coding	hypothetical protein	-
GLYMA_11G117500	49.148	57.5977	74.3298	11.53	60.3585	11.53	2.38892	0.000617459	0.00845781	-	11	8932743	8933846	-	854	protein_coding	hypothetical protein	RRM_1
GLYMA_09G086200	33.3504	27.4275	18.353	113.526	26.377	113.526	-2.10635	0.000621329	0.00850741	-	9	10627894	10632246	-	1454	protein_coding	hypothetical protein	-
GLYMA_07G261900	75.4773	24.6847	13.7648	197.784	37.9756	197.784	-2.36788	0.000624069	0.00853467	-	7	43676363	43680375	+	2923	protein_coding	hypothetical protein	-
GLYMA_13G295400	34.2281	43.884	36.7061	3.5477	38.2727	3.5477	3.42687	0.000628943	0.00859447	-	13	39485263	39486842	-	477	protein_coding	hypothetical protein	SBP
GLYMA_05G157700	78.9879	34.2844	18.353	197.784	43.8751	197.784	-2.16356	0.000631574	0.00862698	-	5	34993080	34996685	+	2358	protein_coding	hypothetical protein	-
GLYMA_02G168900	51.7809	78.1683	36.7061	181.82	55.5518	181.82	-1.72617	0.000635108	0.00867179	-	2	26029033	26069434	-	6387	protein_coding	hypothetical protein	S1
GLYMA_13G111200	46.5151	63.0832	93.6005	13.3039	67.7329	13.3039	2.34895	0.00063808	0.00870542	-	13	22482067	22483532	-	1466	protein_coding	hypothetical protein	-
GLYMA_04G188900	46.5151	20.5706	33.9531	135.7	33.6796	135.7	-1.99195	0.00063983	0.00872581	-	4	45982982	45986148	+	3167	protein_coding	hypothetical protein	-
GLYMA_13G240900	153.588	122.052	94.5181	301.555	123.386	301.555	-1.28819	0.00064353	0.00876766	-	13	35076717	35079359	-	1863	protein_coding	hypothetical protein	-
GLYMA_01G010400	229.943	167.308	228.495	437.254	208.582	437.254	-1.06219	0.000645299	0.00878639	-	1	1009200	1013846	+	2098	protein_coding	hypothetical protein	DEAD
GLYMA_16G091100	58.8021	56.2263	74.3298	181.82	63.1194	181.82	-1.52213	0.00065137	0.00885289	-	16	13998177	14007666	-	1441	protein_coding	hypothetical protein	Str_synth
GLYMA_04G066500	145.689	215.306	175.272	69.1802	178.755	69.1802	1.36449	0.000659025	0.00893772	-	4	5539993	5542964	+	1402	protein_coding	hypothetical protein	-
GLYMA_13G031600	53.5362	69.9401	44.0473	9.75618	55.8412	9.75618	2.50998	0.000659669	0.0089429	-	13	10243883	10250791	+	6136	protein_coding	hypothetical protein	Aa_trans
GLYMA_08G232100	23.6964	46.6267	36.7061	1.77385	35.6764	1.77385	4.32103	0.00066092	0.00894569	-	8	19083679	19090848	-	2468	protein_coding	hypothetical protein	Ion_trans
GLYMA_07G067300	100.051	104.224	84.424	28.3816	96.2332	28.3816	1.7594	0.000661388	0.00894849	-	7	6062592	6073333	-	2983	protein_coding	hypothetical protein	UDPGT
GLYMA_06G259400	93.0302	156.337	79.8357	30.1555	109.734	30.1555	1.85412	0.000663793	0.00897747	-	6	44428378	44439680	-	4113	protein_coding	hypothetical protein	TIR
GLYMA_12G098000	24.574	39.7698	41.2943	1.77385	35.2127	1.77385	4.30686	0.000665	0.00899025	-	12	8432078	8439545	+	7468	protein_coding	hypothetical protein	-
GLYMA_02G306700	155.343	123.424	122.965	304.215	133.911	304.215	-1.18069	0.000666329	0.00899755	-	2	48124852	48131001	+	2920	protein_coding	hypothetical protein	RRM_1
GLYMA_08G075400	124.625	101.482	148.66	295.346	124.922	295.346	-1.23524	0.000668902	0.00902517	-	8	5765028	5768788	-	1569	protein_coding	hypothetical protein	Mito_carr
GLYMA_15G051400	21.0634	6.85687	10.0942	85.1448	12.6715	85.1448	-2.71894	0.00068498	0.00920218	-	15	4035140	4043645	+	2264	protein_coding	hypothetical protein	UDPGT
GLYMA_19G025200	86.009	79.5397	128.471	27.4947	98.0067	27.4947	1.83801	0.000701739	0.00938679	-	19	3154999	3157050	-	1635	protein_coding	hypothetical protein	UDPGT
GLYMA_09G042900	26.3293	37.0271	22.9413	0	28.7659	0	7.45401	0.000709405	0.00947082	-	9	3668548	3669788	+	880	protein_coding	hypothetical protein	-
GLYMA_18G018100	50.9033	34.2844	31.2002	0.886925	38.7959	0.886925	5.4548	0.000713009	0.00950781	-	18	1312068	1315259	-	1742	protein_coding	hypothetical protein	-
GLYMA_05G047700	29.8399	57.5977	76.1651	7.98233	54.5342	7.98233	2.77004	0.000717191	0.00955984	-	5	4251349	4255305	+	1855	protein_coding	hypothetical protein	CBS
GLYMA_11G125400	109.705	112.453	80.7534	30.1555	100.97	30.1555	1.74069	0.000721812	0.00959901	-	11	9524397	9527217	-	1551	protein_coding	hypothetical protein	-
novel.513	348.424	669.231	523.062	234.148	513.572	234.148	1.12954	0.000727392	0.00966194	-	20	31326897	31330862	-	2717	-	- && - && -	-
GLYMA_16G087100	85.1314	67.1973	66.9886	17.7385	73.1058	17.7385	2.04576	0.000729604	0.00968382	-	16	10643779	10649084	-	3617	protein_coding	hypothetical protein	TIR
GLYMA_11G239300	74.5997	35.6557	34.8708	6.20848	48.3754	6.20848	2.96929	0.000731565	0.00970607	-	11	33372414	33375549	+	1709	protein_coding	hypothetical protein	-
GLYMA_02G031100	106.195	85.0252	94.5181	28.3816	95.2461	28.3816	1.74993	0.000735274	0.0097348	-	2	2883520	2885667	+	1506	protein_coding	hypothetical protein	-
GLYMA_16G021000	8.77643	52.1122	34.8708	0	31.9198	0	7.59854	0.00073562	0.0097348	-	16	1965357	1966490	+	922	protein_coding	hypothetical protein	Homeobox
GLYMA_15G235900	121.992	106.967	115.624	265.191	114.861	265.191	-1.20441	0.00073618	0.00973709	-	15	44346879	44363540	-	8203	protein_coding	hypothetical protein	-
GLYMA_19G211400	39.4939	35.6557	23.8589	125.056	33.0029	125.056	-1.92478	0.000736753	0.00974091	-	19	46538679	46541592	+	1444	protein_coding	hypothetical protein	-
GLYMA_11G204200	137.79	57.5977	65.1533	270.512	86.847	270.512	-1.62864	0.000746151	0.00984994	-	11	28422034	28429861	-	3661	protein_coding	hypothetical protein	Auxin_resp
GLYMA_13G090300	11.4094	6.85687	13.7648	72.7279	10.677	72.7279	-2.74522	0.000746733	0.00985041	-	13	20521061	20523374	-	1790	protein_coding	hypothetical protein	UDPGT
GLYMA_13G140200	23.6964	37.0271	58.7297	0.886925	39.8177	0.886925	5.48921	0.000746762	0.00985041	-	13	25278535	25279798	+	1264	protein_coding	hypothetical protein	-
GLYMA_06G058800	30.7175	56.2263	52.3062	6.20848	46.4167	6.20848	2.89595	0.000758948	0.00998041	-	6	4441764	4442572	+	809	protein_coding	hypothetical protein	-
GLYMA_12G002400	35.9834	71.3114	48.6356	7.98233	51.9768	7.98233	2.69274	0.000758951	0.00998041	-	12	197288	200229	+	2942	protein_coding	hypothetical protein	Pkinase
GLYMA_09G238200	251.884	263.304	357.884	133.039	291.024	133.039	1.13088	0.000760254	0.009991	-	9	46029192	46034136	+	1313	protein_coding	hypothetical protein	-
GLYMA_02G214400	268.559	477.238	463.414	179.159	403.07	179.159	1.16702	0.000764974	0.0100288	-	2	40057624	40060661	+	2271	protein_coding	hypothetical protein	-
GLYMA_05G087100	46.5151	46.6267	67.9062	165.855	53.6827	165.855	-1.6225	0.000766149	0.0100403	-	5	17319317	17327200	+	3713	protein_coding	hypothetical protein	-
GLYMA_06G263200	32.4728	9.59962	10.0942	106.431	17.3889	106.431	-2.58883	0.000772561	0.010105	-	6	45053493	45056211	+	874	protein_coding	hypothetical protein	RRM_1
[truncated: 800 more rows]
