# Supplementary material for: Integrated Transcriptomic, Proteomic, and Metabolomic Analyses Revealed Molecular Mechanism for Salt Resistance in Soybean (Glycine max L.) Seedlings
Source: Int J Mol Sci. 2024 Dec 18;25(24):13559. doi: 10.3390/ijms252413559 (PMC11678865; doi:10.3390/ijms252413559)
Supplement: Supplementary file 1 [file ijms-25-13559-s001.zip › Supplementary materials-Table/Table s5-24h.xlsx]

## Sheet: Table s5-24h
gene_id	S_24h_1	S_24h_2	CK_3	S_24h_1_2	CK3	log2FoldChange	pvalue	padj	gene_name	gene_chr	gene_start	gene_end	gene_strand	gene_length	gene_biotype	gene_description	tf_family
GLYMA_18G205800	30.4707	69.2644	1109.44	49.8675	1109.44	-4.48232	1.87e-22	3.85e-18	-	18	48947662	48950635	-	1118	protein_coding	hypothetical protein	Ferritin
GLYMA_07G155200	82.1786	116.12	1133.88	99.1491	1133.88	-3.51774	9.25e-20	9.53e-16	-	7	19063419	19066342	-	1091	protein_coding	hypothetical protein	Ferritin
GLYMA_02G228100	31.3941	16.2975	549.407	23.8458	549.407	-4.51802	3.75e-18	2.58e-14	-	2	41497139	41503001	-	2697	protein_coding	hypothetical protein	-
GLYMA_01G204800	708.213	298.448	17.0029	503.331	17.0029	4.88836	9.8e-16	5.05e-12	-	1	53748392	53751095	+	1185	protein_coding	hypothetical protein	-
GLYMA_19G186100	3580.77	4831.19	20963.5	4205.98	20963.5	-2.31746	1.99e-15	8.19e-12	-	19	44462011	44463438	-	1334	protein_coding	hypothetical protein	-
GLYMA_07G115500	627.881	536.799	72.2624	582.34	72.2624	3.01076	6.47e-14	2.22e-10	-	7	12480262	12485760	-	1542	protein_coding	hypothetical protein	-
GLYMA_20G057500	1518.92	1050.17	219.975	1284.54	219.975	2.5461	7.3e-13	1.96e-09	-	20	16724289	16728840	+	1767	protein_coding	hypothetical protein	UDPGT
GLYMA_09G164000	332.408	272.983	1585.52	302.695	1585.52	-2.38842	7.62e-13	1.96e-09	-	9	38824209	38824555	-	252	protein_coding	hypothetical protein	-
GLYMA_17G072400	303.784	240.388	13.8149	272.086	13.8149	4.30019	1.33e-12	3.05e-09	-	17	5661187	5663608	-	2422	protein_coding	hypothetical protein	HSP70
GLYMA_12G217400	67307	43102.8	12789.4	55204.9	12789.4	2.10986	2.18e-11	4.49e-08	-	12	37700474	37703715	+	1405	protein_coding	hypothetical protein	-
GLYMA_13G084000	1325.94	1929.22	6809.67	1627.58	6809.67	-2.06511	4.14e-11	7.75e-08	-	13	19466653	19471575	-	2997	protein_coding	hypothetical protein	FAD_binding_6
GLYMA_07G038500	1729.44	2862.25	10158.2	2295.85	10158.2	-2.14575	1.22e-10	2.1e-07	-	7	3183290	3184431	+	1142	protein_coding	hypothetical protein	-
GLYMA_01G106800	250.229	160.938	7.43878	205.583	7.43878	4.78931	2.32e-10	3.68e-07	-	1	36419656	36422132	-	2477	protein_coding	hypothetical protein	-
GLYMA_08G008800	385.039	490.962	1812.94	438.001	1812.94	-2.04986	3.68e-10	5.42e-07	-	8	690022	691791	-	790	protein_coding	hypothetical protein	PP-binding
GLYMA_11G209200	279.776	353.452	1376.17	316.614	1376.17	-2.12052	5.19e-10	7.13e-07	-	11	30063770	30065301	-	730	protein_coding	hypothetical protein	-
GLYMA_13G024100	1217.9	1003.31	3911.74	1110.61	3911.74	-1.81624	6.94e-10	8.93e-07	-	13	4218290	4226021	-	2665	protein_coding	hypothetical protein	-
GLYMA_03G185900	6854.06	10489.5	32542.5	8671.77	32542.5	-1.90798	1.03e-09	1.24e-06	-	3	39767328	39768649	-	1228	protein_coding	hypothetical protein	-
GLYMA_06G239900	334.254	303.541	1299.66	318.898	1299.66	-2.02669	1.13e-09	1.29e-06	-	6	39530793	39532182	+	1239	protein_coding	hypothetical protein	Cu_bind_like
GLYMA_06G295700	117174	96284.6	34672.2	106729	34672.2	1.62211	2.69e-09	2.92e-06	-	6	48460473	48468376	+	4020	protein_coding	hypothetical protein	-
GLYMA_09G163900	450.597	165.012	22.3163	307.805	22.3163	3.78684	4.17e-09	4.29e-06	-	9	38821800	38822829	+	1030	protein_coding	hypothetical protein	-
GLYMA_06G109200	1865.18	3081.25	9560.96	2473.21	9560.96	-1.95096	4.76e-09	4.67e-06	-	6	8794670	8799350	+	3133	protein_coding	hypothetical protein	FAD_binding_6
GLYMA_18G098400	790.392	534.762	131.773	662.577	131.773	2.33046	5.22e-09	4.89e-06	-	18	10248003	10256620	-	2694	protein_coding	hypothetical protein	-
GLYMA_06G301500	8624.13	8146.71	2884.12	8385.42	2884.12	1.53976	9.48e-09	8.49e-06	-	6	49048304	49051133	+	1891	protein_coding	hypothetical protein	-
GLYMA_18G210900	3943.65	3008.93	1050.99	3476.29	1050.99	1.72589	1.06e-08	9.14e-06	-	18	49735514	49737168	-	791	protein_coding	hypothetical protein	-
GLYMA_13G160400	5588.14	6345.84	17334.5	5966.99	17334.5	-1.5386	1.14e-08	9.37e-06	-	13	27606020	27608359	-	2340	protein_coding	hypothetical protein	-
GLYMA_10G039900	153.277	211.868	841.645	182.572	841.645	-2.20593	1.32e-08	1.04e-05	-	10	3528125	3529563	-	704	protein_coding	hypothetical protein	-
GLYMA_02G107100	254.846	345.303	1200.83	300.075	1200.83	-2.00146	1.88e-08	1.4e-05	-	2	10207938	10209946	-	746	protein_coding	hypothetical protein	-
GLYMA_10G223400	444.134	737.462	2380.41	590.798	2380.41	-2.01116	1.9e-08	1.4e-05	-	10	45440350	45443915	-	2230	protein_coding	hypothetical protein	-
GLYMA_13G118300	927.048	565.32	155.152	746.184	155.152	2.26631	2.25e-08	1.6e-05	-	13	23111190	23112887	-	1261	protein_coding	hypothetical protein	-
GLYMA_03G207500	530.006	718.109	2175.31	624.057	2175.31	-1.80195	2.98e-08	2.05e-05	-	3	41490580	41491713	-	774	protein_coding	hypothetical protein	-
GLYMA_04G138600	387.809	262.797	49.9461	325.303	49.9461	2.70396	3.58e-08	2.38e-05	-	4	21670711	21673654	-	2577	protein_coding	hypothetical protein	-
GLYMA_08G069000	202.215	123.25	9.56415	162.732	9.56415	4.08966	4.14e-08	2.67e-05	HSP17.3-B	8	5277200	5278222	+	1023	protein_coding	hypothetical protein	-
GLYMA_02G084300	289.01	541.892	1828.88	415.451	1828.88	-2.13921	4.35e-08	2.71e-05	-	2	7347020	7348561	+	1542	protein_coding	hypothetical protein	Mito_carr
GLYMA_06G120300	358.262	108.99	13.8149	233.626	13.8149	4.0811	4.87e-08	2.95e-05	-	6	9778588	9785737	+	2073	protein_coding	hypothetical protein	-
GLYMA_01G036900	244.689	237.332	918.158	241.011	918.158	-1.92954	5.1e-08	3e-05	-	1	3922226	3924037	-	1812	protein_coding	hypothetical protein	PG_binding_1
GLYMA_06G291700	580.79	441.051	110.519	510.921	110.519	2.20919	5.3e-08	3.03e-05	-	6	48036254	48039352	-	1721	protein_coding	hypothetical protein	-
GLYMA_14G162300	1526.31	1569.65	494.148	1547.98	494.148	1.64735	5.62e-08	3.13e-05	-	14	39032596	39045116	-	7292	protein_coding	hypothetical protein	GATase_2
GLYMA_08G159900	167.127	170.105	707.747	168.616	707.747	-2.06956	5.81e-08	3.15e-05	-	8	12394459	12399478	+	2017	protein_coding	hypothetical protein	-
GLYMA_17G069500	265.926	120.194	13.8149	193.06	13.8149	3.80594	7.97e-08	4.21e-05	-	17	5454120	5454965	+	846	protein_coding	hypothetical protein	-
GLYMA_16G043400	4981.5	3085.32	1166.83	4033.41	1166.83	1.78952	9.86e-08	5.08e-05	-	16	4075555	4080995	-	1569	protein_coding	hypothetical protein	-
GLYMA_12G058000	1583.55	2765.48	7779.9	2174.52	7779.9	-1.83928	1.05e-07	5.27e-05	-	12	4219805	4223573	+	2242	protein_coding	hypothetical protein	Na_sulph_symp
GLYMA_14G061100	1451.51	1964.87	5212.46	1708.19	5212.46	-1.6097	1.08e-07	5.31e-05	-	14	4945081	4947416	+	1430	protein_coding	hypothetical protein	-
GLYMA_02G279700	279.776	165.012	25.5044	222.394	25.5044	3.1252	1.48e-07	7.08e-05	-	2	46197589	46198152	+	564	protein_coding	hypothetical protein	-
GLYMA_08G126800	19182.7	29049.3	74134.9	24116	74134.9	-1.62018	1.59e-07	7.43e-05	-	8	9770955	9772040	-	1086	protein_coding	hypothetical protein	Fer2
GLYMA_08G171000	67.4049	129.361	554.72	98.3832	554.72	-2.49805	2.1e-07	9.64e-05	-	8	13613269	13614625	+	478	protein_coding	hypothetical protein	-
GLYMA_03G158700	863.337	1127.58	287.987	995.46	287.987	1.78911	2.2e-07	9.84e-05	-	3	37402403	37406031	+	1350	protein_coding	hypothetical protein	-
GLYMA_08G131500	333.331	419.661	1263.53	376.496	1263.53	-1.7473	2.83e-07	0.000123906	-	8	10078172	10079626	+	721	protein_coding	hypothetical protein	-
GLYMA_03G216300	300.09	170.105	30.8178	235.098	30.8178	2.93235	4.11e-07	0.00017659	-	3	42037913	42044153	-	3073	protein_coding	hypothetical protein	Glycos_transf_1
GLYMA_18G094600	335.178	187.421	37.1939	261.3	37.1939	2.81346	4.31e-07	0.000181249	-	18	9649250	9650174	-	827	protein_coding	hypothetical protein	-
GLYMA_07G073500	536.469	345.303	93.5161	440.886	93.5161	2.23771	4.68e-07	0.000193045	-	7	6693433	6700428	+	3341	protein_coding	hypothetical protein	-
GLYMA_06G035900	1064.63	1102.12	2936.19	1083.37	2936.19	-1.43846	5.86e-07	0.000234543	-	6	2759124	2760027	-	904	protein_coding	hypothetical protein	-
GLYMA_13G126400	289.01	422.716	1243.34	355.863	1243.34	-1.80567	5.92e-07	0.000234543	-	13	23974970	23976380	-	810	protein_coding	hypothetical protein	-
GLYMA_07G014500	196810	140706	61349.7	168758	61349.7	1.45983	6.74e-07	0.000261133	VSPA	7	1145046	1146554	+	1006	protein_coding	hypothetical protein	-
GLYMA_17G140600	1679.58	2153.31	5269.84	1916.44	5269.84	-1.45949	6.96e-07	0.000261133	-	17	11418707	11421092	-	1744	protein_coding	hypothetical protein	-
GLYMA_03G202400	31.3941	72.3202	367.688	51.8571	367.688	-2.83044	6.97e-07	0.000261133	-	3	41082945	41085407	-	2463	protein_coding	hypothetical protein	-
GLYMA_19G047300	277.93	374.843	1108.38	326.386	1108.38	-1.76454	7.47e-07	0.00027486	-	19	7375313	7377372	-	934	protein_coding	hypothetical protein	-
GLYMA_03G029900	5224.34	3354.23	1401.68	4289.29	1401.68	1.61368	8.35e-07	0.000301635	-	3	3326523	3329073	-	1933	protein_coding	hypothetical protein	p450
GLYMA_11G149900	1156.96	594.859	207.223	875.911	207.223	2.08006	8.96e-07	0.00031624	-	11	11697964	11700748	-	2366	protein_coding	hypothetical protein	-
GLYMA_03G246300	5216.03	6383.53	14946.6	5799.78	14946.6	-1.3658	9.06e-07	0.00031624	-	3	44334312	44335675	-	1364	protein_coding	hypothetical protein	Rib_5-P_isom_A
GLYMA_10G172700	761.768	494.018	159.402	627.893	159.402	1.97832	9.61e-07	0.000329866	-	10	40646539	40649573	-	1653	protein_coding	hypothetical protein	Cys_Met_Meta_PP
GLYMA_11G016600	359.185	259.741	61.6356	309.463	61.6356	2.32849	1.1e-06	0.00037299	-	11	1159157	1160452	+	1296	protein_coding	hypothetical protein	PI3_PI4_kinase
GLYMA_05G044000	369.342	498.092	1372.99	433.717	1372.99	-1.6631	1.22e-06	0.00040583	-	5	3923874	3926045	-	1679	protein_coding	hypothetical protein	-
GLYMA_11G150400	1948.28	2265.35	5428.18	2106.82	5428.18	-1.3655	1.25e-06	0.000409376	-	11	11781547	11782474	+	928	protein_coding	hypothetical protein	-
GLYMA_01G222100	488.455	669.216	1764.05	578.835	1764.05	-1.60818	1.34e-06	0.000431656	-	1	55102232	55104146	-	993	protein_coding	hypothetical protein	-
GLYMA_09G024000	356.415	411.512	1176.39	383.963	1176.39	-1.61567	1.38e-06	0.000438618	-	9	1942661	1944725	+	1107	protein_coding	hypothetical protein	-
GLYMA_05G243000	1119.11	673.291	243.354	896.198	243.354	1.88117	1.44e-06	0.000450442	-	5	41782405	41787874	-	3408	protein_coding	hypothetical protein	Pkinase
GLYMA_08G048200	317.634	455.311	1264.59	386.473	1264.59	-1.71099	1.57e-06	0.000476437	-	8	3758072	3759443	-	1372	protein_coding	hypothetical protein	-
GLYMA_07G254600	350.875	533.743	1458	442.309	1458	-1.72163	1.57e-06	0.000476437	-	7	43138637	43140466	+	1830	protein_coding	hypothetical protein	UDPGT
GLYMA_08G354000	159.74	218.998	705.621	189.369	705.621	-1.89877	1.65e-06	0.000484736	-	8	46681934	46683687	-	1006	protein_coding	hypothetical protein	-
GLYMA_01G124500	43.3977	86.5805	384.691	64.9891	384.691	-2.56895	1.65e-06	0.000484736	-	1	42969804	42973300	-	1181	protein_coding	hypothetical protein	Ferritin
GLYMA_16G211700	1122.8	1464.74	3535.55	1293.77	3535.55	-1.45059	1.76e-06	0.000510322	-	16	37046677	37047788	+	1112	protein_coding	hypothetical protein	-
GLYMA_11G133800	1383.19	2295.91	5608.84	1839.55	5608.84	-1.6086	2.04e-06	0.000580342	-	11	10229755	10233632	+	2301	protein_coding	hypothetical protein	Na_sulph_symp
GLYMA_04G132900	387.809	557.171	1483.51	472.49	1483.51	-1.65131	2.06e-06	0.000580342	-	4	18898788	18900730	+	895	protein_coding	hypothetical protein	-
GLYMA_08G116900	2408.11	1513.63	628.046	1960.87	628.046	1.64276	2.27e-06	0.00063041	-	8	9013669	9016124	+	1400	protein_coding	hypothetical protein	Peptidase_C1
GLYMA_15G158400	265.926	363.638	1029.74	314.782	1029.74	-1.71064	2.31e-06	0.00063041	-	15	13280987	13281812	+	826	protein_coding	hypothetical protein	-
GLYMA_05G216700	1195.74	1620.58	3853.29	1408.16	3853.29	-1.45252	2.33e-06	0.00063041	-	5	39696647	39699812	-	1272	protein_coding	hypothetical protein	NDK
GLYMA_08G200100	16562.2	15703.7	6810.73	16132.9	6810.73	1.24413	2.4e-06	0.00063165	VSPB	8	16183201	16185271	+	1204	protein_coding	hypothetical protein	-
GLYMA_12G095700	10886.4	7081.26	3181.67	8983.81	3181.67	1.49759	2.41e-06	0.00063165	-	12	8033041	8036166	+	1969	protein_coding	hypothetical protein	DnaJ_C
novel.456	1185.59	1383.25	3326.2	1284.42	3326.2	-1.37291	2.42e-06	0.00063165	-	2	44993441	44998620	+	736	-	- && - && PF05162:Ribosomal protein L41	-
GLYMA_17G051800	180.978	150.752	22.3163	165.865	22.3163	2.89424	2.57e-06	0.000659374	-	17	3924154	3928622	+	2483	protein_coding	hypothetical protein	-
GLYMA_07G114900	1336.09	1405.66	3449.47	1370.88	3449.47	-1.33132	2.65e-06	0.000659374	-	7	12214607	12218109	+	2979	protein_coding	hypothetical protein	-
GLYMA_05G128000	83490.7	96549.5	214300	90020.1	214300	-1.25131	2.66e-06	0.000659374	-	5	32149719	32150849	+	1131	protein_coding	hypothetical protein	-
GLYMA_05G059600	227.145	236.314	760.881	231.73	760.881	-1.71536	2.67e-06	0.000659374	-	5	5566893	5567822	-	651	protein_coding	hypothetical protein	-
GLYMA_08G196500	427.513	539.855	1420.81	483.684	1420.81	-1.55503	2.69e-06	0.000659374	-	8	15848731	15850902	+	925	protein_coding	hypothetical protein	-
GLYMA_13G336200	1718.36	2152.29	4939.35	1935.33	4939.35	-1.35189	3.53e-06	0.000856428	-	13	42957851	42960820	+	684	protein_coding	hypothetical protein	-
GLYMA_11G034000	353.645	570.413	1498.38	462.029	1498.38	-1.69814	3.71e-06	0.00088534	-	11	2484400	2487213	+	1238	protein_coding	hypothetical protein	-
GLYMA_14G197000	234.532	193.533	38.2566	214.032	38.2566	2.48445	3.74e-06	0.00088534	-	14	46197192	46203855	+	2658	protein_coding	hypothetical protein	Pkinase_Tyr
GLYMA_06G002900	615.878	799.596	1963.84	707.737	1963.84	-1.47277	4.08e-06	0.000955259	GSA1	6	233065	235274	-	2042	protein_coding	hypothetical protein	Aminotran_3
GLYMA_15G238600	5868.84	4952.4	12979.6	5410.62	12979.6	-1.26234	4.37e-06	0.00101147	-	15	44941684	44945141	+	1433	protein_coding	hypothetical protein	-
GLYMA_19G222600	332.408	473.646	1241.21	403.027	1241.21	-1.62352	4.85e-06	0.00110055	-	19	47480824	47483494	-	1253	protein_coding	hypothetical protein	Pro_isomerase
GLYMA_02G049300	1051.7	1257.96	2953.2	1154.83	2953.2	-1.35478	4.86e-06	0.00110055	-	2	4486759	4488584	+	1112	protein_coding	hypothetical protein	Ribosomal_L2_C
GLYMA_04G002900	1676.81	1677.62	4053.07	1677.22	4053.07	-1.27295	4.98e-06	0.00111079	-	4	227965	229998	-	1845	protein_coding	hypothetical protein	Aminotran_3
GLYMA_11G111100	10045.2	13671.6	29781.7	11858.4	29781.7	-1.32855	5.06e-06	0.00111079	-	11	8483000	8499771	-	15482	protein_coding	hypothetical protein	-
GLYMA_19G046600	16527.1	25154.2	55592.1	20840.7	55592.1	-1.4155	5.07e-06	0.00111079	-	19	7189031	7190508	+	991	protein_coding	hypothetical protein	-
GLYMA_01G241500	414.586	224.091	63.761	319.338	63.761	2.32519	5.96e-06	0.00129298	-	1	56542550	56546334	-	1919	protein_coding	hypothetical protein	-
GLYMA_03G125000	70.175	55.0041	313.491	62.5895	313.491	-2.323	6.02e-06	0.00129298	-	3	33862024	33863243	+	705	protein_coding	hypothetical protein	-
GLYMA_08G154900	677.742	796.54	1929.83	737.141	1929.83	-1.3887	6.71e-06	0.00142528	-	8	11953876	11957663	+	2919	protein_coding	hypothetical protein	Mito_carr
novel.500	632.498	771.076	1860.76	701.787	1860.76	-1.40709	7.21e-06	0.00150992	-	20	37280442	37281665	+	501	-	- && Q680P8.2 RecName: Full=40S ribosomal protein S29 && PF00253:Ribosomal protein S14p/S29e	Ribosomal_S14
GLYMA_07G012800	236.379	268.909	783.197	252.644	783.197	-1.63267	7.27e-06	0.00150992	-	7	1002165	1004266	+	839	protein_coding	hypothetical protein	-
GLYMA_11G245400	2414.57	2643.25	5946.77	2528.91	5946.77	-1.23364	7.33e-06	0.00150992	-	11	33893741	33894741	+	1001	protein_coding	hypothetical protein	-
GLYMA_08G181000	1228.99	1734.67	3918.11	1481.83	3918.11	-1.40303	7.63e-06	0.00155719	GmSGT3	8	14523562	14525363	-	1802	protein_coding	hypothetical protein	UDPGT
GLYMA_18G026100	91.4121	207.793	673.741	149.603	673.741	-2.17333	7.72e-06	0.00155934	-	18	1946034	1948525	-	1092	protein_coding	hypothetical protein	-
GLYMA_01G047000	359.185	407.438	1086.06	383.311	1086.06	-1.50282	7.95e-06	0.00158997	-	1	5484606	5486622	-	791	protein_coding	hypothetical protein	-
GLYMA_15G273600	1132.03	1414.83	3213.55	1273.43	3213.55	-1.33566	8.1e-06	0.00160497	-	15	51130117	51134021	+	2902	protein_coding	hypothetical protein	Mito_carr
GLYMA_13G214600	1225.29	1481.04	3355.95	1353.16	3355.95	-1.31056	8.37e-06	0.00164309	-	13	32792029	32794840	-	902	protein_coding	hypothetical protein	PP-binding
GLYMA_05G040900	168.974	246.5	710.935	207.737	710.935	-1.77612	9.16e-06	0.00178085	-	5	3685657	3687817	-	2161	protein_coding	hypothetical protein	-
GLYMA_10G233900	328.714	385.028	1023.36	356.871	1023.36	-1.52023	9.28e-06	0.00178737	-	10	46295074	46296709	+	978	protein_coding	hypothetical protein	-
GLYMA_16G129700	559.553	654.956	1601.46	607.254	1601.46	-1.39929	9.46e-06	0.00180506	-	16	28275427	28277324	+	1171	protein_coding	hypothetical protein	Ribosomal_L2_C
novel.465	239.149	156.863	34.0059	198.006	34.0059	2.5425	1e-05	0.00189854	-	2	8287392	8292363	-	2627	-	- && P35336.1 RecName: Full=Polygalacturonase; Short=PG; AltName: Full=Pectinase; Flags: Precursor [Actinidia deliciosa] && PF00295:Glycosyl hydrolases family 28|PF04231:Endonuclease I	-
GLYMA_20G240700	713.753	772.094	1872.45	742.924	1872.45	-1.33376	1.09e-05	0.00204876	-	20	47188810	47190879	+	679	protein_coding	hypothetical protein	-
GLYMA_04G226900	1147.73	1679.66	3752.33	1413.7	3752.33	-1.40859	1.11e-05	0.00205539	-	4	49655093	49656271	+	950	protein_coding	hypothetical protein	-
GLYMA_05G045200	380.422	716.072	1787.43	548.247	1787.43	-1.70577	1.16e-05	0.00210879	-	5	4018865	4023018	-	1058	protein_coding	hypothetical protein	NDK
GLYMA_05G168400	15672.1	19152.6	40082.3	17412.4	40082.3	-1.20287	1.17e-05	0.00210879	-	5	35891768	35893105	-	1338	protein_coding	hypothetical protein	Fer2
GLYMA_13G136400	566.94	645.789	1574.9	606.364	1574.9	-1.37723	1.17e-05	0.00210879	-	13	24904402	24907099	-	1616	protein_coding	hypothetical protein	-
GLYMA_13G207900	119.113	194.551	590.852	156.832	590.852	-1.91522	1.18e-05	0.00210879	-	13	32155914	32163168	+	2346	protein_coding	hypothetical protein	ILVD_EDD
GLYMA_12G182800	349.951	442.07	1123.26	396.011	1123.26	-1.5046	1.19e-05	0.00211209	-	12	34385415	34387011	-	853	protein_coding	hypothetical protein	-
GLYMA_17G124500	448.75	526.613	1311.35	487.682	1311.35	-1.42736	1.23e-05	0.00215806	-	17	9934715	9937848	-	3064	protein_coding	hypothetical protein	GTP_EFTU
GLYMA_05G095600	239.149	330.024	65.8863	284.587	65.8863	2.11023	1.26e-05	0.00219643	-	5	24773197	24774266	-	303	protein_coding	hypothetical protein	-
GLYMA_13G267800	2607.55	2194.05	981.919	2400.8	981.919	1.28993	1.27e-05	0.00219643	-	13	37045644	37046695	+	1052	protein_coding	hypothetical protein	-
GLYMA_13G024200	438.593	415.586	1151.95	427.09	1151.95	-1.43134	1.29e-05	0.00220876	-	13	4226334	4226773	-	378	protein_coding	hypothetical protein	-
GLYMA_05G157800	1776.53	2289.8	4952.1	2033.17	4952.1	-1.28446	1.33e-05	0.00225116	-	5	35001245	35006275	+	1751	protein_coding	hypothetical protein	Mito_carr
novel.832	2864.25	1685.77	777.884	2275.01	777.884	1.54844	1.34e-05	0.00225116	-	KZ847133	489951	492812	+	1766	-	- && P43644.1 RecName: Full=DnaJ protein homolog ANJ1; Flags: Precursor && PF00684:DnaJ central domain	DnaJ_CXXCXGXG
GLYMA_11G158500	301.937	359.564	948.976	330.75	948.976	-1.52108	1.34e-05	0.00225116	-	11	14178918	14180901	-	899	protein_coding	hypothetical protein	-
novel.202	421.05	398.27	1106.25	409.66	1106.25	-1.43305	1.47e-05	0.00242805	-	14	4639191	4639832	+	521	-	- && - && PF05162:Ribosomal protein L41	-
GLYMA_06G067000	4008.28	4962.59	10446.2	4485.44	10446.2	-1.21972	1.47e-05	0.00242805	-	6	5107663	5108676	+	1014	protein_coding	hypothetical protein	-
GLYMA_17G037900	3362.86	4246.52	8939.29	3804.69	8939.29	-1.23246	1.56e-05	0.0025575	-	17	2801764	2804960	-	1989	protein_coding	hypothetical protein	Pyr_redox_2
GLYMA_07G182300	195.751	338.173	903.28	266.962	903.28	-1.75979	1.58e-05	0.00256947	-	7	35036459	35039522	+	1566	protein_coding	hypothetical protein	-
GLYMA_08G089700	703.596	985.999	2234.82	844.798	2234.82	-1.40388	1.63e-05	0.00262591	-	8	6778439	6781406	+	1181	protein_coding	hypothetical protein	FKBP_C
GLYMA_01G230900	145.89	178.254	547.282	162.072	547.282	-1.75641	1.65e-05	0.00262718	-	1	55809784	55813341	+	1022	protein_coding	hypothetical protein	-
GLYMA_08G222100	775.618	1046.1	2352.78	910.857	2352.78	-1.36941	1.66e-05	0.00262718	-	8	18026866	18029025	-	1324	protein_coding	hypothetical protein	-
GLYMA_19G052400	3066.46	4298.47	9059.37	3682.46	9059.37	-1.29885	1.67e-05	0.00262718	-	19	8522893	8525752	+	2750	protein_coding	hypothetical protein	GTP_EFTU
GLYMA_18G258000	496.765	640.696	1514.32	568.73	1514.32	-1.41329	1.72e-05	0.00269099	-	18	54359057	54361006	+	1950	protein_coding	hypothetical protein	-
GLYMA_20G083300	299.167	402.345	1014.86	350.756	1014.86	-1.53343	1.81e-05	0.00280038	-	20	31377143	31379275	+	1143	protein_coding	hypothetical protein	-
GLYMA_15G167400	534.622	669.216	1571.71	601.919	1571.71	-1.38507	1.82e-05	0.00280038	-	15	14778654	14781422	-	1153	protein_coding	hypothetical protein	-
GLYMA_16G203100	1048.93	1817.17	4058.39	1433.05	4058.39	-1.50214	1.91e-05	0.00290735	-	16	36416105	36417800	-	745	protein_coding	hypothetical protein	-
GLYMA_15G228900	7228.94	4843.41	2379.35	6036.18	2379.35	1.34314	2.01e-05	0.00304542	-	15	42820730	42825143	+	1230	protein_coding	hypothetical protein	UBX
GLYMA_15G026400	967.676	868.861	346.435	918.268	346.435	1.40645	2.08e-05	0.00312499	-	15	2130531	2134563	-	3021	protein_coding	hypothetical protein	Lipoxygenase
GLYMA_13G103800	1312.09	956.46	414.446	1134.27	414.446	1.45277	2.11e-05	0.00315082	-	13	21845349	21846426	+	1078	protein_coding	hypothetical protein	-
GLYMA_08G236400	561.4	900.437	2061.6	730.918	2061.6	-1.49653	2.14e-05	0.00315228	-	8	20009675	20029987	-	2861	protein_coding	hypothetical protein	-
GLYMA_10G222400	512.462	353.452	123.271	432.957	123.271	1.81293	2.14e-05	0.00315228	-	10	45366010	45367642	-	1050	protein_coding	hypothetical protein	-
GLYMA_18G065900	5852.22	7961.33	16358.9	6906.78	16358.9	-1.24405	2.18e-05	0.00317651	-	18	6028682	6029503	-	747	protein_coding	hypothetical protein	-
GLYMA_01G240000	200.368	290.299	771.508	245.334	771.508	-1.65396	2.21e-05	0.00317651	-	1	56394934	56396861	-	1061	protein_coding	hypothetical protein	-
GLYMA_13G051000	1223.44	1587.99	3419.71	1405.72	3419.71	-1.28278	2.22e-05	0.00317651	-	13	14742455	14747878	-	2348	protein_coding	hypothetical protein	-
GLYMA_19G242700	159.74	246.5	680.117	203.12	680.117	-1.74473	2.23e-05	0.00317651	-	19	49035880	49037755	-	733	protein_coding	hypothetical protein	Ribosomal_S24e
GLYMA_19G259800	710.983	852.563	1939.4	781.773	1939.4	-1.31104	2.24e-05	0.00317651	-	19	50342243	50343657	+	865	protein_coding	hypothetical protein	-
GLYMA_05G241200	440.44	526.613	1270.97	483.527	1270.97	-1.39462	2.26e-05	0.003178	-	5	41615990	41617306	-	1317	protein_coding	hypothetical protein	-
GLYMA_09G152100	221.605	466.516	1208.27	344.061	1208.27	-1.81339	2.3e-05	0.003178	-	9	37450082	37452045	-	793	protein_coding	hypothetical protein	-
GLYMA_08G223900	680.512	829.135	1885.2	754.824	1885.2	-1.32079	2.3e-05	0.003178	-	8	18169513	18171372	+	1860	protein_coding	hypothetical protein	-
GLYMA_03G213300	323.174	104.915	28.6924	214.045	28.6924	2.90044	2.3e-05	0.003178	-	3	41861902	41863377	+	1476	protein_coding	TSPO [Source:Projected from Arabidopsis thaliana (AT2G47770) UniProtKB/TrEMBL;Acc:A0A178W1Q1]	-
GLYMA_01G207700	424.743	637.64	1493.07	531.191	1493.07	-1.49162	2.33e-05	0.003178	-	1	53959688	53961931	+	1579	protein_coding	hypothetical protein	-
GLYMA_11G003600	70.175	103.897	365.563	87.0358	365.563	-2.0723	2.33e-05	0.003178	-	11	268784	270800	+	1147	protein_coding	hypothetical protein	-
GLYMA_03G166700	610.337	767.001	1751.3	688.669	1751.3	-1.34689	2.36e-05	0.00318484	-	3	38116494	38118334	-	883	protein_coding	hypothetical protein	-
GLYMA_09G156600	256.693	395.214	991.483	325.954	991.483	-1.60587	2.37e-05	0.00318484	-	9	37986969	37994610	+	2929	protein_coding	hypothetical protein	-
GLYMA_08G087000	405.353	512.353	1225.27	458.853	1225.27	-1.41747	2.61e-05	0.00349183	-	8	6586086	6588338	-	1552	protein_coding	hypothetical protein	-
GLYMA_05G174300	472.758	539.855	1299.66	506.306	1299.66	-1.36032	2.64e-05	0.0035144	-	5	36330857	36332581	+	859	protein_coding	hypothetical protein	-
GLYMA_03G086400	738.684	867.842	1960.65	803.263	1960.65	-1.28761	2.67e-05	0.00353268	-	3	25547027	25549682	+	1020	protein_coding	hypothetical protein	-
GLYMA_02G211900	292.703	264.834	72.2624	278.769	72.2624	1.94795	2.79e-05	0.00365976	-	2	39734578	39737341	-	2272	protein_coding	hypothetical protein	ZF-HD_dimer
GLYMA_09G185500	4208.65	355.489	2.12537	2282.07	2.12537	10.0684	2.83e-05	0.00368763	-	9	41059351	41060705	-	1355	protein_coding	hypothetical protein	-
GLYMA_16G100400	3235.43	2699.27	1275.22	2967.35	1275.22	1.21851	2.87e-05	0.00370064	-	16	19845881	19849496	-	3065	protein_coding	hypothetical protein	-
GLYMA_08G109100	566.016	639.677	1502.63	602.847	1502.63	-1.31785	2.88e-05	0.00370064	-	8	8380662	8383004	+	2343	protein_coding	hypothetical protein	-
GLYMA_08G205500	446.904	526.613	1259.28	486.758	1259.28	-1.37165	2.89e-05	0.00370064	-	8	16638609	16639951	-	1088	protein_coding	hypothetical protein	-
GLYMA_13G088700	2971.36	1859.95	897.967	2415.65	897.967	1.42786	2.95e-05	0.00375778	-	13	20296948	20300209	-	1331	protein_coding	hypothetical protein	-
GLYMA_11G176000	3026.76	4220.03	8653.43	3623.4	8653.43	-1.25604	3.02e-05	0.00379543	-	11	20356134	20357611	+	1478	protein_coding	hypothetical protein	-
GLYMA_06G138400	180.978	286.225	753.442	233.601	753.442	-1.69067	3.02e-05	0.00379543	-	6	11302499	11303644	+	928	protein_coding	hypothetical protein	-
GLYMA_11G021700	354.568	510.316	1208.27	432.442	1208.27	-1.48306	3.1e-05	0.00387135	-	11	1543164	1545075	+	1137	protein_coding	hypothetical protein	-
GLYMA_08G051600	378.575	618.287	1444.19	498.431	1444.19	-1.53554	3.16e-05	0.00392812	-	8	4013565	4015636	+	1489	protein_coding	hypothetical protein	WD40
GLYMA_10G078400	3746.05	4763.96	9678.92	4255.01	9678.92	-1.18576	3.29e-05	0.00405599	-	10	8797711	8801305	+	1248	protein_coding	hypothetical protein	-
GLYMA_05G028000	518.925	620.324	1437.81	569.625	1437.81	-1.33611	3.31e-05	0.00406089	-	5	2420302	2421928	+	1156	protein_coding	hypothetical protein	S4
GLYMA_19G250200	701.75	706.904	1691.79	704.327	1691.79	-1.26425	3.35e-05	0.00408453	-	19	49630368	49632270	+	867	protein_coding	hypothetical protein	-
GLYMA_07G043800	561.4	751.722	1685.42	656.561	1685.42	-1.36054	3.42e-05	0.00411741	-	7	3624896	3627229	+	1636	protein_coding	hypothetical protein	-
GLYMA_10G142600	1483.83	1277.32	564.285	1380.57	564.285	1.2909	3.43e-05	0.00411741	-	10	37701391	37706329	-	3683	protein_coding	hypothetical protein	HLH
GLYMA_08G212000	269.62	193.533	52.0715	231.576	52.0715	2.15356	3.44e-05	0.00411741	-	8	17116784	17118818	+	1264	protein_coding	hypothetical protein	-
GLYMA_07G005500	505.075	646.807	1475	575.941	1475	-1.35714	3.57e-05	0.00425487	-	7	411974	413812	+	849	protein_coding	hypothetical protein	-
GLYMA_11G232600	839.329	1341.49	2900.06	1090.41	2900.06	-1.4116	3.61e-05	0.00427495	-	11	32791011	32794579	-	2053	protein_coding	hypothetical protein	Ferritin
GLYMA_02G085300	345.335	436.977	1053.12	391.156	1053.12	-1.42938	3.67e-05	0.0043207	-	2	7426828	7428512	+	1066	protein_coding	hypothetical protein	-
GLYMA_03G215300	227.145	332.062	835.269	279.603	835.269	-1.57981	3.77e-05	0.00441227	-	3	41985486	41987387	+	930	protein_coding	hypothetical protein	-
GLYMA_20G116100	4739.58	6735.96	13566.2	5737.77	13566.2	-1.24153	3.81e-05	0.00443087	-	20	35813475	35816910	-	2018	protein_coding	hypothetical protein	-
GLYMA_01G209400	306.554	303.541	826.767	305.047	826.767	-1.43842	4.15e-05	0.00480217	-	1	54102527	54103417	+	315	protein_coding	hypothetical protein	Ribosomal_S30
novel.612	336.101	227.146	70.1371	281.624	70.1371	2.0062	4.17e-05	0.00480437	-	5	11240009	11248623	+	2249	-	- && Q2QXR8.1 RecName: Full=Pyruvate kinase 2, cytosolic; Short=OsPK2 >B8BM17.1 RecName: Full=Pyruvate kinase 2, cytosolic; Short=OsPK2 && -	-
GLYMA_07G244300	104.339	236.314	669.49	170.326	669.49	-1.97679	4.21e-05	0.00481453	-	7	42386941	42393489	+	2965	protein_coding	hypothetical protein	-
GLYMA_08G150800	689.746	667.179	1620.59	678.462	1620.59	-1.25612	4.24e-05	0.00482704	-	8	11615804	11620216	-	1981	protein_coding	hypothetical protein	-
GLYMA_07G183000	996.3	1055.26	2352.78	1025.78	2352.78	-1.19771	4.31e-05	0.00487841	-	7	35070982	35074265	+	833	protein_coding	hypothetical protein	-
GLYMA_17G027600	475.528	384.01	136.023	429.769	136.023	1.66005	4.39e-05	0.00491177	-	17	2043940	2051649	-	2620	protein_coding	hypothetical protein	3HCDH_N
GLYMA_02G263200	421.973	569.394	1302.85	495.684	1302.85	-1.39472	4.42e-05	0.00491177	-	2	44888097	44890653	-	1236	protein_coding	hypothetical protein	Ribosomal_S4e
GLYMA_04G020300	25966.6	34124.9	67142.4	30045.8	67142.4	-1.16008	4.43e-05	0.00491177	-	4	1600552	1601824	+	1273	protein_coding	hypothetical protein	-
GLYMA_01G129400	1795.92	1284.45	603.604	1540.19	603.604	1.35165	4.43e-05	0.00491177	-	1	44326500	44333319	-	1980	protein_coding	hypothetical protein	Aminotran_3
GLYMA_11G006600	686.053	859.693	1880.95	772.873	1880.95	-1.28347	4.56e-05	0.00502155	-	11	463753	466025	+	1073	protein_coding	hypothetical protein	-
GLYMA_08G096300	509.692	572.45	1335.79	541.071	1335.79	-1.30403	4.66e-05	0.0051098	-	8	7387899	7392838	-	2061	protein_coding	hypothetical protein	-
GLYMA_05G066100	4219.73	5435.22	10827.7	4827.47	10827.7	-1.16545	4.77e-05	0.00518432	-	5	6479570	6481579	+	1210	protein_coding	hypothetical protein	-
GLYMA_13G046200	102215	142411	279313	122313	279313	-1.19131	4.78e-05	0.00518432	-	13	14043433	14044927	-	1013	protein_coding	hypothetical protein	-
GLYMA_17G018600	398.889	593.84	1347.48	496.365	1347.48	-1.44145	4.94e-05	0.00531018	-	17	1396210	1397975	+	1012	protein_coding	hypothetical protein	-
GLYMA_09G250200	536.469	548.004	1321.98	542.236	1321.98	-1.28575	4.98e-05	0.00531018	-	9	47105676	47110258	+	1607	protein_coding	hypothetical protein	NUDIX
GLYMA_20G207500	315.787	388.084	942.6	351.936	942.6	-1.42183	4.99e-05	0.00531018	-	20	44429860	44431251	+	944	protein_coding	hypothetical protein	-
GLYMA_10G168200	212.372	253.63	673.741	233.001	673.741	-1.53241	5.03e-05	0.00531018	-	10	40240447	40242856	+	2410	protein_coding	hypothetical protein	Ammonium_transp
GLYMA_13G357900	409.969	407.438	1039.3	408.704	1039.3	-1.34648	5.05e-05	0.00531018	-	13	44568422	44569965	-	1221	protein_coding	hypothetical protein	-
GLYMA_01G173300	1581.71	1899.68	3923.43	1740.69	3923.43	-1.17259	5.08e-05	0.00531018	-	1	51040569	51044168	-	1610	protein_coding	hypothetical protein	Aldose_epim
ENSRNA050003393	1474.6	1411.77	3200.8	1443.18	3200.8	-1.14914	5.08e-05	0.00531018	SSU_rRNA_eukarya	13	4229227	4231033	+	1807	rRNA	Eukaryotic small subunit ribosomal RNA	-
GLYMA_05G172300	9907.6	9502.46	20296.2	9705.03	20296.2	-1.0644	5.19e-05	0.00540275	-	5	36235762	36237208	-	1447	protein_coding	hypothetical protein	-
GLYMA_20G160400	409.969	514.39	1188.08	462.18	1188.08	-1.36256	5.29e-05	0.00543949	-	20	39874786	39876612	-	1773	protein_coding	hypothetical protein	-
GLYMA_17G256100	1089.56	1210.09	2605.7	1149.82	2605.7	-1.18037	5.29e-05	0.00543949	-	17	40999254	41010455	-	2880	protein_coding	hypothetical protein	Aconitase
GLYMA_17G105600	1620.49	909.604	432.512	1265.05	432.512	1.54871	5.31e-05	0.00543949	-	17	8283503	8284308	+	806	protein_coding	hypothetical protein	-
GLYMA_20G160500	425.666	472.628	1129.63	449.147	1129.63	-1.33082	5.35e-05	0.00545378	-	20	39878124	39879937	-	988	protein_coding	hypothetical protein	-
GLYMA_11G252100	316.711	116.12	35.0685	216.415	35.0685	2.62679	5.38e-05	0.00545418	-	11	34327250	34328609	+	1360	protein_coding	hypothetical protein	-
GLYMA_05G162800	2029.53	1751.98	818.266	1890.76	818.266	1.20842	5.41e-05	0.00545418	-	5	35385996	35397771	+	3778	protein_coding	hypothetical protein	Pkinase_Tyr
GLYMA_17G143200	519.849	694.681	1535.58	607.265	1535.58	-1.33884	5.43e-05	0.00545418	-	17	11635263	11637805	-	1057	protein_coding	hypothetical protein	-
GLYMA_06G065900	1331.48	816.912	378.315	1074.19	378.315	1.50595	5.48e-05	0.00547934	-	6	5028393	5034377	+	5985	protein_coding	hypothetical protein	-
GLYMA_02G255500	481.068	653.937	1453.75	567.503	1453.75	-1.35758	5.55e-05	0.00547934	-	2	44240358	44242714	-	1358	protein_coding	hypothetical protein	-
GLYMA_06G176900	4534.59	4467.55	9486.57	4501.07	9486.57	-1.07561	5.57e-05	0.00547934	-	6	14973582	14975635	+	2054	protein_coding	hypothetical protein	GTP_EFTU
GLYMA_07G032200	746.994	902.474	1954.27	824.734	1954.27	-1.24489	5.58e-05	0.00547934	-	7	2530560	2533228	+	2669	protein_coding	hypothetical protein	-
GLYMA_01G201000	2535.53	3290.06	6583.32	2912.8	6583.32	-1.17652	5.58e-05	0.00547934	-	1	53464003	53466373	+	908	protein_coding	hypothetical protein	-
GLYMA_08G025700	173.591	275.02	704.559	224.306	704.559	-1.6525	5.61e-05	0.0054795	-	8	2033529	2037382	+	2301	protein_coding	hypothetical protein	HSP70
GLYMA_07G156100	1127.42	1164.25	2566.38	1145.83	2566.38	-1.16337	5.74e-05	0.0055565	-	7	19191532	19200021	+	2491	protein_coding	hypothetical protein	MatE
GLYMA_13G245300	297.32	447.163	1046.74	372.241	1046.74	-1.49242	5.74e-05	0.0055565	-	13	35445867	35447705	+	1839	protein_coding	hypothetical protein	KOW
GLYMA_04G091800	55.4013	75.3759	283.736	65.3886	283.736	-2.11911	5.79e-05	0.00555954	-	4	8103468	8105859	+	2392	protein_coding	hypothetical protein	-
GLYMA_04G188700	6573.36	6991.63	14211.3	6782.5	14211.3	-1.06716	5.8e-05	0.00555954	-	4	45946433	45948511	-	1936	protein_coding	hypothetical protein	GTP_EFTU
GLYMA_10G089300	2923.34	2857.16	6152.93	2890.25	6152.93	-1.09007	5.92e-05	0.00560567	-	10	11920366	11920940	+	575	protein_coding	hypothetical protein	-
GLYMA_18G151800	204.061	331.043	817.203	267.552	817.203	-1.61202	5.94e-05	0.00560567	-	18	28658911	28661668	-	1076	protein_coding	hypothetical protein	-
GLYMA_08G180000	19604.7	22782.9	44715.6	21193.8	44715.6	-1.07715	5.95e-05	0.00560567	-	8	14419600	14421647	-	1328	protein_coding	hypothetical protein	-
GLYMA_12G037400	47489.1	53429.3	105281	50459.2	105281	-1.06106	5.96e-05	0.00560567	-	12	2709372	2712325	-	1707	protein_coding	hypothetical protein	-
GLYMA_15G068500	243.766	395.214	945.788	319.49	945.788	-1.56676	6.05e-05	0.00566308	-	15	5217827	5218749	-	923	protein_coding	hypothetical protein	KOW
GLYMA_02G179100	192.058	105.934	23.379	148.996	23.379	2.67313	6.12e-05	0.00570713	-	2	30380936	30385094	+	1633	protein_coding	hypothetical protein	Aa_trans
GLYMA_16G165200	12992.5	15573.3	30422.5	14282.9	30422.5	-1.09087	6.26e-05	0.00581073	-	16	32442602	32444100	-	1499	protein_coding	hypothetical protein	-
GLYMA_03G109500	547.549	667.179	1479.25	607.364	1479.25	-1.28457	6.5e-05	0.00600416	-	3	31164023	31166187	-	959	protein_coding	hypothetical protein	NDK
GLYMA_18G116400	372.112	605.045	1360.23	488.578	1360.23	-1.47794	6.54e-05	0.00601594	-	18	14247625	14252903	+	3202	protein_coding	hypothetical protein	-
GLYMA_17G034900	1408.12	1774.39	3616.31	1591.25	3616.31	-1.18453	6.59e-05	0.00603069	-	17	2546812	2548225	+	1414	protein_coding	hypothetical protein	-
GLYMA_19G090000	2228.05	2721.68	5450.5	2474.87	5450.5	-1.13914	6.8e-05	0.00619097	-	19	32024253	32025345	-	732	protein_coding	hypothetical protein	-
GLYMA_10G117200	785.775	949.33	2026.54	867.552	2026.54	-1.22424	6.82e-05	0.00619097	-	10	29476408	29480233	-	1220	protein_coding	hypothetical protein	-
GLYMA_07G219500	590.024	791.447	1704.54	690.736	1704.54	-1.3036	6.89e-05	0.00621608	-	7	39322526	39323442	-	896	protein_coding	hypothetical protein	-
GLYMA_14G092900	423.82	536.799	1214.65	480.309	1214.65	-1.33896	6.91e-05	0.00621608	-	14	8628605	8633508	+	1480	protein_coding	hypothetical protein	-
GLYMA_05G132500	643.578	892.288	1899.01	767.933	1899.01	-1.30661	6.94e-05	0.00621608	-	5	32554009	32556121	-	1447	protein_coding	hypothetical protein	-
GLYMA_13G165200	445.98	627.454	1384.68	536.717	1384.68	-1.36788	7.04e-05	0.00628003	RPS11	13	27997373	27999343	+	1023	protein_coding	hypothetical protein	-
GLYMA_13G243100	301.937	412.531	964.916	357.234	964.916	-1.43423	7.16e-05	0.00633497	-	13	35256095	35257810	-	1716	protein_coding	hypothetical protein	KOW
GLYMA_08G272600	1564.16	1903.75	3862.85	1733.96	3862.85	-1.15574	7.16e-05	0.00633497	-	8	35711490	35716557	-	4644	protein_coding	hypothetical protein	Mito_carr
GLYMA_17G098600	358.262	443.088	1031.87	400.675	1031.87	-1.36522	7.23e-05	0.00636821	-	17	7779339	7780765	-	1122	protein_coding	hypothetical protein	S4
GLYMA_11G103700	673.126	896.363	1896.89	784.744	1896.89	-1.27371	7.72e-05	0.00672421	-	11	7873535	7875804	-	1359	protein_coding	hypothetical protein	-
GLYMA_20G210500	822.709	539.855	234.853	681.282	234.853	1.53694	7.72e-05	0.00672421	-	20	44685128	44686751	+	1219	protein_coding	hypothetical protein	-
GLYMA_12G159300	2433.04	3371.55	6642.83	2902.29	6642.83	-1.19474	7.73e-05	0.00672421	-	12	27787400	27791365	-	1544	protein_coding	hypothetical protein	-
GLYMA_04G035900	4045.22	3942.98	8324	3994.1	8324	-1.0594	7.78e-05	0.00673311	-	4	2842799	2843702	-	904	protein_coding	hypothetical protein	-
GLYMA_10G048600	818.092	926.92	1993.59	872.506	1993.59	-1.1923	7.86e-05	0.00677224	-	10	4373957	4377058	-	1888	protein_coding	hypothetical protein	-
GLYMA_19G145100	149.583	243.444	628.046	196.514	628.046	-1.67763	7.89e-05	0.00677224	-	19	40597313	40599065	+	667	protein_coding	hypothetical protein	Ribosomal_S10
GLYMA_03G260900	373.035	549.022	1224.21	461.029	1224.21	-1.4096	8.1e-05	0.00692298	-	3	45461728	45463190	+	840	protein_coding	hypothetical protein	-
GLYMA_19G190800	1984.29	3165.79	6318.71	2575.04	6318.71	-1.29521	8.14e-05	0.00692622	-	19	44829502	44831027	-	1526	protein_coding	hypothetical protein	-
GLYMA_05G201300	3204.04	4676.36	9146.51	3940.2	9146.51	-1.21506	8.23e-05	0.00697488	-	5	38503609	38505383	-	986	protein_coding	hypothetical protein	PP-binding
GLYMA_08G364600	2799.61	3333.86	6593.95	3066.73	6593.95	-1.10452	8.27e-05	0.00698234	-	8	47565950	47566795	+	768	protein_coding	hypothetical protein	-
GLYMA_13G207000	496.765	483.832	1182.77	490.298	1182.77	-1.27038	8.35e-05	0.00701965	-	13	32069456	32071761	-	932	protein_coding	hypothetical protein	-
GLYMA_19G046800	78734.5	95386.2	182573	87060.3	182573	-1.06839	8.45e-05	0.00708027	-	19	7253610	7254976	+	880	protein_coding	hypothetical protein	-
GLYMA_11G226800	829.172	874.972	1924.52	852.072	1924.52	-1.17552	8.58e-05	0.00714604	-	11	32181347	32183490	+	727	protein_coding	hypothetical protein	-
GLYMA_13G372000	578.02	397.252	159.402	487.636	159.402	1.61364	8.6e-05	0.00714604	-	13	45701238	45704364	+	1966	protein_coding	hypothetical protein	AMP-binding
GLYMA_05G234800	480.144	696.718	1503.7	588.431	1503.7	-1.35412	8.69e-05	0.00719011	-	5	41172014	41173823	+	1176	protein_coding	hypothetical protein	-
GLYMA_06G113200	9048.88	10692.2	20669.2	9870.53	20669.2	-1.06631	8.85e-05	0.00728782	-	6	9200739	9202455	-	1180	protein_coding	hypothetical protein	-
GLYMA_08G010000	841.176	733.388	1810.81	787.282	1810.81	-1.20149	8.88e-05	0.00728782	-	8	783935	786451	+	1350	protein_coding	hypothetical protein	-
GLYMA_02G132100	2820.85	2994.67	6092.36	2907.76	6092.36	-1.06712	9.01e-05	0.00736399	-	2	13635757	13639351	+	2309	protein_coding	hypothetical protein	-
GLYMA_15G087200	2033.23	3004.85	5914.89	2519.04	5914.89	-1.23164	9.17e-05	0.00746897	-	15	6679798	6681723	+	1926	protein_coding	hypothetical protein	-
GLYMA_08G177400	1238.22	1419.92	2923.44	1329.07	2923.44	-1.13738	9.26e-05	0.00750933	-	8	14213399	14217362	+	2162	protein_coding	hypothetical protein	Na_sulph_symp
GLYMA_12G044700	2530.92	3097.54	6084.92	2814.23	6084.92	-1.11259	9.32e-05	0.00750933	-	12	3247145	3249958	-	2024	protein_coding	hypothetical protein	Sugar_tr
GLYMA_09G188800	702.673	637.64	1553.64	670.156	1553.64	-1.21293	9.33e-05	0.00750933	-	9	41361545	41362493	-	949	protein_coding	hypothetical protein	-
GLYMA_18G251400	1114.49	1353.71	2764.04	1234.1	2764.04	-1.16351	9.54e-05	0.00763181	-	18	53754942	53759244	-	1714	protein_coding	hypothetical protein	-
GLYMA_09G010500	248.382	481.795	1117.94	365.089	1117.94	-1.6156	9.56e-05	0.00763181	-	9	812535	814841	+	1112	protein_coding	hypothetical protein	-
GLYMA_16G025700	87.7187	104.915	344.309	96.3169	344.309	-1.83868	9.91e-05	0.0078811	-	16	2491022	2497152	+	2701	protein_coding	hypothetical protein	DEAD
GLYMA_06G193800	683.282	939.144	1951.09	811.213	1951.09	-1.26651	0.000101186	0.00801824	-	6	17278295	17279753	+	840	protein_coding	hypothetical protein	-
GLYMA_20G149400	674.049	858.675	1803.37	766.362	1803.37	-1.23493	0.000102122	0.00803418	-	20	38800290	38802931	-	1276	protein_coding	hypothetical protein	-
GLYMA_05G243800	1193.9	1378.16	2825.67	1286.03	2825.67	-1.13581	0.000102289	0.00803418	-	5	41837252	41839280	+	1513	protein_coding	hypothetical protein	WD40
GLYMA_01G029200	1032.31	1192.77	2469.68	1112.54	2469.68	-1.15062	0.000102557	0.00803418	-	1	3098701	3100169	+	1469	protein_coding	hypothetical protein	ubiquitin
GLYMA_13G352100	357.338	515.409	1142.38	436.373	1142.38	-1.38909	0.000103809	0.00808069	-	13	44108846	44112395	+	764	protein_coding	hypothetical protein	-
GLYMA_06G015900	16230.7	19507.1	37179	17868.9	37179	-1.05705	0.000104112	0.00808069	-	6	1187405	1190649	+	2030	protein_coding	hypothetical protein	-
GLYMA_16G053000	44.321	89.6363	303.927	66.9786	303.927	-2.18515	0.000104328	0.00808069	-	16	5124089	5127509	-	2262	protein_coding	hypothetical protein	GRAS
GLYMA_11G098700	2465.36	3367.47	6532.31	2916.41	6532.31	-1.16352	0.000104974	0.00810029	-	11	7504475	7505686	+	1212	protein_coding	hypothetical protein	Pro_isomerase
GLYMA_08G137000	725.757	1239.63	2564.25	982.693	2564.25	-1.38417	0.000105883	0.00813996	-	8	10473112	10474336	+	1106	protein_coding	hypothetical protein	-
GLYMA_03G110100	3214.2	3124.03	6551.44	3169.11	6551.44	-1.04772	0.00010812	0.00828103	-	3	31375235	31378303	-	1726	protein_coding	hypothetical protein	-
GLYMA_15G147700	886.42	1088.88	2241.2	987.649	2241.2	-1.18244	0.000108581	0.00828556	-	15	12165892	12167660	-	717	protein_coding	hypothetical protein	-
GLYMA_16G012200	348.105	358.545	886.278	353.325	886.278	-1.32684	0.000109787	0.00834665	-	16	1034839	1036944	+	1276	protein_coding	hypothetical protein	-
GLYMA_17G069200	1206.82	1482.05	2982.95	1344.44	2982.95	-1.14992	0.000110858	0.00839707	-	17	5429125	5431421	+	1345	protein_coding	hypothetical protein	DUF6
GLYMA_08G090400	125.576	177.235	482.458	151.406	482.458	-1.67322	0.000111986	0.00845147	-	8	6808053	6809659	-	1607	protein_coding	hypothetical protein	-
GLYMA_16G179100	505.075	740.518	1566.39	622.796	1566.39	-1.33116	0.000112706	0.00847213	-	16	33969618	33972333	-	1150	protein_coding	hypothetical protein	-
GLYMA_14G032000	4023.06	703.848	22.3163	2363.45	22.3163	6.72664	0.000113082	0.00847213	-	14	2329107	2329259	+	153	protein_coding	hypothetical protein	-
GLYMA_02G017100	249.306	284.188	710.935	266.747	710.935	-1.41463	0.000114958	0.00858143	-	2	1520743	1522550	-	929	protein_coding	hypothetical protein	-
GLYMA_14G052000	844.87	512.353	231.665	678.611	231.665	1.55104	0.00011623	0.0086451	-	14	4084557	4085825	+	721	protein_coding	hypothetical protein	-
GLYMA_07G266000	140.35	163.994	465.455	152.172	465.455	-1.61354	0.000118938	0.00879997	-	7	43976589	43977195	+	607	protein_coding	hypothetical protein	-
GLYMA_02G036000	655.582	1005.35	2069.04	830.467	2069.04	-1.31743	0.000119167	0.00879997	-	2	3323224	3325261	+	2038	protein_coding	hypothetical protein	ubiquitin
GLYMA_01G142400	7070.13	6879.58	3416.53	6974.85	3416.53	1.02964	0.000122809	0.00903347	-	1	47552209	47553757	+	1549	protein_coding	hypothetical protein	-
GLYMA_15G052400	14547.5	16623.5	31747.7	15585.5	31747.7	-1.02646	0.000123206	0.00903347	-	15	4132856	4135122	+	1943	protein_coding	hypothetical protein	-
GLYMA_17G047200	99.7223	233.258	618.481	166.49	618.481	-1.89534	0.000124494	0.00909558	-	17	3569009	3570670	-	908	protein_coding	hypothetical protein	-
GLYMA_07G241700	585.407	634.584	1405.93	609.995	1405.93	-1.2048	0.000125462	0.00913391	-	7	42176640	42177520	-	755	protein_coding	hypothetical protein	-
GLYMA_09G103400	552.166	886.177	1844.82	719.171	1844.82	-1.35961	0.000126057	0.0091449	-	9	19118997	19121838	-	1122	protein_coding	hypothetical protein	-
GLYMA_15G271300	386.886	473.646	1060.56	430.266	1060.56	-1.30195	0.000129051	0.00931172	-	15	50857790	50860117	+	968	protein_coding	hypothetical protein	-
GLYMA_08G264800	1095.1	635.603	303.927	865.351	303.927	1.50999	0.000129505	0.00931172	-	8	30675668	30682770	+	3635	protein_coding	hypothetical protein	CTP_synth_N
GLYMA_10G282200	279.776	226.128	70.1371	252.952	70.1371	1.85104	0.000129712	0.00931172	-	10	50314887	50318030	-	1516	protein_coding	hypothetical protein	FAD_binding_3
GLYMA_11G034700	123.73	144.64	422.948	134.185	422.948	-1.65689	0.000131692	0.00942103	-	11	2523911	2527347	-	2226	protein_coding	hypothetical protein	-
GLYMA_02G198400	4991.66	7180.07	13594.9	6085.86	13594.9	-1.1596	0.000132473	0.00944408	-	2	37991738	37995375	-	1292	protein_coding	hypothetical protein	-
GLYMA_01G186200	509.692	214.923	88.2027	362.308	88.2027	2.03923	0.000133603	0.00949177	-	1	52160350	52170808	-	1989	protein_coding	hypothetical protein	FHA
GLYMA_14G219100	485.685	260.76	104.143	373.222	104.143	1.84227	0.000134937	0.00953016	-	14	48413706	48414843	-	853	protein_coding	hypothetical protein	-
GLYMA_10G224200	289.933	466.516	1038.24	378.225	1038.24	-1.45772	0.000135068	0.00953016	-	10	45498206	45500186	-	980	protein_coding	hypothetical protein	-
GLYMA_11G048100	279.776	397.252	901.155	338.514	901.155	-1.41334	0.000136259	0.00958137	-	11	3587578	3589297	+	1720	protein_coding	hypothetical protein	KOW
GLYMA_01G182600	1406.27	1784.58	3500.48	1595.42	3500.48	-1.13379	0.000141804	0.00993735	-	1	51813068	51814088	-	1021	protein_coding	hypothetical protein	-
GLYMA_09G214400	289.01	456.33	1013.8	372.67	1013.8	-1.44468	0.000143121	0.0099957	-	9	43773040	43775695	+	2025	protein_coding	hypothetical protein	-
GLYMA_19G195500	432.13	693.662	1462.25	562.896	1462.25	-1.37791	0.000150578	0.0104809	-	19	45269604	45270824	-	763	protein_coding	hypothetical protein	ubiquitin
GLYMA_04G018200	414.586	468.553	1057.37	441.57	1057.37	-1.26003	0.000155201	0.0107388	-	4	1421862	1425887	-	2108	protein_coding	hypothetical protein	-
GLYMA_08G115600	2144.95	3045.6	5815	2595.27	5815	-1.16404	0.000155326	0.0107388	-	8	8858860	8863606	+	1485	protein_coding	hypothetical protein	Mito_carr
GLYMA_20G161200	981.526	1258.98	2501.56	1120.25	2501.56	-1.15925	0.000162413	0.0111913	-	20	39918047	39923757	+	1734	protein_coding	hypothetical protein	adh_short
GLYMA_20G142000	118.189	205.756	528.153	161.973	528.153	-1.70689	0.000164715	0.0113121	-	20	38055037	38057101	-	1513	protein_coding	hypothetical protein	-
GLYMA_15G038100	1647.26	2231.74	4287.93	1939.5	4287.93	-1.14477	0.000166311	0.0113736	-	15	3010448	3013773	-	1283	protein_coding	hypothetical protein	-
GLYMA_06G135800	329.638	484.851	1055.24	407.244	1055.24	-1.37435	0.000166715	0.0113736	-	6	11150902	11151718	-	713	protein_coding	hypothetical protein	-
GLYMA_14G208600	280.7	477.721	1050.99	379.21	1050.99	-1.47163	0.000168752	0.0114746	-	14	47437358	47439597	-	866	protein_coding	hypothetical protein	-
GLYMA_08G084300	526.312	729.313	1509.01	627.813	1509.01	-1.26568	0.0001705	0.0115553	-	8	6354366	6359411	+	1858	protein_coding	hypothetical protein	ketoacyl-synt
GLYMA_20G168100	866.107	1208.05	2393.16	1037.08	2393.16	-1.20672	0.000172661	0.0116634	-	20	40589632	40607456	+	16504	protein_coding	hypothetical protein	-
GLYMA_01G243400	82.1786	170.105	462.267	126.142	462.267	-1.87595	0.000177094	0.0119238	-	1	56632794	56634546	+	998	protein_coding	hypothetical protein	-
GLYMA_10G053100	114.496	159.919	434.637	137.208	434.637	-1.6647	0.000180983	0.0121459	-	10	4788605	4789903	-	1299	protein_coding	hypothetical protein	-
GLYMA_02G000900	1360.1	2045.34	3940.43	1702.72	3940.43	-1.21075	0.000181961	0.0121719	-	2	109272	112589	+	996	protein_coding	Protein BOLA4, chloroplastic/mitochondrial [Source:Projected from Arabidopsis thaliana (AT5G17560) UniProtKB/Swiss-Prot;Acc:Q9LF68]	-
GLYMA_03G230300	400.736	446.144	1007.42	423.44	1007.42	-1.25068	0.000189715	0.0126495	-	3	43202604	43204498	-	1108	protein_coding	hypothetical protein	-
GLYMA_05G041900	614.031	1011.46	2039.29	812.747	2039.29	-1.32769	0.000191088	0.0127	-	5	3752817	3755142	-	2326	protein_coding	hypothetical protein	GTP_EFTU
GLYMA_10G291500	746.071	837.284	1741.74	791.677	1741.74	-1.13771	0.000197692	0.0130966	-	10	50944042	50945764	+	945	protein_coding	hypothetical protein	-
GLYMA_11G048200	314.864	417.624	921.346	366.244	921.346	-1.33156	0.000202695	0.0133423	-	11	3590708	3594278	-	1454	protein_coding	hypothetical protein	-
GLYMA_16G165800	13876.2	16606.1	30712.6	15241.2	30712.6	-1.01088	0.000204838	0.0134404	-	16	32484354	32486237	+	1884	protein_coding	hypothetical protein	-
GLYMA_17G096600	992.606	1389.36	2702.4	1190.98	2702.4	-1.18238	0.000205607	0.013448	-	17	7605112	7607005	+	1215	protein_coding	hypothetical protein	-
GLYMA_14G187800	871.647	1376.12	2691.78	1123.88	2691.78	-1.26043	0.000211236	0.0137724	-	14	45261923	45263732	+	1126	protein_coding	hypothetical protein	-
GLYMA_18G005000	327.791	102.878	38.2566	215.334	38.2566	2.49408	0.000212971	0.0137983	-	18	388026	389034	-	1009	protein_coding	hypothetical protein	-
GLYMA_14G159400	240.072	237.332	69.0744	238.702	69.0744	1.78901	0.000215078	0.0138911	-	14	35791430	35805921	-	4069	protein_coding	hypothetical protein	JmjC
GLYMA_15G209000	2577.08	3260.52	6119.99	2918.8	6119.99	-1.06826	0.000216578	0.0139442	-	15	31267238	31270805	-	1097	protein_coding	50S ribosomal protein L13, chloroplastic [Source:Projected from Arabidopsis thaliana (AT1G78630) UniProtKB/Swiss-Prot;Acc:Q9SYL9]	-
GLYMA_06G138700	155.124	217.979	540.906	186.551	540.906	-1.53688	0.000218424	0.0140038	-	6	11325421	11326642	-	1004	protein_coding	hypothetical protein	-
GLYMA_01G004300	499.535	644.77	1338.98	572.152	1338.98	-1.22709	0.000218873	0.0140038	-	1	429326	430538	+	753	protein_coding	hypothetical protein	Ribosomal_L31e
GLYMA_16G049000	1526.31	913.679	471.831	1219.99	471.831	1.37086	0.000219542	0.0140038	-	16	4700707	4702962	+	800	protein_coding	hypothetical protein	-
GLYMA_01G167300	380.422	513.371	1092.44	446.897	1092.44	-1.29011	0.000221362	0.0140763	-	1	50509052	50510657	+	1167	protein_coding	hypothetical protein	Ribosomal_L2_C
GLYMA_03G252700	546.626	855.619	1723.67	701.122	1723.67	-1.29828	0.000224383	0.0142245	-	3	44841960	44844706	+	1422	protein_coding	hypothetical protein	Lipase_GDSL
GLYMA_07G064100	455.214	459.386	171.092	457.3	171.092	1.41835	0.000225199	0.0142324	-	7	5711447	5738115	-	20374	protein_coding	hypothetical protein	-
GLYMA_19G106800	35994.2	43227.1	79232.6	39610.6	79232.6	-1.00021	0.000226099	0.0142456	-	19	35815835	35818684	-	1710	protein_coding	hypothetical protein	-
GLYMA_10G160300	447.827	569.394	1198.71	508.61	1198.71	-1.23728	0.000230795	0.014453	-	10	39440769	39442935	-	1185	protein_coding	hypothetical protein	Ribosomal_S24e
GLYMA_03G187000	196.675	267.89	634.422	232.282	634.422	-1.45045	0.000231293	0.014453	-	3	39852803	39854986	+	2184	protein_coding	hypothetical protein	UDPGT
GLYMA_12G201900	383.192	505.223	1076.5	444.207	1076.5	-1.27758	0.000231494	0.014453	-	12	36231547	36234686	-	2021	protein_coding	hypothetical protein	-
GLYMA_05G146800	235.455	320.857	733.251	278.156	733.251	-1.39921	0.000232385	0.0144648	-	5	34062669	34065648	-	895	protein_coding	hypothetical protein	-
GLYMA_14G056900	578.943	962.571	1923.46	770.757	1923.46	-1.31988	0.000239898	0.0148874	-	14	4549808	4552551	-	1257	protein_coding	hypothetical protein	Ribosomal_S4e
GLYMA_13G112500	145.89	266.872	634.422	206.381	634.422	-1.62165	0.000242642	0.0150081	-	13	22582855	22585356	+	1443	protein_coding	hypothetical protein	-
GLYMA_13G369700	235.455	353.452	789.573	294.454	789.573	-1.42398	0.0002433	0.0150081	-	13	45521115	45523161	+	1072	protein_coding	hypothetical protein	-
GLYMA_05G239000	216.988	335.117	755.568	276.053	755.568	-1.45365	0.000244654	0.0150466	-	5	41489721	41491777	+	1165	protein_coding	hypothetical protein	-
GLYMA_15G132500	56.3246	98.8036	301.802	77.5641	301.802	-1.96262	0.000252265	0.0154685	-	15	10645227	10651342	+	4081	protein_coding	hypothetical protein	-
GLYMA_02G179200	256.693	93.7106	30.8178	175.202	30.8178	2.50857	0.000253331	0.0154878	-	2	30385693	30387269	+	1083	protein_coding	hypothetical protein	-
GLYMA_02G047800	256.693	351.415	784.26	304.054	784.26	-1.36777	0.000261591	0.0159454	-	2	4396176	4398689	-	1356	protein_coding	hypothetical protein	Ribosomal_S4e
GLYMA_05G114900	4594.61	6311.21	11528	5452.91	11528	-1.08011	0.000265454	0.0161332	-	5	30481777	30484482	-	2605	protein_coding	hypothetical protein	GTP_EFTU
GLYMA_05G007600	114.496	148.715	403.82	131.605	403.82	-1.61851	0.000280131	0.0169465	-	5	717221	722645	+	3193	protein_coding	hypothetical protein	-
GLYMA_18G007500	855.026	1203.98	2323.02	1029.5	2323.02	-1.17439	0.000281066	0.0169465	-	18	563494	565524	+	997	protein_coding	hypothetical protein	-
GLYMA_13G183200	112.649	189.458	477.145	151.054	477.145	-1.66102	0.000281305	0.0169465	-	13	29641248	29643134	+	1829	protein_coding	hypothetical protein	-
GLYMA_19G147200	1454.28	240.388	8.50146	847.336	8.50146	6.63911	0.000283038	0.0170013	GMPM1	19	40809155	40810570	-	870	protein_coding	hypothetical protein	-
GLYMA_08G301300	142.197	224.091	540.906	183.144	540.906	-1.56376	0.000291102	0.0173932	-	8	41931888	41933603	-	815	protein_coding	hypothetical protein	-
GLYMA_01G060300	586.33	268.909	123.271	427.619	123.271	1.79529	0.000292007	0.0173932	-	1	8127582	8132640	+	2078	protein_coding	hypothetical protein	-
GLYMA_10G200800	102.492	223.072	553.658	162.782	553.658	-1.76803	0.000292265	0.0173932	-	10	43176609	43181023	+	2710	protein_coding	hypothetical protein	p450
GLYMA_06G313500	97.8756	153.808	407.008	125.842	407.008	-1.6951	0.000292939	0.0173932	-	6	50191600	50203098	-	1879	protein_coding	hypothetical protein	MFS_1
GLYMA_15G018100	715.6	1210.09	2352.78	962.845	2352.78	-1.28944	0.000298983	0.0176503	-	15	1392865	1395155	-	1053	protein_coding	hypothetical protein	-
GLYMA_09G052100	105.262	212.886	527.091	159.074	527.091	-1.73027	0.000302782	0.0178235	-	9	4536612	4538089	+	1478	protein_coding	hypothetical protein	-
GLYMA_02G282300	7571.51	1138.79	43.57	4355.15	43.57	6.64322	0.000304344	0.0178644	-	2	46451873	46452025	-	153	protein_coding	hypothetical protein	-
GLYMA_03G131700	843.946	1611.42	3134.91	1227.68	3134.91	-1.35288	0.000305705	0.0178933	-	3	34663816	34666062	-	1100	protein_coding	hypothetical protein	-
GLYMA_14G115500	13631.5	22962.2	41826.1	18296.8	41826.1	-1.19284	0.000309191	0.0180461	-	14	13756259	13757317	+	1059	protein_coding	hypothetical protein	-
GLYMA_09G072100	942.745	1663.36	3188.05	1303.05	3188.05	-1.29113	0.000312504	0.018096	-	9	7463768	7467295	+	1323	protein_coding	hypothetical protein	-
GLYMA_17G165200	2653.72	319.838	9.56415	1486.78	9.56415	7.28033	0.000312681	0.018096	-	17	14890177	14894843	-	2349	protein_coding	hypothetical protein	-
GLYMA_19G105700	306.554	416.605	894.779	361.579	894.779	-1.30789	0.00031441	0.0181018	-	19	35614441	35616086	+	1024	protein_coding	hypothetical protein	-
GLYMA_19G238800	142.197	189.458	477.145	165.828	477.145	-1.52573	0.000314539	0.0181018	-	19	48732642	48734856	+	853	protein_coding	hypothetical protein	-
GLYMA_02G083500	184.671	168.068	44.6327	176.369	44.6327	1.98264	0.000316164	0.0181095	-	2	7262996	7263500	-	471	protein_coding	hypothetical protein	-
GLYMA_05G011200	7731.25	1834.49	103.08	4782.87	103.08	5.53603	0.00031643	0.0181095	-	5	981446	982115	+	670	protein_coding	hypothetical protein	-
GLYMA_11G150300	631.575	709.96	1464.38	670.767	1464.38	-1.12659	0.000318901	0.0182003	-	11	11779688	11780782	-	1095	protein_coding	hypothetical protein	-
GLYMA_15G173300	270.543	178.254	60.5729	224.398	60.5729	1.89011	0.000321306	0.018287	-	15	15893875	15902960	-	3639	protein_coding	hypothetical protein	CBFB_NFYA
GLYMA_06G109300	1093.25	1565.58	2951.07	1329.42	2951.07	-1.15072	0.000323761	0.0183759	-	6	8809360	8810635	+	914	protein_coding	hypothetical protein	-
GLYMA_08G343800	550.319	720.146	1443.12	635.233	1443.12	-1.18425	0.00032577	0.018391	-	8	45894159	45897203	-	1140	protein_coding	hypothetical protein	-
GLYMA_07G020000	487.531	713.016	1425.06	600.273	1425.06	-1.24788	0.000325812	0.018391	-	7	1568510	1570645	+	1323	protein_coding	hypothetical protein	-
GLYMA_08G045100	147.737	271.965	630.171	209.851	630.171	-1.58788	0.000335799	0.0189029	-	8	3575179	3577135	-	1218	protein_coding	hypothetical protein	-
GLYMA_03G101200	1904.88	902.474	155.152	1403.68	155.152	3.17753	0.000339735	0.0190724	-	3	29047464	29057289	+	1854	protein_coding	hypothetical protein	-
GLYMA_08G220900	393.349	636.621	1289.03	514.985	1289.03	-1.3244	0.000342414	0.0191186	-	8	17950432	17952946	+	1285	protein_coding	hypothetical protein	-
GLYMA_17G125700	928.895	1227.41	2342.15	1078.15	2342.15	-1.11956	0.00034713	0.0193295	-	17	10024961	10027395	+	1332	protein_coding	hypothetical protein	RRM_1
GLYMA_05G240700	328.714	407.438	880.964	368.076	880.964	-1.25957	0.000353099	0.0195562	-	5	41572819	41576662	+	2211	protein_coding	hypothetical protein	-
GLYMA_08G087200	252.076	278.076	659.926	265.076	659.926	-1.31618	0.000362155	0.020004	-	8	6596777	6597811	-	1035	protein_coding	hypothetical protein	-
GLYMA_01G235600	288.087	344.285	769.382	316.186	769.382	-1.28338	0.00036373	0.0200372	-	1	56133402	56135458	-	1575	protein_coding	hypothetical protein	Oxidored_FMN
GLYMA_05G238000	423.82	552.078	1133.88	487.949	1133.88	-1.21696	0.000365827	0.0200722	-	5	41421977	41424257	-	1649	protein_coding	hypothetical protein	-
GLYMA_19G167800	662.045	703.848	1467.57	682.947	1467.57	-1.10368	0.000366314	0.0200722	-	19	42874054	42875629	-	996	protein_coding	hypothetical protein	-
GLYMA_19G178800	146.813	193.533	480.333	170.173	480.333	-1.49797	0.00036972	0.0202052	-	19	43797832	43799750	-	923	protein_coding	hypothetical protein	Ribosomal_S12
GLYMA_13G137100	732.22	831.173	1669.47	781.696	1669.47	-1.0949	0.000371128	0.0202285	-	13	24972814	24974683	-	1702	protein_coding	hypothetical protein	Ribosomal_S12
GLYMA_14G076000	217.912	338.173	740.69	278.042	740.69	-1.41459	0.000375626	0.0204196	-	14	6371619	6375055	+	1423	protein_coding	hypothetical protein	-
GLYMA_08G281600	68.3282	91.6735	282.674	80.0008	282.674	-1.82245	0.000377322	0.0204578	-	8	38559191	38560070	+	880	protein_coding	hypothetical protein	-
GLYMA_02G026400	455.214	540.873	1126.44	498.044	1126.44	-1.17776	0.000380357	0.0205682	-	2	2358273	2363743	+	1242	protein_coding	Protein COFACTOR ASSEMBLY OF COMPLEX C SUBUNIT B CCB4, chloroplastic [Source:Projected from Arabidopsis thaliana (AT1G59840) UniProtKB/Swiss-Prot;Acc:Q6NQK9]	-
GLYMA_03G205800	197.598	201.682	524.965	199.64	524.965	-1.39489	0.000383459	0.0206817	-	3	41370360	41371825	-	603	protein_coding	hypothetical protein	-
GLYMA_03G216600	1009.23	1256.94	2392.1	1133.09	2392.1	-1.07824	0.000393317	0.0210981	-	3	42068391	42070406	+	954	protein_coding	hypothetical protein	-
GLYMA_13G217200	716.523	717.09	1522.82	716.807	1522.82	-1.0871	0.000394252	0.0210981	-	13	33017737	33019810	+	954	protein_coding	hypothetical protein	-
GLYMA_17G041600	1554.93	786.354	432.512	1170.64	432.512	1.43686	0.00040037	0.02137	-	17	3097588	3099547	+	1675	protein_coding	hypothetical protein	-
GLYMA_02G002300	389.656	515.409	1060.56	452.532	1060.56	-1.22927	0.000401906	0.0213966	-	2	271501	273419	+	1580	protein_coding	hypothetical protein	-
GLYMA_03G070700	67.4049	100.841	296.489	84.1228	296.489	-1.81921	0.000403915	0.021406	-	3	16863287	16867630	-	1710	protein_coding	hypothetical protein	Mito_carr
GLYMA_15G016400	2060	2645.29	4833.08	2352.65	4833.08	-1.03879	0.000404162	0.021406	-	15	1273076	1273891	+	816	protein_coding	hypothetical protein	-
GLYMA_12G030800	198.521	163.994	493.085	181.257	493.085	-1.44315	0.000412728	0.0218037	-	12	2295288	2296678	+	1391	protein_coding	hypothetical protein	CSD
GLYMA_06G222000	458.907	587.729	1190.2	523.318	1190.2	-1.18589	0.000420599	0.0221084	-	6	28836093	28843074	-	1111	protein_coding	hypothetical protein	-
GLYMA_02G308700	444.134	646.807	1285.85	545.47	1285.85	-1.23773	0.000422096	0.0221084	-	2	48245199	48247085	-	1887	protein_coding	hypothetical protein	-
GLYMA_08G151900	494.918	527.632	1128.57	511.275	1128.57	-1.14245	0.000422788	0.0221084	-	8	11666863	11669367	+	1011	protein_coding	hypothetical protein	-
GLYMA_09G028100	277.006	378.917	810.827	327.962	810.827	-1.30659	0.000424113	0.0221215	-	9	2314639	2316995	-	2357	protein_coding	hypothetical protein	FAD_binding_4
GLYMA_11G146500	614.031	677.365	1388.93	645.698	1388.93	-1.1052	0.000431565	0.0223968	-	11	11300751	11303007	+	1419	protein_coding	hypothetical protein	-
GLYMA_18G284600	391.502	416.605	920.283	404.054	920.283	-1.18767	0.000438984	0.0227246	-	18	56525770	56534088	+	2679	protein_coding	hypothetical protein	G6PD_C
GLYMA_05G132800	769.154	822.005	1667.35	795.58	1667.35	-1.06757	0.000442989	0.0228744	-	5	32567152	32569133	-	1982	protein_coding	hypothetical protein	-
GLYMA_13G318200	363.802	507.26	1035.05	435.531	1035.05	-1.24949	0.000450481	0.0232031	-	13	41265115	41266746	+	772	protein_coding	hypothetical protein	-
GLYMA_12G066700	788.545	1093.97	2067.98	941.257	2067.98	-1.13591	0.000455264	0.02338	-	12	4890845	4892591	-	1036	protein_coding	hypothetical protein	-
GLYMA_15G075600	404.429	472.628	995.734	438.528	995.734	-1.18342	0.000456183	0.02338	-	15	5807697	5810177	+	1129	protein_coding	hypothetical protein	-
GLYMA_08G286800	1650.03	2815.39	5140.2	2232.71	5140.2	-1.20324	0.000466861	0.0238088	-	8	39696460	39700155	-	1483	protein_coding	hypothetical protein	ADH_N
GLYMA_19G232700	354.568	393.177	861.836	373.873	861.836	-1.20511	0.000469421	0.0238802	-	19	48285828	48287134	-	899	protein_coding	hypothetical protein	-
GLYMA_14G223000	319.481	301.504	735.377	310.492	735.377	-1.24377	0.000479261	0.0243207	-	14	48811743	48817333	-	2815	protein_coding	hypothetical protein	-
GLYMA_11G032800	329.638	261.779	723.687	295.708	723.687	-1.2906	0.00048262	0.0243753	-	11	2393125	2393948	-	733	protein_coding	hypothetical protein	-
GLYMA_11G075300	1203.13	1385.29	2629.08	1294.21	2629.08	-1.02262	0.000482702	0.0243753	-	11	5629208	5631398	-	988	protein_coding	hypothetical protein	-
GLYMA_08G007200	947.362	1562.52	2897.94	1254.94	2897.94	-1.20775	0.000489723	0.0246653	-	8	544453	546254	-	864	protein_coding	hypothetical protein	-
GLYMA_16G155000	126.5	183.347	448.452	154.923	448.452	-1.53466	0.00049084	0.0246653	-	16	31513389	31517035	-	1419	protein_coding	hypothetical protein	-
GLYMA_11G195900	1965.82	3240.15	5849.01	2602.98	5849.01	-1.1682	0.000496685	0.0248983	-	11	26969808	26973743	-	2765	protein_coding	hypothetical protein	-
GLYMA_01G145400	3754.36	5037.97	8931.85	4396.16	8931.85	-1.0228	0.000501539	0.0250806	-	1	48017506	48024254	-	5558	protein_coding	hypothetical protein	S1
GLYMA_06G012600	217.912	309.653	676.929	263.782	676.929	-1.36056	0.000502801	0.0250814	-	6	927667	928891	-	1225	protein_coding	hypothetical protein	RRM_1
GLYMA_02G039700	1712.82	2494.54	4497.27	2103.68	4497.27	-1.09633	0.000504495	0.0250814	-	2	3723625	3724989	-	1365	protein_coding	hypothetical protein	-
GLYMA_14G099200	334.254	254.648	97.7668	294.451	97.7668	1.59112	0.000505207	0.0250814	-	14	9606307	9611471	+	1798	protein_coding	hypothetical protein	-
GLYMA_08G185500	1160.66	1338.43	2536.62	1249.54	2536.62	-1.02165	0.000512461	0.0253195	-	8	14864549	14867995	+	2122	protein_coding	hypothetical protein	-
GLYMA_19G213200	420.126	640.696	1258.22	530.411	1258.22	-1.24684	0.000526998	0.0259755	-	19	46662997	46665022	+	1060	protein_coding	hypothetical protein	-
GLYMA_15G022700	265.926	324.931	714.123	295.429	714.123	-1.27388	0.000530075	0.0260083	-	15	1770973	1773607	-	1101	protein_coding	hypothetical protein	-
GLYMA_03G245300	397.966	574.487	1141.32	486.226	1141.32	-1.23163	0.000531383	0.0260083	-	3	44255789	44257723	-	906	protein_coding	hypothetical protein	Ribosomal_S24e
GLYMA_04G003400	441.364	211.868	94.5788	326.616	94.5788	1.78893	0.000531452	0.0260083	-	4	284142	285326	+	1185	protein_coding	hypothetical protein	adh_short
GLYMA_07G020900	916.891	934.051	1889.45	925.471	1889.45	-1.02973	0.000534891	0.0261146	-	7	1629607	1632952	-	1768	protein_coding	hypothetical protein	-
GLYMA_08G308200	2487.52	1294.63	754.505	1891.08	754.505	1.32585	0.000548028	0.0266927	-	8	42654427	42691553	-	6625	protein_coding	hypothetical protein	DUF605
GLYMA_08G053600	169.897	145.659	433.575	157.778	433.575	-1.45782	0.000556378	0.0270355	-	8	4148837	4150635	-	1799	protein_coding	hypothetical protein	Thaumatin
GLYMA_05G236300	267.773	258.723	636.547	263.248	636.547	-1.27375	0.000562622	0.0271468	-	5	41265538	41267276	-	1305	protein_coding	hypothetical protein	-
GLYMA_17G251800	224.375	90.6549	30.8178	157.515	30.8178	2.35506	0.000571432	0.0274921	-	17	40633579	40636068	+	1899	protein_coding	hypothetical protein	-
GLYMA_04G253300	1973.21	2741.04	4890.47	2357.12	4890.47	-1.0531	0.000572446	0.0274921	-	4	52004876	52006986	-	1932	protein_coding	hypothetical protein	-
GLYMA_11G249700	803.319	1218.24	2255.01	1010.78	2255.01	-1.15805	0.00057964	0.0277541	-	11	34167757	34169935	-	1156	protein_coding	hypothetical protein	-
GLYMA_13G177900	2542	3675.09	6500.43	3108.54	6500.43	-1.06443	0.000580597	0.0277541	-	13	29182486	29185046	+	1295	protein_coding	hypothetical protein	-
GLYMA_15G185000	999.993	1516.69	2771.48	1258.34	2771.48	-1.13945	0.000584298	0.0278187	-	15	18557883	18561134	-	1332	protein_coding	hypothetical protein	-
GLYMA_02G220000	1035.08	1231.48	2313.46	1133.28	2313.46	-1.02973	0.000588592	0.0279418	-	2	40793905	40795758	-	1012	protein_coding	hypothetical protein	-
GLYMA_07G060000	515.232	854.6	1628.03	684.916	1628.03	-1.24971	0.000593652	0.0280113	-	7	5342520	5345316	-	1304	protein_coding	hypothetical protein	-
GLYMA_18G261600	2472.74	4028.54	7148.67	3250.64	7148.67	-1.13709	0.000595341	0.0280113	-	18	54756819	54761872	+	2034	protein_coding	hypothetical protein	Cys_Met_Meta_PP
GLYMA_08G181300	786.698	926.92	1779.99	856.809	1779.99	-1.05504	0.000603935	0.0282792	-	8	14561338	14562427	+	694	protein_coding	hypothetical protein	-
GLYMA_04G227700	226.222	200.663	539.843	213.442	539.843	-1.33831	0.0006127	0.0286246	-	4	49704598	49706834	+	1544	protein_coding	hypothetical protein	-
GLYMA_14G092500	318.557	592.822	1176.39	455.69	1176.39	-1.36911	0.000628928	0.0293163	-	14	8580513	8581237	+	725	protein_coding	hypothetical protein	-
GLYMA_17G085400	589.1	678.384	1343.23	633.742	1343.23	-1.08397	0.000654114	0.030353	-	17	6583181	6584505	+	1325	protein_coding	hypothetical protein	-
GLYMA_20G237400	330.561	529.669	1047.81	430.115	1047.81	-1.28537	0.000670449	0.0310411	-	20	46934319	46936983	+	1079	protein_coding	hypothetical protein	-
GLYMA_13G003200	225.299	221.035	70.1371	223.167	70.1371	1.66991	0.000672358	0.0310473	-	13	887568	890005	+	1674	protein_coding	hypothetical protein	-
GLYMA_17G105900	612.184	788.392	1504.76	700.288	1504.76	-1.10387	0.000673598	0.0310473	-	17	8304616	8306559	-	885	protein_coding	hypothetical protein	-
GLYMA_17G119000	1631.57	83.5247	1.06268	857.546	1.06268	9.6563	0.000685926	0.031545	-	17	9408983	9409677	+	695	protein_coding	hypothetical protein	-
GLYMA_14G162100	2289	1211.11	713.06	1750.05	713.06	1.29556	0.00070033	0.0320365	-	14	38859814	38863074	+	1869	protein_coding	hypothetical protein	PP2C
GLYMA_11G060900	952.902	1074.62	2044.6	1013.76	2044.6	-1.01225	0.000701279	0.0320365	-	11	4575421	4576396	-	976	protein_coding	hypothetical protein	-
GLYMA_08G165400	713.753	989.055	1834.19	851.404	1834.19	-1.1076	0.000716981	0.0326092	-	8	13037061	13040277	-	1856	protein_coding	hypothetical protein	-	Phosphoglycerate kinase			GLYMA_08G165400
GLYMA_07G255500	232.685	312.708	669.49	272.697	669.49	-1.29653	0.000721243	0.0327308	-	7	43188648	43190226	-	1054	protein_coding	hypothetical protein	-
GLYMA_03G110300	991.683	1438.25	2598.26	1214.97	2598.26	-1.09693	0.000729454	0.0329582	-	3	31407145	31411818	-	1974	protein_coding	hypothetical protein	-
GLYMA_07G127500	522.619	582.636	1176.39	552.627	1176.39	-1.09019	0.000732214	0.0330105	-	7	15266973	15268403	-	919	protein_coding	hypothetical protein	Ribosomal_L31e
GLYMA_12G233400	132.04	206.775	476.082	169.407	476.082	-1.49209	0.000738001	0.0330654	-	12	39259604	39265402	+	1641	protein_coding	hypothetical protein	-
GLYMA_15G047200	668.509	609.119	1334.73	638.814	1334.73	-1.06293	0.000738247	0.0330654	-	15	3748485	3751900	-	2135	protein_coding	hypothetical protein	-
GLYMA_12G232000	1287.16	1609.38	2914.94	1448.27	2914.94	-1.00932	0.000741573	0.0331424	-	12	39184499	39187282	+	2784	protein_coding	hypothetical protein	ATP-synt_ab
GLYMA_10G016400	229.915	341.229	713.06	285.572	713.06	-1.3211	0.000748059	0.033252	-	10	1471429	1474823	-	2464	protein_coding	hypothetical protein	-
GLYMA_17G245000	1070.17	1063.41	511.15	1066.79	511.15	1.06146	0.000750482	0.033252	-	17	40051600	40055988	+	2887	protein_coding	hypothetical protein	-
GLYMA_10G167800	626.034	584.673	1267.78	605.354	1267.78	-1.06634	0.000753496	0.0333139	-	10	40202446	40204795	+	2350	protein_coding	hypothetical protein	Ammonium_transp
GLYMA_04G052000	344.411	529.669	161.528	437.04	161.528	1.43538	0.000756996	0.033397	-	4	4216619	4218904	+	2201	protein_coding	hypothetical protein	HSF_DNA-bind
GLYMA_07G269600	531.852	621.342	1227.4	576.597	1227.4	-1.09024	0.000759761	0.0334473	-	7	44250450	44251483	-	880	protein_coding	hypothetical protein	-
GLYMA_08G222900	446.904	535.78	1071.18	491.342	1071.18	-1.12475	0.000761744	0.0334631	-	8	18090096	18091341	+	568	protein_coding	hypothetical protein	-
GLYMA_17G004300	380.422	440.033	910.719	410.227	910.719	-1.1509	0.000764702	0.0335216	-	17	428857	429833	+	977	protein_coding	hypothetical protein	-
GLYMA_15G126900	172.667	116.12	34.0059	144.394	34.0059	2.08702	0.000769839	0.0336751	-	15	10068929	10072999	-	4071	protein_coding	hypothetical protein	NB-ARC
GLYMA_02G012500	887.344	977.85	1876.7	932.597	1876.7	-1.00899	0.0007732	0.0336791	-	2	1121629	1122359	+	731	protein_coding	hypothetical protein	-
GLYMA_17G181000	734.067	765.983	1530.26	750.025	1530.26	-1.02883	0.000778587	0.0338409	-	17	20924665	20927026	+	821	protein_coding	hypothetical protein	-
GLYMA_01G120400	875.34	1221.29	2219.94	1048.32	2219.94	-1.08277	0.000781253	0.0338409	-	1	41337574	41341197	+	2563	protein_coding	hypothetical protein	-
GLYMA_19G012900	1137.57	1633.82	2920.25	1385.7	2920.25	-1.07575	0.000782028	0.0338409	-	19	1228610	1232288	+	923	protein_coding	hypothetical protein	-
GLYMA_12G075500	362.878	603.008	1164.7	482.943	1164.7	-1.27079	0.000789564	0.0340322	-	12	5768615	5770637	-	2023	protein_coding	hypothetical protein	-
GLYMA_04G147800	371.189	437.995	900.092	404.592	900.092	-1.15397	0.000804675	0.0346111	-	4	30203279	30206812	-	1093	protein_coding	hypothetical protein	-
GLYMA_07G021600	370.265	194.551	85.0146	282.408	85.0146	1.73294	0.000823136	0.0353314	-	7	1673827	1680014	-	4169	protein_coding	hypothetical protein	-
GLYMA_15G051000	835.636	957.478	1812.94	896.557	1812.94	-1.01604	0.000833612	0.0356632	-	15	4007336	4008283	-	544	protein_coding	hypothetical protein	-
GLYMA_19G238600	344.411	424.754	867.149	384.582	867.149	-1.17345	0.000834327	0.0356632	-	19	48725379	48727458	+	941	protein_coding	hypothetical protein	-
GLYMA_09G101100	142.197	254.648	53.1341	198.423	53.1341	1.89982	0.000852475	0.0362883	-	9	18409565	18417600	+	5627	protein_coding	hypothetical protein	-
GLYMA_17G261500	125.576	175.198	417.634	150.387	417.634	-1.47471	0.000863185	0.0366684	-	17	41526584	41534998	-	2112	protein_coding	hypothetical protein	-
GLYMA_04G014000	1259.46	1060.36	555.783	1159.91	555.783	1.06157	0.000881458	0.0373182	-	4	1065291	1067908	-	2127	protein_coding	hypothetical protein	Sugar_tr
GLYMA_09G062900	722.063	693.662	1442.06	707.863	1442.06	-1.02653	0.000884042	0.0373182	-	9	6004419	6011041	+	3515	protein_coding	hypothetical protein	-
GLYMA_08G353900	151.43	176.217	431.449	163.823	431.449	-1.39759	0.000885726	0.0373182	-	8	46678964	46680653	-	949	protein_coding	hypothetical protein	-
GLYMA_03G142200	332.408	460.404	911.782	396.406	911.782	-1.20236	0.00089377	0.0375803	-	3	35800933	35802532	+	693	protein_coding	hypothetical protein	Ribosomal_S10
GLYMA_03G235000	182.824	290.299	615.293	236.562	615.293	-1.38022	0.000898003	0.0376048	-	3	43541553	43543008	-	1049	protein_coding	hypothetical protein	-
GLYMA_08G150400	146.813	163.994	41.4446	155.404	41.4446	1.9065	0.000921316	0.0383206	-	8	11565265	11571675	+	1332	protein_coding	hypothetical protein	Glyco_hydro_1
GLYMA_11G085900	263.156	97.785	39.3193	180.471	39.3193	2.19983	0.000922536	0.0383206	-	11	6453935	6464740	-	4272	protein_coding	hypothetical protein	-
GLYMA_01G192600	414.586	483.832	974.48	449.209	974.48	-1.11756	0.000928203	0.0384148	-	1	52700648	52702980	-	2230	protein_coding	hypothetical protein	-
GLYMA_10G221600	437.67	512.353	1023.36	475.011	1023.36	-1.1076	0.000928533	0.0384148	-	10	45320219	45322143	+	894	protein_coding	hypothetical protein	-
GLYMA_07G004900	236.379	359.564	733.251	297.971	733.251	-1.30008	0.000935568	0.0386125	-	7	381507	384695	-	2926	protein_coding	hypothetical protein	-
GLYMA_10G245200	825.479	1065.45	1944.71	945.464	1944.71	-1.04075	0.000937061	0.0386125	-	10	47373482	47376024	+	1172	protein_coding	hypothetical protein	-
GLYMA_14G071700	1171.74	850.526	459.079	1011.13	459.079	1.13945	0.000948345	0.0389549	-	14	6037810	6041899	+	3003	protein_coding	hypothetical protein	-
GLYMA_11G151300	3570.61	5044.08	8617.3	4307.34	8617.3	-1.00053	0.000949152	0.0389549	-	11	11948574	11952274	+	914	protein_coding	hypothetical protein	-
GLYMA_10G150800	566.94	779.224	1449.5	673.082	1449.5	-1.10714	0.00095261	0.0390191	-	10	38596951	38599004	-	940	protein_coding	hypothetical protein	-
GLYMA_11G224600	543.856	616.249	1211.46	580.053	1211.46	-1.06271	0.000956542	0.0390295	-	11	31955324	31960347	+	2796	protein_coding	hypothetical protein	Peptidase_S8
GLYMA_10G006500	1951.97	2743.07	4750.19	2347.52	4750.19	-1.01701	0.000956964	0.0390295	-	10	633423	637181	+	1714	protein_coding	hypothetical protein	-
GLYMA_19G114700	19420	11866.6	7404.77	15643.3	7404.77	1.07905	0.000958547	0.0390295	-	19	36979414	36982721	-	3308	protein_coding	hypothetical protein	-
GLYMA_06G162600	269.62	463.46	911.782	366.54	911.782	-1.31567	0.000966755	0.0392088	-	6	13445294	13449060	-	2391	protein_coding	hypothetical protein	-
GLYMA_08G007900	1184.66	1623.64	2868.18	1404.15	2868.18	-1.03068	0.000979604	0.0396518	-	8	609472	612490	-	2079	protein_coding	hypothetical protein	-
GLYMA_16G007700	1827.32	3657.77	18358.9	2742.54	18358.9	-2.74293	0.000987879	0.0399084	-	16	651716	652917	+	1202	protein_coding	hypothetical protein	-
GLYMA_04G122700	785.775	908.586	1706.67	847.18	1706.67	-1.01063	0.000994481	0.0400965	-	4	15797170	15799660	+	1854	protein_coding	hypothetical protein	-
GLYMA_11G002400	170.821	277.058	587.664	223.939	587.664	-1.39312	0.000999154	0.0402062	-	11	119696	120894	-	725	protein_coding	hypothetical protein	Ribosomal_S10
GLYMA_17G039100	20757.9	11811.6	7482.35	16284.8	7482.35	1.12199	0.0010034	0.0402984	-	17	2895409	2897652	+	2244	protein_coding	hypothetical protein	-
GLYMA_14G176600	213.295	251.593	561.097	232.444	561.097	-1.27186	0.00101588	0.04072	-	14	43565478	43570243	+	1932	protein_coding	hypothetical protein	-
GLYMA_19G239700	552.166	367.712	178.531	459.939	178.531	1.36584	0.00103326	0.0413364	-	19	48789153	48796215	-	7063	protein_coding	hypothetical protein	DnaJ
GLYMA_10G086800	3462.58	2022.93	1234.84	2742.75	1234.84	1.15147	0.00105222	0.0420133	-	10	11176581	11187955	-	8475	protein_coding	hypothetical protein	ABC2_membrane
GLYMA_20G249300	1652.8	2337.67	4041.38	1995.24	4041.38	-1.01848	0.00107102	0.0426418	-	20	47818406	47821050	-	1450	protein_coding	hypothetical protein	Pro_isomerase
GLYMA_04G226500	179.131	218.998	497.336	199.064	497.336	-1.32162	0.0010721	0.0426418	-	4	49611490	49612657	-	922	protein_coding	hypothetical protein	-
GLYMA_03G025600	413.663	323.913	142.4	368.788	142.4	1.37327	0.0010786	0.0427452	-	3	2786617	2791610	+	1772	protein_coding	hypothetical protein	-
GLYMA_10G058500	1065.55	1632.81	2862.87	1349.18	2862.87	-1.08568	0.00108036	0.0427452	-	10	5401666	5404347	+	1616	protein_coding	hypothetical protein	RRM_1
GLYMA_10G004300	182.824	288.262	603.604	235.543	603.604	-1.35876	0.00108092	0.0427452	-	10	428043	429915	-	838	protein_coding	hypothetical protein	-
GLYMA_14G206100	491.225	374.843	958.54	433.034	958.54	-1.14583	0.00108547	0.0428429	-	14	47121840	47125184	-	2132	protein_coding	hypothetical protein	BTB
GLYMA_03G197600	813.475	1043.04	1890.51	928.258	1890.51	-1.02647	0.00110087	0.0433492	-	3	40690880	40692074	-	739	protein_coding	hypothetical protein	ubiquitin
GLYMA_12G054500	1077.55	628.472	351.748	853.014	351.748	1.27847	0.00110322	0.0433492	-	12	3938604	3943724	+	2703	protein_coding	hypothetical protein	Glyco_hydro_1
GLYMA_19G030800	413.663	473.646	951.101	443.655	951.101	-1.10044	0.00110461	0.0433492	-	19	3799941	3801335	-	1395	protein_coding	hypothetical protein	-
GLYMA_03G149200	176.361	238.351	521.777	207.356	521.777	-1.33222	0.00111554	0.0436294	-	3	36464868	36470539	+	2965	protein_coding	hypothetical protein	Sugar_tr
GLYMA_03G005900	903.964	1202.96	2148.74	1053.46	2148.74	-1.02864	0.00111599	0.0436294	-	3	556124	561374	-	1565	protein_coding	hypothetical protein	-
GLYMA_09G077600	1397.96	2174.7	3760.83	1786.33	3760.83	-1.07429	0.00112323	0.0436638	-	9	8571139	8573803	-	764	protein_coding	hypothetical protein	-
GLYMA_19G189600	546.626	732.369	1358.11	639.497	1358.11	-1.08702	0.00113304	0.0439555	-	19	44744021	44746094	+	959	protein_coding	hypothetical protein	-
GLYMA_08G242100	804.242	522.539	276.298	663.39	276.298	1.2641	0.001135	0.0439555	-	8	20692480	20699160	-	4580	protein_coding	hypothetical protein	Clp_N
GLYMA_18G219100	482.914	509.297	1037.18	496.106	1037.18	-1.06405	0.00114362	0.0442063	-	18	50589622	50595557	-	2626	protein_coding	hypothetical protein	-
GLYMA_06G143700	698.056	962.571	1738.55	830.314	1738.55	-1.06653	0.00114928	0.0442805	-	6	11703696	11705119	-	986	protein_coding	hypothetical protein	-
GLYMA_11G071400	1102.49	1601.23	2798.04	1351.86	2798.04	-1.04975	0.00114984	0.0442805	-	11	5323996	5328233	-	1695	protein_coding	hypothetical protein	-
GLYMA_08G067000	810.705	1024.71	1857.57	917.705	1857.57	-1.01759	0.00115772	0.0444827	-	8	5146412	5149708	-	870	protein_coding	hypothetical protein	-
GLYMA_10G066800	192.058	161.956	52.0715	177.007	52.0715	1.76563	0.00116157	0.0444827	-	10	6494688	6498542	-	2577	protein_coding	hypothetical protein	-
GLYMA_18G143600	222.528	83.5247	31.8805	153.027	31.8805	2.26451	0.00117043	0.0447391	-	18	22953580	22962084	-	3046	protein_coding	hypothetical protein	-
GLYMA_03G190500	450.597	516.427	1021.24	483.512	1021.24	-1.07896	0.0011731	0.044758	-	3	40120464	40124965	+	1723	protein_coding	hypothetical protein	-
GLYMA_13G070900	302.86	449.2	872.463	376.03	872.463	-1.21502	0.00119566	0.0454507	-	13	17115028	17122402	-	2251	protein_coding	hypothetical protein	An_peroxidase
GLYMA_01G238600	532.776	287.243	144.525	410.01	144.525	1.5051	0.00119856	0.0454769	-	1	56294511	56297459	-	2949	protein_coding	hypothetical protein	HSP70
GLYMA_12G059100	1961.21	1458.63	835.269	1709.92	835.269	1.0338	0.00120707	0.0457043	-	12	4278315	4280533	-	1403	protein_coding	hypothetical protein	-
GLYMA_17G232300	715.6	840.34	1565.33	777.97	1565.33	-1.00891	0.00120899	0.0457043	-	17	38753545	38757581	-	1991	protein_coding	hypothetical protein	-
GLYMA_20G161800	1469.98	867.842	505.837	1168.91	505.837	1.20876	0.00122699	0.046299	-	20	39955683	39962442	-	3915	protein_coding	hypothetical protein	-
GLYMA_15G267100	96.9522	189.458	429.324	143.205	429.324	-1.58592	0.00123551	0.0464511	-	15	50345110	50347801	-	1358	protein_coding	hypothetical protein	-
GLYMA_11G119500	126.5	114.083	334.745	120.291	334.745	-1.47611	0.00123815	0.0464655	-	11	9082470	9085544	-	2155	protein_coding	hypothetical protein	Sugar_tr
GLYMA_19G185800	657.429	926.92	1667.35	792.174	1667.35	-1.07408	0.00125951	0.0470102	-	19	44433313	44435940	+	1147	protein_coding	hypothetical protein	-
GLYMA_05G067400	711.906	847.47	1568.52	779.688	1568.52	-1.00868	0.00126396	0.0470912	-	5	6816270	6818842	-	1167	protein_coding	hypothetical protein	-
GLYMA_06G064200	337.948	410.493	822.517	374.221	822.517	-1.13659	0.00126982	0.0472241	-	6	4887324	4887928	+	527	protein_coding	hypothetical protein	-
GLYMA_02G118500	1022.15	498.092	289.05	760.123	289.05	1.39544	0.00130144	0.0478813	-	2	11677001	11682244	+	2210	protein_coding	hypothetical protein	-
GLYMA_19G120100	666.662	885.158	1600.4	775.91	1600.4	-1.04484	0.0013182	0.0484116	-	19	37759477	37764533	+	1500	protein_coding	hypothetical protein	-
novel.539	265.003	343.266	697.12	304.134	697.12	-1.19733	0.00133738	0.0488546	-	3	43000347	43001631	+	455	-	- && - && PF01679:Proteolipid membrane potential modulator	-
GLYMA_20G228100	519.849	624.398	1183.83	572.123	1183.83	-1.04938	0.00134841	0.0489968	-	20	46265153	46266945	+	1289	protein_coding	hypothetical protein	Ribosomal_S24e
GLYMA_08G217700	486.608	723.202	1319.85	604.905	1319.85	-1.12615	0.001357	0.0492223	-	8	17671870	17673981	+	1410	protein_coding	hypothetical protein	-
GLYMA_14G118200	299.167	199.644	82.8893	249.406	82.8893	1.58999	0.0013672	0.0495051	-	14	15781469	15786117	+	2740	protein_coding	hypothetical protein	-
GLYMA_08G152700	282.547	338.173	697.12	310.36	697.12	-1.16792	0.00137801	0.049809	-	8	11747376	11753339	+	1270	protein_coding	hypothetical protein	SpoU_methylase
