# Supplementary material for: Integrated Transcriptomic, Proteomic, and Metabolomic Analyses Revealed Molecular Mechanism for Salt Resistance in Soybean (Glycine max L.) Seedlings
Source: Int J Mol Sci. 2024 Dec 18;25(24):13559. doi: 10.3390/ijms252413559 (PMC11678865; doi:10.3390/ijms252413559)
Supplement: Supplementary file 1 [file ijms-25-13559-s001.zip › Supplementary materials-Table/Table s6-48h.xlsx]

## Sheet: Table s6-48h
gene_id	S_48h_1	S_48h_2	S_48h_3	CK_3	S_48h	CK3	log2FoldChange	pvalue	padj	gene_name	gene_chr	gene_start	gene_end	gene_strand	gene_length	gene_biotype	gene_description	tf_family
GLYMA_10G236000	778.61	841.713	690.376	18.9938	770.233	18.9938	5.34158	1.44752e-36	2.66916e-32	-	10	46499079	46501955	-	1749	protein_coding	hypothetical protein	-
GLYMA_03G101200	1241.9	1455.24	1423.79	163.123	1373.64	163.123	3.07415	1.73853e-36	2.66916e-32	-	3	29047464	29057289	+	1854	protein_coding	hypothetical protein	-
GLYMA_06G021200	4948.2	5646.77	4690.71	912.817	5095.23	912.817	2.48075	4.1196e-35	4.21655e-31	-	6	1600041	1607406	-	2098	protein_coding	hypothetical protein	-
GLYMA_16G007700	3967.54	4309.87	4452.65	19302.1	4243.36	19302.1	-2.18542	2.33286e-33	1.79082e-29	-	16	651716	652917	+	1202	protein_coding	hypothetical protein	-
GLYMA_19G212800	1168.43	1299.02	855.187	100.555	1107.54	100.555	3.46111	1.25321e-30	7.69622e-27	-	19	46633685	46639818	-	3104	protein_coding	hypothetical protein	Glycos_transf_1
GLYMA_01G204800	626.562	408.074	509.084	17.8765	514.573	17.8765	4.84676	1.45979e-25	6.44297e-22	-	1	53748392	53751095	+	1185	protein_coding	hypothetical protein	-
GLYMA_14G050900	2944.02	3764.51	2927.23	640.201	3211.92	640.201	2.32687	1.4688e-25	6.44297e-22	-	14	3977944	3980627	-	1464	protein_coding	hypothetical protein	Lipase_GDSL
GLYMA_09G164000	303.076	332.33	230.736	1666.98	288.714	1666.98	-2.53014	5.20509e-22	1.99784e-18	-	9	38824209	38824555	-	252	protein_coding	hypothetical protein	-
GLYMA_20G167500	5075.76	6950.52	3892.29	1016.72	5306.19	1016.72	2.38373	1.51977e-18	5.1851e-15	-	20	40540605	40542727	-	1179	protein_coding	hypothetical protein	-
GLYMA_13G024100	1220.47	1134.28	916.534	4112.71	1090.43	4112.71	-1.91553	3.69143e-18	1.12457e-14	-	13	4218290	4226021	-	2665	protein_coding	hypothetical protein	-
GLYMA_17G212200	4461.45	3695.39	5440.6	17503.3	4532.48	17503.3	-1.94921	4.48388e-18	1.12457e-14	-	17	35064075	35065120	-	1046	protein_coding	hypothetical protein	-
GLYMA_06G301500	9749.46	8646.25	9008.77	3032.3	9134.83	3032.3	1.59094	4.64397e-18	1.12457e-14	-	6	49048304	49051133	+	1891	protein_coding	hypothetical protein	-
GLYMA_13G310100	526.557	450.681	373.572	54.7467	450.27	54.7467	3.03933	4.76109e-18	1.12457e-14	-	13	40564513	40567479	-	2269	protein_coding	hypothetical protein	WRKY
GLYMA_15G251500	333.69	404.287	368.078	43.5739	368.685	43.5739	3.08115	2.0699e-17	4.32697e-14	-	15	47966984	47968566	+	1036	protein_coding	hypothetical protein	GST_N
GLYMA_06G239900	315.322	194.096	244.47	1366.43	251.296	1366.43	-2.44412	2.11374e-17	4.32697e-14	-	6	39530793	39532182	+	1239	protein_coding	hypothetical protein	Cu_bind_like
GLYMA_12G232000	899.024	714.84	905.546	3064.7	839.804	3064.7	-1.86771	3.22844e-17	6.19577e-14	-	12	39184499	39187282	+	2784	protein_coding	hypothetical protein	ATP-synt_ab
GLYMA_12G095700	11359.7	12962.8	9612.16	3345.14	11311.6	3345.14	1.75765	4.36023e-17	7.87561e-14	-	12	8033041	8036166	+	1969	protein_coding	hypothetical protein	DnaJ_C
GLYMA_09G188800	164.294	180.84	340.61	1633.46	228.581	1633.46	-2.8355	2.35429e-16	4.01616e-13	-	9	41361545	41362493	-	949	protein_coding	hypothetical protein	-
novel.832	2544	3019.37	2507.88	817.849	2690.42	817.849	1.71795	2.65749e-16	4.29478e-13	-	KZ847133	489951	492812	+	1766	-	- && P43644.1 RecName: Full=DnaJ protein homolog ANJ1; Flags: Precursor && PF00684:DnaJ central domain	DnaJ_CXXCXGXG
GLYMA_15G002200	105.107	153.383	209.677	1056.95	156.056	1056.95	-2.7574	3.26558e-16	5.01364e-13	-	15	220497	223162	-	2091	protein_coding	hypothetical protein	p450
GLYMA_14G115500	14681.3	13841.4	16965.5	43975	15162.7	43975	-1.53614	7.87523e-16	1.11411e-12	-	14	13756259	13757317	+	1059	protein_coding	hypothetical protein	-
GLYMA_07G038500	3741	4088.32	3795.24	10680.1	3874.85	10680.1	-1.46269	7.98232e-16	1.11411e-12	-	7	3183290	3184431	+	1142	protein_coding	hypothetical protein	-
GLYMA_12G062700	542.884	384.404	326.876	1968.65	418.055	1968.65	-2.23656	1.40918e-15	1.88131e-12	-	12	4592077	4594587	+	1333	protein_coding	hypothetical protein	-
GLYMA_11G150400	1667.43	988.468	1437.52	5707.06	1364.47	5707.06	-2.06461	2.1569e-15	2.75958e-12	-	11	11781547	11782474	+	928	protein_coding	hypothetical protein	-
GLYMA_20G158500	976.579	705.372	622.62	143.012	768.191	143.012	2.42477	2.56316e-15	3.14818e-12	-	20	39709990	39713029	+	1930	protein_coding	hypothetical protein	-
GLYMA_17G069500	320.424	197.883	535.637	14.5246	351.315	14.5246	4.59666	2.9203e-15	3.44888e-12	-	17	5454120	5454965	+	846	protein_coding	hypothetical protein	-
GLYMA_18G018600	9003.51	13148.3	9859.37	3168.61	10670.4	3168.61	1.75172	1.87453e-14	2.13183e-11	-	18	1365145	1368075	+	2346	protein_coding	hypothetical protein	-
GLYMA_20G116100	5057.39	3681.19	4883.91	14263.2	4540.83	14263.2	-1.65131	2.67918e-14	2.93811e-11	-	20	35813475	35816910	-	2018	protein_coding	hypothetical protein	-
ENSRNA050003393	1249.04	1144.69	1052.96	3365.25	1148.9	3365.25	-1.55071	3.30791e-14	3.50251e-11	SSU_rRNA_eukarya	13	4229227	4231033	+	1807	rRNA	Eukaryotic small subunit ribosomal RNA	-
GLYMA_06G035900	1071.48	1145.64	1057.54	3087.04	1091.55	3087.04	-1.49983	3.82724e-14	3.91731e-11	-	6	2759124	2760027	-	904	protein_coding	hypothetical protein	-
GLYMA_10G172700	770.446	684.542	605.224	167.592	686.737	167.592	2.03441	7.12977e-14	7.06216e-11	-	10	40646539	40649573	-	1653	protein_coding	hypothetical protein	Cys_Met_Meta_PP
GLYMA_19G147200	246.951	185.574	211.508	8.93824	214.678	8.93824	4.58547	8.60691e-14	8.25887e-11	GMPM1	19	40809155	40810570	-	870	protein_coding	hypothetical protein	-
GLYMA_08G098400	410.224	354.106	475.206	1466.99	413.179	1466.99	-1.82776	1.82104e-13	1.69445e-10	-	8	7526219	7532209	-	2470	protein_coding	hypothetical protein	Sugar_tr
GLYMA_03G131700	1035.77	1063.27	1280.95	3295.97	1126.66	3295.97	-1.54839	3.78658e-13	3.41973e-10	-	3	34663816	34666062	-	1100	protein_coding	hypothetical protein	-
GLYMA_15G176900	1898.05	1726.03	2132.47	5299.26	1918.85	5299.26	-1.46547	4.09499e-13	3.59259e-10	-	15	16798548	16799783	+	1236	protein_coding	hypothetical protein	-
GLYMA_08G015300	2035.82	1725.08	2083.95	5294.79	1948.28	5294.79	-1.44239	6.79043e-13	5.79186e-10	-	8	1204914	1206691	+	1247	protein_coding	hypothetical protein	-
GLYMA_04G021000	3720.59	4635.57	3407.93	1315.04	3921.37	1315.04	1.57625	1.02532e-12	8.50901e-10	-	4	1653057	1659760	-	1945	protein_coding	hypothetical protein	-
GLYMA_06G067000	4659.41	4608.12	4426.1	10982.9	4564.54	10982.9	-1.26673	1.1347e-12	9.16898e-10	-	6	5107663	5108676	+	1014	protein_coding	hypothetical protein	-
GLYMA_14G072400	4509.41	3456.8	4013.15	10905.8	3993.12	10905.8	-1.44958	1.23865e-12	9.75233e-10	-	14	6088585	6089731	-	1075	protein_coding	hypothetical protein	-
GLYMA_19G222500	362.263	273.628	329.622	1130.69	321.838	1130.69	-1.81329	2.36657e-12	1.8167e-09	-	19	47475644	47481350	+	4434	protein_coding	hypothetical protein	-
GLYMA_11G044800	173.478	182.734	218.833	759.75	191.682	759.75	-1.98591	2.52127e-12	1.86362e-09	-	11	3311085	3313238	+	1722	protein_coding	hypothetical protein	-
GLYMA_08G137000	911.27	517.904	653.751	2696	694.308	2696	-1.95776	2.54908e-12	1.86362e-09	-	8	10473112	10474336	+	1106	protein_coding	hypothetical protein	-
GLYMA_10G089300	2542.98	2795.93	2511.54	6469.05	2616.82	6469.05	-1.30573	3.34586e-12	2.38926e-09	-	10	11920366	11920940	+	575	protein_coding	hypothetical protein	-
GLYMA_08G138200	92661.7	90626.6	94938.6	40575.1	92742.3	40575.1	1.19263	3.54729e-12	2.47553e-09	-	8	10592507	10597043	+	2176	protein_coding	hypothetical protein	-
GLYMA_09G163900	324.506	191.255	213.339	23.4629	243.033	23.4629	3.37162	3.635e-12	2.48036e-09	-	9	38821800	38822829	+	1030	protein_coding	hypothetical protein	-
GLYMA_17G006100	551.048	791.532	453.231	117.314	598.603	117.314	2.35118	3.92329e-12	2.61888e-09	-	17	556272	560601	-	2520	protein_coding	hypothetical protein	OPT
GLYMA_08G008800	674.523	712.947	695.87	1906.08	694.447	1906.08	-1.45658	4.13648e-12	2.70244e-09	-	8	690022	691791	-	790	protein_coding	hypothetical protein	PP-binding
GLYMA_14G223000	112.25	70.0638	170.305	773.158	117.54	773.158	-2.71644	4.23108e-12	2.70666e-09	-	14	48811743	48817333	-	2815	protein_coding	hypothetical protein	-
GLYMA_13G088700	2876.67	2552.6	2325.67	944.101	2584.98	944.101	1.453	4.43737e-12	2.78069e-09	-	13	20296948	20300209	-	1331	protein_coding	hypothetical protein	-
GLYMA_11G114700	101.025	121.191	116.283	513.949	112.833	513.949	-2.18655	9.10064e-12	5.58889e-09	-	11	8753784	8755152	-	408	protein_coding	hypothetical protein	-
GLYMA_12G058000	2846.06	1886.04	2924.48	8179.6	2552.2	8179.6	-1.68033	9.62095e-12	5.79257e-09	-	12	4219805	4223573	+	2242	protein_coding	hypothetical protein	Na_sulph_symp
GLYMA_09G087700	7563.64	7523.34	7343.26	17037.4	7476.75	17037.4	-1.18823	1.01787e-11	5.97565e-09	-	9	11469230	11470991	-	842	protein_coding	hypothetical protein	-
GLYMA_12G096900	967.395	968.585	1128.04	2735.1	1021.34	2735.1	-1.42092	1.03142e-11	5.97565e-09	-	12	8237882	8245991	-	2349	protein_coding	hypothetical protein	-
GLYMA_05G201300	4286.95	3804.28	4033.3	9616.43	4041.51	9616.43	-1.25065	1.06121e-11	6.03436e-09	-	5	38503609	38505383	-	986	protein_coding	hypothetical protein	PP-binding
GLYMA_17G140600	2278.68	1576.44	1888.92	5540.59	1914.68	5540.59	-1.53313	1.79692e-11	1.0032e-08	-	17	11418707	11421092	-	1744	protein_coding	hypothetical protein	-
GLYMA_08G334700	229.603	226.287	229.82	778.744	228.57	778.744	-1.76852	1.90592e-11	1.04506e-08	-	8	45198972	45202400	+	2643	protein_coding	hypothetical protein	-
GLYMA_19G162300	7.14321	4.73404	21.0592	229.042	10.9788	229.042	-4.37183	2.14275e-11	1.15431e-08	-	19	42306008	42306822	+	815	protein_coding	hypothetical protein	-
GLYMA_08G216600	268.381	296.351	243.554	46.9257	269.429	46.9257	2.52132	2.77561e-11	1.46945e-08	-	8	17578299	17579707	-	1223	protein_coding	hypothetical protein	AP2
GLYMA_14G219100	724.526	426.064	468.796	109.493	539.795	109.493	2.30086	2.92704e-11	1.50051e-08	-	14	48413706	48414843	-	853	protein_coding	hypothetical protein	-
GLYMA_08G126800	35342.6	27399.7	31512.8	77943.7	31418.4	77943.7	-1.31083	2.93201e-11	1.50051e-08	-	8	9770955	9772040	-	1086	protein_coding	hypothetical protein	Fer2
GLYMA_13G357300	4700.23	4493.55	4176.13	10330.4	4456.64	10330.4	-1.21292	3.70218e-11	1.86359e-08	-	13	44524330	44526170	+	1421	protein_coding	hypothetical protein	-
GLYMA_04G199900	1310.27	1536.67	1262.64	484.899	1369.86	484.899	1.49828	3.7893e-11	1.87668e-08	-	4	47213255	47216176	-	1927	protein_coding	hypothetical protein	HLH
GLYMA_12G073900	3188.93	2362.29	3028.86	7643.31	2860.03	7643.31	-1.41823	4.52063e-11	2.20334e-08	-	12	5508365	5522772	+	4360	protein_coding	hypothetical protein	Response_reg
GLYMA_13G024200	338.792	445	359.838	1211.13	381.21	1211.13	-1.66737	5.13433e-11	2.46336e-08	-	13	4226334	4226773	-	378	protein_coding	hypothetical protein	-
GLYMA_02G080800	593.907	409.968	330.538	1701.62	444.804	1701.62	-1.93674	6.58809e-11	3.11221e-08	-	2	6967390	6968179	+	750	protein_coding	hypothetical protein	-
GLYMA_03G180900	387.774	345.585	359.838	1079.29	364.399	1079.29	-1.5668	7.38972e-11	3.43801e-08	-	3	39267448	39269246	-	1148	protein_coding	hypothetical protein	-
GLYMA_07G254600	470.431	217.766	336.032	1532.91	341.41	1532.91	-2.16765	7.71792e-11	3.53711e-08	-	7	43138637	43140466	+	1830	protein_coding	hypothetical protein	UDPGT
GLYMA_14G066000	1326.6	1179.72	1535.49	3548.48	1347.27	3548.48	-1.39705	9.1106e-11	4.11397e-08	-	14	5419087	5424869	-	2344	protein_coding	hypothetical protein	-
ENSRNA050003325	2839.94	2452.23	2580.21	6178.56	2624.13	6178.56	-1.23552	1.01027e-10	4.43637e-08	SSU_rRNA_eukarya	13	4221616	4223422	+	1807	rRNA	Eukaryotic small subunit ribosomal RNA	-
GLYMA_19G154700	2071.53	1948.53	1748.83	4654.59	1922.96	4654.59	-1.27547	1.01135e-10	4.43637e-08	-	19	41502983	41503913	+	931	protein_coding	hypothetical protein	-
GLYMA_17G251800	217.358	496.128	219.748	32.4011	311.078	32.4011	3.26345	1.0378e-10	4.48827e-08	-	17	40633579	40636068	+	1899	protein_coding	hypothetical protein	-
GLYMA_08G082800	271.442	208.298	152.908	879.299	210.883	879.299	-2.06163	1.31326e-10	5.60068e-08	-	8	6272284	6273138	-	855	protein_coding	hypothetical protein	-
GLYMA_11G133800	2548.09	1783.79	2210.3	5897	2180.72	5897	-1.43532	1.76736e-10	7.43403e-08	-	11	10229755	10233632	+	2301	protein_coding	hypothetical protein	Na_sulph_symp
GLYMA_12G217400	33481.3	27591.9	32064.9	13446.5	31046	13446.5	1.20718	1.79965e-10	7.46758e-08	-	12	37700474	37703715	+	1405	protein_coding	hypothetical protein	-
GLYMA_15G065600	1136.79	1091.67	1215.94	432.387	1148.13	432.387	1.40896	2.22802e-10	9.1218e-08	-	15	4981427	4985949	-	1565	protein_coding	hypothetical protein	-
GLYMA_09G185500	2239.91	965.745	635.439	2.23456	1280.36	2.23456	9.16226	2.4151e-10	9.75765e-08	-	9	41059351	41060705	-	1355	protein_coding	hypothetical protein	-
GLYMA_15G209000	2879.73	2507.15	2929.06	6434.41	2771.98	6434.41	-1.2149	3.08642e-10	1.2308e-07	-	15	31267238	31270805	-	1097	protein_coding	50S ribosomal protein L13, chloroplastic [Source:Projected from Arabidopsis thaliana (AT1G78630) UniProtKB/Swiss-Prot;Acc:Q9SYL9]	-
GLYMA_03G246300	7186.07	4903.52	5390.24	15714.5	5826.61	15714.5	-1.43146	3.42871e-10	1.34977e-07	-	3	44334312	44335675	-	1364	protein_coding	hypothetical protein	Rib_5-P_isom_A
GLYMA_10G147600	1044.95	863.489	1095.08	2595.44	1001.17	2595.44	-1.3743	3.55154e-10	1.38042e-07	-	10	38310697	38314244	+	1787	protein_coding	hypothetical protein	-
GLYMA_19G250400	133.68	78.5851	160.233	624.559	124.166	624.559	-2.33032	3.99002e-10	1.52299e-07	-	19	49639900	49642287	+	1305	protein_coding	hypothetical protein	Lipase_GDSL
GLYMA_14G158500	13.266	6.62766	13.7343	169.827	11.2093	169.827	-3.92258	4.01751e-10	1.52299e-07	-	14	35032912	35033469	+	558	protein_coding	hypothetical protein	-
GLYMA_12G178800	395.938	232.915	413.859	1321.74	347.571	1321.74	-1.92723	4.12603e-10	1.54505e-07	-	12	33851671	33854688	+	971	protein_coding	hypothetical protein	-
GLYMA_07G132000	4886.98	4703.74	5038.65	2205.51	4876.46	2205.51	1.14473	4.60137e-10	1.70229e-07	-	7	15577559	15579061	+	815	protein_coding	hypothetical protein	-
GLYMA_01G201000	3122.6	2194.7	2629.65	6921.55	2648.99	6921.55	-1.38579	4.78245e-10	1.74821e-07	-	1	53464003	53466373	+	908	protein_coding	hypothetical protein	-
GLYMA_18G094300	25.5115	27.4574	56.7683	309.486	36.5791	309.486	-3.07588	5.37019e-10	1.93997e-07	-	18	9617770	9618624	-	855	protein_coding	hypothetical protein	-
GLYMA_20G161800	1455.17	1969.36	1338.63	531.825	1587.72	531.825	1.57795	6.26252e-10	2.23601e-07	-	20	39955683	39962442	-	3915	protein_coding	hypothetical protein	-
GLYMA_06G242900	13326.2	14218.2	12329.7	6062.36	13291.4	6062.36	1.13253	6.59862e-10	2.32893e-07	-	6	40400010	40401469	-	936	protein_coding	hypothetical protein	-
GLYMA_03G116600	2305.22	3710.54	2368.7	881.534	2794.82	881.534	1.66472	6.84096e-10	2.38703e-07	-	3	32527885	32532444	+	2765	protein_coding	hypothetical protein	DnaJ_C
GLYMA_14G052000	716.362	978.053	693.123	243.567	795.846	243.567	1.70825	8.56931e-10	2.95651e-07	-	14	4084557	4085825	+	721	protein_coding	hypothetical protein	-
GLYMA_08G069300	2926.68	2705.98	2951.04	1263.64	2861.23	1263.64	1.17904	1.06725e-09	3.64121e-07	-	8	5287328	5288196	+	869	protein_coding	hypothetical protein	-
GLYMA_09G070500	861.267	697.798	674.81	246.919	744.625	246.919	1.59206	1.31272e-09	4.42951e-07	-	9	7192734	7197665	+	1439	protein_coding	hypothetical protein	Str_synth
GLYMA_13G051000	1461.3	1031.07	1467.74	3595.41	1320.04	3595.41	-1.44565	1.34416e-09	4.48629e-07	-	13	14742455	14747878	-	2348	protein_coding	hypothetical protein	-
GLYMA_17G262400	783.712	591.755	736.157	1877.03	703.875	1877.03	-1.41529	1.49956e-09	4.95114e-07	-	17	41584434	41593452	+	1486	protein_coding	hypothetical protein	-
GLYMA_15G221300	1534.77	828.457	1221.43	3875.84	1194.89	3875.84	-1.69792	1.5216e-09	4.97045e-07	-	15	39951868	39954192	+	1900	protein_coding	hypothetical protein	UDPGT
GLYMA_13G099300	744.935	987.521	889.981	300.548	874.146	300.548	1.54057	1.6226e-09	5.24459e-07	-	13	21431681	21440234	-	4591	protein_coding	hypothetical protein	PUF
GLYMA_17G047200	107.148	144.862	199.605	650.257	150.538	650.257	-2.10878	1.66536e-09	5.32673e-07	-	17	3569009	3570670	-	908	protein_coding	hypothetical protein	-
GLYMA_14G209600	140.823	70.0638	102.549	517.3	104.479	517.3	-2.30985	1.73274e-09	5.48511e-07	-	14	47485565	47488948	-	2004	protein_coding	hypothetical protein	AMP-binding
GLYMA_04G253300	2379.71	1998.71	2358.63	5141.72	2245.68	5141.72	-1.19514	1.81589e-09	5.66643e-07	-	4	52004876	52006986	-	1932	protein_coding	hypothetical protein	-
GLYMA_15G267000	585.743	300.138	522.818	1731.78	469.566	1731.78	-1.88327	1.82693e-09	5.66643e-07	-	15	50328608	50333381	-	2061	protein_coding	hypothetical protein	-
GLYMA_14G064600	7802.43	6634.29	6295.79	15564.8	6910.83	15564.8	-1.17142	2.01695e-09	6.19325e-07	-	14	5295129	5304967	-	3653	protein_coding	hypothetical protein	Peptidase_S8
GLYMA_03G216300	231.644	162.851	215.17	32.4011	203.222	32.4011	2.64853	2.45603e-09	7.43855e-07	-	3	42037913	42044153	-	3073	protein_coding	hypothetical protein	Glycos_transf_1
GLYMA_02G112400	5557.42	3979.44	4427.01	1852.45	4654.62	1852.45	1.32914	2.47096e-09	7.43855e-07	-	2	10905625	10907687	-	1265	protein_coding	hypothetical protein	-
GLYMA_02G228100	187.764	166.638	163.896	577.634	172.766	577.634	-1.742	2.52855e-09	7.53803e-07	-	2	41497139	41503001	-	2697	protein_coding	hypothetical protein	-
GLYMA_04G138600	226.542	279.308	244.47	52.5121	250.107	52.5121	2.25213	2.56036e-09	7.55948e-07	-	4	21670711	21673654	-	2577	protein_coding	hypothetical protein	-
GLYMA_17G127900	526.557	702.532	420.269	144.129	549.786	144.129	1.9314	3.23076e-09	9.44797e-07	-	17	10221861	10223886	-	2026	protein_coding	hypothetical protein	-
GLYMA_02G179100	207.153	189.362	140.09	24.5802	178.868	24.5802	2.86242	3.50569e-09	1.01553e-06	-	2	30380936	30385094	+	1633	protein_coding	hypothetical protein	Aa_trans
GLYMA_01G112900	516.352	494.234	319.551	108.376	443.379	108.376	2.03188	3.63314e-09	1.04261e-06	-	1	38606635	38608976	+	2342	protein_coding	hypothetical protein	-
GLYMA_01G182600	1778.66	1606.73	1571.2	3680.32	1652.2	3680.32	-1.15559	3.68167e-09	1.04675e-06	-	1	51813068	51814088	-	1021	protein_coding	hypothetical protein	-
GLYMA_17G138500	725.546	534	477.953	1694.91	579.166	1694.91	-1.54994	3.98965e-09	1.12391e-06	-	17	11222613	11227294	-	2637	protein_coding	hypothetical protein	-
GLYMA_04G035900	3995.1	4294.72	4281.43	8751.65	4190.42	8751.65	-1.06242	4.22803e-09	1.18024e-06	-	4	2842799	2843702	-	904	protein_coding	hypothetical protein	-
GLYMA_06G139300	731.669	673.181	812.153	1811.11	739.001	1811.11	-1.29309	4.30738e-09	1.19155e-06	-	6	11364233	11365255	-	1023	protein_coding	hypothetical protein	-
GLYMA_07G073500	441.859	635.308	310.395	98.3206	462.521	98.3206	2.23379	4.36176e-09	1.19582e-06	-	7	6693433	6700428	+	3341	protein_coding	hypothetical protein	-
GLYMA_07G133200	4899.22	4627.05	4719.1	9799.66	4748.46	9799.66	-1.0453	4.72426e-09	1.27598e-06	-	7	15776038	15781986	-	1391	protein_coding	hypothetical protein	-
GLYMA_11G176000	4118.57	2627.39	3554.43	9098.01	3433.46	9098.01	-1.40598	4.73725e-09	1.27598e-06	-	11	20356134	20357611	+	1478	protein_coding	hypothetical protein	-
GLYMA_19G190800	3158.32	2155.88	2578.38	6643.34	2630.86	6643.34	-1.33652	4.96782e-09	1.31778e-06	-	19	44829502	44831027	-	1526	protein_coding	hypothetical protein	-
GLYMA_07G022300	3322.61	2906.7	3307.21	6858.98	3178.84	6858.98	-1.10952	4.97825e-09	1.31778e-06	-	7	1718519	1723382	-	2337	protein_coding	hypothetical protein	-
GLYMA_03G040300	1547.02	1624.72	1197.63	3605.46	1456.46	3605.46	-1.3079	5.61783e-09	1.47437e-06	-	3	5038365	5040358	+	953	protein_coding	hypothetical protein	-
GLYMA_01G106800	254.094	83.3191	142.836	7.82096	160.083	7.82096	4.35392	6.10042e-09	1.57152e-06	-	1	36419656	36422132	-	2477	protein_coding	hypothetical protein	-
GLYMA_10G198200	204.092	140.128	119.03	15.6419	154.417	15.6419	3.30191	6.10625e-09	1.57152e-06	-	10	42939885	42940724	+	840	protein_coding	hypothetical protein	-
GLYMA_10G242600	1471.5	2550.7	1483.3	551.936	1835.17	551.936	1.73341	6.14156e-09	1.57152e-06	-	10	47097757	47102097	-	1959	protein_coding	hypothetical protein	-
GLYMA_03G029900	3715.49	6158.99	3616.69	1473.69	4497.06	1473.69	1.60957	6.65078e-09	1.68776e-06	-	3	3326523	3329073	-	1933	protein_coding	hypothetical protein	p450
GLYMA_15G002300	105.107	157.17	143.752	517.3	135.343	517.3	-1.9329	6.79855e-09	1.70937e-06	-	15	224303	226574	-	2009	protein_coding	hypothetical protein	-
GLYMA_03G248200	490.841	710.106	523.734	172.061	574.893	172.061	1.7406	6.84728e-09	1.70937e-06	-	3	44470252	44477946	+	1918	protein_coding	hypothetical protein	KH_1
GLYMA_08G109100	675.544	440.266	525.565	1579.83	547.125	1579.83	-1.53046	6.96544e-09	1.71904e-06	-	8	8380662	8383004	+	2343	protein_coding	hypothetical protein	-
GLYMA_04G104400	184.703	271.734	206.014	40.2221	220.817	40.2221	2.45725	6.99799e-09	1.71904e-06	-	4	9885009	9889282	+	2293	protein_coding	hypothetical protein	CRAL_TRIO_N
GLYMA_11G151300	4600.23	3607.34	3822.71	9060.02	4010.09	9060.02	-1.17598	7.05459e-09	1.71919e-06	-	11	11948574	11952274	+	914	protein_coding	hypothetical protein	-
GLYMA_05G128000	116399	106586	95122.6	225309	106036	225309	-1.08736	7.23083e-09	1.74827e-06	-	5	32149719	32150849	+	1131	protein_coding	hypothetical protein	-
GLYMA_02G198400	7005.45	5303.07	6495.39	14293.4	6267.97	14293.4	-1.18931	7.48537e-09	1.79567e-06	-	2	37991738	37995375	-	1292	protein_coding	hypothetical protein	-
GLYMA_19G186100	8109.59	9984.09	5810.51	22040.6	7968.06	22040.6	-1.46789	8.0647e-09	1.91965e-06	-	19	44462011	44463438	-	1334	protein_coding	hypothetical protein	-
GLYMA_17G092800	195.928	243.33	143.752	29.0493	194.337	29.0493	2.7416	8.20913e-09	1.939e-06	-	17	7253511	7255621	-	1150	protein_coding	hypothetical protein	-
GLYMA_16G165200	14824.2	14304.4	10371.2	31985.5	13166.6	31985.5	-1.28057	8.89005e-09	2.068e-06	-	16	32442602	32444100	-	1499	protein_coding	hypothetical protein	-
GLYMA_05G074900	72.4526	80.4787	83.3212	339.653	78.7508	339.653	-2.10785	8.97314e-09	2.068e-06	-	5	8948265	8948703	-	439	protein_coding	hypothetical protein	-
GLYMA_14G140900	568.396	437.425	572.261	1399.95	526.027	1399.95	-1.41229	9.00329e-09	2.068e-06	-	14	27637221	27640126	-	1321	protein_coding	hypothetical protein	-
GLYMA_15G092400	2735.85	2908.6	3092.96	6150.62	2912.47	6150.62	-1.07841	9.0247e-09	2.068e-06	-	15	7119377	7140583	-	6745	protein_coding	hypothetical protein	ABC_membrane
GLYMA_03G120300	5017.6	4204.78	4422.44	9738.21	4548.27	9738.21	-1.09841	9.19775e-09	2.09204e-06	-	3	33189255	33190204	-	866	protein_coding	hypothetical protein	-
GLYMA_08G304200	18674.4	14630.1	16988.4	36593.1	16764.3	36593.1	-1.1262	9.64132e-09	2.17681e-06	-	8	42259456	42262441	+	1231	protein_coding	hypothetical protein	-
GLYMA_05G216700	1838.87	1578.33	1956.68	4051.26	1791.29	4051.26	-1.17735	9.84017e-09	2.20549e-06	-	5	39696647	39699812	-	1272	protein_coding	hypothetical protein	NDK
GLYMA_09G186200	1722.53	1493.12	1488.79	3480.33	1568.15	3480.33	-1.15034	9.98042e-09	2.22072e-06	-	9	41106034	41107984	+	1536	protein_coding	hypothetical protein	p450
GLYMA_07G034900	184.703	109.83	178.546	17.8765	157.693	17.8765	3.14059	1.0573e-08	2.33564e-06	-	7	2782231	2787974	-	2962	protein_coding	hypothetical protein	Lipoxygenase
GLYMA_06G324100	878.615	927.872	862.512	2011.1	889.666	2011.1	-1.17665	1.08556e-08	2.38095e-06	-	6	51179208	51181752	+	1284	protein_coding	hypothetical protein	Lipase_GDSL
GLYMA_09G238300	1268.43	1985.46	1230.59	488.251	1494.83	488.251	1.61435	1.14874e-08	2.50133e-06	-	9	46047593	46049112	-	776	protein_coding	hypothetical protein	-
GLYMA_13G372000	484.718	753.659	511.83	167.592	583.403	167.592	1.79976	1.15674e-08	2.50133e-06	-	13	45701238	45704364	+	1966	protein_coding	hypothetical protein	AMP-binding
GLYMA_17G039100	19724.4	26497.4	16145.1	7866.77	20789	7866.77	1.40197	1.28431e-08	2.75776e-06	-	17	2895409	2897652	+	2244	protein_coding	hypothetical protein	-
GLYMA_14G066400	1030.66	1039.6	975.133	2243.5	1015.13	2243.5	-1.14416	1.45808e-08	3.10915e-06	-	14	5469253	5471523	-	1697	protein_coding	hypothetical protein	PP2C
GLYMA_13G177900	3397.11	2630.23	3121.34	6834.4	3049.56	6834.4	-1.16429	1.47946e-08	3.13298e-06	-	13	29182486	29185046	+	1295	protein_coding	hypothetical protein	-
GLYMA_18G261600	3806.31	3139.62	3559.01	7515.94	3501.65	7515.94	-1.10198	1.5024e-08	3.15977e-06	-	18	54756819	54761872	+	2034	protein_coding	hypothetical protein	Cys_Met_Meta_PP
GLYMA_18G190000	130.619	144.862	223.411	2.23456	166.297	2.23456	6.21877	1.63433e-08	3.41386e-06	-	18	45887478	45888991	-	699	protein_coding	hypothetical protein	-
GLYMA_11G073100	265.319	262.266	232.567	719.528	253.384	719.528	-1.50614	1.72571e-08	3.58038e-06	-	11	5452404	5458366	-	3368	protein_coding	hypothetical protein	-
GLYMA_05G001100	4510.43	3817.53	4215.51	8765.06	4181.15	8765.06	-1.06791	1.80549e-08	3.72076e-06	-	5	94615	96818	+	934	protein_coding	hypothetical protein	-
GLYMA_11G209200	520.434	594.596	645.511	1446.88	586.847	1446.88	-1.30142	1.87481e-08	3.83787e-06	-	11	30063770	30065301	-	730	protein_coding	hypothetical protein	-
GLYMA_15G038200	2176.64	1863.32	2320.18	4691.46	2120.04	4691.46	-1.14593	1.89953e-08	3.84259e-06	-	15	3018305	3021001	+	1122	protein_coding	hypothetical protein	-
GLYMA_17G096600	1235.78	1285.77	934.846	2841.24	1152.13	2841.24	-1.30246	1.90835e-08	3.84259e-06	-	17	7605112	7607005	+	1215	protein_coding	hypothetical protein	-
GLYMA_17G148800	361.242	307.713	323.213	93.8515	330.723	93.8515	1.81682	1.92394e-08	3.84259e-06	-	17	12323652	12327799	-	1917	protein_coding	hypothetical protein	Pkinase
GLYMA_06G109300	1492.93	1148.48	1362.44	3102.69	1334.62	3102.69	-1.21726	1.92718e-08	3.84259e-06	-	6	8809360	8810635	+	914	protein_coding	hypothetical protein	-
GLYMA_08G364600	3417.52	2246.78	2646.14	6932.72	2770.14	6932.72	-1.32362	2.17776e-08	4.29628e-06	-	8	47565950	47566795	+	768	protein_coding	hypothetical protein	-
GLYMA_09G077600	1850.09	1444.83	1848.63	3954.05	1714.52	3954.05	-1.20558	2.1827e-08	4.29628e-06	-	9	8571139	8573803	-	764	protein_coding	hypothetical protein	-
GLYMA_10G002100	607.173	604.064	499.012	1406.66	570.083	1406.66	-1.30339	2.2738e-08	4.44709e-06	-	10	222794	224840	-	1865	protein_coding	hypothetical protein	-
GLYMA_15G246100	558.191	528.319	624.451	1375.37	570.321	1375.37	-1.26978	2.59735e-08	5.04774e-06	-	15	46884629	46894580	-	5069	protein_coding	hypothetical protein	NB-ARC
GLYMA_08G115600	3000.15	2300.74	2861.31	6113.75	2720.73	6113.75	-1.16813	2.67675e-08	5.16933e-06	-	8	8858860	8863606	+	1485	protein_coding	hypothetical protein	Mito_carr
GLYMA_06G322800	75.5139	58.7021	58.5996	298.314	64.2719	298.314	-2.21634	2.72818e-08	5.23573e-06	-	6	51099316	51101983	+	1949	protein_coding	hypothetical protein	-
GLYMA_18G030700	34.6956	44.5	77.8275	318.425	52.341	318.425	-2.60088	2.81842e-08	5.37256e-06	-	18	2355461	2359061	-	1777	protein_coding	hypothetical protein	-
GLYMA_07G073800	347.976	638.149	355.26	103.907	447.128	103.907	2.10563	2.83448e-08	5.37256e-06	-	7	6720249	6727636	+	6338	protein_coding	hypothetical protein	RVT_2
GLYMA_01G184600	1273.53	873.904	1549.23	3527.25	1232.22	3527.25	-1.5172	2.86728e-08	5.4014e-06	-	1	51992679	51997343	-	3300	protein_coding	hypothetical protein	-
GLYMA_03G158700	1004.13	719.574	798.419	302.783	840.708	302.783	1.47294	2.95153e-08	5.52619e-06	-	3	37402403	37406031	+	1350	protein_coding	hypothetical protein	-
GLYMA_07G114900	1742.94	1248.84	1567.54	3626.69	1519.77	3626.69	-1.25496	3.03732e-08	5.62709e-06	-	7	12214607	12218109	+	2979	protein_coding	hypothetical protein	-
GLYMA_19G202900	31.6342	46.3936	38.456	231.277	38.8279	231.277	-2.5727	3.04207e-08	5.62709e-06	-	19	45964053	45967176	-	1352	protein_coding	hypothetical protein	Abhydrolase_3
GLYMA_09G087400	266.34	342.745	238.061	68.1541	282.382	68.1541	2.05074	3.12074e-08	5.7039e-06	-	9	11333726	11339563	+	2937	protein_coding	hypothetical protein	Sugar_tr
GLYMA_10G002600	4697.17	4121.46	4362.92	8927.06	4393.85	8927.06	-1.02275	3.29859e-08	5.99329e-06	-	10	268051	269970	+	956	protein_coding	PRPL28 [Source:Projected from Arabidopsis thaliana (AT2G33450) UniProtKB/TrEMBL;Acc:A0A178VYG9]	-
GLYMA_06G120300	111.23	184.628	119.03	14.5246	138.296	14.5246	3.25166	3.33309e-08	6.02034e-06	-	6	9778588	9785737	+	2073	protein_coding	hypothetical protein	-
GLYMA_08G236400	803.101	675.074	1016.34	2167.52	831.504	2167.52	-1.38202	3.57684e-08	6.42284e-06	-	8	20009675	20029987	-	2861	protein_coding	hypothetical protein	-
GLYMA_03G152200	1652.12	1594.43	1374.34	3360.78	1540.3	3360.78	-1.12576	3.63757e-08	6.49391e-06	-	3	36718717	36719401	+	685	protein_coding	hypothetical protein	-
GLYMA_05G045200	775.549	656.138	881.74	1879.26	771.142	1879.26	-1.28497	3.81521e-08	6.77166e-06	-	5	4018865	4023018	-	1058	protein_coding	hypothetical protein	NDK
GLYMA_14G218200	2017.45	1603.89	1983.23	4151.81	1868.19	4151.81	-1.15216	4.00076e-08	7.02679e-06	-	14	48344660	48348188	-	1034	protein_coding	hypothetical protein	-
GLYMA_05G029900	272.462	155.277	285.673	848.015	237.804	848.015	-1.83453	4.00472e-08	7.02679e-06	-	5	2565716	2569741	-	2499	protein_coding	hypothetical protein	-
GLYMA_11G248400	267.36	131.606	304.901	955.274	234.622	955.274	-2.02561	4.38903e-08	7.65735e-06	-	11	34088811	34094869	-	3557	protein_coding	hypothetical protein	FAD_binding_3
GLYMA_08G143100	128.578	147.702	183.124	519.535	153.135	519.535	-1.76103	4.42415e-08	7.67503e-06	-	8	10890724	10897578	+	2226	protein_coding	hypothetical protein	Mito_carr
GLYMA_16G113000	776.569	472.457	609.802	1738.49	619.609	1738.49	-1.48894	4.67312e-08	8.06139e-06	-	16	25112070	25116073	+	2544	protein_coding	hypothetical protein	-
GLYMA_13G035900	127.557	79.5319	173.052	3.35184	126.714	3.35184	5.24094	5.04613e-08	8.65623e-06	-	13	11177502	11182100	+	2700	protein_coding	hypothetical protein	Pkinase
novel.351	762.283	693.064	796.588	1696.03	750.645	1696.03	-1.17593	5.27841e-08	9.00298e-06	-	18	39002002	39011502	+	8830	-	- && Q9FVQ5.1 RecName: Full=CSC1-like protein At1g32090 && PF02714:Calcium-dependent channel, 7TM region, putative phosphate	-
novel.456	1334.76	1416.43	1784.54	3497.09	1511.91	3497.09	-1.20953	5.30691e-08	9.00298e-06	-	2	44993441	44998620	+	736	-	- && - && PF05162:Ribosomal protein L41	-
GLYMA_07G139300	300.015	389.138	200.52	62.5677	296.558	62.5677	2.24447	5.49063e-08	9.26347e-06	-	7	16550454	16553127	+	1634	protein_coding	hypothetical protein	-
GLYMA_11G042200	10504.6	8279.84	9354.87	19651.8	9379.77	19651.8	-1.06707	5.55293e-08	9.3174e-06	-	11	3090092	3092086	-	1120	protein_coding	hypothetical protein	-
GLYMA_05G157800	2385.83	1919.18	2602.19	5206.52	2302.4	5206.52	-1.17716	5.82638e-08	9.72309e-06	-	5	35001245	35006275	+	1751	protein_coding	hypothetical protein	Mito_carr
GLYMA_08G287500	238.787	225.34	213.339	633.498	225.822	633.498	-1.48859	5.97552e-08	9.87388e-06	-	8	39862688	39865201	+	2434	protein_coding	hypothetical protein	-
GLYMA_06G218000	409.204	279.308	458.725	1138.51	382.412	1138.51	-1.5739	5.98105e-08	9.87388e-06	-	6	23315565	23319257	+	1365	protein_coding	hypothetical protein	-
GLYMA_02G107100	512.27	531.16	575.008	1262.53	539.479	1262.53	-1.22641	6.19185e-08	1.01672e-05	-	2	10207938	10209946	-	746	protein_coding	hypothetical protein	-
GLYMA_19G211900	392.877	435.532	389.138	135.191	405.849	135.191	1.58599	6.63109e-08	1.08305e-05	-	19	46567073	46569550	-	1912	protein_coding	hypothetical protein	Abhydrolase_1
GLYMA_20G006400	1091.89	1807.46	1042.89	424.566	1314.08	424.566	1.63006	6.67425e-08	1.08434e-05	-	20	615450	621573	-	4240	protein_coding	hypothetical protein	SBP
GLYMA_20G151500	542.884	849.287	552.118	202.228	648.096	202.228	1.6804	7.15591e-08	1.15201e-05	-	20	39043661	39047942	+	1912	protein_coding	hypothetical protein	-
GLYMA_14G162300	1148.02	1521.52	1182.06	519.535	1283.87	519.535	1.3053	7.16585e-08	1.15201e-05	-	14	39032596	39045116	-	7292	protein_coding	hypothetical protein	GATase_2
GLYMA_01G241000	603.091	901.362	528.312	206.697	677.588	206.697	1.71292	7.59468e-08	1.21459e-05	-	1	56460390	56463728	+	2623	protein_coding	hypothetical protein	Pkinase_Tyr
GLYMA_06G165100	1618.45	1636.08	2084.86	3979.75	1779.8	3979.75	-1.16077	8.50451e-08	1.35305e-05	-	6	13690018	13693370	+	3256	protein_coding	hypothetical protein	-
GLYMA_11G022100	404.102	475.298	788.347	1793.23	555.916	1793.23	-1.68885	9.0618e-08	1.43429e-05	-	11	1574364	1578577	+	1919	protein_coding	hypothetical protein	-
GLYMA_10G089500	6230.92	7194.8	5945.11	13140.3	6456.94	13140.3	-1.02508	9.261e-08	1.4583e-05	-	10	11937516	11938618	-	1103	protein_coding	hypothetical protein	-
GLYMA_05G056100	662.278	470.564	723.338	1640.17	618.727	1640.17	-1.40646	1.0159e-07	1.58347e-05	-	5	5123859	5128473	-	2476	protein_coding	hypothetical protein	-
GLYMA_19G218300	1203.12	1255.47	1453.09	2812.19	1303.89	2812.19	-1.10866	1.04183e-07	1.60846e-05	-	19	47093791	47100567	-	3114	protein_coding	hypothetical protein	AMP-binding
GLYMA_13G224300	166.335	114.564	116.283	16.7592	132.394	16.7592	2.98061	1.04241e-07	1.60846e-05	-	13	33703380	33715996	-	10010	protein_coding	hypothetical protein	Pkinase
GLYMA_15G177800	1710.29	1450.51	1795.53	735.17	1652.11	735.17	1.16816	1.05783e-07	1.62409e-05	-	15	16892475	16897664	-	1823	protein_coding	hypothetical protein	Peptidase_C1
GLYMA_05G119100	270.422	170.426	259.12	50.2776	233.322	50.2776	2.21399	1.07699e-07	1.64528e-05	-	5	31203233	31205663	+	894	protein_coding	hypothetical protein	-
GLYMA_07G182300	394.918	247.117	335.116	949.688	325.717	949.688	-1.54451	1.15785e-07	1.75868e-05	-	7	35036459	35039522	+	1566	protein_coding	hypothetical protein	-
GLYMA_17G051800	113.271	184.628	165.727	23.4629	154.542	23.4629	2.72061	1.16268e-07	1.75868e-05	-	17	3924154	3928622	+	2483	protein_coding	hypothetical protein	-
GLYMA_01G241500	312.26	255.638	221.58	67.0368	263.159	67.0368	1.97206	1.19925e-07	1.8051e-05	-	1	56542550	56546334	-	1919	protein_coding	hypothetical protein	-
GLYMA_02G250700	2093.98	2049.84	2300.95	4333.93	2148.26	4333.93	-1.01244	1.27145e-07	1.90445e-05	-	2	43823094	43828839	+	2906	protein_coding	hypothetical protein	-
GLYMA_10G253000	156.13	121.191	148.33	22.3456	141.884	22.3456	2.66631	1.35172e-07	2.01485e-05	-	10	48068741	48072310	+	2565	protein_coding	hypothetical protein	Pkinase_Tyr
GLYMA_04G139200	1867.44	1753.49	1760.73	3595.41	1793.89	3595.41	-1.00314	1.3669e-07	2.02764e-05	-	4	22306503	22318344	-	9602	protein_coding	hypothetical protein	-
GLYMA_17G155000	144.905	73.8511	102.549	4.46912	107.102	4.46912	4.58153	1.46778e-07	2.16682e-05	-	17	13091898	13093562	+	1168	protein_coding	hypothetical protein	-
GLYMA_11G099300	12789.4	8678.45	9118.64	23714.3	10195.5	23714.3	-1.21788	1.50257e-07	2.19968e-05	-	11	7540846	7542044	-	1199	protein_coding	hypothetical protein	-
GLYMA_17G124500	574.518	491.394	651.004	1378.72	572.305	1378.72	-1.26832	1.50437e-07	2.19968e-05	-	17	9934715	9937848	-	3064	protein_coding	hypothetical protein	GTP_EFTU
GLYMA_11G179000	492.882	543.468	575.924	202.228	537.424	202.228	1.4104	1.51602e-07	2.2062e-05	-	11	24412040	24417199	+	2809	protein_coding	hypothetical protein	-
GLYMA_17G165200	423.49	1606.73	558.527	10.0555	862.917	10.0555	6.42318	1.55297e-07	2.24107e-05	-	17	14890177	14894843	-	2349	protein_coding	hypothetical protein	-
GLYMA_08G319200	14.2864	28.4043	23.8061	174.296	22.1656	174.296	-2.97089	1.55457e-07	2.24107e-05	-	8	43835966	43836915	+	950	protein_coding	hypothetical protein	-
GLYMA_08G024600	879.635	719.574	835.044	331.832	811.418	331.832	1.28984	1.59415e-07	2.28738e-05	-	8	1945372	1948067	-	1825	protein_coding	hypothetical protein	-
GLYMA_08G184600	803.101	645.723	829.55	1755.25	759.458	1755.25	-1.20867	1.62453e-07	2.30975e-05	-	8	14804903	14809000	+	3231	protein_coding	hypothetical protein	-
GLYMA_18G278800	3346.08	3037.36	2837.5	1493.8	3073.65	1493.8	1.04086	1.62478e-07	2.30975e-05	-	18	56010994	56013915	-	2922	protein_coding	hypothetical protein	SAM_decarbox
GLYMA_14G221200	532.679	445	526.48	1182.08	501.387	1182.08	-1.23747	1.76214e-07	2.49086e-05	-	14	48624296	48627244	+	1472	protein_coding	hypothetical protein	ADH_N
GLYMA_15G182600	157.151	119.298	127.271	20.111	134.573	20.111	2.74154	1.76841e-07	2.49086e-05	-	15	17910131	17916426	-	4071	protein_coding	hypothetical protein	Glycos_transf_1
GLYMA_10G019800	973.518	1767.69	1048.38	410.042	1263.2	410.042	1.62337	1.81243e-07	2.54121e-05	-	10	1726966	1727662	-	697	protein_coding	hypothetical protein	-
GLYMA_13G052600	551.048	395.766	497.181	1211.13	481.331	1211.13	-1.33165	1.83961e-07	2.56759e-05	-	13	14947806	14950192	-	2190	protein_coding	hypothetical protein	-
GLYMA_02G087800	2004.18	1461.87	1743.34	3860.2	1736.46	3860.2	-1.1527	1.89776e-07	2.63677e-05	-	2	7676883	7680136	-	1129	protein_coding	hypothetical protein	-
GLYMA_05G172300	11890.4	9659.34	9020.67	21338.9	10190.1	21338.9	-1.06636	2.0728e-07	2.867e-05	-	5	36235762	36237208	-	1447	protein_coding	hypothetical protein	-
GLYMA_20G057500	660.237	544.415	944.002	231.277	716.218	231.277	1.6311	2.09126e-07	2.87956e-05	-	20	16724289	16728840	+	1767	protein_coding	hypothetical protein	UDPGT
GLYMA_04G173000	131.639	96.5745	158.402	459.202	128.872	459.202	-1.83276	2.11266e-07	2.89604e-05	-	4	43281639	43289665	+	5076	protein_coding	hypothetical protein	ABC_tran
GLYMA_02G084300	867.39	475.298	692.207	1922.84	678.298	1922.84	-1.5037	2.13453e-07	2.90922e-05	-	2	7347020	7348561	+	1542	protein_coding	hypothetical protein	Mito_carr
GLYMA_01G036900	189.805	389.138	190.449	965.33	256.464	965.33	-1.91186	2.14122e-07	2.90922e-05	-	1	3922226	3924037	-	1812	protein_coding	hypothetical protein	PG_binding_1
GLYMA_15G185000	1477.62	1128.6	1372.51	2913.87	1326.24	2913.87	-1.13574	2.15496e-07	2.91498e-05	-	15	18557883	18561134	-	1332	protein_coding	hypothetical protein	-
GLYMA_15G063000	1311.29	963.851	1420.12	2933.98	1231.75	2933.98	-1.25214	2.22919e-07	3.00217e-05	-	15	4825805	4829074	-	1026	protein_coding	hypothetical protein	HLH
GLYMA_14G099200	309.199	311.5	347.935	102.79	322.878	102.79	1.65156	2.26809e-07	3.04123e-05	-	14	9606307	9611471	+	1798	protein_coding	hypothetical protein	-
GLYMA_07G027400	131.639	68.1702	106.212	415.628	102.007	415.628	-2.02818	2.28226e-07	3.04436e-05	-	7	2170765	2175801	-	1183	protein_coding	hypothetical protein	-
GLYMA_02G000900	2074.59	1624.72	2073.87	4142.87	1924.4	4142.87	-1.10628	2.29026e-07	3.04436e-05	-	2	109272	112589	+	996	protein_coding	Protein BOLA4, chloroplastic/mitochondrial [Source:Projected from Arabidopsis thaliana (AT5G17560) UniProtKB/Swiss-Prot;Acc:Q9LF68]	-
GLYMA_16G179100	789.835	563.351	705.026	1646.87	686.071	1646.87	-1.26362	2.33419e-07	3.08938e-05	-	16	33969618	33972333	-	1150	protein_coding	hypothetical protein	-
GLYMA_08G171000	223.48	165.691	208.761	583.22	199.311	583.22	-1.54953	2.35757e-07	3.10694e-05	-	8	13613269	13614625	+	478	protein_coding	hypothetical protein	-
GLYMA_05G161600	203.071	73.8511	99.8024	8.93824	125.575	8.93824	3.81058	2.42591e-07	3.18334e-05	-	5	35308516	35310360	+	1421	protein_coding	hypothetical protein	GST_N
GLYMA_06G165700	2843	3939.67	2693.75	1332.91	3158.81	1332.91	1.24481	2.45587e-07	3.20894e-05	-	6	13780226	13783331	+	2129	protein_coding	hypothetical protein	HLH
GLYMA_11G149900	632.684	1073.68	542.961	217.87	749.776	217.87	1.78304	2.51747e-07	3.27548e-05	-	11	11697964	11700748	-	2366	protein_coding	hypothetical protein	-
GLYMA_18G027100	538.802	765.021	434.003	178.765	579.275	178.765	1.69612	2.60071e-07	3.35535e-05	-	18	2033839	2038697	-	2616	protein_coding	hypothetical protein	PI-PLC-X
GLYMA_19G017200	846.981	875.798	1010.84	1967.53	911.207	1967.53	-1.11027	2.66039e-07	3.41799e-05	-	19	1785304	1799141	-	3946	protein_coding	hypothetical protein	-
GLYMA_05G021300	613.296	723.362	475.206	210.049	603.954	210.049	1.5235	2.79699e-07	3.56366e-05	-	5	1882386	1885780	+	2274	protein_coding	hypothetical protein	DnaJ
GLYMA_19G050000	343.895	507.489	358.922	1083.76	403.435	1083.76	-1.42533	2.9362e-07	3.71025e-05	-	19	8041442	8043389	+	1398	protein_coding	hypothetical protein	Lipase_GDSL
GLYMA_11G150300	699.014	368.308	498.096	1539.61	521.806	1539.61	-1.56169	3.00306e-07	3.73999e-05	-	11	11779688	11780782	-	1095	protein_coding	hypothetical protein	-
GLYMA_05G103600	951.068	967.638	716.013	348.591	878.24	348.591	1.33279	3.00469e-07	3.73999e-05	-	5	27608668	27612225	-	1511	protein_coding	hypothetical protein	-
GLYMA_13G046200	153115	92827	124583	293664	123508	293664	-1.24956	3.00846e-07	3.73999e-05	-	13	14043433	14044927	-	1013	protein_coding	hypothetical protein	-
GLYMA_06G162600	396.958	397.66	434.919	958.626	409.846	958.626	-1.22566	3.08893e-07	3.82455e-05	-	6	13445294	13449060	-	2391	protein_coding	hypothetical protein	-
GLYMA_08G272600	2114.39	1744.02	2072.96	4061.31	1977.12	4061.31	-1.0386	3.17234e-07	3.90942e-05	-	8	35711490	35716557	-	4644	protein_coding	hypothetical protein	Mito_carr
GLYMA_19G173600	326.547	289.723	327.791	779.861	314.687	779.861	-1.30939	3.18294e-07	3.90942e-05	-	19	43396429	43400503	-	2128	protein_coding	hypothetical protein	Pyrophosphatase
GLYMA_02G209000	1437.83	1165.52	1231.51	2704.93	1278.28	2704.93	-1.08162	3.20856e-07	3.91141e-05	-	2	39419801	39426010	-	1429	protein_coding	hypothetical protein	-
GLYMA_07G196500	207.153	225.34	238.976	59.2158	223.823	59.2158	1.91871	3.21004e-07	3.91141e-05	-	7	36483372	36490967	-	5441	protein_coding	hypothetical protein	UQ_con
novel.791	262.258	220.606	213.339	629.028	232.068	629.028	-1.4394	3.25493e-07	3.95043e-05	-	9	31295444	31314962	+	5249	-	- && - && -	-
GLYMA_09G018900	122.455	212.085	153.824	27.932	162.788	27.932	2.54376	3.34949e-07	4.04363e-05	-	9	1493815	1500130	+	2691	protein_coding	hypothetical protein	Pkinase_Tyr
GLYMA_02G206700	1804.17	1553.71	1851.38	3548.48	1736.42	3548.48	-1.0311	3.36253e-07	4.04363e-05	-	2	39168827	39171588	-	917	protein_coding	hypothetical protein	-
GLYMA_06G110500	811.265	676.968	757.216	1633.46	748.483	1633.46	-1.1261	3.37123e-07	4.04363e-05	-	6	8936768	8940376	+	2194	protein_coding	hypothetical protein	-
GLYMA_18G034600	1087.81	1067.05	1146.35	2239.03	1100.41	2239.03	-1.02477	3.41516e-07	4.08038e-05	-	18	2677176	2683431	-	2086	protein_coding	hypothetical protein	-
GLYMA_08G069000	224.501	73.8511	99.8024	10.0555	132.718	10.0555	3.72044	3.4523e-07	4.10877e-05	HSP17.3-B	8	5277200	5278222	+	1023	protein_coding	hypothetical protein	-
GLYMA_07G273600	2636.87	1755.38	2992.24	6184.14	2461.5	6184.14	-1.32903	3.6136e-07	4.28414e-05	-	7	44541577	44545267	+	2815	protein_coding	hypothetical protein	Amino_oxidase
GLYMA_05G090600	547.986	487.606	627.198	1289.34	554.264	1289.34	-1.21779	3.66013e-07	4.32261e-05	-	5	20572058	20575742	+	1766	protein_coding	hypothetical protein	adh_short
GLYMA_20G210500	601.05	1091.67	659.245	246.919	783.988	246.919	1.667	3.69785e-07	4.35043e-05	-	20	44685128	44686751	+	1219	protein_coding	hypothetical protein	-
GLYMA_12G203600	76.5344	85.2128	76.9119	298.314	79.553	298.314	-1.90666	3.71377e-07	4.35248e-05	-	12	36390283	36394245	-	1406	protein_coding	hypothetical protein	-
GLYMA_09G260600	2323.58	2847.05	2269.82	5137.25	2480.15	5137.25	-1.05054	3.78248e-07	4.41225e-05	-	9	47883584	47890792	+	3189	protein_coding	hypothetical protein	-
GLYMA_02G162500	2949.13	3178.44	2710.23	1464.75	2945.93	1464.75	1.00803	3.7935e-07	4.41225e-05	-	2	21477565	21483480	+	3659	protein_coding	hypothetical protein	R3H
GLYMA_18G128200	127.557	124.979	118.115	18.9938	123.55	18.9938	2.70127	3.81167e-07	4.41665e-05	-	18	17243569	17246715	-	1587	protein_coding	hypothetical protein	-
GLYMA_19G090000	3095.05	2257.19	2054.65	5730.53	2468.96	5730.53	-1.21499	4.03481e-07	4.65763e-05	-	19	32024253	32025345	-	732	protein_coding	hypothetical protein	-
GLYMA_13G146200	693.912	518.851	593.32	1405.54	602.028	1405.54	-1.22365	4.06925e-07	4.67979e-05	-	13	25915810	25921888	+	1288	protein_coding	hypothetical protein	-
GLYMA_04G095000	183.683	143.915	151.993	479.313	159.863	479.313	-1.58511	4.11282e-07	4.71225e-05	-	4	8470124	8470834	+	711	protein_coding	hypothetical protein	Photo_RC
GLYMA_19G224500	230.624	239.543	268.276	642.436	246.147	642.436	-1.38352	4.1546e-07	4.74242e-05	-	19	47664635	47670007	+	2765	protein_coding	hypothetical protein	-
GLYMA_13G352900	285.728	448.787	352.513	108.376	362.343	108.376	1.74183	4.36419e-07	4.96322e-05	-	13	44174571	44180968	-	4658	protein_coding	hypothetical protein	Pkinase_Tyr
GLYMA_18G191600	88.7799	133.5	113.537	13.4074	111.939	13.4074	3.06248	4.57906e-07	5.18836e-05	-	18	46251357	46252417	-	1061	protein_coding	hypothetical protein	-
GLYMA_11G245400	3448.13	2872.62	2539.92	6252.3	2953.56	6252.3	-1.0821	4.68008e-07	5.28333e-05	-	11	33893741	33894741	+	1001	protein_coding	hypothetical protein	-
GLYMA_14G032200	145.926	231.021	118.115	26.8147	165.021	26.8147	2.62153	4.76327e-07	5.35755e-05	-	14	2338828	2344252	+	2870	protein_coding	hypothetical protein	HLH
GLYMA_16G100400	3246.08	2401.11	3344.75	1340.74	2997.31	1340.74	1.16062	4.79515e-07	5.37371e-05	-	16	19845881	19849496	-	3065	protein_coding	hypothetical protein	-
GLYMA_13G166200	578.6	639.096	518.24	227.925	578.645	227.925	1.344	4.90835e-07	5.47685e-05	-	13	28093807	28097420	-	3131	protein_coding	hypothetical protein	-
GLYMA_09G035600	1942.95	1366.24	1756.16	3755.18	1688.45	3755.18	-1.15333	4.92285e-07	5.47685e-05	-	9	2972764	2979030	-	3467	protein_coding	hypothetical protein	Citrate_synt
GLYMA_07G021600	279.606	430.798	268.276	89.3824	326.227	89.3824	1.86798	5.00916e-07	5.53277e-05	-	7	1673827	1680014	-	4169	protein_coding	hypothetical protein	-
GLYMA_16G165500	8979.02	6842.58	6548.5	15858.7	7456.7	15858.7	-1.08873	5.03579e-07	5.54226e-05	-	16	32457671	32458673	-	1003	protein_coding	hypothetical protein	-
GLYMA_12G217300	1950.1	1565.07	1529.08	765.337	1681.42	765.337	1.13528	5.29257e-07	5.7834e-05	-	12	37694663	37696709	+	2047	protein_coding	hypothetical protein	-
GLYMA_08G220900	665.339	586.074	628.114	1355.26	626.509	1355.26	-1.11335	5.45545e-07	5.94025e-05	-	8	17950432	17952946	+	1285	protein_coding	hypothetical protein	-
GLYMA_14G041500	907.188	1050.01	738.904	361.999	898.701	361.999	1.31171	5.49812e-07	5.96556e-05	-	14	3127834	3131281	+	3448	protein_coding	hypothetical protein	EIN3
GLYMA_08G132700	47.9616	73.8511	65.9245	269.264	62.579	269.264	-2.10329	5.90204e-07	6.36425e-05	-	8	10163807	10167725	-	1981	protein_coding	hypothetical protein	DHBP_synthase
GLYMA_12G231900	78.5753	59.6489	77.8275	283.789	72.0173	283.789	-1.97883	5.90702e-07	6.36425e-05	-	12	39184081	39184464	+	384	protein_coding	hypothetical protein	-
GLYMA_10G104700	411.245	295.404	368.994	908.348	358.548	908.348	-1.34157	6.05414e-07	6.49994e-05	-	10	22965600	22967374	+	1775	protein_coding	hypothetical protein	UDPGT
GLYMA_10G078400	5679.87	4191.52	4887.57	10176.2	4919.65	10176.2	-1.04864	6.25934e-07	6.69684e-05	-	10	8797711	8801305	+	1248	protein_coding	hypothetical protein	-
GLYMA_17G205000	1265.37	910.83	1220.52	2549.63	1132.24	2549.63	-1.17124	6.31012e-07	6.72773e-05	-	17	33317054	33320658	-	1149	protein_coding	hypothetical protein	-
GLYMA_02G015100	400.02	428.904	277.432	112.845	368.785	112.845	1.70794	6.47144e-07	6.85214e-05	-	2	1326595	1327756	+	1078	protein_coding	hypothetical protein	-
GLYMA_08G122700	1188.83	1442.94	1062.12	535.177	1231.3	535.177	1.20206	7.16332e-07	7.53277e-05	-	8	9452604	9458932	+	3093	protein_coding	hypothetical protein	-
GLYMA_01G005000	161.232	189.362	170.305	40.2221	173.633	40.2221	2.11025	7.21611e-07	7.56239e-05	-	1	464509	466549	-	2041	protein_coding	hypothetical protein	zf-CCCH
GLYMA_05G243000	593.907	666.553	585.996	255.857	615.485	255.857	1.26643	7.26534e-07	7.58808e-05	-	5	41782405	41787874	-	3408	protein_coding	hypothetical protein	Pkinase
GLYMA_05G011200	2445.02	8125.51	2757.84	108.376	4442.79	108.376	5.35734	7.32618e-07	7.62568e-05	-	5	981446	982115	+	670	protein_coding	hypothetical protein	-
GLYMA_18G165000	553.089	564.298	554.865	1196.61	557.417	1196.61	-1.1021	7.37494e-07	7.65051e-05	-	18	38434711	38437797	-	2146	protein_coding	hypothetical protein	-
GLYMA_18G143600	156.13	232.915	133.68	33.5184	174.242	33.5184	2.37808	7.69345e-07	7.95405e-05	-	18	22953580	22962084	-	3046	protein_coding	hypothetical protein	-
GLYMA_14G098400	783.712	792.479	758.132	1597.71	778.108	1597.71	-1.03801	7.98452e-07	8.21753e-05	-	14	9388271	9396470	-	3985	protein_coding	hypothetical protein	-
GLYMA_08G264800	677.585	1124.81	813.984	319.542	872.126	319.542	1.4488	8.29811e-07	8.4934e-05	-	8	30675668	30682770	+	3635	protein_coding	hypothetical protein	CTP_synth_N
GLYMA_13G045100	153.069	234.808	167.558	560.874	185.145	560.874	-1.5984	8.41325e-07	8.58263e-05	-	13	13883277	13885542	-	1554	protein_coding	hypothetical protein	Lipase_GDSL
GLYMA_13G003200	279.606	214.926	268.276	73.7405	254.269	73.7405	1.78556	8.73814e-07	8.88455e-05	-	13	887568	890005	+	1674	protein_coding	hypothetical protein	-
GLYMA_06G002900	1110.26	899.468	923.859	2064.73	977.862	2064.73	-1.07858	8.95416e-07	9.0464e-05	GSA1	6	233065	235274	-	2042	protein_coding	hypothetical protein	Aminotran_3
GLYMA_02G017100	325.526	313.394	307.648	747.46	315.523	747.46	-1.24445	8.95624e-07	9.0464e-05	-	2	1520743	1522550	-	929	protein_coding	hypothetical protein	-
GLYMA_10G168200	311.24	195.043	240.808	708.355	249.03	708.355	-1.5092	9.06061e-07	9.10628e-05	-	10	40240447	40242856	+	2410	protein_coding	hypothetical protein	Ammonium_transp
GLYMA_11G215700	310.219	285.936	314.057	728.466	303.404	728.466	-1.26366	9.07484e-07	9.10628e-05	-	11	30948286	30950317	+	1196	protein_coding	hypothetical protein	NUDIX
GLYMA_14G012900	1424.56	1133.33	1573.95	2989.84	1377.28	2989.84	-1.11821	9.59547e-07	9.50426e-05	-	14	971984	978686	+	2824	protein_coding	hypothetical protein	-
GLYMA_12G030100	194.908	221.553	225.242	561.992	213.901	561.992	-1.39301	9.59829e-07	9.50426e-05	-	12	2250575	2254011	+	1902	protein_coding	hypothetical protein	DUF803
GLYMA_10G001700	3071.58	3363.06	2339.4	1325.09	2924.68	1325.09	1.1421	9.62622e-07	9.50426e-05	-	10	165788	167599	-	1812	protein_coding	hypothetical protein	Pkinase
GLYMA_15G118400	1150.06	1068	1002.6	2163.05	1073.55	2163.05	-1.01089	9.80334e-07	9.58667e-05	-	15	9289526	9291314	-	1339	protein_coding	hypothetical protein	-
GLYMA_06G109200	4470.63	5660.97	3855.67	10052.2	4662.42	10052.2	-1.10837	1.02848e-06	0.000100256	-	6	8794670	8799350	+	3133	protein_coding	hypothetical protein	FAD_binding_6
GLYMA_19G239700	432.675	547.255	484.362	187.703	488.097	187.703	1.37903	1.07038e-06	0.000103776	-	19	48789153	48796215	-	7063	protein_coding	hypothetical protein	DnaJ
GLYMA_06G178400	867.39	1014.03	985.205	1958.59	955.542	1958.59	-1.03519	1.07136e-06	0.000103776	-	6	15106706	15113146	+	3844	protein_coding	hypothetical protein	-
GLYMA_17G181000	787.794	820.883	750.807	1608.88	786.495	1608.88	-1.03261	1.1132e-06	0.000107153	-	17	20924665	20927026	+	821	protein_coding	hypothetical protein	-
GLYMA_17G071200	4291.03	3229.56	3601.13	7505.88	3707.24	7505.88	-1.01778	1.17936e-06	0.000113167	-	17	5569659	5572276	+	1224	protein_coding	hypothetical protein	-
GLYMA_13G283100	118.373	132.553	103.465	18.9938	118.13	18.9938	2.63654	1.24754e-06	0.000118921	-	13	38451885	38455789	+	2990	protein_coding	hypothetical protein	Pkinase_Tyr
GLYMA_13G207000	529.618	495.181	634.523	1243.53	553.107	1243.53	-1.1685	1.25095e-06	0.000118921	-	13	32069456	32071761	-	932	protein_coding	hypothetical protein	-
GLYMA_17G012300	191.846	213.032	253.626	586.572	219.501	586.572	-1.41714	1.31244e-06	0.000124382	-	17	950397	955232	-	2121	protein_coding	hypothetical protein	-
GLYMA_06G121300	363.283	439.319	441.328	154.185	414.643	154.185	1.42768	1.33612e-06	0.000126237	-	6	9883992	9887922	+	3931	protein_coding	hypothetical protein	GRAS
GLYMA_05G125800	455.125	411.862	332.369	140.777	399.785	140.777	1.50521	1.34966e-06	0.000127124	-	5	31926976	31929133	+	2158	protein_coding	hypothetical protein	FAD_binding_4
GLYMA_10G016100	475.534	657.085	427.594	183.234	520.071	183.234	1.50504	1.36616e-06	0.000128286	-	10	1448652	1453370	-	2772	protein_coding	hypothetical protein	-
GLYMA_02G239600	532.679	453.521	650.089	1285.99	545.43	1285.99	-1.23713	1.37163e-06	0.000128406	-	2	42813400	42824492	-	4010	protein_coding	hypothetical protein	Auxin_resp
GLYMA_20G112800	1230.67	1458.08	1103.32	573.164	1264.03	573.164	1.14096	1.39062e-06	0.000129382	-	20	35482559	35490669	-	4842	protein_coding	hypothetical protein	-
GLYMA_02G012500	1055.15	803.84	913.787	1973.12	924.26	1973.12	-1.0944	1.39479e-06	0.000129382	-	2	1121629	1122359	+	731	protein_coding	hypothetical protein	-
GLYMA_13G313000	892.901	1346.36	1097.83	461.436	1112.36	461.436	1.26968	1.39664e-06	0.000129382	-	13	40847341	40854727	+	4207	protein_coding	hypothetical protein	-
GLYMA_14G032000	902.086	4033.4	1079.51	23.4629	2005	23.4629	6.41707	1.39891e-06	0.000129382	-	14	2329107	2329259	+	153	protein_coding	hypothetical protein	-
GLYMA_20G202200	465.329	666.553	464.218	192.172	532.034	192.172	1.46927	1.40457e-06	0.000129516	-	20	43919183	43923661	+	3925	protein_coding	hypothetical protein	Response_reg
GLYMA_02G270200	1657.22	1201.5	1356.95	2994.31	1405.22	2994.31	-1.09168	1.49051e-06	0.000137029	-	2	45429387	45432301	+	961	protein_coding	hypothetical protein	-
novel.850	95.9231	76.6915	106.212	321.777	92.9421	321.777	-1.79145	1.50805e-06	0.000138227	-	KZ847133	329952	334200	-	1314	-	- && - && -	-
GLYMA_13G150200	2689.93	1582.12	2481.32	5434.45	2251.12	5434.45	-1.27158	1.51918e-06	0.000138833	-	13	26365922	26371905	-	3454	protein_coding	hypothetical protein	-
GLYMA_01G177700	1557.22	2242.04	1419.21	717.294	1739.49	717.294	1.27805	1.55678e-06	0.000141422	-	1	51414242	51422054	+	3870	protein_coding	hypothetical protein	Peptidase_M24
GLYMA_06G077800	989.845	945.862	1112.48	2052.44	1016.06	2052.44	-1.01421	1.56132e-06	0.000141422	-	6	6023842	6027245	-	2194	protein_coding	hypothetical protein	-
GLYMA_13G286900	120.414	176.106	168.474	468.14	154.998	468.14	-1.5933	1.5879e-06	0.00014271	-	13	38725961	38729770	-	2428	protein_coding	hypothetical protein	Glyco_transf_8
GLYMA_03G139500	18.3683	40.7128	27.4685	182.117	28.8499	182.117	-2.65506	1.58949e-06	0.00014271	-	3	35570833	35572671	-	1316	protein_coding	hypothetical protein	-
GLYMA_01G173300	2122.55	1425.89	2017.11	4125	1855.18	4125	-1.15293	1.63981e-06	0.000146441	-	1	51040569	51044168	-	1610	protein_coding	hypothetical protein	Aldose_epim
GLYMA_07G222200	319.404	363.574	342.441	122.901	341.806	122.901	1.47592	1.64059e-06	0.000146441	-	7	39762520	39771134	-	3755	protein_coding	hypothetical protein	-
GLYMA_03G185900	14217	18709.9	10653.2	34214.5	14526.7	34214.5	-1.23591	1.67887e-06	0.000149384	-	3	39767328	39768649	-	1228	protein_coding	hypothetical protein	-
GLYMA_14G168800	735.751	1148.48	922.027	2182.05	935.419	2182.05	-1.22167	1.68814e-06	0.000149384	-	14	41798531	41802357	+	3730	protein_coding	hypothetical protein	-
GLYMA_06G100200	1303.13	950.596	1150.02	2421.15	1134.58	2421.15	-1.09376	1.77629e-06	0.000155837	-	6	7962923	7965198	+	1366	protein_coding	hypothetical protein	RRM_1
GLYMA_11G232500	244.91	193.149	259.12	610.035	232.393	610.035	-1.39235	1.84626e-06	0.000161513	-	11	32786193	32790357	-	2382	protein_coding	hypothetical protein	S1
GLYMA_14G176400	40.8183	24.617	38.456	186.586	34.6304	186.586	-2.43092	1.9156e-06	0.000166159	-	14	43499072	43500462	+	1391	protein_coding	hypothetical protein	-
GLYMA_15G143800	724.526	593.649	692.207	1421.18	670.127	1421.18	-1.08477	1.94808e-06	0.0001685	-	15	11824186	11826677	+	348	protein_coding	hypothetical protein	-
GLYMA_17G006200	521.454	510.33	563.105	223.456	531.63	223.456	1.25056	1.97086e-06	0.000169992	-	17	576971	580489	-	1328	protein_coding	hypothetical protein	HMA
GLYMA_09G250200	664.319	360.734	526.48	1389.9	517.178	1389.9	-1.42681	1.97742e-06	0.000170081	-	9	47105676	47110258	+	1607	protein_coding	hypothetical protein	NUDIX
GLYMA_09G176200	618.398	432.691	692.207	1432.35	581.099	1432.35	-1.30149	2.01302e-06	0.000172659	-	9	40063278	40067847	-	1403	protein_coding	hypothetical protein	-
GLYMA_08G223900	1078.62	902.308	965.061	1982.05	981.998	1982.05	-1.01343	2.0547e-06	0.000175743	-	8	18169513	18171372	+	1860	protein_coding	hypothetical protein	-
GLYMA_17G176200	1139.85	817.096	1252.57	2450.19	1069.84	2450.19	-1.19549	2.07519e-06	0.000177002	-	17	18555521	18558923	-	1618	protein_coding	hypothetical protein	adh_short
GLYMA_02G136200	571.457	631.521	543.877	248.036	582.285	248.036	1.23115	2.10317e-06	0.000178179	-	2	14110228	14112183	-	1599	protein_coding	hypothetical protein	2OG-FeII_Oxy
GLYMA_10G167800	693.912	509.383	580.502	1332.91	594.599	1332.91	-1.16507	2.10469e-06	0.000178179	-	10	40202446	40204795	+	2350	protein_coding	hypothetical protein	Ammonium_transp
GLYMA_16G165800	17236.6	16397.8	11450.7	32290.5	15028.4	32290.5	-1.10345	2.1064e-06	0.000178179	-	16	32484354	32486237	+	1884	protein_coding	hypothetical protein	-
GLYMA_19G258300	1114.34	589.862	761.794	2170.87	821.999	2170.87	-1.40159	2.15604e-06	0.000181877	-	19	50204585	50211893	+	3117	protein_coding	hypothetical protein	-
GLYMA_12G148600	522.475	343.691	488.024	1115.05	451.397	1115.05	-1.30497	2.17914e-06	0.000183323	-	12	20934278	20941440	+	1724	protein_coding	hypothetical protein	Pro_isomerase
GLYMA_09G171000	162.253	121.191	140.09	29.0493	141.178	29.0493	2.28031	2.25837e-06	0.000188687	-	9	39588317	39597167	-	4035	protein_coding	hypothetical protein	-
GLYMA_08G143500	456.145	526.425	436.75	188.82	473.107	188.82	1.32516	2.26134e-06	0.000188687	-	8	10949673	10956219	-	2885	protein_coding	hypothetical protein	-
GLYMA_06G217900	210.214	251.851	238.061	585.455	233.375	585.455	-1.32636	2.31179e-06	0.000192373	-	6	23309129	23311163	-	507	protein_coding	hypothetical protein	Photo_RC
GLYMA_03G159000	1401.09	1330.27	1077.68	2612.2	1269.68	2612.2	-1.04106	2.31899e-06	0.000192451	-	3	37428685	37433788	+	3171	protein_coding	hypothetical protein	Lipase_3
GLYMA_10G041900	968.415	796.266	857.934	1785.41	874.205	1785.41	-1.03048	2.44865e-06	0.000201038	-	10	3747033	3749668	+	1086	protein_coding	hypothetical protein	-
GLYMA_02G283300	184.703	215.872	179.461	52.5121	193.345	52.5121	1.88051	2.47504e-06	0.000202247	-	2	46512471	46517039	+	3055	protein_coding	hypothetical protein	BTB
GLYMA_19G065600	425.531	489.5	449.568	183.234	454.867	183.234	1.31194	2.47654e-06	0.000202247	-	19	17200306	17228708	-	8538	protein_coding	hypothetical protein	GATase_2
GLYMA_12G163600	760.242	844.553	786.516	1594.36	797.104	1594.36	-1.00003	2.69064e-06	0.000218568	-	12	31709046	31712473	-	3428	protein_coding	hypothetical protein	-
GLYMA_08G314700	561.252	403.34	596.067	1235.71	520.22	1235.71	-1.24819	2.72499e-06	0.000220774	-	8	43464010	43465295	-	1286	protein_coding	hypothetical protein	-
GLYMA_18G064000	166.335	283.096	141.005	41.3393	196.812	41.3393	2.25132	2.74547e-06	0.000221849	-	18	5847976	5851846	-	2186	protein_coding	hypothetical protein	Phosphoesterase
GLYMA_16G103500	231.644	193.149	284.757	629.028	236.517	629.028	-1.41072	2.81405e-06	0.000226793	-	16	20941143	20955016	+	2820	protein_coding	hypothetical protein	DNA_methylase
GLYMA_09G263100	300.015	253.745	286.588	667.016	280.116	667.016	-1.25198	2.93552e-06	0.000235347	-	9	48063618	48064091	-	474	protein_coding	hypothetical protein	-
GLYMA_06G073600	821.469	776.383	954.99	1745.19	850.947	1745.19	-1.03604	2.96753e-06	0.000237294	-	6	5664129	5669127	+	1285	protein_coding	hypothetical protein	-
GLYMA_04G243800	1598.04	1295.23	1249.82	2795.43	1381.03	2795.43	-1.01762	3.01541e-06	0.000240496	-	4	51162378	51165466	-	1202	protein_coding	hypothetical protein	-
GLYMA_07G266000	201.03	178.947	187.702	489.368	189.226	489.368	-1.37118	3.03733e-06	0.000241618	-	7	43976589	43977195	+	607	protein_coding	hypothetical protein	-
GLYMA_18G005000	169.396	357.894	133.68	40.2221	220.323	40.2221	2.45369	3.14055e-06	0.000249078	-	18	388026	389034	-	1009	protein_coding	hypothetical protein	-
GLYMA_17G258200	379.611	220.606	263.698	82.6787	287.972	82.6787	1.7994	3.14734e-06	0.000249078	-	17	41222782	41223797	-	798	protein_coding	hypothetical protein	-
GLYMA_05G152200	495.943	562.404	481.615	1094.93	513.321	1094.93	-1.09289	3.19591e-06	0.000252271	-	5	34567026	34574255	-	2831	protein_coding	hypothetical protein	Peptidase_S8
GLYMA_17G245600	829.633	1060.43	666.57	340.77	852.209	340.77	1.32231	3.21998e-06	0.00025352	-	17	40100134	40104081	+	3143	protein_coding	hypothetical protein	NB-ARC
GLYMA_15G097000	1232.71	1478.91	1168.33	615.621	1293.32	615.621	1.07097	3.29578e-06	0.000258164	-	15	7536232	7544224	-	3758	protein_coding	hypothetical protein	SNF2_N
GLYMA_01G230900	225.521	143.915	228.905	575.399	199.447	575.399	-1.52885	3.30595e-06	0.000258301	-	1	55809784	55813341	+	1022	protein_coding	hypothetical protein	-
GLYMA_06G004900	393.897	317.181	426.678	887.12	379.252	887.12	-1.22592	3.36063e-06	0.000261245	-	6	419216	421603	-	1319	protein_coding	hypothetical protein	-
GLYMA_04G020300	41622.5	28800	34458.4	70592	34960.3	70592	-1.0138	3.39922e-06	0.000263577	-	4	1600552	1601824	+	1273	protein_coding	hypothetical protein	-
GLYMA_10G267000	1407.21	850.234	1030.99	2569.74	1096.14	2569.74	-1.22958	3.5288e-06	0.00027225	-	10	49015643	49018864	-	2592	protein_coding	hypothetical protein	-
GLYMA_08G295700	224.501	272.681	238.976	78.2096	245.386	78.2096	1.64992	3.61593e-06	0.000278273	-	8	41062905	41071504	-	3209	protein_coding	hypothetical protein	-
GLYMA_10G284100	595.948	576.606	632.692	1230.12	601.749	1230.12	-1.03147	3.65653e-06	0.000280693	-	10	50448592	50450763	+	1185	protein_coding	hypothetical protein	-
GLYMA_18G092800	108.169	117.404	84.2369	331.832	103.27	331.832	-1.68486	3.94337e-06	0.000299716	-	18	9340845	9342200	-	1356	protein_coding	hypothetical protein	-
GLYMA_03G071700	105.107	119.298	135.511	359.764	119.972	359.764	-1.58321	4.00763e-06	0.000303847	-	3	17105801	17108097	+	2297	protein_coding	hypothetical protein	-
GLYMA_11G170300	298.994	1295.23	462.387	12.2901	685.538	12.2901	5.8017	4.14354e-06	0.000313378	-	11	18242402	18247271	+	2254	protein_coding	hypothetical protein	-
GLYMA_03G141900	62.248	17.9894	31.131	232.394	37.1228	232.394	-2.65144	4.17746e-06	0.000315168	-	3	35787219	35787829	-	611	protein_coding	hypothetical protein	-
GLYMA_08G176600	121.435	127.819	137.343	368.702	128.865	368.702	-1.51604	4.22972e-06	0.00031755	-	8	14156606	14162601	-	2259	protein_coding	hypothetical protein	TPP_enzyme_N
GLYMA_10G157000	837.797	728.096	904.631	1675.92	823.508	1675.92	-1.02504	4.38098e-06	0.000326798	-	10	39135752	39139376	-	1508	protein_coding	hypothetical protein	-
GLYMA_08G025700	298.994	361.681	282.926	740.756	314.534	740.756	-1.23576	4.38847e-06	0.000326798	-	8	2033529	2037382	+	2301	protein_coding	hypothetical protein	HSP70
GLYMA_02G182400	54.0843	39.766	39.3716	197.758	44.4073	197.758	-2.15717	4.54769e-06	0.000337298	-	2	31236115	31240230	-	2503	protein_coding	hypothetical protein	-
GLYMA_07G088000	148.987	167.585	204.183	472.609	173.585	472.609	-1.44386	5.00086e-06	0.00036736	-	7	8148873	8150072	+	1200	protein_coding	hypothetical protein	-
GLYMA_15G018100	1120.46	1427.79	1125.29	2473.66	1224.52	2473.66	-1.01435	5.04828e-06	0.000369958	-	15	1392865	1395155	-	1053	protein_coding	hypothetical protein	-
GLYMA_15G198300	329.608	391.032	289.335	120.666	336.658	120.666	1.48014	5.29008e-06	0.000385836	-	15	23341071	23346344	-	1983	protein_coding	hypothetical protein	-
GLYMA_05G204600	97.964	108.883	67.7557	11.1728	91.5342	11.1728	3.03357	5.34673e-06	0.000389044	-	5	38801528	38802396	+	869	protein_coding	hypothetical protein	Thaumatin
GLYMA_11G252100	140.823	285.936	132.765	36.8702	186.508	36.8702	2.33901	5.48291e-06	0.000397071	-	11	34327250	34328609	+	1360	protein_coding	hypothetical protein	-
GLYMA_15G194600	426.552	480.032	459.64	191.055	455.408	191.055	1.25338	5.50674e-06	0.000397859	-	15	21720281	21725930	-	2232	protein_coding	hypothetical protein	Sugar_tr
GLYMA_09G031600	317.363	455.415	530.143	1084.88	434.307	1084.88	-1.3198	5.57139e-06	0.000401584	-	9	2592440	2595781	-	2038	protein_coding	hypothetical protein	-
novel.857	173.478	201.67	192.28	480.43	189.143	480.43	-1.34436	5.78089e-06	0.00041571	-	KZ847133	1280480	1292108	-	1512	-	- && - && -	-
GLYMA_06G309800	187.764	125.926	167.558	454.733	160.416	454.733	-1.50399	5.86302e-06	0.00041965	-	6	49817964	49819907	+	1008	protein_coding	hypothetical protein	-
GLYMA_06G132600	560.232	415.649	560.358	1142.98	512.08	1142.98	-1.15851	5.93207e-06	0.000422622	-	6	10927802	10930491	+	1559	protein_coding	hypothetical protein	Rhodanese
GLYMA_03G167900	320.424	190.308	302.154	734.053	270.962	734.053	-1.43825	6.05175e-06	0.00043015	-	3	38220046	38226906	+	2057	protein_coding	Aromatic L-amino acid decarboxylase (AADC), Serotonin biosynthesi [Source: Projected from Oryza sativa (Os07g0437500)]	-
GLYMA_15G073100	251.033	251.851	109.874	42.4566	204.253	42.4566	2.2653	6.12159e-06	0.000433493	-	15	5604443	5607004	+	1351	protein_coding	hypothetical protein	-
novel.819	376.549	429.851	384.56	159.771	396.987	159.771	1.31321	6.12701e-06	0.000433493	-	9	40436311	40438456	-	1855	-	- && - && -	-
GLYMA_19G012900	1559.26	1258.31	1731.43	3070.28	1516.33	3070.28	-1.01774	6.26276e-06	0.000442079	-	19	1228610	1232288	+	923	protein_coding	hypothetical protein	-
GLYMA_08G363300	746.976	573.766	652.836	1377.61	657.859	1377.61	-1.06667	6.31783e-06	0.000444943	-	8	47481836	47488342	-	3309	protein_coding	hypothetical protein	-
GLYMA_13G090700	792.896	903.255	608.886	324.011	768.346	324.011	1.2455	6.37026e-06	0.000447609	-	13	20557780	20558807	-	1028	protein_coding	hypothetical protein	-
GLYMA_13G233600	42.8593	142.968	118.115	8.93824	101.314	8.93824	3.50442	6.51216e-06	0.000456535	-	13	34433218	34438675	+	1367	protein_coding	hypothetical protein	Lipase_GDSL
GLYMA_13G353100	513.291	589.862	587.827	1157.5	563.66	1157.5	-1.03778	6.56695e-06	0.000459327	-	13	44189998	44191915	+	1478	protein_coding	hypothetical protein	Lipase_GDSL
GLYMA_10G269400	395.938	444.053	294.829	907.231	378.273	907.231	-1.26249	6.73198e-06	0.000467674	-	10	49177225	49187919	-	2842	protein_coding	hypothetical protein	-
GLYMA_08G100100	270.422	380.617	317.719	113.963	322.919	113.963	1.5031	6.96843e-06	0.00048192	-	8	7673674	7680574	-	4094	protein_coding	hypothetical protein	Auxin_resp
GLYMA_08G311500	122.455	40.7128	83.3212	365.35	82.163	365.35	-2.15505	7.00304e-06	0.000483226	-	8	43083381	43085732	+	2352	protein_coding	hypothetical protein	-
GLYMA_08G175300	84.6981	119.298	78.7432	313.956	94.2464	313.956	-1.73586	7.12611e-06	0.000489397	-	8	13994487	13995460	+	974	protein_coding	hypothetical protein	-
GLYMA_17G001300	94.9027	85.2128	104.38	297.196	94.832	297.196	-1.64767	7.14029e-06	0.000489397	-	17	157503	159698	-	1458	protein_coding	hypothetical protein	-
GLYMA_04G144600	278.585	267	327.791	103.907	291.125	103.907	1.48669	7.50674e-06	0.000512141	-	4	26365321	26376843	-	3588	protein_coding	hypothetical protein	AMP-binding
GLYMA_10G264900	2322.56	3158.55	2254.25	1239.06	2578.46	1239.06	1.05729	7.52217e-06	0.000512141	-	10	48891314	48899123	+	2713	protein_coding	hypothetical protein	ABC2_membrane
GLYMA_05G007800	253.074	294.457	236.229	618.973	261.254	618.973	-1.24447	7.62523e-06	0.000517861	-	5	732051	736110	-	3759	protein_coding	hypothetical protein	-
GLYMA_02G145100	2350.12	3238.08	2488.65	1322.86	2692.28	1322.86	1.02524	7.69327e-06	0.000520329	-	2	14977439	14985613	+	2499	protein_coding	hypothetical protein	Sulfate_transp
GLYMA_18G065900	9214.74	5789.73	8922.7	17199.4	7975.72	17199.4	-1.10869	7.72282e-06	0.00052118	-	18	6028682	6029503	-	747	protein_coding	hypothetical protein	-
GLYMA_02G014900	754.119	480.979	635.439	1424.53	623.512	1424.53	-1.19243	7.9894e-06	0.000535639	-	2	1318792	1319600	+	809	protein_coding	hypothetical protein	-
GLYMA_11G092900	175.519	200.723	257.289	551.936	211.177	551.936	-1.38485	8.13112e-06	0.000543952	-	11	7042512	7045526	-	1187	protein_coding	hypothetical protein	-
GLYMA_02G068800	72.4526	38.8191	83.3212	270.382	64.8643	270.382	-2.05946	8.36715e-06	0.000557314	-	2	6042913	6045756	+	831	protein_coding	hypothetical protein	-
GLYMA_09G124100	162.253	144.862	166.642	414.511	157.919	414.511	-1.39225	8.47418e-06	0.000563221	-	9	30051144	30053527	+	2384	protein_coding	hypothetical protein	-
GLYMA_01G021600	627.582	772.596	531.974	270.382	644.051	270.382	1.25208	8.71585e-06	0.000576787	-	1	2189923	2194362	-	2542	protein_coding	hypothetical protein	-
novel.9	374.508	433.638	410.197	863.657	406.114	863.657	-1.08826	9.07346e-06	0.000597875	-	1	42021512	42022746	+	755	-	- && - && PF03759:PRONE (Plant-specific Rop nucleotide exchanger)	DUF315
GLYMA_12G181500	543.905	528.319	447.737	1059.18	506.654	1059.18	-1.06428	9.17619e-06	0.00060206	-	12	34198074	34199528	-	1186	protein_coding	hypothetical protein	-
GLYMA_13G369800	409.204	397.66	340.61	153.067	382.491	153.067	1.32088	9.30952e-06	0.000609506	-	13	45526207	45528873	+	1431	protein_coding	hypothetical protein	Epimerase
GLYMA_05G034500	137.762	153.383	111.705	30.1666	134.283	30.1666	2.15385	9.63228e-06	0.000629295	-	5	3021697	3023335	+	804	protein_coding	hypothetical protein	-
GLYMA_08G282800	2336.85	3139.62	2168.18	1222.3	2548.22	1222.3	1.0599	9.71578e-06	0.000632061	-	8	38863320	38871843	+	3937	protein_coding	hypothetical protein	-
GLYMA_04G196500	282.667	227.234	342.441	700.534	284.114	700.534	-1.30163	9.87729e-06	0.000637093	-	4	46838574	46841342	-	2131	protein_coding	hypothetical protein	-
GLYMA_19G185600	295.933	397.66	301.238	120.666	331.61	120.666	1.45868	9.91471e-06	0.000637093	-	19	44415849	44418038	+	2190	protein_coding	hypothetical protein	-
GLYMA_19G141200	228.583	150.543	236.229	555.288	205.118	555.288	-1.43699	1.00987e-05	0.000647373	-	19	40252605	40257426	+	4022	protein_coding	hypothetical protein	-
GLYMA_10G189400	109.189	89	187.702	442.443	128.63	442.443	-1.78074	1.04877e-05	0.000665645	-	10	42254725	42264728	+	3220	protein_coding	hypothetical protein	Amino_oxidase
GLYMA_12G134800	175.519	167.585	272.854	572.047	205.319	572.047	-1.47711	1.0503e-05	0.000665645	-	12	15615126	15616772	-	1012	protein_coding	hypothetical protein	Cu_bind_like
GLYMA_06G088300	681.666	542.521	739.819	1380.96	654.669	1380.96	-1.0768	1.05138e-05	0.000665645	-	6	6838983	6846287	+	2114	protein_coding	hypothetical protein	Aa_trans
GLYMA_05G112200	276.544	259.426	236.229	594.393	257.4	594.393	-1.20793	1.05371e-05	0.000665748	-	5	29799553	29802571	-	1403	protein_coding	hypothetical protein	zf-LSD1
GLYMA_15G251400	55.1048	103.202	75.0807	286.024	77.7959	286.024	-1.87663	1.06057e-05	0.000668706	-	15	47957501	47958307	+	807	protein_coding	hypothetical protein	-
GLYMA_10G106600	150.007	136.34	168.474	403.338	151.607	403.338	-1.41131	1.07019e-05	0.000673385	-	10	24151321	24155921	-	2642	protein_coding	hypothetical protein	Glyco_hydro_3
GLYMA_03G174500	591.866	558.617	540.215	258.092	563.566	258.092	1.1265	1.08093e-05	0.000678069	-	3	38826757	38833747	+	2775	protein_coding	hypothetical protein	-
GLYMA_01G006700	520.434	646.67	662.907	1264.76	610.004	1264.76	-1.05147	1.08205e-05	0.000678069	-	1	652561	658525	-	2773	protein_coding	hypothetical protein	TFR_dimer
GLYMA_02G214300	756.16	584.181	686.714	1383.19	675.685	1383.19	-1.03387	1.08509e-05	0.000678589	-	2	40041026	40049944	+	4707	protein_coding	hypothetical protein	Kinesin
GLYMA_13G179600	255.115	326.649	283.842	103.907	288.535	103.907	1.47383	1.09714e-05	0.000684733	-	13	29318702	29323855	+	3250	protein_coding	hypothetical protein	UQ_con
GLYMA_05G059600	339.813	361.681	407.45	799.972	369.648	799.972	-1.11331	1.1293e-05	0.000701948	-	5	5566893	5567822	-	651	protein_coding	hypothetical protein	-
GLYMA_03G185100	110.21	72.9042	63.1776	8.93824	82.0971	8.93824	3.19748	1.13629e-05	0.000704866	-	3	39704457	39706695	+	2239	protein_coding	hypothetical protein	-
GLYMA_10G152000	172.458	204.511	216.086	491.603	197.685	491.603	-1.31342	1.14559e-05	0.000707777	-	10	38682900	38684549	-	1650	protein_coding	hypothetical protein	-
GLYMA_14G004200	2059.29	1308.49	1560.21	3506.02	1642.66	3506.02	-1.09406	1.15483e-05	0.000710626	-	14	363328	365175	+	1848	protein_coding	hypothetical protein	-
GLYMA_03G227600	67.3503	42.6064	65.0089	226.808	58.3218	226.808	-1.96015	1.1679e-05	0.000715801	-	3	42945624	42950889	+	2046	protein_coding	hypothetical protein	-
GLYMA_12G005200	436.756	408.074	420.269	871.478	421.7	871.478	-1.04739	1.18603e-05	0.000725463	-	12	402705	408906	-	5030	protein_coding	hypothetical protein	-
GLYMA_11G223000	572.477	563.351	687.629	1237.95	607.819	1237.95	-1.02591	1.21948e-05	0.000744441	-	11	31811698	31818132	+	2091	protein_coding	hypothetical protein	-
GLYMA_03G149200	257.156	199.777	227.073	548.584	228.002	548.584	-1.26729	1.27981e-05	0.000775103	-	3	36464868	36470539	+	2965	protein_coding	hypothetical protein	Sugar_tr
GLYMA_09G203500	340.833	383.457	355.26	767.571	359.85	767.571	-1.09271	1.28893e-05	0.00077909	-	9	42787053	42795485	+	2685	protein_coding	hypothetical protein	-
GLYMA_15G238200	161.232	134.447	162.98	40.2221	152.886	40.2221	1.92629	1.29604e-05	0.000780457	-	15	44873070	44885662	+	891	protein_coding	hypothetical protein	-
GLYMA_08G212900	757.18	562.404	744.397	1440.17	687.994	1440.17	-1.06593	1.29627e-05	0.000780457	-	8	17179047	17181317	-	1832	protein_coding	hypothetical protein	-
GLYMA_05G113400	145.926	132.553	137.343	34.6357	138.607	34.6357	2.00042	1.31269e-05	0.000788794	-	5	30061094	30066533	-	2891	protein_coding	hypothetical protein	PP2C
GLYMA_01G218600	927.597	1198.66	918.365	481.548	1014.87	481.548	1.07563	1.37524e-05	0.000824771	-	1	54849376	54854956	-	1740	protein_coding	hypothetical protein	Aa_trans
GLYMA_11G048200	502.066	378.723	466.965	968.681	449.251	968.681	-1.10883	1.38508e-05	0.000829051	-	11	3590708	3594278	-	1454	protein_coding	hypothetical protein	-
GLYMA_08G176100	388.795	401.447	433.087	848.015	407.776	848.015	-1.05603	1.39561e-05	0.000833725	-	8	14053932	14058176	+	465	protein_coding	hypothetical protein	-
GLYMA_15G263100	317.363	418.489	311.31	131.839	349.054	131.839	1.40481	1.43814e-05	0.000852499	-	15	49595431	49599660	+	2113	protein_coding	hypothetical protein	-
GLYMA_17G211000	1226.59	1990.19	1029.15	554.171	1415.31	554.171	1.35273	1.44936e-05	0.000857499	-	17	34811716	34815367	+	3055	protein_coding	hypothetical protein	-
GLYMA_05G240700	475.534	406.181	462.387	926.225	448.034	926.225	-1.04793	1.50475e-05	0.000883457	-	5	41572819	41576662	+	2211	protein_coding	hypothetical protein	-
GLYMA_07G005500	841.878	610.691	792.01	1550.78	748.193	1550.78	-1.05173	1.52122e-05	0.000889723	-	7	411974	413812	+	849	protein_coding	hypothetical protein	-
GLYMA_15G021400	43.8797	169.479	64.0933	6.70368	92.4839	6.70368	3.78712	1.52525e-05	0.000890388	-	15	1649117	1656843	+	2945	protein_coding	hypothetical protein	Pkinase_Tyr
GLYMA_08G162000	367.365	329.489	380.897	146.364	359.251	146.364	1.29544	1.54955e-05	0.000901143	-	8	12591207	12593472	+	2266	protein_coding	hypothetical protein	DEAD
GLYMA_02G119600	123.476	73.8511	96.1399	15.6419	97.8222	15.6419	2.64365	1.56096e-05	0.000904679	-	2	11775036	11777459	+	1989	protein_coding	hypothetical protein	p450
GLYMA_08G070300	188.785	119.298	173.052	446.912	160.378	446.912	-1.47921	1.56152e-05	0.000904679	-	8	5351719	5352617	-	899	protein_coding	hypothetical protein	-
GLYMA_02G179200	125.516	115.511	188.617	32.4011	143.215	32.4011	2.145	1.56907e-05	0.00090734	-	2	30385693	30387269	+	1083	protein_coding	hypothetical protein	-
GLYMA_13G315400	122.455	192.202	97.9711	436.856	137.543	436.856	-1.66734	1.57333e-05	0.000908094	-	13	41047454	41049093	-	832	protein_coding	hypothetical protein	-
GLYMA_15G091000	169.396	170.426	152.908	46.9257	164.243	46.9257	1.80712	1.57866e-05	0.00090946	-	15	6983384	6990249	-	4648	protein_coding	hypothetical protein	Auxin_resp
GLYMA_12G232100	95.9231	67.2234	85.1525	269.264	82.7663	269.264	-1.70291	1.62854e-05	0.000934691	-	12	39187285	39188170	+	886	protein_coding	hypothetical protein	-
GLYMA_04G231100	187.764	187.468	195.942	458.085	190.392	458.085	-1.2665	1.65168e-05	0.000944441	-	4	49969016	49969321	-	306	protein_coding	hypothetical protein	Auxin_inducible
GLYMA_08G123300	227.562	297.298	244.47	89.3824	256.443	89.3824	1.52091	1.67246e-05	0.000954548	-	8	9481297	9485814	-	4518	protein_coding	hypothetical protein	NB-ARC
GLYMA_08G162100	261.237	249.011	283.842	594.393	264.697	594.393	-1.16687	1.70558e-05	0.000966264	-	8	12613186	12617034	+	2107	protein_coding	hypothetical protein	-
GLYMA_19G231300	81.6367	116.457	132.765	338.536	110.286	338.536	-1.61606	1.84645e-05	0.00103651	-	19	48197899	48200553	+	2028	protein_coding	Putative pectinesterase/pectinesterase inhibitor 22 [Source:Projected from Arabidopsis thaliana (AT3G05620) UniProtKB/Swiss-Prot;Acc:Q9M9W7]	-
GLYMA_19G050800	113.271	179.894	134.596	405.573	142.587	405.573	-1.50718	1.85897e-05	0.00103974	-	19	8235801	8238146	+	1520	protein_coding	hypothetical protein	Lipase_GDSL
GLYMA_20G051500	2157.25	3004.22	1687.48	1001.08	2282.99	1001.08	1.18933	1.89217e-05	0.00105638	-	20	11509210	11512726	-	3517	protein_coding	hypothetical protein	EIN3
GLYMA_04G076600	285.728	182.734	244.47	596.627	237.644	596.627	-1.3288	1.96448e-05	0.00109259	-	4	6435005	6437748	-	676	protein_coding	hypothetical protein	-
GLYMA_17G127200	346.956	297.298	347.019	712.824	330.424	712.824	-1.10935	1.96771e-05	0.00109259	-	17	10161459	10169647	+	2154	protein_coding	hypothetical protein	ABC1
GLYMA_04G003800	143.885	160.957	146.499	41.3393	150.447	41.3393	1.86381	1.98937e-05	0.00110263	-	4	314908	318098	-	1733	protein_coding	Minichromosome maintenance 10 [Source:Projected from Arabidopsis thaliana (AT2G20980) UniProtKB/TrEMBL;Acc:Q5XVE2]	-
GLYMA_17G163200	317.363	283.096	177.63	79.3269	259.363	79.3269	1.70811	1.99885e-05	0.00110588	-	17	14529301	14533247	-	2070	protein_coding	hypothetical protein	-
GLYMA_08G232400	869.431	480.032	694.038	1606.65	681.167	1606.65	-1.23842	2.07576e-05	0.00114431	-	8	19152130	19153160	-	1031	protein_coding	hypothetical protein	-
GLYMA_13G254300	175.519	212.085	104.38	37.9875	163.995	37.9875	2.10937	2.08794e-05	0.00114731	-	13	36014647	36016402	+	1756	protein_coding	hypothetical protein	-
GLYMA_15G251900	223.48	247.117	204.183	77.0923	224.927	77.0923	1.54467	2.14044e-05	0.001168	-	15	48002286	48003824	-	1439	protein_coding	hypothetical protein	GST_N
GLYMA_10G174200	346.956	251.851	285.673	674.837	294.827	674.837	-1.19543	2.24166e-05	0.00120883	-	10	40786851	40790538	-	1722	protein_coding	hypothetical protein	-
novel.465	231.644	226.287	84.2369	35.7529	180.723	35.7529	2.33654	2.24517e-05	0.00120883	-	2	8287392	8292363	-	2627	-	- && P35336.1 RecName: Full=Polygalacturonase; Short=PG; AltName: Full=Pectinase; Flags: Precursor [Actinidia deliciosa] && PF00295:Glycosyl hydrolases family 28|PF04231:Endonuclease I	-
GLYMA_13G154000	261.237	318.128	294.829	643.553	291.398	643.553	-1.14259	2.2479e-05	0.00120883	-	13	26918925	26925458	+	1287	protein_coding	hypothetical protein	-
GLYMA_08G205900	826.572	619.213	780.107	1492.69	741.964	1492.69	-1.0087	2.32016e-05	0.00124117	-	8	16664194	16665983	+	986	protein_coding	hypothetical protein	-
GLYMA_11G071400	1692.94	1112.5	1498.87	2941.8	1434.77	2941.8	-1.03606	2.32974e-05	0.00124196	-	11	5323996	5328233	-	1695	protein_coding	hypothetical protein	-
GLYMA_15G195600	41.8388	35.0319	68.6714	207.814	48.514	207.814	-2.09651	2.34847e-05	0.00124702	-	15	22371292	22372997	+	869	protein_coding	hypothetical protein	-
GLYMA_12G188600	300.015	287.83	356.175	122.901	314.673	122.901	1.35672	2.35141e-05	0.00124702	-	12	34993429	35001448	-	4590	protein_coding	hypothetical protein	-
GLYMA_07G023500	278.585	279.308	206.014	601.096	254.636	601.096	-1.23991	2.40929e-05	0.00127551	-	7	1804676	1807191	+	2516	protein_coding	hypothetical protein	Pkinase
GLYMA_11G128900	652.073	459.202	638.186	1244.65	583.154	1244.65	-1.09398	2.43283e-05	0.00128339	-	11	9788804	9793642	+	2250	protein_coding	hypothetical protein	Pkinase
GLYMA_05G185200	512.27	465.83	596.067	1071.47	524.722	1071.47	-1.02972	2.43672e-05	0.00128339	-	5	37191116	37197763	+	2186	protein_coding	hypothetical protein	Mito_carr
GLYMA_15G169800	846.981	1084.1	880.825	459.202	937.3	459.202	1.02951	2.53053e-05	0.00133052	-	15	15236453	15244334	-	2133	protein_coding	hypothetical protein	WD40
novel.539	346.956	341.798	369.91	732.935	352.888	732.935	-1.05432	2.59194e-05	0.00135816	-	3	43000347	43001631	+	455	-	- && - && PF01679:Proteolipid membrane potential modulator	-
GLYMA_09G253100	504.107	456.362	470.628	217.87	477.032	217.87	1.13043	2.60224e-05	0.00136123	-	9	47301521	47307742	+	4627	protein_coding	hypothetical protein	-
GLYMA_13G112500	313.281	278.362	333.285	667.016	308.309	667.016	-1.11326	2.651e-05	0.00138119	-	13	22582855	22585356	+	1443	protein_coding	hypothetical protein	-
GLYMA_04G016100	438.797	480.979	393.716	898.293	437.831	898.293	-1.03697	2.65389e-05	0.00138119	-	4	1222604	1225058	+	993	protein_coding	hypothetical protein	PP2C
GLYMA_04G205300	162.253	200.723	211.508	60.3331	191.495	60.3331	1.66706	2.73464e-05	0.00142081	-	4	47795451	47799310	-	2140	protein_coding	hypothetical protein	CRAL_TRIO_N
GLYMA_08G204300	617.378	891.894	633.608	1515.03	714.293	1515.03	-1.08458	2.74755e-05	0.00142511	-	8	16557804	16566403	-	2993	protein_coding	hypothetical protein	AMP-binding
GLYMA_05G112000	72.4526	89.9468	54.0215	7.82096	72.1403	7.82096	3.2049	2.77119e-05	0.00143253	-	5	29765453	29766477	-	751	protein_coding	hypothetical protein	-
GLYMA_04G062900	74.4935	128.766	70.5026	13.4074	91.254	13.4074	2.76719	2.7981e-05	0.00144274	-	4	5229348	5230680	-	1075	protein_coding	hypothetical protein	AP2
GLYMA_09G010000	615.337	700.638	672.979	324.011	662.985	324.011	1.03314	2.8081e-05	0.00144357	-	9	782491	787757	+	1897	protein_coding	hypothetical protein	FAA_hydrolase
GLYMA_15G141600	452.063	281.202	414.775	143.012	382.68	143.012	1.41965	2.81135e-05	0.00144357	-	15	11591691	11592440	+	750	protein_coding	hypothetical protein	-
GLYMA_07G090400	137.762	115.511	125.44	31.2838	126.237	31.2838	2.01223	2.92338e-05	0.0014936	-	7	8460649	8462631	+	1983	protein_coding	hypothetical protein	-
GLYMA_18G213200	145.926	60.5957	90.6462	14.5246	99.0558	14.5246	2.76806	3.07627e-05	0.0015665	-	18	50013378	50015386	+	1171	protein_coding	hypothetical protein	WRKY
GLYMA_13G052200	185.723	114.564	186.786	448.029	162.358	448.029	-1.46478	3.16708e-05	0.00159424	-	13	14934398	14936703	-	999	protein_coding	hypothetical protein	-
GLYMA_05G165300	822.49	1139.01	737.073	402.221	899.524	402.221	1.16119	3.17847e-05	0.00159735	-	5	35593651	35600917	+	3148	protein_coding	hypothetical protein	-
GLYMA_02G055900	111.23	61.5425	137.343	353.06	103.372	353.06	-1.77176	3.19994e-05	0.0016029	-	2	5029415	5033272	+	3858	protein_coding	hypothetical protein	-
GLYMA_08G157400	538.802	616.372	477.953	1097.17	544.376	1097.17	-1.01123	3.22234e-05	0.00160886	-	8	12162921	12193517	-	7972	protein_coding	hypothetical protein	DUF605
GLYMA_06G078100	228.583	264.16	204.183	81.5614	232.308	81.5614	1.50995	3.25543e-05	0.00162275	-	6	6046280	6049613	-	2985	protein_coding	hypothetical protein	-
GLYMA_15G008800	236.746	142.968	170.305	487.134	183.34	487.134	-1.41121	3.26361e-05	0.00162405	-	15	700088	701291	+	864	protein_coding	hypothetical protein	-
GLYMA_16G189400	52.0434	95.6276	78.7432	8.93824	75.4714	8.93824	3.07921	3.26862e-05	0.00162405	-	16	35199461	35202266	+	1941	protein_coding	hypothetical protein	Myb_DNA-binding
GLYMA_17G245500	71.4321	71.0106	50.359	5.5864	64.2672	5.5864	3.52316	3.29719e-05	0.00163398	-	17	40093382	40097206	+	2929	protein_coding	hypothetical protein	NB-ARC
GLYMA_07G139400	83.6776	64.383	114.452	0	87.5043	0	8.73463	3.31371e-05	0.0016385	-	7	16554935	16556632	-	627	protein_coding	hypothetical protein	-
GLYMA_02G282300	1100.05	6533.92	1589.51	45.8085	3074.5	45.8085	6.06858	3.35651e-05	0.00165434	-	2	46451873	46452025	-	153	protein_coding	hypothetical protein	-
GLYMA_18G242300	431.654	323.808	414.775	834.608	390.079	834.608	-1.09761	3.41403e-05	0.00167999	-	18	53061309	53065945	-	1622	protein_coding	hypothetical protein	NUDIX
GLYMA_10G067900	341.854	252.798	292.998	112.845	295.883	112.845	1.39015	3.44766e-05	0.00168573	-	10	6697335	6700998	+	1878	protein_coding	hypothetical protein	-
novel.172	605.132	397.66	460.556	1067	487.782	1067	-1.12995	3.56032e-05	0.00173437	-	13	10465445	10471649	-	4256	-	- && P10978.1 RecName: Full=Retrovirus-related Pol polyprotein from transposon TNT 1-94; Includes: RecName: Full=Protease; Includes: RecName: Full=Reverse transcriptase; Includes: RecName: Full=Endonuclease && -	-
GLYMA_02G068900	300.015	364.521	225.242	105.024	296.593	105.024	1.49743	3.56166e-05	0.00173437	-	2	6051752	6053558	-	1324	protein_coding	hypothetical protein	-
GLYMA_08G350900	315.322	299.191	292.998	637.967	302.504	637.967	-1.07678	3.56409e-05	0.00173437	-	8	46461098	46464368	+	2397	protein_coding	hypothetical protein	-
GLYMA_10G262400	738.812	1083.15	847.862	415.628	889.941	415.628	1.09866	3.77764e-05	0.00182505	-	10	48704355	48707980	-	2743	protein_coding	hypothetical protein	ADH_N
GLYMA_12G031700	212.255	259.426	151.077	62.5677	207.586	62.5677	1.72978	3.78014e-05	0.00182505	-	12	2374756	2376408	+	1158	protein_coding	hypothetical protein	Cofilin_ADF
GLYMA_03G202400	168.376	149.596	153.824	386.579	157.265	386.579	-1.29803	3.8007e-05	0.00183209	-	3	41082945	41085407	-	2463	protein_coding	hypothetical protein	-
GLYMA_10G188500	326.547	494.234	458.725	172.061	426.502	172.061	1.31029	3.83269e-05	0.00184173	-	10	42155831	42160321	-	4491	protein_coding	hypothetical protein	Response_reg
GLYMA_01G167500	854.124	520.745	700.448	1506.09	691.772	1506.09	-1.12287	3.84735e-05	0.00184589	-	1	50521867	50523336	+	1470	protein_coding	hypothetical protein	-
GLYMA_14G063800	171.437	35.0319	99.8024	1.11728	102.09	1.11728	6.51221	3.88988e-05	0.00186048	-	14	5172009	5173032	+	1024	protein_coding	hypothetical protein	-
GLYMA_13G135600	407.163	363.574	419.353	804.441	396.697	804.441	-1.01996	3.90504e-05	0.00186482	-	13	24802768	24805754	+	1207	protein_coding	hypothetical protein	-
GLYMA_17G084700	287.769	318.128	265.529	115.08	290.475	115.08	1.33568	3.9563e-05	0.00188637	-	17	6533285	6537920	-	3296	protein_coding	hypothetical protein	ZZ
novel.727	125.516	148.649	126.355	346.357	133.507	346.357	-1.37512	3.97972e-05	0.00189299	-	7	38108370	38112979	-	1466	-	- && - && -	-
GLYMA_09G169700	122.455	112.67	147.415	340.77	127.513	340.77	-1.41751	3.98251e-05	0.00189299	-	9	39437065	39439064	-	936	protein_coding	hypothetical protein	Aldo_ket_red
GLYMA_17G235000	229.603	195.989	285.673	81.5614	237.088	81.5614	1.53987	3.9994e-05	0.00189515	-	17	39011033	39017007	-	5276	protein_coding	hypothetical protein	-
GLYMA_06G071100	219.399	261.319	197.773	525.121	226.164	525.121	-1.2154	4.01421e-05	0.00189923	-	6	5435526	5441542	+	3483	protein_coding	hypothetical protein	Ion_trans
GLYMA_06G215900	155.11	165.691	198.689	424.566	173.163	424.566	-1.29296	4.02931e-05	0.00190345	-	6	22470105	22471256	+	852	protein_coding	hypothetical protein	-
GLYMA_20G053400	114.291	133.5	122.693	31.2838	123.495	31.2838	1.98128	4.12876e-05	0.00193786	-	20	12185691	12188822	+	3132	protein_coding	hypothetical protein	-
GLYMA_06G289700	542.884	458.255	631.776	1115.05	544.305	1115.05	-1.03442	4.13371e-05	0.00193786	-	6	47840529	47845607	-	3635	protein_coding	hypothetical protein	-
GLYMA_20G130200	152.048	86.1596	85.1525	341.888	107.787	341.888	-1.66791	4.16069e-05	0.00194753	-	20	37106093	37108629	-	1579	protein_coding	hypothetical protein	-
GLYMA_09G038200	338.792	248.064	293.913	652.491	293.59	652.491	-1.15278	4.19219e-05	0.00195727	-	9	3193232	3195675	+	1144	protein_coding	hypothetical protein	Arf
GLYMA_09G181600	338.792	435.532	437.665	172.061	403.997	172.061	1.232	4.22286e-05	0.00196466	-	9	40649262	40660028	+	2559	protein_coding	hypothetical protein	Pkinase
GLYMA_01G116100	639.828	467.723	656.498	1218.95	588.016	1218.95	-1.05181	4.24258e-05	0.00196786	-	1	40088618	40093811	-	1146	protein_coding	hypothetical protein	-
GLYMA_03G256200	379.611	453.521	411.112	184.351	414.748	184.351	1.17004	4.32941e-05	0.00199908	-	3	45100056	45104354	+	3039	protein_coding	hypothetical protein	-
GLYMA_05G022200	337.772	337.064	293.913	134.074	322.916	134.074	1.26783	4.37347e-05	0.00201337	-	5	1940604	1944604	-	3525	protein_coding	hypothetical protein	AAA
GLYMA_13G164300	223.48	302.032	153.824	67.0368	226.445	67.0368	1.7558	4.41738e-05	0.00203054	-	13	27934139	27936052	-	1914	protein_coding	hypothetical protein	-
GLYMA_10G094600	6320.72	3651.84	5523.01	10788.5	5165.19	10788.5	-1.06265	4.45181e-05	0.00204026	-	10	13558785	13559355	-	571	protein_coding	hypothetical protein	-
GLYMA_05G026000	214.296	195.043	357.091	79.3269	255.477	79.3269	1.68816	4.48774e-05	0.0020506	-	5	2273612	2274504	+	693	protein_coding	hypothetical protein	-
GLYMA_04G227700	293.892	231.021	211.508	567.578	245.474	567.578	-1.21036	4.62164e-05	0.00209342	-	4	49704598	49706834	+	1544	protein_coding	hypothetical protein	-
GLYMA_06G263300	263.278	312.447	233.483	603.331	269.736	603.331	-1.16155	4.62235e-05	0.00209342	-	6	45068678	45072411	+	826	protein_coding	hypothetical protein	-
GLYMA_15G248500	66.3298	56.8085	80.5744	224.573	67.9042	224.573	-1.72486	4.64123e-05	0.00209769	-	15	47403421	47403801	-	381	protein_coding	hypothetical protein	-
GLYMA_15G136700	446.961	477.191	682.135	1167.56	535.429	1167.56	-1.12406	4.64545e-05	0.00209769	-	15	11053772	11059037	-	4110	protein_coding	hypothetical protein	-
GLYMA_17G044300	231.644	427.011	218.833	90.4997	292.496	90.4997	1.69265	4.82227e-05	0.00217158	-	17	3285534	3295066	-	3877	protein_coding	hypothetical protein	Saccharop_dh
GLYMA_02G308700	673.503	419.436	705.026	1351.91	599.322	1351.91	-1.17369	4.83736e-05	0.00217158	-	2	48245199	48247085	-	1887	protein_coding	hypothetical protein	-
GLYMA_08G262800	246.951	425.117	318.635	119.549	330.234	119.549	1.46649	4.84445e-05	0.00217158	-	8	27785753	27790991	-	3139	protein_coding	hypothetical protein	Glyco_hydro_31
GLYMA_06G270300	161.232	193.149	130.933	46.9257	161.772	46.9257	1.7852	4.9665e-05	0.00221981	-	6	45921677	45926636	+	1578	protein_coding	hypothetical protein	-
GLYMA_11G244500	381.652	445	330.538	163.123	385.73	163.123	1.24148	5.06251e-05	0.00225289	-	11	33826234	33831459	+	2719	protein_coding	hypothetical protein	-
GLYMA_11G185100	28.5728	128.766	86.9837	6.70368	81.4408	6.70368	3.60446	5.08799e-05	0.00225986	-	11	25346550	25351646	+	1800	protein_coding	hypothetical protein	NAD_binding_4
GLYMA_12G044700	3493.03	1987.35	3396.94	6397.54	2959.11	6397.54	-1.11241	5.12643e-05	0.00227146	-	12	3247145	3249958	-	2024	protein_coding	hypothetical protein	Sugar_tr
GLYMA_08G273500	454.104	478.138	564.021	230.16	498.754	230.16	1.1161	5.13839e-05	0.00227348	-	8	35978363	35983989	-	3682	protein_coding	hypothetical protein	-
GLYMA_13G099000	487.779	389.138	476.121	910.583	451.013	910.583	-1.01382	5.23632e-05	0.00231015	-	13	21413406	21418204	+	4523	protein_coding	hypothetical protein	-
GLYMA_16G014100	207.153	174.213	243.554	70.3886	208.307	70.3886	1.56558	5.30474e-05	0.00232696	-	16	1222829	1228462	-	1890	protein_coding	hypothetical protein	-
GLYMA_03G050000	198.989	195.989	179.461	440.208	191.48	440.208	-1.20135	5.3685e-05	0.00235157	-	3	6524808	6527713	+	917	protein_coding	hypothetical protein	-
GLYMA_05G207500	304.097	375.883	294.829	132.956	324.936	132.956	1.28929	5.54643e-05	0.00241572	-	5	38969844	38973417	-	1988	protein_coding	hypothetical protein	Tubulin
GLYMA_16G139500	239.808	226.287	232.567	508.362	232.887	508.362	-1.12638	5.61806e-05	0.00243656	-	16	29686243	29690410	-	1559	protein_coding	hypothetical protein	Maf
GLYMA_17G242700	72.4526	61.5425	54.9371	6.70368	62.9774	6.70368	3.23084	5.75663e-05	0.00248612	-	17	39854705	39855807	-	1103	protein_coding	hypothetical protein	-
GLYMA_15G265200	914.331	1750.65	965.977	489.368	1210.32	489.368	1.30652	5.78341e-05	0.00249068	-	15	49930318	49933567	+	2143	protein_coding	hypothetical protein	-
GLYMA_11G098100	160.212	147.702	166.642	380.992	158.186	380.992	-1.26808	5.82299e-05	0.00250071	-	11	7465776	7468434	+	1708	protein_coding	hypothetical protein	-
GLYMA_01G178800	41.8388	156.223	95.2243	12.2901	97.7622	12.2901	2.99323	5.85696e-05	0.00250857	-	1	51487134	51492837	-	2486	protein_coding	hypothetical protein	-
novel.253	83.6776	69.117	94.3087	249.153	82.3678	249.153	-1.59656	5.85764e-05	0.00250857	-	15	47403817	47406402	+	1719	-	- && Q2PMS5.1 RecName: Full=30S ribosomal protein S16, chloroplastic && PF00886:Ribosomal protein S16	-
GLYMA_09G268900	67.3503	78.5851	75.0807	11.1728	73.672	11.1728	2.72157	5.91381e-05	0.00252558	-	9	48638803	48644136	+	2699	protein_coding	hypothetical protein	-
GLYMA_07G077700	503.086	605.011	421.184	225.69	509.76	225.69	1.17533	5.93909e-05	0.00253285	-	7	7078817	7101299	+	15165	protein_coding	hypothetical protein	NB-ARC
GLYMA_09G164600	264.299	245.223	244.47	98.3206	251.331	98.3206	1.35377	6.01152e-05	0.00255311	-	9	38863733	38871130	-	1933	protein_coding	hypothetical protein	-
GLYMA_08G007200	1717.43	1017.82	1594.09	3046.82	1443.11	3046.82	-1.07826	6.13472e-05	0.00259824	-	8	544453	546254	-	864	protein_coding	hypothetical protein	-
GLYMA_01G209500	30.6138	104.149	56.7683	280.437	63.8437	280.437	-2.13271	6.15588e-05	0.00260362	-	1	54105335	54109214	-	1443	protein_coding	hypothetical protein	-
GLYMA_10G191200	526.557	394.819	516.409	978.737	479.261	978.737	-1.03031	6.16437e-05	0.00260362	-	10	42391697	42394235	-	2096	protein_coding	hypothetical protein	-
GLYMA_02G039900	310.219	364.521	463.303	827.904	379.348	827.904	-1.12507	6.20391e-05	0.00261672	-	2	3740500	3749519	+	5346	protein_coding	hypothetical protein	-
GLYMA_07G191400	74.4935	157.17	66.8401	15.6419	99.5013	15.6419	2.66964	6.3252e-05	0.00266057	-	7	35881528	35882200	-	673	protein_coding	hypothetical protein	-
GLYMA_06G151000	185.723	94.6808	143.752	407.807	141.385	407.807	-1.52962	6.34705e-05	0.00266611	-	6	12299958	12304909	+	4134	protein_coding	hypothetical protein	Pkinase
GLYMA_09G057800	480.636	456.362	426.678	213.4	454.559	213.4	1.09064	6.39097e-05	0.00267785	-	9	5246446	5254704	-	4586	protein_coding	hypothetical protein	PUF
GLYMA_03G144600	489.82	582.287	661.076	270.382	577.728	270.382	1.09591	6.45253e-05	0.00268471	-	3	36021789	36029057	+	2735	protein_coding	hypothetical protein	-
GLYMA_09G110100	183.683	207.351	140.09	437.974	177.041	437.974	-1.30738	6.81625e-05	0.00282075	-	9	21698432	21701375	+	1725	protein_coding	hypothetical protein	-
GLYMA_11G097300	158.171	201.67	209.677	449.146	189.839	449.146	-1.24135	6.86825e-05	0.00282901	-	11	7426344	7431229	+	2311	protein_coding	hypothetical protein	-
GLYMA_12G197100	892.901	580.394	967.808	1746.31	813.701	1746.31	-1.10176	6.87581e-05	0.00282901	-	12	35814158	35822060	-	6506	protein_coding	hypothetical protein	-
GLYMA_U038300	307.158	303.925	322.298	635.732	311.127	635.732	-1.03079	6.88227e-05	0.00282901	-	KZ847154	61815	66833	+	2426	protein_coding	hypothetical protein	-
GLYMA_10G179200	489.82	327.596	436.75	175.413	418.055	175.413	1.25254	7.02708e-05	0.00287767	-	10	41242175	41250202	+	8028	protein_coding	hypothetical protein	-
GLYMA_11G230100	187.764	315.287	181.292	71.5059	228.115	71.5059	1.67387	7.02875e-05	0.00287767	-	11	32536250	32541244	+	2445	protein_coding	hypothetical protein	PI-PLC-X
GLYMA_17G173200	506.148	381.564	488.94	931.811	458.884	931.811	-1.02214	7.15814e-05	0.00292674	-	17	17882585	17895986	-	1200	protein_coding	hypothetical protein	-
GLYMA_18G123500	486.759	558.617	471.543	241.332	505.64	241.332	1.06711	7.31908e-05	0.00298062	-	18	15898792	15901216	+	1529	protein_coding	hypothetical protein	HALZ
GLYMA_17G072400	530.639	135.394	275.601	14.5246	313.878	14.5246	4.43341	7.32875e-05	0.00298062	-	17	5661187	5663608	-	2422	protein_coding	hypothetical protein	HSP70
GLYMA_18G056200	62.248	57.7553	47.6121	2.23456	55.8718	2.23456	4.64322	7.61155e-05	0.00307123	-	18	4920792	4922363	+	1572	protein_coding	hypothetical protein	-
GLYMA_13G165000	387.774	362.628	378.15	170.944	376.184	170.944	1.13782	7.62158e-05	0.00307124	-	13	27987286	27988809	+	766	protein_coding	hypothetical protein	-
GLYMA_02G279700	127.557	90.8936	117.199	26.8147	111.883	26.8147	2.06038	7.68071e-05	0.00309101	-	2	46197589	46198152	+	564	protein_coding	hypothetical protein	-
GLYMA_13G155200	572.477	387.245	611.633	223.456	523.785	223.456	1.22894	7.74573e-05	0.00310903	-	13	27043428	27045187	-	1070	protein_coding	hypothetical protein	Lipocalin_2
GLYMA_14G124700	346.956	409.968	311.31	151.95	356.078	151.95	1.22851	7.76909e-05	0.00311433	-	14	19277952	19281954	-	3564	protein_coding	hypothetical protein	Pkinase
GLYMA_13G009500	103.066	89.9468	82.4056	18.9938	91.8063	18.9938	2.2723	7.82033e-05	0.00312671	-	13	2621544	2630300	-	5160	protein_coding	hypothetical protein	-
GLYMA_08G114000	502.066	543.468	739.819	1227.89	595.118	1227.89	-1.04434	7.92453e-05	0.00316014	-	8	8737686	8739958	+	817	protein_coding	hypothetical protein	-
GLYMA_05G082200	920.454	1578.33	1143.61	557.523	1214.13	557.523	1.12304	7.98354e-05	0.00316313	-	5	12795781	12801741	-	4073	protein_coding	hypothetical protein	NB-ARC
GLYMA_13G369900	214.296	156.223	238.976	490.486	203.165	490.486	-1.27147	8.09001e-05	0.00319295	-	13	45529581	45536271	-	2077	protein_coding	hypothetical protein	-
GLYMA_13G042200	50.0025	97.5213	38.456	4.46912	61.9932	4.46912	3.79416	8.22524e-05	0.00323241	-	13	13542395	13551520	-	6778	protein_coding	hypothetical protein	-
GLYMA_14G199200	286.749	270.787	292.998	118.432	283.511	118.432	1.25936	8.3441e-05	0.00326324	-	14	46425482	46428141	+	2660	protein_coding	hypothetical protein	Exo70
GLYMA_06G085700	76.5344	124.032	105.296	294.962	101.954	294.962	-1.53107	8.36119e-05	0.00326324	-	6	6572103	6573348	+	1246	protein_coding	hypothetical protein	AP2
GLYMA_03G242300	301.035	301.085	254.542	117.314	285.554	117.314	1.28302	8.37984e-05	0.00326324	-	3	44030745	44036319	-	5575	protein_coding	hypothetical protein	DnaJ
GLYMA_10G153800	319.404	386.298	374.488	158.654	360.063	158.654	1.1828	8.46027e-05	0.00328007	-	10	38880547	38895705	-	4917	protein_coding	hypothetical protein	DIRP
GLYMA_05G001600	785.753	916.511	622.62	369.82	774.961	369.82	1.06713	8.56249e-05	0.00331133	-	5	112769	122103	-	4333	protein_coding	hypothetical protein	-
GLYMA_17G174300	58.1661	97.5213	68.6714	11.1728	74.7863	11.1728	2.74358	8.59782e-05	0.00331664	-	17	18110601	18114769	-	1798	protein_coding	hypothetical protein	-
GLYMA_03G227500	125.516	129.713	132.765	36.8702	129.331	36.8702	1.81073	8.64003e-05	0.00332592	-	3	42936800	42941199	+	2919	protein_coding	hypothetical protein	-
GLYMA_05G141900	226.542	228.181	217.917	86.0305	224.213	86.0305	1.38186	8.64629e-05	0.00332592	-	5	33519063	33528740	+	1960	protein_coding	hypothetical protein	Aminotran_3
GLYMA_19G206200	595.948	803.84	542.961	297.196	647.583	297.196	1.12367	8.66535e-05	0.00332598	-	19	46190121	46193008	-	1532	protein_coding	hypothetical protein	FMO-like
GLYMA_15G248600	220.419	214.926	226.158	478.196	220.501	478.196	-1.11676	8.69296e-05	0.00333241	-	15	47406524	47407288	+	342	protein_coding	Photosystem II reaction center protein K [Source:Projected from Arabidopsis thaliana (ATCG00070) UniProtKB/Swiss-Prot;Acc:P56782]	-
GLYMA_20G241600	35.7161	17.9894	10.9874	132.956	21.5643	132.956	-2.63175	8.72842e-05	0.00334183	CHI1B1	20	47264269	47266795	+	1409	protein_coding	hypothetical protein	-
GLYMA_12G232300	112.25	99.4149	107.127	281.554	106.264	281.554	-1.40611	8.7765e-05	0.00335605	rpl33	12	39188777	39190071	-	1295	protein_coding	hypothetical protein	-
GLYMA_09G031400	70.4117	57.7553	103.465	251.388	77.2106	251.388	-1.7016	8.7879e-05	0.00335623	-	9	2581494	2586811	+	3064	protein_coding	hypothetical protein	-
GLYMA_20G070000	252.053	343.691	245.386	108.376	280.377	108.376	1.37147	9.22302e-05	0.00348771	-	20	24881105	24882958	+	1854	protein_coding	hypothetical protein	AP2
GLYMA_06G135100	209.194	105.096	153.824	41.3393	156.038	41.3393	1.9152	9.30433e-05	0.00351413	-	6	11096995	11099852	+	2052	protein_coding	hypothetical protein	RRM_1
GLYMA_09G035300	164.294	169.479	201.436	414.511	178.403	414.511	-1.21555	9.35441e-05	0.00352871	-	9	2945168	2947733	+	869	protein_coding	hypothetical protein	-
GLYMA_17G185800	36.7365	38.8191	27.4685	144.129	34.3414	144.129	-2.07071	9.39558e-05	0.00353555	-	17	23584802	23586743	-	930	protein_coding	hypothetical protein	-
GLYMA_08G031400	184.703	115.511	122.693	37.9875	140.969	37.9875	1.89042	9.41099e-05	0.00353701	-	8	2480603	2482735	-	2133	protein_coding	hypothetical protein	zf-CCCH
GLYMA_08G298400	566.355	842.659	644.595	319.542	684.536	319.542	1.0994	9.58052e-05	0.00357655	-	8	41572017	41574488	-	1580	protein_coding	hypothetical protein	Homeobox
GLYMA_06G077100	235.726	187.468	191.364	463.671	204.853	463.671	-1.1794	9.5884e-05	0.00357655	-	6	5953859	5957140	-	968	protein_coding	hypothetical protein	PTH2
GLYMA_17G072000	290.831	239.543	292.082	580.985	274.152	580.985	-1.08367	9.59774e-05	0.00357655	-	17	5636442	5642401	+	4165	protein_coding	hypothetical protein	-
GLYMA_14G106700	691.871	635.308	556.696	312.838	627.958	312.838	1.00487	9.63008e-05	0.00358055	-	14	11308811	11310603	+	1793	protein_coding	hypothetical protein	-
GLYMA_20G142100	32.6547	41.6596	37.5403	148.598	37.2849	148.598	-1.99365	9.66994e-05	0.00358605	-	20	38065673	38069826	+	1859	protein_coding	hypothetical protein	PBD
GLYMA_13G216400	267.36	324.755	260.951	116.197	284.356	116.197	1.29121	9.68821e-05	0.00358849	-	13	32958278	32965462	+	2875	protein_coding	hypothetical protein	Kelch_1
GLYMA_12G197600	18.3683	22.7234	35.7091	129.604	25.6003	129.604	-2.3358	0.000100246	0.00368363	-	12	35879106	35881779	+	1431	protein_coding	hypothetical protein	-
GLYMA_02G266700	230.624	469.617	355.26	125.135	351.833	125.135	1.49213	0.000100577	0.00368363	-	2	45131059	45134696	+	1481	protein_coding	hypothetical protein	Lipase_GDSL
GLYMA_10G232300	875.554	1303.76	812.153	461.436	997.154	461.436	1.11174	0.00010065	0.00368363	-	10	46180120	46186843	+	3976	protein_coding	hypothetical protein	-
GLYMA_10G130400	119.394	57.7553	29.2998	0	68.8163	0	8.38463	0.000100777	0.0036839	-	10	35300278	35302179	-	1797	protein_coding	hypothetical protein	-
GLYMA_19G072700	53.0639	36.9255	32.0466	162.006	40.6787	162.006	-1.99688	0.000101282	0.00369355	-	19	25660955	25663777	-	624	protein_coding	hypothetical protein	AAA
GLYMA_16G004800	288.79	248.064	270.107	110.611	268.987	110.611	1.28177	0.000103404	0.00376199	-	16	268988	328423	+	16860	protein_coding	hypothetical protein	AAA_5
GLYMA_18G016900	195.928	168.532	200.52	426.801	188.327	426.801	-1.18039	0.000104232	0.0037787	-	18	1208597	1213644	+	1513	protein_coding	hypothetical protein	-
GLYMA_10G212900	1478.64	520.745	409.281	39.1048	802.89	39.1048	4.35967	0.000104835	0.00379143	-	10	44538120	44543537	-	5117	protein_coding	hypothetical protein	GTP_EFTU
GLYMA_08G336100	401.04	565.245	384.56	194.407	450.281	194.407	1.21186	0.000105617	0.00381089	-	8	45309467	45310845	+	804	protein_coding	hypothetical protein	-
GLYMA_09G160100	487.779	406.181	568.599	979.854	487.52	979.854	-1.0069	0.000106052	0.00382209	-	9	38423464	38430898	+	3370	protein_coding	hypothetical protein	-
GLYMA_10G235100	922.495	1363.4	1041.06	551.936	1108.99	551.936	1.00686	0.000107931	0.00386713	-	10	46452974	46455556	-	1932	protein_coding	hypothetical protein	Tubulin
GLYMA_04G202900	437.777	363.574	499.927	877.065	433.76	877.065	-1.01561	0.000109266	0.00391041	-	4	47545779	47549566	+	2229	protein_coding	hypothetical protein	-
GLYMA_03G076200	95.9231	81.4255	79.6588	242.45	85.6691	242.45	-1.50187	0.000112094	0.00399335	-	3	18827511	18830631	-	1561	protein_coding	hypothetical protein	-
GLYMA_04G123800	192.867	49.234	92.4774	16.7592	111.526	16.7592	2.7325	0.00011353	0.00403479	-	4	16009828	16014505	+	2448	protein_coding	hypothetical protein	AOX
GLYMA_07G060600	11.225	8.52128	5.49371	75.975	8.41334	75.975	-3.18111	0.000115338	0.00408957	-	7	5383913	5385579	-	1667	protein_coding	hypothetical protein	-
GLYMA_02G154500	406.143	854.021	427.594	203.345	562.586	203.345	1.46837	0.000115618	0.00409476	-	2	15840713	15841754	+	1042	protein_coding	hypothetical protein	-
GLYMA_18G226600	348.997	304.872	313.141	141.895	322.337	141.895	1.18341	0.000117908	0.00415671	-	18	51568573	51571390	-	2209	protein_coding	hypothetical protein	-
GLYMA_04G221900	284.708	270.787	259.12	113.963	271.538	113.963	1.25233	0.000118351	0.00415959	-	4	49252774	49267910	-	2808	protein_coding	hypothetical protein	RNB
GLYMA_14G112600	240.828	288.777	221.58	98.3206	250.395	98.3206	1.3486	0.000118532	0.00415959	-	14	13184022	13187070	+	1916	protein_coding	hypothetical protein	-
GLYMA_04G189100	259.197	431.745	281.095	122.901	324.012	122.901	1.39891	0.000122122	0.00426094	-	4	46001963	46009715	-	3048	protein_coding	hypothetical protein	-
GLYMA_08G070000	37.757	91.8404	53.1058	0	60.9011	0	8.21225	0.000122253	0.00426094	-	8	5339327	5341901	-	1499	protein_coding	hypothetical protein	2OG-FeII_Oxy
GLYMA_14G189500	83.6776	109.83	72.3338	17.8765	88.6137	17.8765	2.30937	0.00012262	0.00426418	-	14	45437919	45441053	+	1636	protein_coding	hypothetical protein	HMA
GLYMA_11G257000	381.652	313.394	404.703	740.756	366.583	740.756	-1.01485	0.000124407	0.00430668	-	11	34718715	34750215	-	29969	protein_coding	hypothetical protein	-
GLYMA_03G014000	635.746	363.574	599.73	1183.2	533.017	1183.2	-1.15072	0.0001251	0.0043258	-	3	1405523	1417973	+	4444	protein_coding	hypothetical protein	Na_H_Exchanger
GLYMA_07G074400	121.435	323.808	149.246	49.1603	198.163	49.1603	2.01171	0.000125534	0.00433594	-	7	6775171	6778785	-	2564	protein_coding	hypothetical protein	adh_short
GLYMA_19G102500	251.033	249.011	261.867	526.239	253.97	526.239	-1.05094	0.000125707	0.00433619	-	19	35038411	35056266	-	2171	protein_coding	hypothetical protein	Glyco_transf_29
GLYMA_13G262400	101.025	74.7979	148.33	322.894	108.051	322.894	-1.57822	0.000125824	0.00433619	-	13	36600186	36601991	-	1006	protein_coding	hypothetical protein	-
GLYMA_04G079600	151.028	160.957	161.149	52.5121	157.711	52.5121	1.58679	0.000126314	0.00434822	-	4	6654150	6658198	-	1391	protein_coding	hypothetical protein	-
GLYMA_01G099800	92.8617	51.1277	58.5996	8.93824	67.5297	8.93824	2.91566	0.000126845	0.00436159	-	1	33261108	33274284	+	3956	protein_coding	hypothetical protein	AA_kinase
GLYMA_02G042700	2.04092	3.78723	8.24056	64.8022	4.68957	64.8022	-3.77507	0.000127566	0.00438147	-	2	4007239	4008338	-	1100	protein_coding	hypothetical protein	-
GLYMA_14G052100	57.1457	64.383	50.359	0	57.2959	0	8.1228	0.000127985	0.00439096	-	14	4108893	4110474	+	785	protein_coding	hypothetical protein	-
GLYMA_09G152100	651.053	397.66	689.46	1270.35	579.391	1270.35	-1.1327	0.000128779	0.00440872	-	9	37450082	37452045	-	793	protein_coding	hypothetical protein	-
GLYMA_11G051300	508.188	272.681	399.209	908.348	393.36	908.348	-1.20809	0.000128922	0.00440872	-	11	3831488	3833186	+	1015	protein_coding	hypothetical protein	-
GLYMA_06G209800	35.7161	32.1915	35.7091	138.543	34.5389	138.543	-2.00421	0.000129913	0.00443233	-	6	20685499	20688366	+	1947	protein_coding	hypothetical protein	-
GLYMA_18G054100	73.473	148.649	54.9371	14.5246	92.353	14.5246	2.66875	0.000130612	0.00444631	-	18	4695810	4701323	+	2889	protein_coding	hypothetical protein	Pkinase
GLYMA_02G184000	95.9231	107.936	93.393	263.678	99.0841	263.678	-1.412	0.000131923	0.00448186	-	2	32138757	32139217	-	461	protein_coding	hypothetical protein	-
GLYMA_12G240600	36.7365	16.0957	45.7809	158.654	32.8711	158.654	-2.2706	0.00013341	0.00452651	-	12	39921997	39925861	+	1552	protein_coding	hypothetical protein	-
GLYMA_09G198800	254.094	205.457	218.833	489.368	226.128	489.368	-1.11445	0.000135364	0.00458266	-	9	42319215	42321851	+	2637	protein_coding	hypothetical protein	Prenyltransf
GLYMA_04G044600	95.9231	121.191	101.634	26.8147	106.249	26.8147	1.98671	0.000135728	0.00458995	-	4	3556928	3559705	-	2778	protein_coding	hypothetical protein	Peptidase_S8
GLYMA_08G329900	313.281	199.777	250.879	577.634	254.646	577.634	-1.18257	0.000137888	0.00464335	-	8	44760698	44763165	+	2468	protein_coding	hypothetical protein	-
GLYMA_11G207000	39.7979	136.34	36.6247	5.5864	70.921	5.5864	3.66682	0.000138116	0.00464335	-	11	29377581	29381371	+	2342	protein_coding	hypothetical protein	Pkinase
GLYMA_19G158700	116.332	129.713	152.908	39.1048	132.984	39.1048	1.76666	0.000138465	0.00464668	-	19	41920067	41925098	-	3798	protein_coding	hypothetical protein	Exo_endo_phos
novel.836	243.89	369.255	245.386	109.493	286.177	109.493	1.38631	0.000139239	0.00466755	-	KZ847133	1052260	1071742	+	2206	-	- && O65782.1 RecName: Full=Cytochrome P450 83B1; AltName: Full=Protein ALTERED TRYPTOPHAN REGULATION 4; AltName: Full=Protein RED ELONGATED 1; AltName: Full=Protein SUPERROOT 2 && PF00067:Cytochrome P450	p450
GLYMA_05G198700	468.391	738.511	557.611	267.03	588.171	267.03	1.13959	0.000141842	0.00473929	-	5	38284019	38289957	+	3371	protein_coding	hypothetical protein	FAD_binding_8
GLYMA_15G075400	506.148	527.372	455.978	245.802	496.499	245.802	1.01413	0.000143702	0.004791	-	15	5783504	5791904	+	7140	protein_coding	hypothetical protein	-
GLYMA_14G094100	403.081	493.287	387.306	198.876	427.892	198.876	1.10543	0.000144016	0.00479627	-	14	8762613	8766221	-	2621	protein_coding	hypothetical protein	-
GLYMA_03G213300	133.68	95.6276	114.452	30.1666	114.587	30.1666	1.92469	0.000144646	0.00481202	-	3	41861902	41863377	+	1476	protein_coding	TSPO [Source:Projected from Arabidopsis thaliana (AT2G47770) UniProtKB/TrEMBL;Acc:A0A178W1Q1]	-
GLYMA_14G109900	165.314	194.096	151.993	58.0985	170.468	58.0985	1.55286	0.000144934	0.00481428	-	14	12312101	12319983	+	7883	protein_coding	hypothetical protein	-
GLYMA_11G027000	620.439	337.064	434.919	1046.89	464.14	1046.89	-1.17427	0.000145027	0.00481428	-	11	1935808	1942263	+	2429	protein_coding	hypothetical protein	-
GLYMA_10G112000	850.042	1194.87	753.554	444.677	932.823	444.677	1.06885	0.000147141	0.00487917	-	10	26763875	26767833	+	1187	protein_coding	hypothetical protein	HMA
GLYMA_09G129900	34.6956	31.2447	30.2154	131.839	32.0519	131.839	-2.04127	0.000151396	0.00497726	-	9	32448316	32450988	+	1062	protein_coding	hypothetical protein	-
GLYMA_20G225900	1407.21	1801.78	1016.34	667.016	1408.44	667.016	1.0782	0.000154594	0.00505535	-	20	45998596	45999670	+	1003	protein_coding	hypothetical protein	-
GLYMA_18G096800	125.516	133.5	136.427	40.2221	131.814	40.2221	1.71274	0.000155639	0.00507868	-	18	9968344	9983206	+	8610	protein_coding	hypothetical protein	-
GLYMA_06G128900	203.071	168.532	162.98	62.5677	178.194	62.5677	1.50924	0.000156024	0.00508586	-	6	10600212	10602821	+	2610	protein_coding	hypothetical protein	PPR
GLYMA_19G196700	154.089	143.915	191.364	384.344	163.123	384.344	-1.23575	0.000157565	0.00511977	-	19	45383611	45390744	-	2215	protein_coding	hypothetical protein	Peptidase_S28
GLYMA_06G083200	294.913	231.021	298.491	578.751	274.808	578.751	-1.07467	0.000158163	0.00513376	-	6	6384316	6389499	-	1632	protein_coding	hypothetical protein	-
GLYMA_18G189900	55.1048	66.2766	57.6839	7.82096	59.6884	7.82096	2.93233	0.000158548	0.00514083	-	18	45881690	45885694	+	2205	protein_coding	hypothetical protein	-
GLYMA_05G041200	94.9027	183.681	75.0807	24.5802	117.888	24.5802	2.26197	0.000164416	0.00530867	-	5	3706779	3709631	+	1956	protein_coding	hypothetical protein	Ferric_reduct
GLYMA_20G026700	29.5933	14.2021	19.228	112.845	21.0078	112.845	-2.42956	0.000166294	0.00534684	-	20	2935653	2945665	-	4442	protein_coding	hypothetical protein	-
GLYMA_13G028200	23.4706	30.2979	32.0466	125.135	28.605	125.135	-2.12703	0.00016802	0.00539668	-	13	7358237	7359106	+	816	protein_coding	hypothetical protein	Photo_RC
GLYMA_16G008700	422.47	418.489	361.669	189.938	400.876	189.938	1.07732	0.000171332	0.00548619	-	16	735622	742337	-	3166	protein_coding	hypothetical protein	Lipoxygenase
GLYMA_19G161100	345.936	132.553	305.816	77.0923	261.435	77.0923	1.76132	0.000171711	0.0054874	-	19	42187796	42191925	+	1784	protein_coding	hypothetical protein	-
GLYMA_09G050100	866.369	456.362	720.591	1496.04	681.108	1496.04	-1.13558	0.00017283	0.00551276	-	9	4363430	4366853	+	1454	protein_coding	hypothetical protein	MOSC_N
GLYMA_14G056500	68.3707	136.34	52.1902	13.4074	85.6338	13.4074	2.67526	0.000172891	0.00551276	-	14	4500240	4508351	+	2405	protein_coding	hypothetical protein	-
GLYMA_01G129400	1133.73	1661.65	1065.78	634.615	1287.05	634.615	1.02017	0.000173862	0.00553224	-	1	44326500	44333319	-	1980	protein_coding	hypothetical protein	Aminotran_3
GLYMA_04G025100	597.989	479.085	780.107	282.672	619.06	282.672	1.13122	0.000174453	0.00554133	-	4	2005500	2008603	-	1380	protein_coding	hypothetical protein	-
GLYMA_15G132500	42.8593	116.457	112.621	317.307	90.6459	317.307	-1.80481	0.000174509	0.00554133	-	15	10645227	10651342	+	4081	protein_coding	hypothetical protein	-
GLYMA_06G044400	11.225	7.57447	8.24056	73.7405	9.01336	73.7405	-3.03592	0.000176396	0.00558395	-	6	3381869	3382860	-	855	protein_coding	hypothetical protein	-
GLYMA_13G069800	297.974	350.319	292.082	138.543	313.458	138.543	1.17801	0.000178223	0.00563596	-	13	16985150	16988513	-	2531	protein_coding	hypothetical protein	Lipase_3
GLYMA_17G034600	326.547	280.255	289.335	598.862	298.712	598.862	-1.00393	0.000178572	0.00563951	-	17	2526072	2528811	+	2320	protein_coding	hypothetical protein	-
GLYMA_08G004300	153.069	118.351	133.68	41.3393	135.033	41.3393	1.70713	0.000182988	0.005757	-	8	322500	330712	+	3977	protein_coding	hypothetical protein	-
GLYMA_20G121200	213.276	302.032	259.12	556.405	258.143	556.405	-1.10724	0.00018386	0.00577285	-	20	36384081	36391030	+	1674	protein_coding	hypothetical protein	-
GLYMA_18G195200	80.6162	72.9042	32.9622	6.70368	62.1609	6.70368	3.21112	0.000184526	0.00578758	-	18	46928352	46940065	-	4557	protein_coding	hypothetical protein	LRRNT_2
GLYMA_07G193300	66.3298	74.7979	37.5403	6.70368	59.556	6.70368	3.15009	0.000184907	0.00579364	-	7	36149947	36151764	+	1818	protein_coding	hypothetical protein	-
GLYMA_18G134500	154.089	106.043	106.212	317.307	122.115	317.307	-1.3794	0.000186064	0.005818	-	18	19344985	19345239	+	255	protein_coding	hypothetical protein	-
GLYMA_15G174100	226.542	296.351	253.626	106.142	258.84	106.142	1.28649	0.000186419	0.00582221	-	15	16127986	16130672	+	2322	protein_coding	hypothetical protein	tRNA_anti
GLYMA_19G145100	282.667	367.362	331.454	660.312	327.161	660.312	-1.01259	0.000188092	0.00585756	-	19	40597313	40599065	+	667	protein_coding	hypothetical protein	Ribosomal_S10
GLYMA_14G168500	193.887	172.319	174.883	397.752	180.363	397.752	-1.14145	0.000191932	0.00595901	-	14	41724008	41735714	+	2569	protein_coding	hypothetical protein	-
GLYMA_17G174700	75.5139	66.2766	73.2494	207.814	71.68	207.814	-1.53597	0.000193831	0.00599373	-	17	18205313	18207538	+	1906	protein_coding	hypothetical protein	-
GLYMA_04G230000	93.8822	42.6064	73.2494	10.0555	69.9127	10.0555	2.79631	0.000195404	0.00603629	-	4	49888837	49889767	+	762	protein_coding	hypothetical protein	-
GLYMA_05G113300	429.613	438.372	394.631	205.579	420.872	205.579	1.03353	0.000195733	0.00604034	-	5	30058084	30060578	+	2495	protein_coding	hypothetical protein	-
GLYMA_01G164900	110.21	160.957	91.5618	31.2838	120.91	31.2838	1.95038	0.000195928	0.00604034	-	1	50241041	50246671	-	1911	protein_coding	hypothetical protein	-
GLYMA_03G040400	40.8183	71.9574	73.2494	1.11728	62.0084	1.11728	5.79612	0.000200832	0.00616674	-	3	5050463	5052307	+	809	protein_coding	hypothetical protein	-
GLYMA_04G222500	331.649	958.17	359.838	42.4566	549.886	42.4566	3.69511	0.000201036	0.00616684	-	4	49310767	49312445	+	1679	protein_coding	hypothetical protein	-
GLYMA_06G270000	135.721	120.245	168.474	344.122	141.48	344.122	-1.28166	0.000204295	0.00625432	-	6	45899093	45900628	+	988	protein_coding	hypothetical protein	Cu_bind_like
GLYMA_13G058100	310.219	240.489	294.829	580.985	281.846	580.985	-1.04394	0.000204645	0.00625715	-	13	15568438	15575658	+	2706	protein_coding	hypothetical protein	Glyco_transf_8
GLYMA_01G193700	590.846	392.925	586.911	1065.88	523.561	1065.88	-1.02581	0.000204999	0.00625715	-	1	52826779	52830477	+	1542	protein_coding	hypothetical protein	-
GLYMA_10G088000	171.437	272.681	127.271	56.9813	190.463	56.9813	1.74084	0.000205929	0.00626883	-	10	11454208	11460666	+	2531	protein_coding	hypothetical protein	TFR_dimer
GLYMA_15G087200	3999.18	2168.19	3078.31	6218.78	3081.89	6218.78	-1.01294	0.000211225	0.00640896	-	15	6679798	6681723	+	1926	protein_coding	hypothetical protein	-
GLYMA_15G128300	125.516	106.989	156.571	325.128	129.692	325.128	-1.32525	0.000211784	0.00641325	-	15	10231995	10234931	+	1824	protein_coding	hypothetical protein	-
GLYMA_05G127900	251.033	302.032	249.964	549.702	267.676	549.702	-1.03801	0.000212113	0.00641325	-	5	32139620	32141770	-	913	protein_coding	SAD1 [Source:Projected from Arabidopsis thaliana (AT5G48870) UniProtKB/TrEMBL;Acc:A0A178USD1]	-
GLYMA_04G022300	53.0639	92.7872	104.38	15.6419	83.4105	15.6419	2.41664	0.00021356	0.00644745	-	4	1754775	1758921	+	2548	protein_coding	hypothetical protein	Peptidase_S8
GLYMA_05G128500	150.007	98.4681	157.486	39.1048	135.321	39.1048	1.79082	0.000214305	0.00645776	-	5	32179066	32182733	+	1018	protein_coding	hypothetical protein	-
GLYMA_07G181000	587.784	835.085	658.329	345.239	693.733	345.239	1.00705	0.000215468	0.0064844	-	7	34928349	34932162	-	3814	protein_coding	hypothetical protein	-
GLYMA_10G276900	569.416	696.851	455.978	270.382	574.082	270.382	1.08609	0.000216219	0.00648995	-	10	49922223	49930810	+	4987	protein_coding	hypothetical protein	-
GLYMA_12G204100	1182.71	701.585	1176.57	2097.13	1020.29	2097.13	-1.03956	0.000218748	0.00655306	-	12	36444222	36444837	-	333	protein_coding	hypothetical protein	-
GLYMA_06G023700	81.6367	77.6383	46.6965	217.87	68.6572	217.87	-1.66808	0.000219321	0.00656382	-	6	1779628	1780821	-	1194	protein_coding	hypothetical protein	-
GLYMA_08G147900	355.12	247.117	379.066	698.3	327.101	698.3	-1.09417	0.000226319	0.00674039	-	8	11278955	11281587	-	1988	protein_coding	hypothetical protein	-
GLYMA_03G086800	214.296	181.787	209.677	78.2096	201.92	78.2096	1.36818	0.000227657	0.00676199	-	3	25665938	25669690	-	2524	protein_coding	hypothetical protein	HLH
GLYMA_15G240300	342.874	259.426	368.994	670.368	323.765	670.368	-1.05001	0.000228343	0.00676786	-	15	45519230	45520584	-	1260	protein_coding	hypothetical protein	-
GLYMA_04G091800	50.0025	121.191	107.127	298.314	92.7738	298.314	-1.68256	0.000237657	0.00700302	-	4	8103468	8105859	+	2392	protein_coding	hypothetical protein	-
GLYMA_11G142900	421.449	345.585	578.671	194.407	448.568	194.407	1.20665	0.000237874	0.00700302	-	11	10915815	10917400	+	1586	protein_coding	hypothetical protein	-
GLYMA_15G107100	230.624	126.872	117.199	44.6912	158.232	44.6912	1.82227	0.000242182	0.00710942	-	15	8394915	8402251	-	1755	protein_coding	hypothetical protein	MatE
GLYMA_11G085900	150.007	117.404	130.018	41.3393	132.476	41.3393	1.67953	0.000243315	0.00713258	-	11	6453935	6464740	-	4272	protein_coding	hypothetical protein	-
GLYMA_19G057300	425.531	480.032	389.138	210.049	431.567	210.049	1.03877	0.000246412	0.00719916	-	19	10854237	10855766	+	1530	protein_coding	hypothetical protein	p450
GLYMA_12G114900	507.168	310.553	477.037	186.586	431.586	186.586	1.20952	0.0002469	0.00720016	-	12	11457987	11462951	-	2437	protein_coding	hypothetical protein	-
GLYMA_11G155000	373.488	106.043	216.086	16.7592	231.872	16.7592	3.79001	0.000248196	0.00721695	-	11	12662448	12663222	+	775	protein_coding	hypothetical protein	-
GLYMA_06G270400	297.974	194.096	99.8024	52.5121	197.291	52.5121	1.90809	0.000253849	0.0073564	-	6	45961564	45963609	-	2046	protein_coding	hypothetical protein	-
GLYMA_20G148900	82.6572	56.8085	39.3716	1.11728	59.6124	1.11728	5.7354	0.00025395	0.0073564	-	20	38749286	38754583	-	2224	protein_coding	hypothetical protein	-
GLYMA_18G086600	124.496	127.819	130.933	40.2221	127.749	40.2221	1.66742	0.000254915	0.00737045	-	18	8602778	8606540	+	3763	protein_coding	hypothetical protein	NB-ARC
GLYMA_17G039000	304.097	549.149	312.226	151.95	388.49	151.95	1.35455	0.000256292	0.00739883	-	17	2891677	2893947	+	2271	protein_coding	hypothetical protein	-
GLYMA_11G252700	125.516	117.404	72.3338	290.493	105.085	290.493	-1.46872	0.000260158	0.00749383	-	11	34368886	34374180	-	2526	protein_coding	hypothetical protein	-
GLYMA_06G222100	214.296	296.351	207.845	93.8515	239.498	93.8515	1.35172	0.000262872	0.00755781	-	6	28874526	28928599	-	6317	protein_coding	hypothetical protein	-
GLYMA_08G321400	70.4117	100.362	54.0215	13.4074	74.9316	13.4074	2.4823	0.000266321	0.00762131	-	8	44038560	44041568	+	2000	protein_coding	hypothetical protein	-
GLYMA_16G011500	579.621	317.181	662.907	1202.19	519.903	1202.19	-1.20935	0.00026784	0.00765763	-	16	991887	995617	-	1560	protein_coding	hypothetical protein	DnaJ
GLYMA_16G201000	28.5728	25.5638	26.5529	115.08	26.8965	115.08	-2.09778	0.000274112	0.00782239	-	16	36233587	36236952	-	3366	protein_coding	hypothetical protein	Abhydrolase_3
GLYMA_15G137400	403.081	494.234	400.125	210.049	432.48	210.049	1.04202	0.000276056	0.00786324	-	15	11186829	11188188	-	1360	protein_coding	hypothetical protein	-
GLYMA_19G079100	92.8617	94.6808	67.7557	18.9938	85.0994	18.9938	2.16282	0.000277853	0.00790709	-	19	28415707	28425487	-	966	protein_coding	hypothetical protein	-
GLYMA_16G212500	115.312	111.723	73.2494	24.5802	100.095	24.5802	2.02469	0.000278526	0.00791159	-	16	37081156	37082204	+	1049	protein_coding	hypothetical protein	-
GLYMA_10G269200	97.964	125.926	131.849	34.6357	118.58	34.6357	1.77649	0.000281876	0.00799195	-	10	49169619	49169804	-	186	protein_coding	hypothetical protein	-
GLYMA_20G067300	78.5753	89.9468	79.6588	223.456	82.727	223.456	-1.43332	0.000284112	0.00803309	-	20	24097388	24101854	+	2516	protein_coding	Oligopeptide transporter 7 [Source:Projected from Arabidopsis thaliana (AT4G10770) UniProtKB/Swiss-Prot;Acc:O82485]	OPT
GLYMA_12G232700	29.5933	31.2447	63.1776	166.475	41.3385	166.475	-2.00621	0.000285862	0.00806032	-	12	39191743	39192262	+	429	protein_coding	hypothetical protein	-
GLYMA_03G098600	66.3298	35.0319	72.3338	1.11728	57.8985	1.11728	5.69529	0.000289409	0.00813789	-	3	28655669	28658417	-	1306	protein_coding	hypothetical protein	ADH_zinc_N
GLYMA_02G287400	56.1252	116.457	74.1651	15.6419	82.2492	15.6419	2.39563	0.000290886	0.00816449	-	2	46775663	46778223	+	2270	protein_coding	hypothetical protein	-
GLYMA_19G256400	276.544	396.713	383.644	718.411	352.3	718.411	-1.02716	0.000295389	0.00827573	-	19	50041058	50043220	-	2163	protein_coding	hypothetical protein	-
GLYMA_08G067600	168.376	137.287	119.946	45.8085	141.87	45.8085	1.62983	0.00029834	0.00833562	-	8	5184050	5187585	+	2097	protein_coding	hypothetical protein	Isochorismatase
GLYMA_02G233300	40.8183	26.5106	59.5152	164.24	42.2814	164.24	-1.95622	0.000300967	0.00839374	-	2	42088692	42090406	+	925	protein_coding	hypothetical protein	-
GLYMA_06G163200	38.7774	22.7234	69.587	184.351	43.6959	184.351	-2.07463	0.00030174	0.00840003	-	6	13481142	13481973	-	435	protein_coding	hypothetical protein	-
GLYMA_14G011500	232.665	333.277	158.402	82.6787	241.448	82.6787	1.54585	0.000302337	0.00840834	-	14	868065	871947	-	3786	protein_coding	hypothetical protein	Pkinase
GLYMA_20G126700	174.498	213.979	288.42	513.949	225.632	513.949	-1.18632	0.000303662	0.00843061	-	20	36884448	36887174	+	2070	protein_coding	hypothetical protein	Cyclin_C
GLYMA_05G204400	291.851	327.596	228.905	119.549	282.784	119.549	1.24173	0.000304725	0.00844485	-	5	38781433	38782171	-	739	protein_coding	hypothetical protein	-
GLYMA_13G173500	1154.14	1037.7	714.182	479.313	968.674	479.313	1.01464	0.000305094	0.00844745	IFS2	13	28761503	28763755	+	2117	protein_coding	hypothetical protein	p450
GLYMA_10G222400	288.79	324.755	260.036	129.604	291.194	129.604	1.16773	0.000307466	0.0084978	-	10	45366010	45367642	-	1050	protein_coding	hypothetical protein	-
GLYMA_10G176200	508.188	599.33	425.762	249.153	511.094	249.153	1.03639	0.000308139	0.00850873	-	10	40995307	41000074	-	3530	protein_coding	hypothetical protein	PHD
GLYMA_17G042900	139.803	157.17	209.677	394.4	168.883	394.4	-1.22231	0.000308618	0.0085143	-	17	3192673	3198527	-	2274	protein_coding	hypothetical protein	-
GLYMA_20G133900	69.3912	69.117	69.587	13.4074	69.3651	13.4074	2.37119	0.000309282	0.00852497	-	20	37387102	37390686	+	2678	protein_coding	hypothetical protein	Glyco_hydro_3_C
GLYMA_02G210000	22.4501	5.68085	13.7343	96.0861	13.9551	96.0861	-2.78954	0.000311172	0.00856937	-	2	39518939	39527995	-	890	protein_coding	hypothetical protein	-
GLYMA_17G119000	132.66	1141.85	100.718	1.11728	458.41	1.11728	8.68047	0.000312095	0.00857989	-	17	9408983	9409677	+	695	protein_coding	hypothetical protein	-
GLYMA_04G080500	127.557	116.457	109.874	35.7529	117.963	35.7529	1.72169	0.000312113	0.00857989	-	4	6767313	6771154	+	1847	protein_coding	hypothetical protein	RRM_1
GLYMA_13G329900	56.1252	45.4468	49.4434	5.5864	50.3385	5.5864	3.17107	0.000314332	0.00863315	-	13	42453515	42454035	+	521	protein_coding	hypothetical protein	-
GLYMA_06G290000	180.621	118.351	158.402	363.116	152.458	363.116	-1.25286	0.00031736	0.00869299	-	6	47878148	47879505	+	1358	protein_coding	hypothetical protein	AP2
GLYMA_17G157700	352.058	173.266	330.538	691.596	285.287	691.596	-1.27795	0.000317855	0.00869881	-	17	13494736	13499607	+	3508	protein_coding	hypothetical protein	Peptidase_S28
GLYMA_15G217300	104.087	144.862	125.44	37.9875	124.796	37.9875	1.7167	0.000321732	0.00876585	-	15	35869863	35873955	+	2792	protein_coding	hypothetical protein	-
GLYMA_04G255600	173.478	160.957	182.208	374.289	172.214	374.289	-1.11985	0.000322161	0.00876974	-	4	52200630	52203870	-	2314	protein_coding	hypothetical protein	Lipase_GDSL
GLYMA_08G046500	39.7979	61.5425	61.3464	6.70368	54.2289	6.70368	3.01751	0.000322934	0.008783	-	8	3658444	3661735	-	2252	protein_coding	hypothetical protein	Kelch_2
GLYMA_10G285200	197.969	246.17	190.449	83.796	211.529	83.796	1.33599	0.000327302	0.00888606	-	10	50541276	50545456	-	1920	protein_coding	hypothetical protein	-
GLYMA_12G101800	7.14321	9.46808	9.15618	68.1541	8.58916	68.1541	-2.98572	0.000327877	0.00889382	-	12	8998818	9001294	-	1208	protein_coding	hypothetical protein	-
GLYMA_03G105500	160.212	165.691	164.811	60.3331	163.572	60.3331	1.43901	0.000330337	0.00894547	-	3	30200083	30206908	-	2646	protein_coding	hypothetical protein	Pkinase_Tyr
GLYMA_08G056500	378.59	327.596	292.998	153.067	333.061	153.067	1.12099	0.000330893	0.00895188	-	8	4333595	4336158	-	1364	protein_coding	hypothetical protein	-
GLYMA_17G261500	176.539	242.383	162.98	439.091	193.967	439.091	-1.17861	0.000331216	0.00895275	-	17	41526584	41534998	-	2112	protein_coding	hypothetical protein	-
GLYMA_05G125900	231.644	550.096	317.719	130.722	366.486	130.722	1.48778	0.000332346	0.0089675	-	5	31937568	31939797	+	2230	protein_coding	hypothetical protein	FAD_binding_4
GLYMA_05G112400	96.9436	68.1702	54.0215	13.4074	73.0451	13.4074	2.44391	0.000333116	0.00897251	-	5	29860650	29874287	-	2088	protein_coding	hypothetical protein	-
GLYMA_02G198200	105.107	76.6915	122.693	270.382	101.497	270.382	-1.41324	0.000334743	0.00900843	-	2	37872345	37874341	-	1997	protein_coding	hypothetical protein	-
GLYMA_12G084900	294.913	199.777	297.576	568.695	264.088	568.695	-1.10687	0.000335157	0.00901168	-	12	6844622	6846395	-	1508	protein_coding	hypothetical protein	-
GLYMA_13G279100	138.782	164.745	152.908	53.6294	152.145	53.6294	1.50475	0.000341385	0.00913911	-	13	38013681	38016023	-	1688	protein_coding	hypothetical protein	-
GLYMA_08G297800	2.04092	7.57447	9.15618	65.9195	6.25719	65.9195	-3.38572	0.000342349	0.00914629	-	8	41470553	41472117	-	420	protein_coding	hypothetical protein	RRM_1
GLYMA_16G178900	152.048	142.021	116.283	44.6912	136.784	44.6912	1.61308	0.000344555	0.00918975	-	16	33954446	33960344	+	1729	protein_coding	hypothetical protein	-
GLYMA_14G194300	114.291	60.5957	120.862	286.024	98.5829	286.024	-1.53704	0.000346863	0.00923672	-	14	45935668	45939896	-	1515	protein_coding	hypothetical protein	-
GLYMA_03G249800	195.928	226.287	215.17	87.1478	212.462	87.1478	1.28601	0.000347201	0.00923672	-	3	44588637	44595274	+	2808	protein_coding	hypothetical protein	SET
GLYMA_10G164100	41.8388	53.0213	54.9371	5.5864	49.9324	5.5864	3.16097	0.000350859	0.00930587	-	10	39822153	39825768	+	2255	protein_coding	hypothetical protein	SSXT
GLYMA_14G159400	169.396	176.106	233.483	72.6232	192.995	72.6232	1.41086	0.000350948	0.00930587	-	14	35791430	35805921	-	4069	protein_coding	hypothetical protein	JmjC
GLYMA_01G020900	330.629	331.383	385.475	166.475	349.162	166.475	1.06893	0.00035423	0.00936939	-	1	2104937	2109784	-	1522	protein_coding	hypothetical protein	ADH_N
GLYMA_04G088800	152.048	153.383	118.115	46.9257	141.182	46.9257	1.58848	0.000358168	0.00943555	-	4	7664616	7668043	-	3246	protein_coding	hypothetical protein	Pkinase
GLYMA_14G008200	156.13	170.426	141.921	55.864	156.159	55.864	1.48285	0.000358296	0.00943555	-	14	633208	643016	-	4551	protein_coding	hypothetical protein	-
GLYMA_19G104600	134.701	93.734	141.921	308.369	123.452	308.369	-1.32086	0.000358983	0.00943745	-	19	35406272	35410906	-	3146	protein_coding	hypothetical protein	Pkinase_Tyr
GLYMA_09G132200	209.194	167.585	205.098	415.628	193.959	415.628	-1.09981	0.000359998	0.00945603	-	9	32905167	32907898	-	1200	protein_coding	hypothetical protein	-
GLYMA_07G015800	46.9411	57.7553	32.9622	3.35184	45.8862	3.35184	3.77438	0.000362051	0.00950182	-	7	1258348	1267593	-	5320	protein_coding	hypothetical protein	ABC2_membrane
GLYMA_19G054900	278.585	411.862	314.057	147.481	334.835	147.481	1.18333	0.000362383	0.00950241	-	19	9162156	9166831	-	3689	protein_coding	hypothetical protein	TIR
GLYMA_05G196700	65.3094	64.383	76.9119	13.4074	68.8681	13.4074	2.3613	0.000363864	0.00953312	-	5	38092324	38100286	+	2893	protein_coding	hypothetical protein	-
GLYMA_12G234800	47.9616	40.7128	44.8653	3.35184	44.5132	3.35184	3.73084	0.000365083	0.00953535	-	12	39414426	39415414	+	989	protein_coding	hypothetical protein	-
GLYMA_10G159700	50.0025	46.3936	45.7809	154.185	47.3923	154.185	-1.70249	0.000365111	0.00953535	-	10	39402685	39409102	-	2218	protein_coding	hypothetical protein	PALP
GLYMA_07G252300	98.9845	168.532	85.1525	30.1666	117.556	30.1666	1.96247	0.000365234	0.00953535	-	7	42987863	42992173	+	4311	protein_coding	hypothetical protein	DnaJ
GLYMA_02G083400	452.063	638.149	368.078	215.635	486.097	215.635	1.17259	0.000365293	0.00953535	-	2	7247146	7248669	+	1524	protein_coding	hypothetical protein	-
GLYMA_07G222600	240.828	293.511	230.736	109.493	255.025	109.493	1.21985	0.000377967	0.00982713	-	7	39839328	39845382	-	6055	protein_coding	hypothetical protein	rve
GLYMA_19G105600	43.8797	30.2979	45.7809	144.129	39.9862	144.129	-1.85006	0.000379166	0.00984164	-	19	35572057	35575895	+	2303	protein_coding	hypothetical protein	Mito_carr
GLYMA_01G238600	490.841	261.319	358.922	151.95	370.361	151.95	1.28459	0.000385067	0.00996113	-	1	56294511	56297459	-	2949	protein_coding	hypothetical protein	HSP70
GLYMA_09G026800	56.1252	80.4787	77.8275	205.579	71.4772	205.579	-1.52243	0.000392895	0.0101041	-	9	2185296	2189799	+	2064	protein_coding	hypothetical protein	-
GLYMA_07G258700	292.872	193.149	288.42	556.405	258.147	556.405	-1.10826	0.000393313	0.0101063	-	7	43444541	43449222	+	1989	protein_coding	hypothetical protein	Glyco_hydro_1
GLYMA_15G263600	80.6162	124.032	114.452	29.0493	106.367	29.0493	1.87363	0.000400231	0.0102583	-	15	49698401	49700796	+	2114	protein_coding	hypothetical protein	-
GLYMA_09G258400	292.872	221.553	275.601	535.177	263.342	535.177	-1.02347	0.000404072	0.0103223	-	9	47716105	47719416	-	720	protein_coding	hypothetical protein	-
GLYMA_05G219800	153.069	184.628	140.09	56.9813	159.262	56.9813	1.48279	0.000407142	0.0103614	-	5	39920183	39925215	+	2500	protein_coding	hypothetical protein	-
GLYMA_17G127600	83.6776	120.245	59.5152	18.9938	87.8125	18.9938	2.20855	0.000410658	0.010404	-	17	10193888	10194406	-	519	protein_coding	hypothetical protein	-
GLYMA_08G107300	92.8617	95.6276	121.777	260.326	103.422	260.326	-1.33067	0.000416898	0.0105015	-	8	8250677	8253307	+	1180	protein_coding	hypothetical protein	-
GLYMA_08G118900	94.9027	38.8191	55.8527	8.93824	63.1915	8.93824	2.81959	0.000425778	0.0106988	-	8	9180535	9184036	+	1155	protein_coding	hypothetical protein	GST_N
GLYMA_20G123200	207.153	256.585	197.773	90.4997	220.504	90.4997	1.28488	0.00042938	0.0107453	-	20	36597149	36600007	-	1368	protein_coding	hypothetical protein	-
GLYMA_04G239700	157.151	202.617	155.655	63.6849	171.808	63.6849	1.43195	0.000436104	0.0108959	-	4	50817842	50822050	+	3822	protein_coding	hypothetical protein	Pkinase
GLYMA_05G231200	355.12	399.553	362.585	184.351	372.419	184.351	1.01459	0.000438502	0.0109416	-	5	40895038	40899985	+	2853	protein_coding	hypothetical protein	-
GLYMA_17G089700	227.562	236.702	206.014	94.9688	223.426	94.9688	1.23406	0.000438646	0.0109416	-	17	6986435	6992867	-	1922	protein_coding	hypothetical protein	-
GLYMA_02G263600	278.585	491.394	243.554	128.487	337.844	128.487	1.39485	0.000439341	0.01095	-	2	44911180	44912636	-	1352	protein_coding	hypothetical protein	Motile_Sperm
GLYMA_08G039900	113.271	117.404	101.634	33.5184	110.77	33.5184	1.72427	0.00044284	0.0110193	-	8	3150972	3153002	+	1306	protein_coding	hypothetical protein	-
GLYMA_06G125800	2.04092	1.89362	9.15618	59.2158	4.36357	59.2158	-3.74812	0.000443274	0.0110212	-	6	10274916	10276792	+	1231	protein_coding	hypothetical protein	-
GLYMA_05G165600	306.138	495.181	318.635	160.888	373.318	160.888	1.21462	0.000444013	0.0110217	-	5	35616883	35621136	-	4254	protein_coding	hypothetical protein	NB-ARC
GLYMA_02G051700	225.521	155.277	252.711	473.727	211.17	473.727	-1.16559	0.000449716	0.0111181	-	2	4701890	4708072	+	3459	protein_coding	hypothetical protein	-
GLYMA_14G052200	37.757	70.0638	61.3464	7.82096	56.3891	7.82096	2.85159	0.000449905	0.0111181	-	14	4118004	4120057	+	1036	protein_coding	hypothetical protein	-
GLYMA_15G152000	380.631	244.277	294.829	131.839	306.579	131.839	1.21673	0.000451797	0.0111518	-	15	12592655	12594969	+	1126	protein_coding	hypothetical protein	AP2
GLYMA_16G100100	58.1661	48.2872	91.5618	11.1728	66.0051	11.1728	2.56376	0.000455061	0.0112144	-	16	19663740	19665460	+	705	protein_coding	hypothetical protein	-
GLYMA_15G230300	258.176	360.734	300.323	137.425	306.411	137.425	1.1573	0.000455841	0.0112227	-	15	43139237	43147319	+	3912	protein_coding	hypothetical protein	-
GLYMA_U009100	35.7161	18.9362	9.15618	118.432	21.2695	118.432	-2.48459	0.000456132	0.0112227	-	KZ848161	2367	3153	+	787	protein_coding	hypothetical protein	-
GLYMA_12G004600	128.578	162.851	139.174	325.128	143.534	325.128	-1.1791	0.000468189	0.0114826	-	12	352150	353161	-	1012	protein_coding	hypothetical protein	-
GLYMA_10G142700	178.58	319.074	170.305	78.2096	222.653	78.2096	1.50964	0.000485367	0.0118189	-	10	37739735	37741118	+	1236	protein_coding	hypothetical protein	-
GLYMA_04G009600	122.455	189.362	176.714	56.9813	162.844	56.9813	1.51599	0.000491524	0.0119027	-	4	763895	768434	+	3548	protein_coding	hypothetical protein	POX
GLYMA_11G016600	158.171	241.436	148.33	64.8022	182.646	64.8022	1.49511	0.000495067	0.0119603	-	11	1159157	1160452	+	1296	protein_coding	hypothetical protein	PI3_PI4_kinase
GLYMA_08G053600	251.033	195.989	218.833	455.85	221.952	455.85	-1.03896	0.000496198	0.0119688	-	8	4148837	4150635	-	1799	protein_coding	hypothetical protein	Thaumatin
novel.543	144.905	104.149	122.693	294.962	123.916	294.962	-1.25216	0.000498679	0.0120192	-	3	1105212	1123195	-	8026	-	- && - && -	-
GLYMA_19G055000	64.2889	85.2128	62.262	14.5246	70.5879	14.5246	2.2811	0.000499172	0.0120216	-	19	9202975	9207748	-	3751	protein_coding	hypothetical protein	TIR
GLYMA_08G187400	86.739	91.8404	87.8993	23.4629	88.8262	23.4629	1.9207	0.000499789	0.012027	-	8	15011875	15015302	+	3428	protein_coding	hypothetical protein	Pkinase
GLYMA_15G211900	167.355	167.585	138.258	58.0985	157.733	58.0985	1.44042	0.0005064	0.0121386	-	15	32885644	32892207	+	2107	protein_coding	hypothetical protein	-
GLYMA_07G271200	169.396	138.234	217.917	398.869	175.182	398.869	-1.18643	0.000511796	0.0122202	-	7	44377847	44379799	+	1865	protein_coding	hypothetical protein	-
GLYMA_16G103400	29.5933	29.3511	43.034	128.487	33.9928	128.487	-1.9163	0.000512622	0.0122273	-	16	20921309	20926004	+	1502	protein_coding	hypothetical protein	-
GLYMA_05G197500	121.435	124.032	134.596	42.4566	126.687	42.4566	1.57753	0.000515388	0.0122678	-	5	38172852	38178785	+	2886	protein_coding	hypothetical protein	-
GLYMA_20G090400	68.3707	98.4681	83.3212	20.111	83.3867	20.111	2.05264	0.00051663	0.0122879	-	20	33274952	33278624	+	2622	protein_coding	hypothetical protein	-
GLYMA_12G206700	50.0025	53.0213	54.0215	159.771	52.3484	159.771	-1.60933	0.000518359	0.0123127	-	12	36669426	36670245	+	660	protein_coding	hypothetical protein	-
GLYMA_20G150300	40.8183	29.3511	39.3716	131.839	36.5137	131.839	-1.85296	0.000518879	0.0123127	-	20	38922066	38924621	+	2016	protein_coding	hypothetical protein	HSF_DNA-bind
GLYMA_13G225700	103.066	72.9042	81.49	21.2283	85.8202	21.2283	2.01432	0.000522751	0.0123951	-	13	33823702	33825775	+	1942	protein_coding	hypothetical protein	HSF_DNA-bind
GLYMA_04G123700	193.887	102.255	142.836	45.8085	146.326	45.8085	1.67436	0.000525165	0.0124337	-	4	16002630	16006606	-	2714	protein_coding	hypothetical protein	-
GLYMA_01G244400	151.028	157.17	180.377	61.4504	162.858	61.4504	1.40664	0.000525316	0.0124337	-	1	56674061	56684661	+	4494	protein_coding	hypothetical protein	-
GLYMA_13G202300	88.7799	84.2659	85.1525	22.3456	86.0661	22.3456	1.94528	0.000530413	0.0125009	-	13	31596684	31603118	-	2337	protein_coding	hypothetical protein	CBFB_NFYA
GLYMA_10G027000	393.897	647.617	404.703	217.87	482.072	217.87	1.14601	0.000539608	0.0126934	-	10	2371533	2377060	+	4375	protein_coding	hypothetical protein	-
GLYMA_18G204200	219.399	241.436	283.842	108.376	248.225	108.376	1.19626	0.000540295	0.0126934	-	18	48697660	48700908	+	2393	protein_coding	hypothetical protein	TPP_enzyme_N
GLYMA_19G159500	75.5139	28.4043	75.9963	213.4	59.9715	213.4	-1.83199	0.000546625	0.0127932	-	19	42029589	42032652	+	2364	protein_coding	hypothetical protein	HSF_DNA-bind
GLYMA_02G200000	154.089	127.819	99.8024	40.2221	127.237	40.2221	1.66022	0.000553787	0.0129419	-	2	38335846	38338917	+	3072	protein_coding	hypothetical protein	RRM_1
GLYMA_02G010600	50.0025	85.2128	71.4182	13.4074	68.8778	13.4074	2.36228	0.000554218	0.0129419	-	2	1006942	1009796	-	2240	protein_coding	hypothetical protein	Acyltransferase
GLYMA_14G190900	220.419	201.67	202.352	88.2651	208.147	88.2651	1.23739	0.000561059	0.0130329	-	14	45569552	45574890	-	1924	protein_coding	hypothetical protein	MFS_1
GLYMA_17G082000	267.36	212.085	279.263	509.48	252.903	509.48	-1.01049	0.000563507	0.0130787	-	17	6375867	6378927	+	1945	protein_coding	hypothetical protein	-
GLYMA_10G284500	284.708	335.17	340.61	153.067	320.163	153.067	1.06513	0.000564922	0.0131016	-	10	50500978	50510728	+	4437	protein_coding	hypothetical protein	JmjC
GLYMA_05G040900	440.838	249.957	369.91	747.46	353.568	747.46	-1.08063	0.000565364	0.0131019	-	5	3685657	3687817	-	2161	protein_coding	hypothetical protein	-
GLYMA_17G063900	41.8388	30.2979	58.5996	3.35184	43.5787	3.35184	3.70143	0.000566919	0.0131088	-	17	4912851	4915134	-	2284	protein_coding	hypothetical protein	AAA
GLYMA_17G220200	1268.43	784.904	1573.03	2482.6	1208.79	2482.6	-1.03822	0.000567925	0.0131088	-	17	37235920	37242579	-	1816	protein_coding	hypothetical protein	-
GLYMA_03G078200	320.424	356	172.136	106.142	282.853	106.142	1.41339	0.000571633	0.0131776	-	3	19612664	19615006	+	2343	protein_coding	hypothetical protein	-
GLYMA_17G036300	39.7979	43.5532	25.6373	0	36.3295	0	7.46473	0.000574922	0.0132335	-	17	2663385	2664439	-	1055	protein_coding	hypothetical protein	-
GLYMA_15G059100	97.964	83.3191	94.3087	230.16	91.8639	230.16	-1.32543	0.000576037	0.0132394	-	15	4559413	4561117	-	1705	protein_coding	hypothetical protein	-
GLYMA_16G167000	96.9436	95.6276	111.705	246.919	101.426	246.919	-1.28305	0.000578827	0.0132823	-	16	32631033	32634786	-	471	protein_coding	hypothetical protein	-
GLYMA_01G009200	417.368	546.308	624.451	262.561	529.376	262.561	1.0123	0.000579202	0.0132823	-	1	901695	903187	+	1493	protein_coding	hypothetical protein	-
GLYMA_15G021200	59.1866	118.351	143.752	310.604	107.097	310.604	-1.53359	0.000592397	0.0135476	-	15	1633562	1635026	-	1029	protein_coding	hypothetical protein	Lipase_GDSL
GLYMA_04G175300	196.949	249.957	192.28	88.2651	213.062	88.2651	1.27149	0.000592535	0.0135476	-	4	43795932	43801223	-	2496	protein_coding	hypothetical protein	Pkinase
GLYMA_07G226700	76.5344	56.8085	53.1058	182.117	62.1496	182.117	-1.55311	0.000594869	0.0135908	-	7	40404843	40409278	-	3062	protein_coding	hypothetical protein	-
GLYMA_14G048400	62.248	77.6383	79.6588	198.876	73.1817	198.876	-1.44102	0.000610948	0.0138466	-	14	3764482	3767466	+	2275	protein_coding	hypothetical protein	Glyco_hydro_17
GLYMA_05G205500	138.782	148.649	150.161	53.6294	145.864	53.6294	1.44381	0.000611024	0.0138466	-	5	38851118	38854031	-	1590	protein_coding	hypothetical protein	DEAD
GLYMA_07G064100	350.017	508.436	324.129	179.882	394.194	179.882	1.13194	0.000621373	0.0140293	-	7	5711447	5738115	-	20374	protein_coding	hypothetical protein	-
GLYMA_04G190300	153.069	169.479	255.457	440.208	192.668	440.208	-1.19068	0.000626431	0.0141079	-	4	46100177	46105567	+	2468	protein_coding	hypothetical protein	-
GLYMA_13G029900	147.967	75.7447	167.558	351.943	130.423	351.943	-1.43219	0.000626521	0.0141079	-	13	9531463	9538256	+	1750	protein_coding	hypothetical protein	UDPGT
GLYMA_20G015900	204.092	97.5213	151.077	46.9257	150.897	46.9257	1.684	0.000627492	0.0141079	-	20	1444192	1445120	-	929	protein_coding	hypothetical protein	-
GLYMA_17G094100	144.905	221.553	130.018	56.9813	165.492	56.9813	1.53831	0.000627608	0.0141079	-	17	7350712	7354261	+	2747	protein_coding	hypothetical protein	-
GLYMA_14G012400	725.546	1263.04	744.397	434.622	910.995	434.622	1.06783	0.000634479	0.0142118	-	14	931810	938188	-	4827	protein_coding	hypothetical protein	OPT
GLYMA_09G239600	113.271	146.755	98.8867	288.258	119.638	288.258	-1.26881	0.000644311	0.0143885	-	9	46209875	46213063	+	1912	protein_coding	hypothetical protein	-
GLYMA_17G019200	31.6342	30.2979	41.2028	125.135	34.3783	125.135	-1.86253	0.000647989	0.0144531	-	17	1440228	1441338	+	761	protein_coding	hypothetical protein	-
GLYMA_16G077800	340.833	355.053	314.057	166.475	336.648	166.475	1.01579	0.000650767	0.0145011	-	16	8017406	8022605	+	2506	protein_coding	hypothetical protein	Malic_M
GLYMA_13G366600	269.401	293.511	311.31	138.543	291.407	138.543	1.0731	0.000661488	0.0146867	-	13	45232511	45237410	-	2554	protein_coding	hypothetical protein	PX
GLYMA_03G259500	193.887	209.245	251.795	445.795	218.309	445.795	-1.02918	0.000666523	0.014726	-	3	45369926	45371523	+	1598	protein_coding	hypothetical protein	-
GLYMA_04G229600	246.951	118.351	167.558	59.2158	177.62	59.2158	1.58353	0.000671709	0.0148172	-	4	49862286	49864820	-	1882	protein_coding	hypothetical protein	RRM_1
GLYMA_13G220900	563.293	877.691	528.312	315.073	656.432	315.073	1.05905	0.00067295	0.0148232	-	13	33399883	33405248	-	2805	protein_coding	hypothetical protein	-
GLYMA_19G011300	66.3298	39.766	64.0933	175.413	56.7297	175.413	-1.62935	0.000673814	0.0148316	-	19	1093804	1097100	+	1458	protein_coding	hypothetical protein	DUF6
GLYMA_18G018100	66.3298	46.3936	61.3464	10.0555	58.0233	10.0555	2.52808	0.000675095	0.0148492	-	18	1312068	1315259	-	1742	protein_coding	hypothetical protein	-
GLYMA_13G250400	143.885	184.628	153.824	348.591	160.779	348.591	-1.116	0.000675851	0.0148552	-	13	35790067	35794185	-	2309	protein_coding	hypothetical protein	-
GLYMA_01G053100	38.7774	35.0319	28.3842	0	34.0645	0	7.37186	0.000678056	0.014893	-	1	6620086	6625502	+	3704	protein_coding	hypothetical protein	Piwi
GLYMA_05G045800	43.8797	35.9787	23.8061	0	34.5548	0	7.39166	0.000679577	0.0149013	-	5	4077294	4078732	-	1439	protein_coding	hypothetical protein	-
GLYMA_12G109600	402.061	480.979	347.935	202.228	410.325	202.228	1.02066	0.00067989	0.0149013	-	12	10403574	10408026	+	2526	protein_coding	hypothetical protein	-
GLYMA_20G158700	36.7365	51.1277	43.034	4.46912	43.6327	4.46912	3.28808	0.000681278	0.014921	-	20	39726429	39727365	-	937	protein_coding	hypothetical protein	-
GLYMA_04G251600	28.5728	21.7766	56.7683	146.364	35.7059	146.364	-2.03221	0.000683398	0.0149568	-	4	51834419	51837598	-	2229	protein_coding	hypothetical protein	-
GLYMA_10G167300	164.294	180.84	148.33	63.6849	164.488	63.6849	1.36878	0.000687038	0.015004	-	10	40161567	40166587	-	3092	protein_coding	hypothetical protein	Response_reg
GLYMA_15G276400	281.647	231.021	357.091	592.158	289.92	592.158	-1.02988	0.00068828	0.015004	-	15	51549704	51555332	-	3484	protein_coding	hypothetical protein	-
GLYMA_05G199000	80.6162	81.4255	70.5026	18.9938	77.5148	18.9938	2.02856	0.000688446	0.015004	-	5	38299825	38306022	+	3608	protein_coding	hypothetical protein	Amidase
GLYMA_11G003600	183.683	160.957	205.098	384.344	183.246	384.344	-1.06837	0.000688972	0.015004	-	11	268784	270800	+	1147	protein_coding	hypothetical protein	-
novel.256	45.9206	109.83	36.6247	8.93824	64.125	8.93824	2.84315	0.000691066	0.015026	-	15	4988458	4993341	-	878	-	- && Q9LRH8.1 RecName: Full=Beta-amyrin synthase && -	-
GLYMA_08G334600	33.6751	79.5319	71.4182	202.228	61.5417	202.228	-1.71335	0.000691451	0.015026	-	8	45197890	45198851	+	462	protein_coding	hypothetical protein	-
GLYMA_08G259500	308.179	284.989	290.251	141.895	294.473	141.895	1.05311	0.000693704	0.0150567	-	8	23425069	23431643	-	1876	protein_coding	hypothetical protein	Aldo_ket_red
GLYMA_08G215500	123.476	87.1064	88.8149	250.271	99.7989	250.271	-1.32809	0.00069471	0.015062	-	8	17476921	17480079	+	1201	protein_coding	hypothetical protein	HLH
GLYMA_12G087400	106.128	105.096	86.0681	29.0493	99.0972	29.0493	1.76975	0.000697081	0.0150641	-	12	7125159	7132240	-	1886	protein_coding	hypothetical protein	NAD_binding_4
GLYMA_17G115300	433.695	788.691	510.915	265.913	577.767	265.913	1.11986	0.000703507	0.0151592	-	17	9122203	9127019	-	2142	protein_coding	hypothetical protein	-
GLYMA_14G041700	54.0843	60.5957	68.6714	174.296	61.1171	174.296	-1.51066	0.000710813	0.0152952	-	14	3150091	3152649	+	2559	protein_coding	hypothetical protein	-
GLYMA_12G105700	10.2046	11.3617	2.74685	68.1541	8.10438	68.1541	-3.07836	0.000715953	0.0153842	-	12	9655505	9658776	+	1245	protein_coding	hypothetical protein	-
GLYMA_06G214400	20.4092	82.3723	14.6499	0	39.1438	0	7.57396	0.000719507	0.0154174	-	6	21986360	21986911	-	552	protein_coding	hypothetical protein	-
GLYMA_13G307000	66.3298	50.1808	50.359	165.357	55.6232	165.357	-1.57354	0.000722935	0.0154693	-	13	40297529	40299479	-	1411	protein_coding	hypothetical protein	-
GLYMA_01G019700	145.926	156.223	114.452	313.956	138.867	313.956	-1.17755	0.000727247	0.0155291	-	1	1941089	1943035	-	1619	protein_coding	hypothetical protein	HLH
GLYMA_03G032000	169.396	120.245	104.38	42.4566	131.34	42.4566	1.62779	0.000728511	0.0155453	-	3	3649452	3653172	+	1062	protein_coding	hypothetical protein	-
GLYMA_13G010700	62.248	75.7447	71.4182	15.6419	69.8036	15.6419	2.15846	0.000736273	0.0156782	-	13	2900013	2911309	+	3916	protein_coding	hypothetical protein	-
GLYMA_06G033300	195.928	178	105.296	53.6294	159.741	53.6294	1.57342	0.000741737	0.015764	-	6	2575020	2578271	+	2020	protein_coding	hypothetical protein	-
GLYMA_14G200200	276.544	375.883	230.736	127.37	294.388	127.37	1.2086	0.000750284	0.0158994	-	14	46522639	46526085	-	2224	protein_coding	hypothetical protein	WRKY
GLYMA_05G212500	84.6981	60.5957	54.0215	13.4074	66.4384	13.4074	2.30739	0.000755245	0.0159825	-	5	39400390	39409178	+	3996	protein_coding	hypothetical protein	FAD_binding_8
GLYMA_16G012000	52.0434	22.7234	27.4685	0	34.0784	0	7.3709	0.00075851	0.0160295	-	16	1023266	1024434	+	970	protein_coding	hypothetical protein	-
GLYMA_18G198300	45.9206	45.4468	64.0933	7.82096	51.8202	7.82096	2.72912	0.000759052	0.0160299	-	18	47598384	47601202	-	1566	protein_coding	hypothetical protein	-
GLYMA_07G147400	185.723	187.468	206.93	81.5614	193.374	81.5614	1.24573	0.000761779	0.0160764	-	7	17758180	17760291	-	2073	protein_coding	hypothetical protein	PPR
GLYMA_13G254200	203.071	239.543	184.039	88.2651	208.884	88.2651	1.2427	0.000765944	0.0161532	-	13	35999845	36008393	-	2863	protein_coding	hypothetical protein	Amidase
GLYMA_05G045900	257.156	241.436	224.326	109.493	240.973	109.493	1.13764	0.000768633	0.0161861	-	5	4104012	4107788	+	2212	protein_coding	hypothetical protein	-
GLYMA_17G058000	287.769	350.319	271.023	143.012	303.037	143.012	1.08338	0.000770679	0.0161875	-	17	4403927	4408983	-	1927	protein_coding	hypothetical protein	-
GLYMA_13G363300	45.9206	23.6702	30.2154	0	33.2687	0	7.33689	0.000774036	0.0162347	-	13	45015080	45016142	-	741	protein_coding	hypothetical protein	-
GLYMA_08G339500	51.0229	127.819	54.9371	14.5246	77.9264	14.5246	2.42432	0.000780453	0.0163554	-	8	45591088	45592292	-	510	protein_coding	hypothetical protein	-
GLYMA_02G224900	173.478	231.968	151.077	405.573	185.508	405.573	-1.12855	0.000781996	0.0163554	-	2	41237344	41240025	+	2346	protein_coding	hypothetical protein	Myb_DNA-binding
GLYMA_04G061000	257.156	302.979	292.998	135.191	284.377	135.191	1.07322	0.00078259	0.0163554	-	4	4973139	4978652	-	3959	protein_coding	hypothetical protein	RNA_pol_Rpb2_6
GLYMA_10G156900	167.355	170.426	198.689	72.6232	178.823	72.6232	1.30051	0.000782991	0.0163554	-	10	39127192	39131026	+	2373	protein_coding	hypothetical protein	-
GLYMA_03G101800	37.757	50.1808	92.4774	201.11	60.1384	201.11	-1.73826	0.000785813	0.0164032	-	3	29260513	29268376	-	2935	protein_coding	hypothetical protein	-
GLYMA_15G076500	3364.45	8410.5	2720.3	497.189	4831.75	497.189	3.28067	0.000799781	0.0165821	-	15	5890322	5892013	-	1384	protein_coding	hypothetical protein	-
GLYMA_12G121100	90.8208	112.67	50.359	18.9938	84.6167	18.9938	2.15451	0.00080657	0.0167113	-	12	12918934	12919680	-	747	protein_coding	hypothetical protein	-
GLYMA_06G154400	182.662	298.245	182.208	86.0305	221.038	86.0305	1.36167	0.000808338	0.0167144	-	6	12584515	12585942	-	984	protein_coding	hypothetical protein	NAM
GLYMA_07G111400	69.3912	53.0213	63.1776	12.2901	61.8634	12.2901	2.33105	0.000809027	0.0167173	-	7	11498613	11501522	+	2910	protein_coding	hypothetical protein	-
GLYMA_13G070300	107.148	85.2128	130.018	32.4011	107.46	32.4011	1.73007	0.00081033	0.016733	-	13	17038776	17042318	-	2685	protein_coding	hypothetical protein	-
GLYMA_09G105500	252.053	293.511	224.326	116.197	256.63	116.197	1.14298	0.00081216	0.0167586	-	9	19575092	19580374	+	1431	protein_coding	hypothetical protein	-
GLYMA_08G353900	228.583	162.851	249.964	453.616	213.799	453.616	-1.0852	0.00083337	0.0171188	-	8	46678964	46680653	-	949	protein_coding	hypothetical protein	-
GLYMA_08G099200	79.5958	66.2766	94.3087	20.111	80.0603	20.111	1.99348	0.000833403	0.0171188	-	8	7583530	7594229	+	6725	protein_coding	hypothetical protein	-
GLYMA_13G370700	98.9845	94.6808	74.1651	24.5802	89.2768	24.5802	1.85995	0.000833473	0.0171188	-	13	45609382	45612442	+	3061	protein_coding	hypothetical protein	Pkinase
GLYMA_13G283900	13.266	9.46808	5.49371	67.0368	9.40925	67.0368	-2.8396	0.000849019	0.0174032	-	13	38492610	38495189	-	1128	protein_coding	hypothetical protein	-
GLYMA_08G175200	281.647	236.702	235.314	115.08	251.221	115.08	1.12575	0.000849718	0.0174059	-	8	13981187	13982765	-	1025	protein_coding	hypothetical protein	GST_N
GLYMA_11G212700	30.6138	39.766	67.7557	160.888	46.0451	160.888	-1.8014	0.000854546	0.0174698	-	11	30547238	30552421	-	2974	protein_coding	hypothetical protein	Glycos_transf_1
GLYMA_11G080600	245.931	340.851	243.554	124.018	276.779	124.018	1.15838	0.000864587	0.0176399	-	11	6058457	6066818	+	3924	protein_coding	hypothetical protein	Aconitase
GLYMA_11G099900	109.189	85.2128	99.8024	236.863	98.0681	236.863	-1.27287	0.000882281	0.0179122	-	11	7575098	7581170	-	1445	protein_coding	hypothetical protein	-
GLYMA_08G158100	50.0025	60.5957	50.359	157.536	53.6524	157.536	-1.55366	0.000884108	0.0179309	-	8	12250248	12251336	-	1089	protein_coding	hypothetical protein	-
GLYMA_15G217200	12.2455	11.3617	9.15618	68.1541	10.9211	68.1541	-2.64386	0.000891305	0.018038	-	15	35853648	35854196	+	459	protein_coding	hypothetical protein	-
GLYMA_18G052000	94.9027	108.883	119.03	252.505	107.605	252.505	-1.22955	0.000891735	0.018038	-	18	4480300	4489614	+	2920	protein_coding	hypothetical protein	-
ENSRNA050030608	66.3298	55.8617	44.8653	164.24	55.6856	164.24	-1.56241	0.000908232	0.0183113	IsrR	8	39311008	39311191	-	184	antisense_RNA	Antisense RNA which regulates isiA expression	-
GLYMA_05G152500	50.0025	87.1064	36.6247	8.93824	57.9112	8.93824	2.6957	0.000910589	0.0183468	-	5	34635771	34640829	+	1549	protein_coding	hypothetical protein	-
GLYMA_02G187300	71.4321	49.234	57.6839	170.944	59.45	170.944	-1.52529	0.000912546	0.0183742	-	2	34602767	34603321	-	555	protein_coding	hypothetical protein	-
GLYMA_08G104100	201.03	192.202	141.921	70.3886	178.384	70.3886	1.34075	0.000930646	0.0186652	-	8	7993317	7995690	+	1918	protein_coding	hypothetical protein	p450
GLYMA_13G198500	188.785	154.33	176.714	70.3886	173.276	70.3886	1.29932	0.00093899	0.0188203	-	13	31225402	31227494	+	2093	protein_coding	hypothetical protein	-
GLYMA_11G080100	117.353	93.734	121.777	259.209	110.955	259.209	-1.22424	0.000942031	0.0188689	-	11	6018320	6023418	-	2549	protein_coding	hypothetical protein	-
GLYMA_09G248600	338.792	656.138	370.825	196.641	455.252	196.641	1.2114	0.000943737	0.0188907	-	9	46984971	46990670	+	2624	protein_coding	hypothetical protein	-
GLYMA_09G066000	251.033	299.191	253.626	126.253	267.95	126.253	1.0858	0.000946646	0.0189243	-	9	6431656	6439981	-	4404	protein_coding	hypothetical protein	RNA_pol_Rpb2_6
GLYMA_17G124900	88.7799	102.255	74.1651	24.5802	88.4001	24.5802	1.84622	0.000958614	0.019089	-	17	9957180	9958799	+	1142	protein_coding	hypothetical protein	-
GLYMA_17G082700	188.785	185.574	184.039	79.3269	186.133	79.3269	1.23037	0.000959307	0.0190904	-	17	6425202	6432971	-	3438	protein_coding	hypothetical protein	Peptidase_S49
GLYMA_11G174900	42.8593	27.4574	61.3464	4.46912	43.8877	4.46912	3.29658	0.000962491	0.019129	-	11	19212292	19216628	-	1999	protein_coding	hypothetical protein	-
GLYMA_08G010600	117.353	150.543	173.052	53.6294	146.982	53.6294	1.45566	0.000969987	0.0192034	-	8	853314	859280	-	2149	protein_coding	hypothetical protein	-
GLYMA_01G195000	146.946	207.351	131.849	363.116	162.049	363.116	-1.16394	0.00097532	0.0192841	-	1	52920865	52924028	+	3164	protein_coding	hypothetical protein	-
GLYMA_07G164600	76.5344	158.117	72.3338	25.6974	102.328	25.6974	1.99392	0.000982933	0.0194162	-	7	23447802	23452223	-	1671	protein_coding	hypothetical protein	-
GLYMA_14G045100	116.332	116.457	131.849	42.4566	121.546	42.4566	1.51781	0.000983267	0.0194162	-	14	3438828	3448015	-	4547	protein_coding	hypothetical protein	Fer2
GLYMA_01G058600	14.2864	8.52128	10.9874	69.2713	11.265	69.2713	-2.6235	0.000987098	0.0194793	-	1	7754927	7755389	-	463	protein_coding	hypothetical protein	-
GLYMA_04G144900	79.5958	48.2872	39.3716	8.93824	55.7515	8.93824	2.63862	0.000996454	0.0196284	-	4	26498605	26505403	-	4458	protein_coding	hypothetical protein	-
GLYMA_17G096900	215.317	272.681	211.508	103.907	233.168	103.907	1.16622	0.00101719	0.0199783	-	17	7635014	7645695	+	4138	protein_coding	hypothetical protein	-
GLYMA_07G077400	75.5139	56.8085	79.6588	189.938	70.6604	189.938	-1.42664	0.00101759	0.0199783	-	7	7049268	7057258	-	2524	protein_coding	hypothetical protein	-
GLYMA_18G004900	128.578	235.755	112.621	51.3949	158.985	51.3949	1.62938	0.00102082	0.0200035	-	18	384332	386910	+	1258	protein_coding	hypothetical protein	-
GLYMA_20G204100	120.414	90.8936	155.655	294.962	122.321	294.962	-1.26919	0.00102249	0.0200234	-	20	44103550	44107427	+	3878	protein_coding	hypothetical protein	Sugar_tr
GLYMA_11G193100	107.148	114.564	122.693	39.1048	114.802	39.1048	1.55417	0.00102843	0.0200884	-	11	26629471	26638425	+	2255	protein_coding	hypothetical protein	DNA_ligase_A_M
GLYMA_06G028000	257.156	231.968	274.685	119.549	254.603	119.549	1.09074	0.00102974	0.0200884	-	6	2183636	2186994	+	1691	protein_coding	hypothetical protein	DUF6
GLYMA_02G126800	66.3298	71.9574	88.8149	18.9938	75.7007	18.9938	1.99571	0.00103738	0.0202035	-	2	12771578	12777488	+	1521	protein_coding	hypothetical protein	LAG1
GLYMA_06G296100	271.442	307.713	246.301	130.722	275.152	130.722	1.07361	0.00103761	0.0202035	-	6	48491598	48495724	-	1945	protein_coding	hypothetical protein	-
GLYMA_02G027600	291.851	337.064	265.529	144.129	298.148	144.129	1.04858	0.00104451	0.0203249	-	2	2480629	2485409	+	2517	protein_coding	hypothetical protein	-
novel.827	129.598	177.053	117.199	50.2776	141.284	50.2776	1.49064	0.00105158	0.0204236	-	KZ847133	57918	62751	+	1534	-	- && - && -	-
GLYMA_18G040900	121.435	106.989	144.668	281.554	124.364	281.554	-1.17831	0.00105671	0.0204844	-	18	3421626	3423807	-	1087	protein_coding	hypothetical protein	NUDIX
GLYMA_09G011100	217.358	178	270.107	458.085	221.822	458.085	-1.04574	0.00105813	0.0204989	-	9	847912	852938	+	1180	protein_coding	hypothetical protein	-
GLYMA_06G123800	111.23	50.1808	62.262	15.6419	74.5576	15.6419	2.25083	0.00106592	0.020624	-	6	10070358	10075347	+	4371	protein_coding	hypothetical protein	-
GLYMA_08G177200	9.18413	7.57447	10.0718	61.4504	8.94346	61.4504	-2.78018	0.00107207	0.0207168	-	8	14199862	14201145	-	1284	protein_coding	hypothetical protein	-
GLYMA_13G304400	105.107	69.117	107.127	236.863	93.7839	236.863	-1.33699	0.00107585	0.0207768	-	13	40133247	40135587	-	1397	protein_coding	hypothetical protein	-
GLYMA_16G117700	71.4321	79.5319	97.0555	22.3456	82.6732	22.3456	1.88841	0.00108589	0.0209311	-	16	26279957	26283458	+	1964	protein_coding	hypothetical protein	Pkinase
GLYMA_02G229900	123.476	129.713	119.946	44.6912	124.378	44.6912	1.47663	0.00108765	0.0209519	-	2	41743114	41748263	-	2251	protein_coding	hypothetical protein	Pkinase_Tyr
GLYMA_10G153000	651.053	1067.05	621.705	384.344	779.937	384.344	1.02106	0.0010885	0.0209552	-	10	38763782	38773163	+	3884	protein_coding	hypothetical protein	-
GLYMA_08G188700	189.805	191.255	189.533	82.6787	190.198	82.6787	1.20192	0.00110168	0.0211691	-	8	15129679	15132302	+	1995	protein_coding	hypothetical protein	-
GLYMA_02G000700	150.007	109.83	153.824	307.252	137.887	307.252	-1.15614	0.00112185	0.0214626	-	2	74337	78612	+	2384	protein_coding	hypothetical protein	-
GLYMA_17G215300	225.521	334.223	229.82	116.197	263.188	116.197	1.1798	0.00112795	0.0215391	-	17	36142245	36146771	-	1878	protein_coding	hypothetical protein	-
novel.687	192.867	148.649	172.136	355.295	171.217	355.295	-1.05383	0.00112885	0.0215428	-	6	51359875	51416419	-	7020	-	- && - && -	-
GLYMA_05G245900	194.908	208.298	295.745	481.548	232.983	481.548	-1.04636	0.00113347	0.0216042	-	5	41973634	41976645	-	1972	protein_coding	hypothetical protein	Homeobox
GLYMA_01G038400	142.864	126.872	146.499	52.5121	138.745	52.5121	1.40169	0.001137	0.021658	-	1	4092064	4096596	+	2720	protein_coding	hypothetical protein	-
GLYMA_11G106900	84.6981	54.9149	74.1651	16.7592	71.2593	16.7592	2.08735	0.00114488	0.0217812	-	11	8148528	8150533	+	1730	protein_coding	hypothetical protein	-
GLYMA_11G235200	50.0025	68.1702	30.2154	163.123	49.4627	163.123	-1.7227	0.00115307	0.0219098	-	11	33022628	33028123	+	2287	protein_coding	hypothetical protein	-
GLYMA_04G077500	190.826	133.5	186.786	364.233	170.371	364.233	-1.09656	0.00115753	0.021981	-	4	6504742	6506850	+	930	protein_coding	hypothetical protein	-
GLYMA_13G262500	209.194	203.564	280.179	463.671	230.979	463.671	-1.00455	0.00115882	0.0219917	-	13	36603843	36608523	+	1893	protein_coding	hypothetical protein	-
GLYMA_10G142500	511.25	873.904	533.805	310.604	639.653	310.604	1.04242	0.00116512	0.0220705	-	10	37693296	37699819	+	5312	protein_coding	hypothetical protein	-
GLYMA_18G275300	16.3273	13.2553	17.3967	78.2096	15.6598	78.2096	-2.32022	0.00116712	0.0220811	-	18	55755623	55759248	+	2289	protein_coding	hypothetical protein	-
GLYMA_02G298500	113.271	102.255	119.946	37.9875	111.824	37.9875	1.55772	0.00117518	0.0221893	-	2	47580167	47586555	-	5188	protein_coding	hypothetical protein	ABC_membrane
GLYMA_08G342300	109.189	129.713	97.9711	258.092	112.291	258.092	-1.2008	0.00117851	0.0221948	-	8	45784666	45785600	-	935	protein_coding	hypothetical protein	-
GLYMA_08G068400	36.7365	35.9787	40.2872	3.35184	37.6675	3.35184	3.49056	0.00118515	0.0222985	-	8	5255357	5256836	+	333	protein_coding	hypothetical protein	-
GLYMA_09G001400	185.723	194.096	164.811	77.0923	181.543	77.0923	1.23539	0.00119384	0.0223797	-	9	110601	116639	+	2312	protein_coding	hypothetical protein	RhoGAP
GLYMA_08G159900	58.1661	9.46808	12.8187	744.108	26.8176	744.108	-4.7965	0.00120636	0.022532	-	8	12394459	12399478	+	2017	protein_coding	hypothetical protein	-
GLYMA_15G208300	92.8617	72.9042	146.499	272.616	104.088	272.616	-1.3877	0.0012116	0.022616	psbM	15	29949894	29950166	-	273	protein_coding	hypothetical protein	-
GLYMA_06G156000	430.634	270.787	520.987	842.429	407.469	842.429	-1.04773	0.00121768	0.0226745	-	6	12797375	12803959	-	1410	protein_coding	hypothetical protein	SIR2
GLYMA_13G361100	157.151	79.5319	204.183	44.6912	146.955	44.6912	1.71758	0.00122128	0.022714	-	13	44811546	44814902	+	1044	protein_coding	hypothetical protein	-
GLYMA_06G185300	217.358	215.872	188.617	92.7342	207.282	92.7342	1.16006	0.00124935	0.0231378	-	6	16098644	16099702	-	598	protein_coding	hypothetical protein	-
GLYMA_04G004500	22.4501	12.3085	21.9748	88.2651	18.9111	88.2651	-2.22369	0.00125185	0.0231562	-	4	384957	387999	+	2471	protein_coding	hypothetical protein	-
GLYMA_15G242900	566.355	290.67	522.818	955.274	459.948	955.274	-1.05478	0.00126667	0.0233227	-	15	46403868	46408623	-	1964	protein_coding	hypothetical protein	-
GLYMA_13G333100	28.5728	56.8085	23.8061	137.425	36.3958	137.425	-1.91636	0.00126693	0.0233227	-	13	42710256	42711669	+	1125	protein_coding	hypothetical protein	-
GLYMA_20G139000	20.4092	31.2447	32.0466	0	27.9002	0	7.08643	0.00126949	0.0233419	-	20	37828387	37833226	-	2565	protein_coding	hypothetical protein	Pkinase
GLYMA_18G143700	130.619	152.436	106.212	290.493	129.756	290.493	-1.16317	0.00127536	0.0234217	-	18	23063131	23078420	-	2163	protein_coding	hypothetical protein	MatE
GLYMA_14G211000	168.376	170.426	170.305	71.5059	169.702	71.5059	1.24691	0.00127725	0.0234285	IDH1	14	47592207	47597473	+	2406	protein_coding	hypothetical protein	-
GLYMA_08G195300	150.007	195.989	114.452	55.864	153.483	55.864	1.45778	0.00127952	0.0234562	-	8	15746350	15748416	+	2067	protein_coding	hypothetical protein	zf-Dof
GLYMA_16G211700	814.326	257.532	515.493	3717.19	529.117	3717.19	-2.81269	0.00128457	0.0235206	-	16	37046677	37047788	+	1112	protein_coding	hypothetical protein	-
GLYMA_19G065400	297.974	347.479	259.12	146.364	301.524	146.364	1.04255	0.00129832	0.0237298	-	19	16875458	16879682	-	4225	protein_coding	hypothetical protein	PWWP
GLYMA_08G314900	77.5549	73.8511	79.6588	192.172	77.0216	192.172	-1.31901	0.00130393	0.0238182	-	8	43485394	43491814	-	3379	protein_coding	hypothetical protein	-
GLYMA_08G316100	258.176	316.234	345.188	149.715	306.533	149.715	1.03453	0.00132589	0.0241604	-	8	43600668	43614479	+	8318	protein_coding	hypothetical protein	-
GLYMA_15G218400	126.537	184.628	94.3087	327.363	135.158	327.363	-1.27653	0.00133372	0.0242471	-	15	37085342	37090341	-	1182	protein_coding	hypothetical protein	-
GLYMA_10G013900	40.8183	22.7234	43.034	126.253	35.5253	126.253	-1.82983	0.00133757	0.0243026	-	10	1235166	1241282	+	2836	protein_coding	hypothetical protein	Glyco_hydro_3_C
GLYMA_19G009100	214.296	362.628	203.267	107.259	260.064	107.259	1.27798	0.00135467	0.0245407	-	19	866583	870397	+	1659	protein_coding	hypothetical protein	2-Hacid_dh_C
GLYMA_07G245000	176.539	157.17	153.824	67.0368	162.511	67.0368	1.27703	0.00136156	0.0246461	-	7	42436837	42438463	-	1215	protein_coding	hypothetical protein	-
GLYMA_18G278600	18.3683	14.2021	6.40933	75.975	12.9932	75.975	-2.55404	0.00136209	0.0246461	-	18	56005545	56006375	-	569	protein_coding	hypothetical protein	-
GLYMA_08G083700	187.764	217.766	355.26	555.288	253.597	555.288	-1.1294	0.0013645	0.0246607	-	8	6319683	6323765	-	1383	protein_coding	hypothetical protein	-
GLYMA_12G095500	172.458	166.638	233.483	394.4	190.859	394.4	-1.04626	0.0013677	0.0246749	-	12	8023570	8027770	-	1162	protein_coding	hypothetical protein	-
GLYMA_20G103800	155.11	186.521	154.739	68.1541	165.457	68.1541	1.27973	0.00137807	0.0248328	-	20	34643077	34647277	+	1958	protein_coding	hypothetical protein	-
GLYMA_02G265800	94.9027	124.032	141.921	41.3393	120.285	41.3393	1.54208	0.00138575	0.0249272	-	2	45064502	45066268	-	745	protein_coding	hypothetical protein	-
GLYMA_15G043800	229.603	158.117	195.942	398.869	194.554	398.869	-1.03655	0.00138956	0.0249751	-	15	3449709	3453402	-	1878	protein_coding	hypothetical protein	Pkinase_Tyr
GLYMA_16G029100	13.266	14.2021	11.903	70.3886	13.1237	70.3886	-2.42371	0.00139134	0.0249751	-	16	2789647	2792632	+	1491	protein_coding	hypothetical protein	Lipase_GDSL
GLYMA_08G318400	161.232	143.915	119.03	53.6294	141.393	53.6294	1.39772	0.00139162	0.0249751	-	8	43775538	43779231	+	1515	protein_coding	hypothetical protein	Lipase_GDSL
GLYMA_03G165200	22.4501	13.2553	12.8187	80.4441	16.1747	80.4441	-2.31889	0.00139427	0.0250073	-	3	38004297	38007158	+	1551	protein_coding	hypothetical protein	-
GLYMA_03G036000	55.1048	92.7872	65.0089	16.7592	70.967	16.7592	2.08301	0.00139769	0.0250539	-	3	4335981	4341371	-	2115	protein_coding	hypothetical protein	Pkinase_Tyr
GLYMA_12G181700	148.987	267	246.301	89.3824	220.763	89.3824	1.30554	0.00140034	0.0250723	-	12	34238057	34239400	-	982	protein_coding	hypothetical protein	-
GLYMA_01G011900	31.6342	42.6064	36.6247	3.35184	36.9551	3.35184	3.46343	0.00140576	0.0251546	-	1	1140332	1146805	-	2656	protein_coding	hypothetical protein	-
GLYMA_07G023800	51.0229	75.7447	75.0807	15.6419	67.2828	15.6419	2.10616	0.00140847	0.0251842	-	7	1833524	1845289	-	4531	protein_coding	hypothetical protein	-
GLYMA_04G126100	122.455	94.6808	105.296	245.802	107.477	245.802	-1.19436	0.00140988	0.0251842	-	4	16937746	16942191	+	970	protein_coding	hypothetical protein	-
GLYMA_02G148400	116.332	70.0638	85.1525	25.6974	90.5162	25.6974	1.81523	0.00141507	0.0252328	-	2	15303512	15305974	-	1404	protein_coding	hypothetical protein	-
GLYMA_16G116000	164.294	186.521	201.436	79.3269	184.084	79.3269	1.2151	0.00141551	0.0252328	-	16	25801793	25807645	+	3426	protein_coding	hypothetical protein	Peptidase_S8
GLYMA_03G031000	39.7979	25.5638	60.4308	4.46912	41.9308	4.46912	3.23096	0.00141551	0.0252328	-	3	3483334	3486055	+	1805	protein_coding	hypothetical protein	p450
GLYMA_03G233500	59.1866	53.0213	62.262	12.2901	58.1566	12.2901	2.24251	0.00141588	0.0252328	-	3	43430628	43434927	-	3513	protein_coding	hypothetical protein	PP2C
GLYMA_03G209700	23.4706	18.9362	39.3716	0	27.2594	0	7.05282	0.00143143	0.025421	-	3	41646792	41648527	+	973	protein_coding	hypothetical protein	-
GLYMA_09G035700	103.066	164.745	123.608	45.8085	130.473	45.8085	1.51081	0.00143299	0.025421	-	9	2985343	2990202	-	1628	protein_coding	hypothetical protein	-
GLYMA_11G058200	108.169	102.255	118.115	245.802	109.513	245.802	-1.16611	0.00143307	0.025421	-	11	4390109	4390700	-	498	protein_coding	hypothetical protein	-
GLYMA_18G094600	596.968	316.234	170.305	39.1048	361.169	39.1048	3.207	0.00145449	0.0256971	-	18	9649250	9650174	-	827	protein_coding	hypothetical protein	-
GLYMA_15G010900	125.516	135.394	137.343	281.554	132.751	281.554	-1.08428	0.00149942	0.0263243	-	15	828400	831611	-	919	protein_coding	hypothetical protein	-
GLYMA_14G018300	473.493	767.862	452.315	275.968	564.557	275.968	1.03275	0.00151183	0.0264816	-	14	1312752	1316875	-	2840	protein_coding	hypothetical protein	-
GLYMA_19G014800	372.467	593.649	302.154	189.938	422.757	189.938	1.1543	0.00151726	0.026536	-	19	1422001	1424849	+	2071	protein_coding	hypothetical protein	p450
GLYMA_12G241800	161.232	195.043	181.292	77.0923	179.189	77.0923	1.21727	0.00151729	0.026536	-	12	40010877	40014314	+	1384	protein_coding	hypothetical protein	-
GLYMA_10G274100	63.2684	47.3404	55.8527	155.302	55.4872	155.302	-1.48585	0.00153602	0.0267528	-	10	49690179	49691159	+	981	protein_coding	hypothetical protein	-
novel.481	50.0025	27.4574	44.8653	134.074	40.7751	134.074	-1.7186	0.00155622	0.0270286	-	20	3067672	3070847	+	1366	-	- && P23472.2 RecName: Full=Hevamine-A; Includes: RecName: Full=Chitinase; Includes: RecName: Full=Lysozyme; Flags: Precursor && -	-
GLYMA_02G102000	127.557	145.808	139.174	53.6294	137.513	53.6294	1.35883	0.00156235	0.0270883	-	2	9666417	9673757	+	6149	protein_coding	hypothetical protein	-
GLYMA_03G020100	393.897	704.425	409.281	235.746	502.535	235.746	1.09223	0.00157087	0.0272053	-	3	2057797	2063029	-	2582	protein_coding	hypothetical protein	-
GLYMA_16G000800	146.946	105.096	164.811	309.486	138.951	309.486	-1.15519	0.00157575	0.0272746	-	16	62598	66201	+	1364	protein_coding	hypothetical protein	-
GLYMA_08G167300	32.6547	18.9362	26.5529	0	26.0479	0	6.98461	0.00157699	0.0272805	-	8	13195549	13199394	-	3647	protein_coding	hypothetical protein	Pkinase_Tyr
GLYMA_01G243400	201.03	307.713	175.799	486.017	228.181	486.017	-1.09076	0.00158003	0.0273178	-	1	56632794	56634546	+	998	protein_coding	hypothetical protein	-
GLYMA_08G328700	137.762	116.457	108.043	43.5739	120.754	43.5739	1.4697	0.00158131	0.0273245	-	8	44648446	44650731	-	2286	protein_coding	hypothetical protein	-
GLYMA_15G035800	113.271	133.5	116.283	263.678	121.018	263.678	-1.12327	0.00158848	0.0274176	-	15	2841251	2842819	+	1239	protein_coding	hypothetical protein	-
GLYMA_03G078300	151.028	162.851	132.765	309.486	148.881	309.486	-1.05605	0.00159381	0.027494	-	3	19628680	19634712	-	2290	protein_coding	hypothetical protein	Glycos_transf_1
GLYMA_05G150300	52.0434	44.5	52.1902	8.93824	49.5779	8.93824	2.4715	0.00162486	0.0279043	-	5	34417793	34423285	+	1217	protein_coding	hypothetical protein	-
GLYMA_19G187400	280.626	231.968	260.951	125.135	257.848	125.135	1.04271	0.0016324	0.0280182	-	19	44581752	44583387	+	1636	protein_coding	hypothetical protein	UDPGT
GLYMA_13G097900	166.335	107.936	99.8024	291.61	124.691	291.61	-1.22774	0.00163507	0.0280483	-	13	21316825	21325904	+	3607	protein_coding	hypothetical protein	E1-E2_ATPase
GLYMA_13G140300	48.982	34.0851	42.1184	5.5864	41.7285	5.5864	2.90021	0.001642	0.0281514	-	13	25290765	25292971	+	961	protein_coding	hypothetical protein	-
GLYMA_12G035100	39.7979	47.3404	44.8653	6.70368	44.0012	6.70368	2.71504	0.00165792	0.028361	-	12	2587647	2588174	+	528	protein_coding	hypothetical protein	-
GLYMA_16G208300	75.5139	46.3936	51.2746	164.24	57.7274	164.24	-1.51087	0.00168162	0.0285913	-	16	36786114	36787686	+	1573	protein_coding	hypothetical protein	Abhydrolase_3
GLYMA_16G067700	83.6776	84.2659	102.549	213.4	90.1643	213.4	-1.24209	0.00169251	0.0287287	-	16	6699818	6704992	-	2497	protein_coding	hypothetical protein	-
GLYMA_01G087500	216.337	432.691	186.786	106.142	278.605	106.142	1.39239	0.00169537	0.0287614	-	1	26423047	26424870	-	1824	protein_coding	hypothetical protein	B3
GLYMA_11G196300	290.831	163.798	226.158	475.961	226.929	475.961	-1.06962	0.00170943	0.0289519	-	11	27035569	27043022	+	4105	protein_coding	hypothetical protein	POX
GLYMA_07G035600	104.087	118.351	103.465	37.9875	108.634	37.9875	1.51598	0.00171516	0.0289902	-	7	2836189	2887535	+	16968	protein_coding	hypothetical protein	AAA_5
GLYMA_03G125000	109.189	71.9574	187.702	329.597	122.949	329.597	-1.42139	0.00171851	0.0290256	-	3	33862024	33863243	+	705	protein_coding	hypothetical protein	-
GLYMA_19G017100	46.9411	35.0319	33.8779	4.46912	38.617	4.46912	3.10986	0.00173861	0.0293039	-	19	1773502	1780360	-	2780	protein_coding	hypothetical protein	-
GLYMA_15G079500	32.6547	72.9042	72.3338	11.1728	59.2976	11.1728	2.41012	0.00174866	0.0294175	-	15	6105499	6110385	-	1502	protein_coding	hypothetical protein	Lipase_GDSL
GLYMA_18G207400	137.762	140.128	135.511	54.7467	137.8	54.7467	1.3317	0.00174938	0.0294175	-	18	49134269	49136940	-	719	protein_coding	hypothetical protein	MIF
GLYMA_02G240400	38.7774	38.8191	77.8275	164.24	51.808	164.24	-1.66169	0.00175841	0.0295209	-	2	42892680	42898279	+	3044	protein_coding	hypothetical protein	Glycos_transf_1
GLYMA_10G146000	87.7595	77.6383	70.5026	22.3456	78.6334	22.3456	1.81438	0.00176443	0.0295896	-	10	38071836	38081164	-	4383	protein_coding	hypothetical protein	Peptidase_M24
GLYMA_11G034400	50.0025	72.9042	39.3716	10.0555	54.0928	10.0555	2.42726	0.00177184	0.0296815	-	11	2498410	2501474	-	1796	protein_coding	hypothetical protein	-
GLYMA_11G163300	20.4092	24.617	29.2998	0	24.7753	0	6.91473	0.00178271	0.0298148	-	11	15312631	15316628	+	2355	protein_coding	hypothetical protein	WRKY
GLYMA_11G155300	134.701	154.33	110.79	50.2776	133.273	50.2776	1.40605	0.00179748	0.030029	-	11	12716837	12720324	+	1181	protein_coding	hypothetical protein	-
GLYMA_10G000500	179.601	146.755	195.027	351.943	173.794	351.943	-1.01787	0.00180658	0.0301646	-	10	71115	74498	-	2444	protein_coding	hypothetical protein	-
GLYMA_16G040300	296.953	392.925	260.951	153.067	316.943	153.067	1.05002	0.00181471	0.0302292	-	16	3787774	3789738	+	1735	protein_coding	hypothetical protein	-
GLYMA_09G181400	291.851	222.5	253.626	122.901	255.992	122.901	1.05808	0.00181632	0.0302292	-	9	40631573	40635776	-	3736	protein_coding	hypothetical protein	Pkinase_Tyr
GLYMA_19G003100	219.399	160.011	164.811	368.702	181.407	368.702	-1.02441	0.0018483	0.0306695	-	19	205676	207884	-	1714	protein_coding	hypothetical protein	-
GLYMA_11G178900	41.8388	39.766	59.5152	7.82096	47.04	7.82096	2.58953	0.0018488	0.0306695	-	11	24411218	24411965	+	748	protein_coding	hypothetical protein	-
GLYMA_02G287600	358.181	206.404	376.319	644.67	313.635	644.67	-1.03963	0.00185725	0.0307765	-	2	46788465	46795570	+	6099	protein_coding	hypothetical protein	-
GLYMA_07G260100	83.6776	96.5745	73.2494	203.345	84.5005	203.345	-1.26721	0.00187265	0.0309482	-	7	43545924	43547343	+	1420	protein_coding	hypothetical protein	-
GLYMA_09G101100	257.156	231.968	586.911	55.864	358.678	55.864	2.68291	0.0018797	0.0310145	-	9	18409565	18417600	+	5627	protein_coding	hypothetical protein	-
GLYMA_13G087100	29.5933	22.7234	43.034	113.963	31.7836	113.963	-1.84048	0.00188209	0.0310373	-	13	19913006	19925252	-	2934	protein_coding	hypothetical protein	Sulfate_transp
GLYMA_02G258900	139.803	127.819	154.739	292.727	140.787	292.727	-1.05576	0.00190885	0.0313494	-	2	44601641	44603759	+	2030	protein_coding	hypothetical protein	-
GLYMA_06G296600	148.987	100.362	126.355	277.085	125.235	277.085	-1.1467	0.00190918	0.0313494	-	6	48571202	48573726	+	1166	protein_coding	hypothetical protein	-
GLYMA_18G033300	22.4501	61.5425	24.7217	2.23456	36.2381	2.23456	4.02038	0.00193251	0.0316817	-	18	2550811	2555156	-	1242	protein_coding	hypothetical protein	-
GLYMA_13G357400	56.1252	61.5425	57.6839	155.302	58.4506	155.302	-1.40954	0.00196206	0.0320463	-	13	44525458	44528560	-	2536	protein_coding	hypothetical protein	DUF315
GLYMA_08G109400	18.3683	13.2553	22.8905	81.5614	18.1713	81.5614	-2.16527	0.00198165	0.0323319	CHS1	8	8391364	8394840	+	3355	protein_coding	hypothetical protein	Chal_sti_synt_N
GLYMA_08G282600	37.757	94.6808	18.3124	5.5864	50.2501	5.5864	3.16906	0.0019857	0.0323808	-	8	38828348	38845825	+	1152	protein_coding	hypothetical protein	MatE
GLYMA_09G072700	59.1866	71.0106	39.3716	162.006	56.5229	162.006	-1.52031	0.00198867	0.0324046	-	9	7619132	7620402	-	1271	protein_coding	hypothetical protein	-
GLYMA_18G258700	140.823	53.0213	114.452	27.932	102.766	27.932	1.87836	0.00199364	0.0324275	-	18	54416983	54419330	-	968	protein_coding	hypothetical protein	-
GLYMA_13G321900	74.4935	79.5319	67.7557	182.117	73.927	182.117	-1.30099	0.00199385	0.0324275	-	13	41618514	41620114	-	1601	protein_coding	hypothetical protein	-
GLYMA_08G328000	14.2864	66.2766	32.9622	2.23456	37.8418	2.23456	4.08384	0.0020028	0.0325559	-	8	44589948	44593029	-	1623	protein_coding	hypothetical protein	-
GLYMA_19G159000	106.128	131.606	173.052	303.9	136.929	303.9	-1.14851	0.00201106	0.0326556	-	19	41960957	41969947	-	2609	protein_coding	hypothetical protein	Sulfate_transp
GLYMA_14G007900	30.6138	35.0319	33.8779	109.493	33.1745	109.493	-1.72197	0.00203611	0.0329751	-	14	611146	615465	-	1490	protein_coding	hypothetical protein	-
GLYMA_08G068600	163.273	186.521	154.739	72.6232	168.178	72.6232	1.21146	0.00207355	0.0334755	-	8	5261797	5263729	+	1933	protein_coding	hypothetical protein	-
GLYMA_17G103300	1.02046	8.52128	9.15618	56.9813	6.23264	56.9813	-3.18068	0.00208041	0.0335652	-	17	8102348	8104754	+	1890	protein_coding	hypothetical protein	-
GLYMA_07G083200	63.2684	32.1915	39.3716	6.70368	44.9438	6.70368	2.74305	0.00208129	0.0335652	-	7	7657310	7668139	-	1766	protein_coding	hypothetical protein	p450
GLYMA_17G158900	95.9231	130.66	62.262	27.932	96.2816	27.932	1.78479	0.00210042	0.0338381	-	17	13673011	13673517	-	507	protein_coding	hypothetical protein	bZIP_1
GLYMA_11G087800	128.578	67.2234	104.38	246.919	100.061	246.919	-1.30453	0.0021217	0.0340815	-	11	6610115	6614787	+	1538	protein_coding	hypothetical protein	Mito_carr
GLYMA_02G250900	182.662	213.979	194.111	90.4997	196.917	90.4997	1.12188	0.00212806	0.0341402	-	2	43839084	43843398	-	1993	protein_coding	hypothetical protein	-
GLYMA_12G005100	59.1866	53.0213	29.2998	146.364	47.1692	146.364	-1.63643	0.00215916	0.0345128	-	12	395447	400775	-	3082	protein_coding	hypothetical protein	-
GLYMA_12G098900	191.846	145.808	150.161	68.1541	162.605	68.1541	1.25362	0.00216571	0.0345592	-	12	8565455	8574745	+	4028	protein_coding	hypothetical protein	Aconitase
GLYMA_18G002000	90.8208	142.968	90.6462	35.7529	108.145	35.7529	1.5972	0.00216656	0.0345592	-	18	173530	175647	+	1255	protein_coding	hypothetical protein	RRM_1
GLYMA_13G258300	225.521	297.298	198.689	110.611	240.503	110.611	1.12052	0.00216934	0.0345676	-	13	36280581	36282092	-	1512	protein_coding	hypothetical protein	-
GLYMA_18G282500	42.8593	38.8191	37.5403	5.5864	39.7396	5.5864	2.83007	0.00218318	0.0347521	-	18	56330046	56339511	-	2009	protein_coding	hypothetical protein	-
GLYMA_02G274400	23.4706	48.2872	51.2746	136.308	41.0108	136.308	-1.72918	0.00220078	0.0349613	-	2	45751520	45753085	-	1566	protein_coding	hypothetical protein	-
GLYMA_19G150600	77.5549	54.9149	86.0681	186.586	72.8459	186.586	-1.35683	0.00220088	0.0349613	-	19	41090888	41092634	+	1747	protein_coding	hypothetical protein	-
GLYMA_14G027000	4.08183	10.4149	30.2154	93.8515	14.904	93.8515	-2.64582	0.00220367	0.0349876	-	14	1946463	1947909	-	777	protein_coding	hypothetical protein	TB2_DP1_HVA22
GLYMA_13G003000	214.296	106.043	148.33	357.529	156.223	357.529	-1.19601	0.00220836	0.0350439	-	13	787619	797154	-	1256	protein_coding	hypothetical protein	-
GLYMA_15G023300	54.0843	68.1702	75.9963	16.7592	66.0836	16.7592	1.98051	0.00222132	0.0351768	-	15	1841519	1844769	+	1697	protein_coding	hypothetical protein	Exonuc_X-T
GLYMA_13G265000	117.353	107.936	142.836	264.795	122.708	264.795	-1.10899	0.00224378	0.0354228	-	13	36804691	36808953	+	1707	protein_coding	hypothetical protein	zf-B_box
GLYMA_15G271000	118.373	123.085	220.664	55.864	154.041	55.864	1.46463	0.00224976	0.0354991	-	15	50823428	50827189	+	2081	protein_coding	hypothetical protein	Glyco_hydro_1
GLYMA_11G186600	240.828	265.106	245.386	125.135	250.44	125.135	1.0011	0.00227497	0.0358231	-	11	25636060	25641324	+	3862	protein_coding	hypothetical protein	Myb_DNA-binding
GLYMA_15G038500	106.128	49.234	65.0089	17.8765	73.4569	17.8765	2.03691	0.00227794	0.0358516	-	15	3036880	3038984	+	1492	protein_coding	hypothetical protein	-
GLYMA_04G205100	79.5958	67.2234	86.9837	188.82	77.9343	188.82	-1.27649	0.00230034	0.036167	-	4	47774700	47776473	-	1337	protein_coding	hypothetical protein	Myb_DNA-binding
GLYMA_09G033500	82.6572	105.096	32.9622	15.6419	73.5717	15.6419	2.23258	0.0023119	0.0362931	-	9	2811869	2812379	+	511	protein_coding	hypothetical protein	-
novel.154	35.7161	12.3085	22.8905	0	23.6383	0	6.84348	0.00231982	0.0363803	-	13	27945544	27946669	+	1098	-	- && - && -	-
GLYMA_20G109100	171.437	171.372	250.879	401.103	197.896	401.103	-1.01817	0.00232646	0.0364657	-	20	35166747	35171332	+	2138	protein_coding	hypothetical protein	-
GLYMA_19G224400	74.4935	104.149	70.5026	24.5802	83.0483	24.5802	1.75663	0.00233437	0.0365382	-	19	47655610	47660246	+	2743	protein_coding	hypothetical protein	-
GLYMA_05G136900	56.1252	71.0106	76.9119	17.8765	68.0159	17.8765	1.92891	0.00233465	0.0365382	-	5	32948084	32953596	+	3661	protein_coding	hypothetical protein	Pkinase_Tyr
GLYMA_06G140000	165.314	257.532	254.542	100.555	225.796	100.555	1.16808	0.00233885	0.0365627	-	6	11426310	11433480	+	2162	protein_coding	hypothetical protein	p450
GLYMA_06G154300	71.4321	125.926	98.8867	31.2838	98.7481	31.2838	1.65946	0.00233979	0.0365627	-	6	12580919	12584445	-	3399	protein_coding	hypothetical protein	-
GLYMA_03G221300	85.7185	56.8085	96.1399	201.11	79.5556	201.11	-1.33788	0.00234434	0.0365779	-	3	42440000	42443047	-	1695	protein_coding	hypothetical protein	Acyltransferase
GLYMA_06G104800	54.0843	56.8085	81.49	15.6419	64.1276	15.6419	2.03678	0.00234853	0.0366246	-	6	8372903	8376078	+	2153	protein_coding	hypothetical protein	-
GLYMA_12G033100	86.739	52.0745	77.8275	18.9938	72.2137	18.9938	1.926	0.00235014	0.03663	-	12	2498908	2501738	-	1458	protein_coding	hypothetical protein	-
GLYMA_16G205100	89.8004	60.5957	105.296	212.283	85.2307	212.283	-1.31627	0.00235524	0.0366734	-	16	36607332	36611337	-	2669	protein_coding	hypothetical protein	Pkinase_Tyr
GLYMA_08G212600	83.6776	62.4894	91.5618	194.407	79.2429	194.407	-1.29465	0.00237439	0.0368971	-	8	17146617	17147928	-	1152	protein_coding	hypothetical protein	-
GLYMA_02G205600	51.0229	7.57447	18.3124	0	25.6366	0	6.95913	0.00237824	0.0369379	-	2	39063784	39066052	+	2269	protein_coding	hypothetical protein	HSP70
GLYMA_12G065900	82.6572	60.5957	61.3464	17.8765	68.1998	17.8765	1.9305	0.00238086	0.0369599	-	12	4836796	4840863	-	2301	protein_coding	hypothetical protein	-
GLYMA_14G214000	175.519	254.691	221.58	99.4379	217.263	99.4379	1.12831	0.00239702	0.0370423	-	14	47887699	47895899	-	3063	protein_coding	hypothetical protein	Transglut_core
GLYMA_05G090000	103.066	123.085	122.693	43.5739	116.281	43.5739	1.41672	0.0024044	0.0371188	-	5	19949320	19966599	-	2263	protein_coding	hypothetical protein	-
GLYMA_08G142600	124.496	148.649	112.621	272.616	128.589	272.616	-1.08423	0.00241031	0.0371336	-	8	10853790	10856466	+	1154	protein_coding	hypothetical protein	Ras
GLYMA_10G280600	138.782	85.2128	112.621	255.857	112.205	255.857	-1.19046	0.00241261	0.0371336	-	10	50174326	50178862	-	3514	protein_coding	hypothetical protein	-
GLYMA_05G214900	82.6572	72.9042	125.44	229.042	93.667	229.042	-1.28857	0.00243166	0.037352	-	5	39571419	39578560	-	3197	protein_coding	hypothetical protein	-
GLYMA_04G229700	105.107	118.351	131.849	44.6912	118.436	44.6912	1.40678	0.00244267	0.0375001	-	4	49870595	49871809	+	1215	protein_coding	hypothetical protein	-
GLYMA_13G277000	88.7799	211.138	45.7809	26.8147	115.233	26.8147	2.1034	0.00244375	0.0375001	-	13	37849555	37850752	+	1037	protein_coding	hypothetical protein	-
GLYMA_15G264600	55.1048	23.6702	26.5529	1.11728	35.1093	1.11728	4.97096	0.00244988	0.0375434	-	15	49881177	49881683	-	507	protein_coding	hypothetical protein	-
GLYMA_12G213200	87.7595	82.3723	105.296	211.166	91.8093	211.166	-1.20099	0.00245563	0.0375885	-	12	37215725	37217693	-	1287	protein_coding	hypothetical protein	Cu_bind_like
GLYMA_13G104500	191.846	205.457	168.474	86.0305	188.592	86.0305	1.13209	0.00248293	0.037915	-	13	21918390	21919726	+	1337	protein_coding	hypothetical protein	-
GLYMA_15G051500	56.1252	64.383	65.0089	158.654	61.839	158.654	-1.35847	0.00251893	0.0382734	-	15	4044021	4048207	-	2880	protein_coding	hypothetical protein	Glyco_hydro_3_C
GLYMA_16G180000	33.6751	34.0851	41.2028	4.46912	36.321	4.46912	3.02339	0.002519	0.0382734	-	16	34064572	34069421	+	2072	protein_coding	hypothetical protein	MatE
GLYMA_14G156400	44.9002	6.62766	22.8905	0	24.8061	0	6.9124	0.0025238	0.0383262	-	14	34149029	34161293	+	1408	protein_coding	hypothetical protein	ADH_zinc_N
GLYMA_18G176600	139.803	158.117	141.005	61.4504	146.308	61.4504	1.25165	0.00252741	0.0383389	-	18	42142819	42146472	+	1793	protein_coding	hypothetical protein	-
GLYMA_20G152600	85.7185	146.755	143.752	44.6912	125.409	44.6912	1.49	0.00253123	0.0383633	-	20	39140245	39142976	+	2732	protein_coding	hypothetical protein	Peptidase_S8
GLYMA_20G239000	271.442	404.287	233.483	140.777	303.071	140.777	1.10626	0.00253848	0.0384163	-	20	47055809	47056936	-	539	protein_coding	hypothetical protein	-
GLYMA_02G013400	6.12275	7.57447	11.903	55.864	8.53342	55.864	-2.70557	0.0025989	0.039157	-	2	1213614	1217771	+	1085	protein_coding	hypothetical protein	-
GLYMA_18G013500	50.0025	42.6064	21.9748	4.46912	38.1946	4.46912	3.09316	0.00261329	0.0393159	-	18	951791	953441	+	945	protein_coding	hypothetical protein	-
GLYMA_15G137500	135.721	229.128	121.777	61.4504	162.209	61.4504	1.40053	0.00262747	0.0395098	-	15	11188334	11188893	-	201	protein_coding	hypothetical protein	-
GLYMA_17G247700	271.442	249.011	207.845	118.432	242.766	118.432	1.03484	0.00267294	0.0401149	-	17	40307962	40314691	+	2358	protein_coding	hypothetical protein	LIM
GLYMA_07G033500	58.1661	54.9149	22.8905	6.70368	45.3238	6.70368	2.75526	0.00267458	0.04012	-	7	2619614	2627010	+	4687	protein_coding	hypothetical protein	ABC2_membrane
GLYMA_11G132500	35.7161	34.0851	50.359	122.901	40.0534	122.901	-1.61584	0.00268063	0.0401911	-	11	10140512	10144780	+	1230	protein_coding	hypothetical protein	-
GLYMA_15G250100	203.071	153.383	141.921	337.418	166.125	337.418	-1.02365	0.00270281	0.0403464	-	15	47770068	47772782	+	2715	protein_coding	hypothetical protein	-
GLYMA_09G274900	385.733	203.564	390.053	669.251	326.45	669.251	-1.03593	0.00270542	0.0403657	-	9	49069946	49073277	-	2364	protein_coding	hypothetical protein	Sybindin
GLYMA_19G178400	103.066	114.564	97.0555	37.9875	104.895	37.9875	1.46528	0.0027177	0.0404702	-	19	43763089	43770484	+	3296	protein_coding	hypothetical protein	Pkinase_Tyr
GLYMA_07G174600	16.3273	17.0426	42.1184	105.024	25.1628	105.024	-2.05667	0.00272862	0.0405836	-	7	31411966	31414812	+	858	protein_coding	hypothetical protein	Cytochrom_B561
GLYMA_10G105200	125.516	142.021	191.364	320.659	152.967	320.659	-1.06643	0.00272928	0.0405836	-	10	23336995	23342523	-	3426	protein_coding	hypothetical protein	-
GLYMA_04G032500	77.5549	58.7021	86.0681	183.234	74.1084	183.234	-1.30583	0.00274181	0.0406715	-	4	2584966	2586750	-	546	protein_coding	hypothetical protein	-
GLYMA_02G217900	204.092	330.436	347.935	137.425	294.154	137.425	1.09895	0.00274801	0.0407438	-	2	40521838	40523149	+	940	protein_coding	hypothetical protein	-
GLYMA_02G135900	42.8593	48.2872	48.5278	8.93824	46.5581	8.93824	2.38146	0.00275881	0.0408644	-	2	14086858	14097578	-	1843	protein_coding	hypothetical protein	2OG-FeII_Oxy
GLYMA_20G233800	226.542	215.872	268.276	116.197	236.897	116.197	1.02807	0.00277705	0.0410554	-	20	46657530	46659881	+	2352	protein_coding	hypothetical protein	-
GLYMA_04G256800	127.557	100.362	125.44	44.6912	117.786	44.6912	1.39786	0.00278017	0.0410728	-	4	52288292	52293156	-	2678	protein_coding	hypothetical protein	-
GLYMA_12G023300	121.435	102.255	120.862	244.684	114.85	244.684	-1.09137	0.0027809	0.0410728	-	12	1711347	1715917	+	2216	protein_coding	hypothetical protein	-
GLYMA_20G091300	55.1048	89.9468	111.705	24.5802	85.5857	24.5802	1.80178	0.00278461	0.0410881	-	20	33472304	33473258	+	791	protein_coding	hypothetical protein	-
GLYMA_12G232200	43.8797	52.0745	54.0215	137.425	49.9919	137.425	-1.45771	0.0028035	0.0412655	-	12	39188282	39188572	-	291	protein_coding	hypothetical protein	-
GLYMA_04G058300	233.685	238.596	165.727	97.2033	212.669	97.2033	1.12884	0.00281639	0.0413978	-	4	4776379	4782071	-	2866	protein_coding	hypothetical protein	UCH
GLYMA_05G011300	169.396	101.308	196.858	59.2158	155.854	59.2158	1.39623	0.00282704	0.0414552	-	5	986623	1003957	-	13509	protein_coding	hypothetical protein	-
GLYMA_17G153300	113.271	59.6489	136.427	31.2838	103.116	31.2838	1.72091	0.00283576	0.0415632	-	17	12841610	12847583	-	2540	protein_coding	hypothetical protein	-
GLYMA_13G277100	230.624	276.468	157.486	97.2033	221.526	97.2033	1.18789	0.00284394	0.041612	-	13	37855223	37859146	+	1921	protein_coding	hypothetical protein	p450
GLYMA_07G031700	130.619	242.383	100.718	54.7467	157.907	54.7467	1.52827	0.00284451	0.041612	-	7	2508024	2510223	+	1155	protein_coding	hypothetical protein	Glyoxalase
GLYMA_20G047700	118.373	42.6064	105.296	248.036	88.7586	248.036	-1.48367	0.00286202	0.0418069	-	20	8985371	8986706	+	487	protein_coding	hypothetical protein	-
GLYMA_04G089700	71.4321	112.67	53.1058	21.2283	79.0694	21.2283	1.89696	0.00287437	0.041909	-	4	7821056	7827386	-	2308	protein_coding	hypothetical protein	-
GLYMA_10G147700	364.304	632.468	255.457	179.882	417.41	179.882	1.21436	0.00290505	0.0422361	-	10	38316946	38318230	-	897	protein_coding	hypothetical protein	Usp
novel.732	67.3503	77.6383	39.3716	169.827	61.4534	169.827	-1.46802	0.00292013	0.0423624	-	8	3897285	3898716	+	1432	-	- && - && -	-
GLYMA_12G035500	35.7161	36.9255	26.5529	3.35184	33.0648	3.35184	3.30145	0.00292202	0.0423624	-	12	2595066	2595900	+	835	protein_coding	hypothetical protein	-
GLYMA_17G097000	121.435	174.213	144.668	60.3331	146.772	60.3331	1.28324	0.00293625	0.0425071	-	17	7647482	7651148	+	2605	protein_coding	hypothetical protein	-
GLYMA_14G092900	238.787	160.011	401.041	1277.05	266.613	1277.05	-2.2598	0.00293825	0.0425071	-	14	8628605	8633508	+	1480	protein_coding	hypothetical protein	-
GLYMA_19G261600	63.2684	69.117	87.8993	179.882	73.4283	179.882	-1.29118	0.00294634	0.0425944	-	19	50485021	50486522	-	1354	protein_coding	hypothetical protein	-
GLYMA_09G223500	31.6342	25.5638	34.7935	2.23456	30.6638	2.23456	3.7786	0.00296298	0.0427544	-	9	44817319	44823730	-	3293	protein_coding	hypothetical protein	-
GLYMA_08G341800	163.273	325.702	127.271	74.8577	205.415	74.8577	1.45641	0.00296834	0.0427958	-	8	45745300	45746386	+	1087	protein_coding	hypothetical protein	-
GLYMA_05G228200	123.476	109.83	94.3087	40.2221	109.205	40.2221	1.44011	0.00297305	0.0428392	-	5	40631232	40635021	-	2986	protein_coding	hypothetical protein	-
GLYMA_06G173000	142.864	166.638	152.908	67.0368	154.137	67.0368	1.2015	0.00297513	0.0428492	-	6	14526402	14531710	+	2140	protein_coding	hypothetical protein	Radical_SAM
novel.801	32.6547	40.7128	32.9622	4.46912	35.4432	4.46912	2.98769	0.00299928	0.0429983	-	9	49646145	49646936	+	641	-	- && O04200.1 RecName: Full=Peroxisomal nicotinamide adenine dinucleotide carrier; AltName: Full=Peroxisomal NAD carrier; AltName: Full=Peroxisomal membrane protein 38, (PMP36); Short=AtPMP38; AltName: Full=Protein ABERRANT PEROXISOME MORPHOLOGY 3; AltName: Full=Solute carrier family 25 member 17 && -	-
GLYMA_02G133000	61.2275	87.1064	109.874	211.166	86.0694	211.166	-1.29252	0.00300037	0.0429983	-	2	13760608	13761881	+	1274	protein_coding	hypothetical protein	-
GLYMA_02G282100	360.222	618.266	251.795	177.647	410.094	177.647	1.20687	0.00301497	0.0431195	-	2	46437888	46443042	-	3032	protein_coding	hypothetical protein	HLH
GLYMA_13G178200	34.6956	74.7979	32.9622	7.82096	47.4852	7.82096	2.60261	0.00302942	0.0432658	-	13	29194609	29200194	-	4708	protein_coding	hypothetical protein	-
GLYMA_15G192800	40.8183	35.0319	46.6965	6.70368	40.8489	6.70368	2.60758	0.0031149	0.0442397	-	15	21074697	21083462	-	2202	protein_coding	hypothetical protein	-
GLYMA_14G201800	64.2889	41.6596	31.131	7.82096	45.6932	7.82096	2.54417	0.00312378	0.044283	-	14	46728613	46733836	+	1388	protein_coding	hypothetical protein	-
GLYMA_12G239900	101.025	83.3191	69.587	26.8147	84.6438	26.8147	1.65714	0.00313642	0.0443606	-	12	39867546	39870649	-	2259	protein_coding	hypothetical protein	-
GLYMA_11G119500	196.949	105.096	181.292	351.943	161.112	351.943	-1.12795	0.00314303	0.0444337	-	11	9082470	9085544	-	2155	protein_coding	hypothetical protein	Sugar_tr
GLYMA_07G261800	28.5728	58.7021	54.9371	143.012	47.404	143.012	-1.59003	0.00315355	0.0445039	-	7	43671355	43676147	+	2232	protein_coding	hypothetical protein	-
GLYMA_04G250600	41.8388	27.4574	29.2998	3.35184	32.8653	3.35184	3.29198	0.00316259	0.044587	-	4	51707047	51711602	-	1630	protein_coding	hypothetical protein	DUF6
GLYMA_02G234200	79.5958	99.4149	39.3716	17.8765	72.7941	17.8765	2.0247	0.00320999	0.0450714	-	2	42163563	42168121	+	1544	protein_coding	hypothetical protein	-
GLYMA_15G067500	89.8004	119.298	83.3212	33.5184	97.4732	33.5184	1.54012	0.00323868	0.0453268	-	15	5152156	5155499	-	2410	protein_coding	hypothetical protein	-
GLYMA_13G076900	116.332	99.4149	126.355	43.5739	114.034	43.5739	1.38805	0.00325635	0.0455118	-	13	18197033	18205367	-	2179	protein_coding	hypothetical protein	-
GLYMA_01G012100	21.4296	38.8191	50.359	4.46912	36.8693	4.46912	3.04686	0.00326524	0.0456154	-	1	1162070	1167484	-	2209	protein_coding	hypothetical protein	Lipase_3
GLYMA_04G228300	193.887	420.383	290.251	132.956	301.507	132.956	1.18197	0.00326777	0.0456299	-	4	49758485	49763637	-	3735	protein_coding	hypothetical protein	Response_reg
novel.469	28.5728	54.9149	42.1184	6.70368	41.8687	6.70368	2.64431	0.00328063	0.04574	-	2	13513530	13515230	-	1051	-	- && Q8GVE8.1 RecName: Full=Phosphoenolpyruvate carboxylase 4; Short=AtPPC4; Short=PEPC 4; Short=PEPCase 4 && PF00311:Phosphoenolpyruvate carboxylase	-
GLYMA_07G189500	135.721	133.5	162.064	288.258	143.762	288.258	-1.00307	0.00329733	0.045855	-	7	35711659	35715462	-	2008	protein_coding	hypothetical protein	Sugar_tr
GLYMA_20G215700	18.3683	41.6596	35.7091	1.11728	31.9123	1.11728	4.83813	0.00330811	0.0459841	-	20	45167519	45168463	+	945	protein_coding	hypothetical protein	AP2
GLYMA_02G305200	94.9027	91.8404	111.705	35.7529	99.4828	35.7529	1.47685	0.00330994	0.0459887	-	2	48008920	48016163	+	4446	protein_coding	hypothetical protein	-
GLYMA_08G281300	21.4296	51.1277	39.3716	124.018	37.3096	124.018	-1.72987	0.00331933	0.0460984	-	8	38324410	38324825	+	324	protein_coding	hypothetical protein	-
GLYMA_14G082900	64.2889	68.1702	50.359	15.6419	60.9394	15.6419	1.96133	0.00333821	0.0462977	-	14	7198018	7202377	-	1815	protein_coding	hypothetical protein	p450
GLYMA_05G197000	34.6956	31.2447	48.5278	5.5864	38.156	5.5864	2.77292	0.00335766	0.0464625	-	5	38123256	38129782	+	2441	protein_coding	hypothetical protein	-
GLYMA_U037600	101.025	164.745	97.0555	43.5739	120.942	43.5739	1.47308	0.00336174	0.046498	-	KZ847360	6188	9304	-	3117	protein_coding	hypothetical protein	LRRNT_2
GLYMA_07G083300	124.496	184.628	164.811	67.0368	157.978	67.0368	1.23761	0.00336398	0.046508	-	7	7672012	7676761	-	1853	protein_coding	hypothetical protein	p450
GLYMA_09G184000	20.4092	20.8298	39.3716	99.4379	26.8702	99.4379	-1.88435	0.00337417	0.0466279	-	9	40909833	40914333	-	1548	protein_coding	hypothetical protein	-
GLYMA_18G133800	182.662	254.691	274.685	112.845	237.346	112.845	1.07365	0.00337822	0.0466629	-	18	19107155	19112278	-	3255	protein_coding	hypothetical protein	-
GLYMA_10G214500	19.3887	30.2979	44.8653	110.611	31.5173	110.611	-1.80714	0.00339051	0.0467695	-	10	44656910	44657834	+	925	protein_coding	hypothetical protein	-
GLYMA_13G148700	77.5549	102.255	103.465	212.283	94.425	212.283	-1.16741	0.00339476	0.0467862	-	13	26229657	26232769	+	1746	protein_coding	hypothetical protein	-
GLYMA_10G142000	104.087	78.5851	70.5026	26.8147	84.3915	26.8147	1.65269	0.0034064	0.0469044	-	10	37542752	37546585	+	2664	protein_coding	hypothetical protein	-
GLYMA_09G062200	141.844	182.734	110.79	58.0985	145.123	58.0985	1.3204	0.00342847	0.0471239	-	9	5901280	5902349	+	857	protein_coding	hypothetical protein	-
GLYMA_10G151800	296.953	218.713	235.314	124.018	250.327	124.018	1.0125	0.00344296	0.0472384	-	10	38664102	38666285	+	1097	protein_coding	hypothetical protein	-
GLYMA_02G104500	37.757	18.9362	37.5403	1.11728	31.4112	1.11728	4.81267	0.0034482	0.0472681	-	2	9914775	9917324	-	2550	protein_coding	hypothetical protein	UDPGT
GLYMA_02G095200	175.519	260.372	162.98	88.2651	199.624	88.2651	1.17751	0.00347739	0.0476044	-	2	8540423	8550044	-	1954	protein_coding	hypothetical protein	Glyco_hydro_20
GLYMA_16G085500	72.4526	97.5213	42.1184	17.8765	70.6974	17.8765	1.98283	0.00348587	0.0476568	-	16	10086792	10088253	-	1462	protein_coding	hypothetical protein	-
GLYMA_15G193200	127.557	109.83	77.8275	36.8702	105.072	36.8702	1.50949	0.00351012	0.0479101	-	15	21209171	21216118	-	3646	protein_coding	hypothetical protein	-
GLYMA_05G145700	27.5524	30.2979	62.262	131.839	40.0374	131.839	-1.71582	0.00352279	0.0480332	-	5	33946467	33950853	+	2475	protein_coding	hypothetical protein	-
GLYMA_03G137400	70.4117	35.9787	36.6247	143.012	47.6717	143.012	-1.5886	0.00354267	0.0482457	-	3	35358023	35370577	-	6045	protein_coding	hypothetical protein	-
GLYMA_05G157600	161.232	170.426	142.836	70.3886	158.165	70.3886	1.16774	0.00354475	0.048247	-	5	34984998	34992607	+	2748	protein_coding	hypothetical protein	AMP-binding
GLYMA_14G170900	87.7595	64.383	59.5152	20.111	70.5525	20.111	1.80926	0.00358565	0.0486098	-	14	42298358	42306613	-	2685	protein_coding	hypothetical protein	Glyco_hydro_3_C
GLYMA_03G137200	30.6138	36.9255	35.7091	4.46912	34.4161	4.46912	2.94566	0.00359057	0.0486516	-	3	35337103	35340172	+	3070	protein_coding	hypothetical protein	NB-ARC
GLYMA_15G152200	137.762	143.915	111.705	53.6294	131.127	53.6294	1.28937	0.00359317	0.0486516	-	15	12632591	12637748	+	3812	protein_coding	hypothetical protein	TIR
GLYMA_19G228400	33.6751	15.1489	18.3124	89.3824	22.3788	89.3824	-2.0026	0.00360283	0.048733	-	19	47988378	47989791	-	1414	protein_coding	hypothetical protein	-
GLYMA_07G107000	27.5524	21.7766	41.2028	2.23456	30.1773	2.23456	3.75653	0.00360427	0.048733	-	7	10424135	10427168	+	1973	protein_coding	hypothetical protein	Exo_endo_phos
GLYMA_08G155700	243.89	320.968	227.989	131.839	264.282	131.839	1.00336	0.00369807	0.0496234	-	8	12018785	12022136	-	2341	protein_coding	hypothetical protein	Auxin_inducible
GLYMA_19G033900	121.435	117.404	90.6462	41.3393	109.828	41.3393	1.40885	0.00369967	0.0496234	-	19	4363981	4367926	-	1645	protein_coding	hypothetical protein	p450
GLYMA_09G170500	93.8822	107.936	104.38	37.9875	102.066	37.9875	1.42634	0.00370145	0.0496234	-	9	39547233	39548348	+	1116	protein_coding	hypothetical protein	ZF-HD_dimer
GLYMA_16G021200	138.782	98.4681	112.621	248.036	116.624	248.036	-1.08984	0.00370682	0.0496283	-	16	1996084	1998423	+	2100	protein_coding	hypothetical protein	p450
GLYMA_09G085600	22.4501	39.766	48.5278	119.549	36.9146	119.549	-1.69164	0.00373405	0.0498511	-	9	10554641	10556373	+	825	protein_coding	hypothetical protein	-
