# Supplementary material for: Integrated Transcriptomic, Proteomic, and Metabolomic Analyses Revealed Molecular Mechanism for Salt Resistance in Soybean (Glycine max L.) Seedlings
Source: Int J Mol Sci. 2024 Dec 18;25(24):13559. doi: 10.3390/ijms252413559 (PMC11678865; doi:10.3390/ijms252413559)
Supplement: Supplementary file 1 [file ijms-25-13559-s001.zip › Supplementary materials-Table/Table s7 DEGs GO time.xlsx]

## Sheet: Sheet1
BP	2h		4h		12h		24h		48h
	GO:0010466	negative regulation of peptidase activity	GO:0042273	ribosomal large subunit biogenesis	GO:0006457	protein folding	GO:0002181	cytoplasmic translation	GO:0009636	response to toxic substance
	GO:0010951	negative regulation of endopeptidase activity	GO:0006364	rRNA processing	GO:0006364	rRNA processing	GO:0042255	ribosome assembly	GO:0015979	photosynthesis
	GO:0045861	negative regulation of proteolysis	GO:0016072	rRNA metabolic process	GO:0006458	de novo' protein folding	GO:0042273	ribosomal large subunit biogenesis	GO:0072593	reactive oxygen species metabolic process
	GO:0051346	negative regulation of hydrolase activity	GO:0042255	ribosome assembly	GO:0016072	rRNA metabolic process	GO:0000028	ribosomal small subunit assembly	GO:0018298	protein-chromophore linkage
	GO:0052548	regulation of endopeptidase activity	GO:0042274	ribosomal small subunit biogenesis	GO:0042026	protein refolding	GO:0070925	organelle assembly	GO:0098869	cellular oxidant detoxification
	GO:0042542	response to hydrogen peroxide	GO:0000028	ribosomal small subunit assembly	GO:0034620	cellular response to unfolded protein	GO:0042274	ribosomal small subunit biogenesis	GO:0019684	photosynthesis, light reaction
	GO:0010035	response to inorganic substance	GO:0000470	maturation of LSU-rRNA	GO:0042273	ribosomal large subunit biogenesis	GO:0022618	ribonucleoprotein complex assembly	GO:1990748	cellular detoxification
	GO:0052547	regulation of peptidase activity	GO:0000463	maturation of LSU-rRNA from tricistronic rRNA transcript (SSU-rRNA, 5.8S rRNA, LSU-rRNA)	GO:0006986	response to unfolded protein	GO:0071826	ribonucleoprotein complex subunit organization	GO:0097237	cellular response to toxic substance
	GO:0046677	response to antibiotic	GO:0070925	organelle assembly	GO:0006390	mitochondrial transcription	GO:0006414	translational elongation	GO:0098754	detoxification
	GO:0009266	response to temperature stimulus	GO:0010466	negative regulation of peptidase activity	GO:0009266	response to temperature stimulus	GO:0000027	ribosomal large subunit assembly	GO:0006979	response to oxidative stress
	GO:0043086	negative regulation of catalytic activity	GO:0010951	negative regulation of endopeptidase activity	GO:0045041	protein import into mitochondrial intermembrane space	GO:0006364	rRNA processing	GO:0017001	antibiotic catabolic process
	GO:0044092	negative regulation of molecular function	GO:0045861	negative regulation of proteolysis	GO:0051084	'de novo' posttranslational protein folding	GO:0016072	rRNA metabolic process	GO:0009408	response to heat
	GO:0000302	response to reactive oxygen species	GO:0052548	regulation of endopeptidase activity	GO:0051085	chaperone cofactor-dependent protein refolding	GO:0000462	maturation of SSU-rRNA from tricistronic rRNA transcript (SSU-rRNA, 5.8S rRNA, LSU-rRNA)	GO:0042743	hydrogen peroxide metabolic process
	GO:0010038	response to metal ion	GO:0052547	regulation of peptidase activity	GO:0000154	rRNA modification	GO:0030490	maturation of SSU-rRNA	GO:0042744	hydrogen peroxide catabolic process
	GO:0009408	response to heat	GO:0051346	negative regulation of hydrolase activity	GO:0034605	cellular response to heat	GO:0006979	response to oxidative stress	GO:0005984	disaccharide metabolic process
	GO:0030162	regulation of proteolysis	GO:0022618	ribonucleoprotein complex assembly	GO:0044743	protein transmembrane import into intracellular organelle	GO:0009266	response to temperature stimulus	GO:0042737	drug catabolic process
	GO:0051172	negative regulation of nitrogen compound metabolic process	GO:0071826	ribonucleoprotein complex subunit organization	GO:0006626	protein targeting to mitochondrion	GO:0015979	photosynthesis	GO:0009767	photosynthetic electron transport chain
	GO:0031324	negative regulation of cellular metabolic process	GO:0000460	maturation of 5.8S rRNA	GO:0009408	response to heat	GO:0009636	response to toxic substance	GO:0010466	negative regulation of peptidase activity
	GO:0032269	negative regulation of cellular protein metabolic process	GO:0000027	ribosomal large subunit assembly	GO:0030968	endoplasmic reticulum unfolded protein response	GO:0072593	reactive oxygen species metabolic process	GO:0010951	negative regulation of endopeptidase activity
	GO:0051248	negative regulation of protein metabolic process	GO:0032269	negative regulation of cellular protein metabolic process	GO:0042255	ribosome assembly	GO:0097064	ncRNA export from nucleus	GO:0009266	response to temperature stimulus
	GO:0006979	response to oxidative stress	GO:0051248	negative regulation of protein metabolic process	GO:0035967	cellular response to topologically incorrect protein	GO:0000302	response to reactive oxygen species	GO:0045861	negative regulation of proteolysis
	GO:0042493	response to drug	GO:0000154	rRNA modification	GO:0042274	ribosomal small subunit biogenesis	GO:0042542	response to hydrogen peroxide	GO:0022900	electron transport chain
	GO:0009651	response to salt stress	GO:0010038	response to metal ion	GO:0070585	protein localization to mitochondrion	GO:0006833	water transport	GO:0016999	antibiotic metabolic process
	GO:0006970	response to osmotic stress	GO:0009607	response to biotic stimulus	GO:0072655	establishment of protein localization to mitochondrion	GO:0042044	fluid transport	GO:0052548	regulation of endopeptidase activity
	GO:0006020	inositol metabolic process	GO:0043207	response to external biotic stimulus	GO:0061077	chaperone-mediated protein folding	GO:0000447	endonucleolytic cleavage in ITS1 to separate SSU-rRNA from 5.8S rRNA and LSU-rRNA from tricistronic rRNA transcript (SSU-rRNA, 5.8S rRNA, LSU-rRNA)	GO:0015850	organic hydroxy compound transport
	GO:0051259	protein complex oligomerization	GO:0051707	response to other organism	GO:0065002	intracellular protein transmembrane transport	GO:0070125	mitochondrial translational elongation	GO:0006790	sulfur compound metabolic process
	GO:0051336	regulation of hydrolase activity	GO:0006541	glutamine metabolic process	GO:0009699	phenylpropanoid biosynthetic process	GO:0000470	maturation of LSU-rRNA	GO:0052547	regulation of peptidase activity
	GO:0043207	response to external biotic stimulus	GO:0000466	maturation of 5.8S rRNA from tricistronic rRNA transcript (SSU-rRNA, 5.8S rRNA, LSU-rRNA)	GO:0000959	mitochondrial RNA metabolic process	GO:0006457	protein folding	GO:0010035	response to inorganic substance
	GO:0051707	response to other organism	GO:0009266	response to temperature stimulus	GO:0035966	response to topologically incorrect protein	GO:0000478	endonucleolytic cleavage involved in rRNA processing	GO:0009311	oligosaccharide metabolic process
	GO:0010039	response to iron ion	GO:0097064	ncRNA export from nucleus	GO:0031167	rRNA methylation	GO:0000479	endonucleolytic cleavage of tricistronic rRNA transcript (SSU-rRNA, 5.8S rRNA, LSU-rRNA)	GO:0005985	sucrose metabolic process
	GO:0006880	intracellular sequestering of iron ion	GO:0030490	maturation of SSU-rRNA	GO:0071806	protein transmembrane transport	GO:2000377	regulation of reactive oxygen species metabolic process	GO:0006833	water transport
	GO:0051238	sequestering of metal ion	GO:0046686	response to cadmium ion	GO:0010035	response to inorganic substance	GO:0009201	ribonucleoside triphosphate biosynthetic process	GO:0042044	fluid transport
	GO:0097577	sequestering of iron ion	GO:0006414	translational elongation	GO:0009415	response to water	GO:0009142	nucleoside triphosphate biosynthetic process	GO:0051187	cofactor catabolic process
	GO:0001101	response to acid chemical	GO:0002181	cytoplasmic translation	GO:0042793	plastid transcription	GO:0009132	nucleoside diphosphate metabolic process	GO:0009699	phenylpropanoid biosynthetic process
	GO:0044275	cellular carbohydrate catabolic process	GO:0030162	regulation of proteolysis	GO:0009691	cytokinin biosynthetic process	GO:0042026	protein refolding	GO:0071555	cell wall organization
	GO:0009409	response to cold	GO:0043628	ncRNA 3'-end processing	GO:0009908	flower development	GO:0009145	purine nucleoside triphosphate biosynthetic process	GO:0045229	external encapsulating structure organization
	GO:0009607	response to biotic stimulus	GO:0043086	negative regulation of catalytic activity	GO:0090567	reproductive shoot system development	GO:0009206	purine ribonucleoside triphosphate biosynthetic process	GO:0009873	ethylene-activated signaling pathway
	GO:0051704	multi-organism process	GO:0044092	negative regulation of molecular function	GO:0009735	response to cytokinin	GO:0046132	pyrimidine ribonucleoside biosynthetic process	GO:0044550	secondary metabolite biosynthetic process
	GO:0046686	response to cadmium ion	GO:0051704	multi-organism process	GO:0009414	response to water deprivation	GO:0046134	pyrimidine nucleoside biosynthetic process	GO:0000302	response to reactive oxygen species
	GO:0009636	response to toxic substance	GO:0009311	oligosaccharide metabolic process	GO:0044550	secondary metabolite biosynthetic process	GO:0006880	intracellular sequestering of iron ion	GO:0009768	photosynthesis, light harvesting in photosystem I
	GO:0009735	response to cytokinin	GO:0005984	disaccharide metabolic process	GO:0001510	RNA methylation	GO:0051238	sequestering of metal ion	GO:0071369	cellular response to ethylene stimulus
	GO:0006528	asparagine metabolic process	GO:0051172	negative regulation of nitrogen compound metabolic process			GO:0097577	sequestering of iron ion	GO:0034620	cellular response to unfolded protein
	GO:0009737	response to abscisic acid	GO:0071428	rRNA-containing ribonucleoprotein complex export from nucleus			GO:0000463	maturation of LSU-rRNA from tricistronic rRNA transcript (SSU-rRNA, 5.8S rRNA, LSU-rRNA)	GO:0006986	response to unfolded protein
	GO:0097305	response to alcohol	GO:0009408	response to heat			GO:0006006	glucose metabolic process
	GO:0009311	oligosaccharide metabolic process	GO:0034605	cellular response to heat			GO:0009408	response to heat
	GO:0033993	response to lipid	GO:0045739	positive regulation of DNA repair			GO:0009768	photosynthesis, light harvesting in photosystem I
	GO:0009605	response to external stimulus	GO:0031324	negative regulation of cellular metabolic process			GO:0046131	pyrimidine ribonucleoside metabolic process
	GO:0019751	polyol metabolic process	GO:0009605	response to external stimulus			GO:0009218	pyrimidine ribonucleotide metabolic process
	GO:0009415	response to water	GO:0016126	sterol biosynthetic process			GO:0009220	pyrimidine ribonucleotide biosynthetic process
	GO:0046174	polyol catabolic process	GO:0000462	maturation of SSU-rRNA from tricistronic rRNA transcript (SSU-rRNA, 5.8S rRNA, LSU-rRNA)			GO:0009199	ribonucleoside triphosphate metabolic process
	GO:0042214	terpene metabolic process	GO:0031167	rRNA methylation			GO:0006165	nucleoside diphosphate phosphorylation
	GO:0046164	alcohol catabolic process	GO:0010039	response to iron ion			GO:0006183	GTP biosynthetic process
			GO:1901617	organic hydroxy compound biosynthetic process			GO:0009853	photorespiration
			GO:2001022	positive regulation of response to DNA damage stimulus			GO:0046677	response to antibiotic
			GO:0031126	snoRNA 3'-end processing			GO:0006241	CTP biosynthetic process
			GO:0009064	glutamine family amino acid metabolic process			GO:0009208	pyrimidine ribonucleoside triphosphate metabolic process
			GO:0009617	response to bacterium			GO:0009209	pyrimidine ribonucleoside triphosphate biosynthetic process
			GO:0010035	response to inorganic substance			GO:0046036	CTP metabolic process
			GO:0006880	intracellular sequestering of iron ion			GO:0046939	nucleotide phosphorylation
			GO:0051238	sequestering of metal ion			GO:0009148	pyrimidine nucleoside triphosphate biosynthetic process
			GO:0097577	sequestering of iron ion			GO:0006213	pyrimidine nucleoside metabolic process
			GO:0098542	defense response to other organism			GO:1901031	regulation of response to reactive oxygen species
			GO:0043144	snoRNA processing			GO:1902882	regulation of response to oxidative stress
			GO:0006528	asparagine metabolic process			GO:0009260	ribonucleotide biosynthetic process
			GO:0046037	GMP metabolic process			GO:0009409	response to cold
			GO:0016074	snoRNA metabolic process			GO:0034404	nucleobase-containing small molecule biosynthetic process
			GO:0016246	RNA interference			GO:0046390	ribose phosphate biosynthetic process
			GO:0030422	production of siRNA involved in RNA interference			GO:0009205	purine ribonucleoside triphosphate metabolic process
			GO:0005985	sucrose metabolic process			GO:0009141	nucleoside triphosphate metabolic process
			GO:0050832	defense response to fungus			GO:0031125	rRNA 3'-end processing
			GO:0006790	sulfur compound metabolic process			GO:0046039	GTP metabolic process
			GO:0072330	monocarboxylic acid biosynthetic process			GO:0015977	carbon fixation
							GO:0009144	purine nucleoside triphosphate metabolic process
							GO:0009147	pyrimidine nucleoside triphosphate metabolic process
							GO:0072524	pyridine-containing compound metabolic process
							GO:0009765	photosynthesis, light harvesting
							GO:1901070	guanosine-containing compound biosynthetic process
							GO:0019693	ribose phosphate metabolic process
							GO:0018298	protein-chromophore linkage
							GO:0010035	response to inorganic substance
							GO:0009152	purine ribonucleotide biosynthetic process
							GO:0006458	'de novo' protein folding
							GO:0072528	pyrimidine-containing compound biosynthetic process
							GO:0009165	nucleotide biosynthetic process
							GO:0010039	response to iron ion
							GO:0006164	purine nucleotide biosynthetic process
							GO:0009163	nucleoside biosynthetic process
							GO:0042455	ribonucleoside biosynthetic process
							GO:1901293	nucleoside phosphate biosynthetic process
							GO:0009617	response to bacterium
							GO:0019362	pyridine nucleotide metabolic process
							GO:0046496	nicotinamide nucleotide metabolic process
							GO:0006221	pyrimidine nucleotide biosynthetic process
							GO:0009259	ribonucleotide metabolic process
							GO:0051188	cofactor biosynthetic process
							GO:0051084	de novo' posttranslational protein folding
							GO:0051085	chaperone cofactor-dependent protein refolding
							GO:0098869	cellular oxidant detoxification
							GO:0080135	regulation of cellular response to stress
							GO:0006220	pyrimidine nucleotide metabolic process
							GO:0072525	pyridine-containing compound biosynthetic process
							GO:1901659	glycosyl compound biosynthetic process
							GO:0006417	regulation of translation
							GO:0042493	response to drug
							GO:0000469	cleavage involved in rRNA processing
							GO:0006814	sodium ion transport
							GO:0034248	regulation of cellular amide metabolic process
							GO:0009651	response to salt stress
							GO:0000303	response to superoxide
							GO:0000305	response to oxygen radical
							GO:0006801	superoxide metabolic process
							GO:0019430	removal of superoxide radicals
							GO:0071450	cellular response to oxygen radical
							GO:0071451	cellular response to superoxide
							GO:0072522	purine-containing compound biosynthetic process
							GO:0006970	response to osmotic stress
							GO:0055072	iron ion homeostasis
							GO:0030388	fructose 1,6-bisphosphate metabolic process
							GO:0006732	coenzyme metabolic process
							GO:0009735	response to cytokinin
							GO:0072527	pyrimidine-containing compound metabolic process
MF	GO:0004866	endopeptidase inhibitor activity	GO:0004866	endopeptidase inhibitor activity	GO:0051082	unfolded protein binding	GO:0019843	rRNA binding	GO:0046906	tetrapyrrole binding
	GO:0030414	peptidase inhibitor activity	GO:0030414	peptidase inhibitor activity	GO:0046527	glucosyltransferase activity	GO:0070180	large ribosomal subunit rRNA binding	GO:0005507	copper ion binding
	GO:0061135	endopeptidase regulator activity	GO:0061135	endopeptidase regulator activity	GO:0030515	snoRNA binding	GO:0051082	unfolded protein binding	GO:0016168	chlorophyll binding
	GO:0061134	peptidase regulator activity	GO:0030515	snoRNA binding	GO:0008083	growth factor activity	GO:0042802	identical protein binding	GO:0005506	iron ion binding
	GO:0004857	enzyme inhibitor activity	GO:0019843	rRNA binding	GO:0019843	rRNA binding	GO:0003746	translation elongation factor activity	GO:0020037	heme binding
	GO:0042802	identical protein binding	GO:0061134	peptidase regulator activity	GO:0044183	protein binding involved in protein folding	GO:0008379	thioredoxin peroxidase activity	GO:0004601	peroxidase activity
	GO:0016701	oxidoreductase activity, acting on single donors with incorporation of molecular oxygen	GO:0004869	cysteine-type endopeptidase inhibitor activity	GO:0030545	receptor regulator activity	GO:0051920	peroxiredoxin activity	GO:0016684	oxidoreductase activity, acting on peroxide as acceptor
	GO:0004869	cysteine-type endopeptidase inhibitor activity	GO:0042802	identical protein binding	GO:0048018	receptor ligand activity	GO:0005372	water transmembrane transporter activity	GO:0016209	antioxidant activity
	GO:0043621	protein self-association	GO:0004857	enzyme inhibitor activity	GO:0008173	RNA methyltransferase activity	GO:0015250	water channel activity	GO:0045156	electron transporter, transferring electrons within the cyclic electron transport pathway of photosynthesis activity
	GO:0031386	protein tag	GO:0008649	rRNA methyltransferase activity	GO:0042802	identical protein binding	GO:0003729	mRNA binding	GO:0009055	electron transfer activity
	GO:0046527	glucosyltransferase activity	GO:0140102	catalytic activity, acting on a rRNA	GO:0008649	rRNA methyltransferase activity	GO:0008199	ferric iron binding	GO:0004866	endopeptidase inhibitor activity
	GO:0005506	iron ion binding	GO:0016884	carbon-nitrogen ligase activity, with glutamine as amido-N-donor	GO:0140102	catalytic activity, acting on a rRNA	GO:0004550	nucleoside diphosphate kinase activity	GO:0030414	peptidase inhibitor activity
	GO:0008199	ferric iron binding	GO:0070180	large ribosomal subunit rRNA binding	GO:0016840	carbon-nitrogen lyase activity	GO:0031386	protein tag	GO:0016872	intramolecular lyase activity
	GO:0042803	protein homodimerization activity	GO:0003727	single-stranded RNA binding	GO:0051787	misfolded protein binding	GO:0016168	chlorophyll binding	GO:0061135	endopeptidase regulator activity
	GO:0016722	oxidoreductase activity, oxidizing metal ions	GO:0051787	misfolded protein binding	GO:0016762	xyloglucan:xyloglucosyl transferase activity	GO:0031177	phosphopantetheine binding	GO:0061134	peptidase regulator activity
	GO:0016702	oxidoreductase activity, acting on single donors with incorporation of molecular oxygen, incorporation of two atoms of oxygen	GO:0016722	oxidoreductase activity, oxidizing metal ions	GO:0005471	ATP:ADP antiporter activity	GO:0030145	manganese ion binding	GO:0016157	sucrose synthase activity
	GO:0005509	calcium ion binding	GO:0033293	monocarboxylic acid binding	GO:0051087	chaperone binding	GO:0019209	kinase activator activity	GO:0008131	primary amine oxidase activity
	GO:0051082	unfolded protein binding	GO:0042803	protein homodimerization activity	GO:0031492	nucleosomal DNA binding	GO:0030295	protein kinase activator activity	GO:0005372	water transmembrane transporter activity
	GO:0008198	ferrous iron binding	GO:0004724	magnesium-dependent protein serine/threonine phosphatase activity	GO:0015301	anion:anion antiporter activity	GO:0004322	ferroxidase activity	GO:0015250	water channel activity
	GO:0035251	UDP-glucosyltransferase activity	GO:0050660	flavin adenine dinucleotide binding			GO:0016724	oxidoreductase activity, oxidizing metal ions, oxygen as acceptor	GO:0015295	solute:proton symporter activity
	GO:0004724	magnesium-dependent protein serine/threonine phosphatase activity	GO:0004322	ferroxidase activity			GO:0016722	oxidoreductase activity, oxidizing metal ions	GO:0005504	fatty acid binding
	GO:0033293	monocarboxylic acid binding	GO:0016724	oxidoreductase activity, oxidizing metal ions, oxygen as acceptor			GO:0008198	ferrous iron binding	GO:0008379	thioredoxin peroxidase activity
	GO:0004322	ferroxidase activity							GO:0051920	peroxiredoxin activity
	GO:0016724	oxidoreductase activity, oxidizing metal ions, oxygen as acceptor							GO:0015294	solute:cation symporter activity
	GO:0016762	xyloglucan:xyloglucosyl transferase activity							GO:0015293	symporter activity
	GO:0080043	quercetin 3-O-glucosyltransferase activity							GO:0051082	unfolded protein binding
	GO:0080044	quercetin 7-O-glucosyltransferase activity							GO:0035673	oligopeptide transmembrane transporter activity
									GO:0016638	oxidoreductase activity, acting on the CH-NH2 group of donors
									GO:0046527	glucosyltransferase activity
									GO:0043621	protein self-association
									GO:0046912	transferase activity, transferring acyl groups, acyl groups converted into alkyl on transfer
									GO:0016722	oxidoreductase activity, oxidizing metal ions
									GO:0004857	enzyme inhibitor activity
									GO:0000095	S-adenosyl-L-methionine transmembrane transporter activity
CC			GO:0044445	cytosolic part	GO:0022626	cytosolic ribosome	GO:0022626	cytosolic ribosome	GO:0009521	photosystem
			GO:0022626	cytosolic ribosome	GO:0044445	cytosolic part	GO:0044391	ribosomal subunit	GO:0005618	cell wall
			GO:0044391	ribosomal subunit	GO:0044391	ribosomal subunit	GO:0044445	cytosolic part	GO:0030312	external encapsulating structure
			GO:0022625	cytosolic large ribosomal subunit	GO:0022625	cytosolic large ribosomal subunit	GO:0022625	cytosolic large ribosomal subunit	GO:0009523	photosystem II
			GO:0015934	large ribosomal subunit	GO:0015934	large ribosomal subunit	GO:0015934	large ribosomal subunit	GO:0044436	thylakoid part
			GO:0022627	cytosolic small ribosomal subunit	GO:0030684	preribosome	GO:0022627	cytosolic small ribosomal subunit	GO:0009579	thylakoid
			GO:0005730	nucleolus	GO:0005730	nucleolus	GO:0015935	small ribosomal subunit	GO:0034357	photosynthetic membrane
			GO:0030684	preribosome	GO:0032040	small-subunit processome	GO:0009579	thylakoid	GO:0009505	plant-type cell wall
			GO:0015935	small ribosomal subunit	GO:0022627	cytosolic small ribosomal subunit	GO:0044436	thylakoid part	GO:0009534	chloroplast thylakoid
			GO:0032040	small-subunit processome	GO:0031428	box C/D snoRNP complex	GO:0009534	chloroplast thylakoid	GO:0031976	plastid thylakoid
			GO:0044452	nucleolar part	GO:0044452	nucleolar part	GO:0031976	plastid thylakoid	GO:0009535	chloroplast thylakoid membrane
			GO:0030686	90S preribosome	GO:0015935	small ribosomal subunit	GO:0034357	photosynthetic membrane	GO:0055035	plastid thylakoid membrane
			GO:0030687	preribosome, large subunit precursor	GO:0034245	mitochondrial DNA-directed RNA polymerase complex	GO:0009535	chloroplast thylakoid membrane	GO:0042651	thylakoid membrane
			GO:0031428	box C/D snoRNP complex	GO:0009532	plastid stroma	GO:0009570	chloroplast stroma	GO:0010287	plastoglobule
			GO:0005732	small nucleolar ribonucleoprotein complex	GO:0009570	chloroplast stroma	GO:0055035	plastid thylakoid membrane	GO:0048046	apoplast
			GO:0000153	cytoplasmic ubiquitin ligase complex	GO:0042646	plastid nucleoid	GO:0009532	plastid stroma	GO:0009522	photosystem I
			GO:0030688	preribosome, small subunit precursor	GO:0042644	chloroplast nucleoid	GO:0042651	thylakoid membrane	GO:0009526	plastid envelope
			GO:0009505	plant-type cell wall	GO:0005732	small nucleolar ribonucleoprotein complex	GO:0009526	plastid envelope	GO:0031226	intrinsic component of plasma membrane
			GO:0005618	cell wall	GO:0005742	mitochondrial outer membrane translocase complex	GO:0009941	chloroplast envelope	GO:0009941	chloroplast envelope
			GO:0030312	external encapsulating structure	GO:0009295	nucleoid	GO:0010287	plastoglobule	GO:0005887	integral component of plasma membrane
					GO:0044815	DNA packaging complex	GO:0009523	photosystem II
					GO:0005788	endoplasmic reticulum lumen	GO:0031977	thylakoid lumen
					GO:0005618	cell wall	GO:0009521	photosystem
					GO:0030312	external encapsulating structure	GO:0009522	photosystem I
					GO:0030686	90S preribosome
					GO:0098799	outer mitochondrial membrane protein complex
					GO:0000786	nucleosome
					GO:0030687	preribosome, large subunit precursor
					GO:0009505	plant-type cell wall
					GO:0016602	CCAAT-binding factor complex
