# Supplementary material for: Integrated Transcriptomic, Proteomic, and Metabolomic Analyses Revealed Molecular Mechanism for Salt Resistance in Soybean (Glycine max L.) Seedlings
Source: Int J Mol Sci. 2024 Dec 18;25(24):13559. doi: 10.3390/ijms252413559 (PMC11678865; doi:10.3390/ijms252413559)
Supplement: Supplementary file 1 [file ijms-25-13559-s001.zip › Supplementary materials-Table/Table s8-GO.xlsx]

## Sheet: Table s8-GO
Category	GOID	Description	GeneRatio	BgRatio	pvalue	padj	geneID	geneName	Count
BP	GO:0042273	ribosomal large subunit biogenesis	73/2941	219/30202	6.95e-22	1.4e-18	GLYMA_02G253500/GLYMA_13G243100/GLYMA_19G116600/GLYMA_12G167800/GLYMA_02G220000/GLYMA_15G048200/GLYMA_07G020000/GLYMA_08G255000/GLYMA_12G042600/GLYMA_14G187800/GLYMA_19G074500/GLYMA_18G096800/GLYMA_18G286400/GLYMA_10G045900/GLYMA_08G222100/GLYMA_07G035600/GLYMA_14G196700/GLYMA_10G291500/GLYMA_17G186500/GLYMA_05G027800/GLYMA_18G026100/GLYMA_08G151900/GLYMA_12G066700/GLYMA_16G004800/GLYMA_11G116800…	-/-/-/-/-/-/-/-/-/-/-/-/-/-/-/-/-/-/-/-/-/-/-/-/-/-/-/-/-/-/-/-/-/-/-/-/-/-/-/-/-/-/-/-/-/-/-/-/-/-/-/-/-/-/-/-/-/-/-/-/-/-/-/-/-/-/-/-/-/-/-/-/-	73
BP	GO:0006364	rRNA processing	97/2941	376/30202	1.68e-19	1.69e-16	GLYMA_06G018400/GLYMA_08G045100/GLYMA_07G261900/GLYMA_04G190100/GLYMA_13G045800/GLYMA_19G116600/GLYMA_05G033800/GLYMA_03G164500/GLYMA_11G237200/GLYMA_04G200700/GLYMA_12G167800/GLYMA_03G086400/GLYMA_18G227900/GLYMA_05G241200/GLYMA_03G207700/GLYMA_15G048200/GLYMA_13G217200/GLYMA_03G190900/GLYMA_08G176900/GLYMA_01G010400/GLYMA_08G332000/GLYMA_10G058500/GLYMA_02G290200/GLYMA_07G020000/GLYMA_16G221700…	-/-/-/-/-/-/-/-/-/-/-/-/-/-/-/-/-/-/-/-/-/-/-/-/-/-/-/-/-/-/-/-/-/-/-/-/-/-/-/-/-/-/-/-/-/-/-/-/-/-/-/-/-/-/-/-/-/-/-/-/-/-/-/-/-/-/-/-/-/-/-/-/-/-/-/-/-/-/-/-/-/-/-/-/-/-/-/-/-/-/-/-/-/-/-/-/-	97
BP	GO:0016072	rRNA metabolic process	97/2941	397/30202	9.08e-18	6.08e-15	GLYMA_06G018400/GLYMA_08G045100/GLYMA_07G261900/GLYMA_04G190100/GLYMA_13G045800/GLYMA_19G116600/GLYMA_05G033800/GLYMA_03G164500/GLYMA_11G237200/GLYMA_04G200700/GLYMA_12G167800/GLYMA_03G086400/GLYMA_18G227900/GLYMA_05G241200/GLYMA_03G207700/GLYMA_15G048200/GLYMA_13G217200/GLYMA_03G190900/GLYMA_08G176900/GLYMA_01G010400/GLYMA_08G332000/GLYMA_10G058500/GLYMA_02G290200/GLYMA_07G020000/GLYMA_16G221700…	-/-/-/-/-/-/-/-/-/-/-/-/-/-/-/-/-/-/-/-/-/-/-/-/-/-/-/-/-/-/-/-/-/-/-/-/-/-/-/-/-/-/-/-/-/-/-/-/-/-/-/-/-/-/-/-/-/-/-/-/-/-/-/-/-/-/-/-/-/-/-/-/-/-/-/-/-/-/-/-/-/-/-/-/-/-/-/-/-/-/-/-/-/-/-/-/-	97
BP	GO:0042255	ribosome assembly	57/2941	178/30202	1.66e-16	8.32e-14	GLYMA_14G119400/GLYMA_11G158500/GLYMA_19G105700/GLYMA_03G207700/GLYMA_02G220000/GLYMA_15G048200/GLYMA_05G001100/GLYMA_13G217200/GLYMA_08G255000/GLYMA_09G103400/GLYMA_14G187800/GLYMA_03G241100/GLYMA_18G286400/GLYMA_16G046500/GLYMA_07G269600/GLYMA_16G012200/GLYMA_07G035600/GLYMA_07G043800/GLYMA_08G151900/GLYMA_12G066700/GLYMA_16G004800/GLYMA_12G075500/GLYMA_10G066200/GLYMA_08G184300/GLYMA_15G271300…	-/-/-/-/-/-/-/-/-/-/-/-/-/-/-/-/-/-/-/-/-/-/-/-/-/-/-/-/-/-/-/-/-/-/-/-/-/-/-/-/-/-/-/-/-/-/-/-/-/-/-/-/-/-/-/-/-	57
BP	GO:0006457	protein folding	95/2941	426/30202	9.7e-15	3.9e-12	GLYMA_05G150300/GLYMA_06G005100/GLYMA_13G281700/GLYMA_13G254900/GLYMA_19G249000/GLYMA_09G248600/GLYMA_08G242100/GLYMA_02G124500/GLYMA_03G218300/GLYMA_06G114800/GLYMA_04G129800/GLYMA_03G005900/GLYMA_11G195900/GLYMA_11G140500/GLYMA_05G219600/GLYMA_12G095700/GLYMA_12G078100/GLYMA_14G007700/GLYMA_08G134800/GLYMA_15G059900/GLYMA_12G117900/GLYMA_08G065100/GLYMA_18G287900/GLYMA_11G098700/GLYMA_11G146800…	-/-/-/-/-/-/-/-/-/-/-/-/-/-/-/-/-/-/-/-/-/-/-/-/-/-/-/HSP17.3-B/-/-/-/-/-/-/-/-/-/-/-/-/-/-/-/-/-/-/-/-/-/HSP17.9-D/-/-/-/-/-/-/-/-/-/-/-/-/-/-/-/-/-/-/-/-/-/-/-/-/-/-/-/-/-/-/-/-/-/-/HSP17.5-E/-/-/-/-/-/-/-/-/-/-	95
BP	GO:0042274	ribosomal small subunit biogenesis	47/2941	162/30202	3.99e-12	1.34e-09	GLYMA_06G018400/GLYMA_08G045100/GLYMA_07G261900/GLYMA_13G045800/GLYMA_11G158500/GLYMA_03G086400/GLYMA_19G105700/GLYMA_05G241200/GLYMA_03G207700/GLYMA_13G217200/GLYMA_02G290200/GLYMA_09G103400/GLYMA_03G241100/GLYMA_19G074500/GLYMA_16G046500/GLYMA_07G269600/GLYMA_16G012200/GLYMA_07G043800/GLYMA_08G048200/GLYMA_17G076700/GLYMA_11G021700/GLYMA_04G132900/GLYMA_02G251700/GLYMA_03G205800/GLYMA_15G267100…	-/-/-/-/-/-/-/-/-/-/-/-/-/-/-/-/-/-/-/-/-/-/-/-/-/-/-/-/-/-/-/-/-/-/-/-/-/-/-/-/-/-/-/-/-/-/-	47
BP	GO:0009266	response to temperature stimulus	66/2941	279/30202	7.17e-12	2.06e-09	GLYMA_13G254900/GLYMA_07G155200/GLYMA_08G242100/GLYMA_03G050100/GLYMA_14G056800/GLYMA_08G136200/GLYMA_15G238400/GLYMA_11G140500/GLYMA_05G219600/GLYMA_12G095700/GLYMA_20G150300/GLYMA_17G053700/GLYMA_19G159500/GLYMA_15G059900/GLYMA_08G065100/GLYMA_18G287900/GLYMA_08G056500/GLYMA_03G116600/GLYMA_08G069000/GLYMA_07G043600/GLYMA_11G232600/GLYMA_17G072400/GLYMA_18G074100/GLYMA_13G088700/GLYMA_03G191100…	-/-/-/-/-/-/-/-/-/-/-/-/-/-/-/-/-/-/HSP17.3-B/-/-/-/-/-/-/-/-/-/-/-/-/-/-/-/HSP17.9-D/-/-/-/-/-/-/-/-/-/-/-/-/-/-/-/-/-/-/-/-/-/-/-/-/HSP17.5-E/-/-/-/-/-/-	66
BP	GO:0009408	response to heat	56/2941	222/30202	1.89e-11	4.75e-09	GLYMA_13G254900/GLYMA_08G242100/GLYMA_08G136200/GLYMA_15G238400/GLYMA_11G140500/GLYMA_05G219600/GLYMA_12G095700/GLYMA_20G150300/GLYMA_17G053700/GLYMA_19G159500/GLYMA_15G059900/GLYMA_08G065100/GLYMA_18G287900/GLYMA_08G056500/GLYMA_03G116600/GLYMA_08G069000/GLYMA_07G043600/GLYMA_17G072400/GLYMA_18G074100/GLYMA_13G088700/GLYMA_03G191100/GLYMA_08G212000/GLYMA_15G264600/GLYMA_20G015900/GLYMA_13G225700…	-/-/-/-/-/-/-/-/-/-/-/-/-/-/-/HSP17.3-B/-/-/-/-/-/-/-/-/-/-/-/-/-/-/HSP17.9-D/-/-/-/-/-/-/-/-/-/-/-/-/-/-/-/-/-/-/HSP17.5-E/-/-/-/-/-/-	56
BP	GO:0000463	maturation of LSU-rRNA from tricistronic rRNA transcript (SSU-rRNA, 5.8S rRNA, LSU-rRNA)	20/2941	41/30202	1.97e-10	4.39e-08	GLYMA_19G116600/GLYMA_12G167800/GLYMA_07G020000/GLYMA_12G042600/GLYMA_18G096800/GLYMA_10G045900/GLYMA_08G222100/GLYMA_10G291500/GLYMA_05G027800/GLYMA_11G116800/GLYMA_10G066200/GLYMA_08G316100/GLYMA_16G003700/GLYMA_15G167400/GLYMA_13G133900/GLYMA_20G240700/GLYMA_05G014800/GLYMA_19G232500/GLYMA_03G234900/GLYMA_17G123300	-/-/-/-/-/-/-/-/-/-/-/-/-/-/-/-/-/-/-/-	20
BP	GO:0002181	cytoplasmic translation	47/2941	183/30202	3.99e-10	8.01e-08	GLYMA_07G127500/GLYMA_02G253500/GLYMA_18G007500/GLYMA_13G243100/GLYMA_19G232700/GLYMA_01G207700/GLYMA_05G061400/GLYMA_04G226500/GLYMA_16G129700/GLYMA_11G249700/GLYMA_04G226900/GLYMA_06G138400/GLYMA_20G160400/GLYMA_10G018200/GLYMA_01G004300/GLYMA_16G012200/GLYMA_07G043800/GLYMA_08G151900/GLYMA_06G135800/GLYMA_17G143200/GLYMA_19G259800/GLYMA_15G271300/GLYMA_02G255500/GLYMA_03G260900/GLYMA_05G146800…	-/-/-/-/-/-/-/-/-/-/-/-/-/-/-/-/-/-/-/-/-/-/-/-/-/-/-/-/-/-/-/-/-/-/-/-/-/-/-/-/-/-/-/-/-/-/-	47
BP	GO:0000470	maturation of LSU-rRNA	26/2941	70/30202	6.98e-10	1.28e-07	GLYMA_19G116600/GLYMA_12G167800/GLYMA_07G020000/GLYMA_12G042600/GLYMA_18G096800/GLYMA_10G045900/GLYMA_08G222100/GLYMA_14G196700/GLYMA_10G291500/GLYMA_05G027800/GLYMA_18G026100/GLYMA_11G116800/GLYMA_10G066200/GLYMA_11G103700/GLYMA_08G316100/GLYMA_16G003700/GLYMA_15G167400/GLYMA_02G229800/GLYMA_13G133900/GLYMA_20G240700/GLYMA_05G014800/GLYMA_19G232500/GLYMA_15G254100/GLYMA_02G278500/GLYMA_03G234900…	-/-/-/-/-/-/-/-/-/-/-/-/-/-/-/-/-/-/-/-/-/-/-/-/-/-	26
BP	GO:0000028	ribosomal small subunit assembly	24/2941	61/30202	7.94e-10	1.33e-07	GLYMA_11G158500/GLYMA_19G105700/GLYMA_03G207700/GLYMA_13G217200/GLYMA_09G103400/GLYMA_03G241100/GLYMA_16G046500/GLYMA_07G269600/GLYMA_16G012200/GLYMA_07G043800/GLYMA_11G021700/GLYMA_04G132900/GLYMA_03G205800/GLYMA_15G267100/GLYMA_15G095300/GLYMA_13G300300/GLYMA_12G201900/GLYMA_19G238800/GLYMA_03G241300/GLYMA_05G234800/GLYMA_08G042300/GLYMA_01G222100/GLYMA_17G004300/GLYMA_19G238600	-/-/-/-/-/-/-/-/-/-/-/-/-/-/-/-/-/-/-/-/-/-/-/-	24
BP	GO:0042026	protein refolding	31/2941	105/30202	1.09e-08	1.68e-06	GLYMA_06G005100/GLYMA_13G254900/GLYMA_19G249000/GLYMA_08G242100/GLYMA_11G195900/GLYMA_11G140500/GLYMA_05G219600/GLYMA_12G078100/GLYMA_15G059900/GLYMA_08G065100/GLYMA_18G287900/GLYMA_11G098700/GLYMA_07G009600/GLYMA_10G127800/GLYMA_17G072400/GLYMA_10G193200/GLYMA_19G222600/GLYMA_20G079300/GLYMA_12G064000/GLYMA_15G088000/GLYMA_20G249300/GLYMA_05G219400/GLYMA_07G184300/GLYMA_08G025700/GLYMA_18G289100…	-/-/-/-/-/-/-/-/-/-/-/-/-/-/-/-/-/-/-/-/-/-/-/-/-/-/-/-/-/-/-	31
BP	GO:0034620	cellular response to unfolded protein	25/2941	74/30202	1.41e-08	2.02e-06	GLYMA_13G254900/GLYMA_09G248600/GLYMA_11G140500/GLYMA_05G219600/GLYMA_15G059900/GLYMA_08G065100/GLYMA_18G287900/GLYMA_17G072400/GLYMA_04G121000/GLYMA_04G202900/GLYMA_05G148000/GLYMA_08G006500/GLYMA_06G317800/GLYMA_12G064000/GLYMA_15G088000/GLYMA_05G219400/GLYMA_05G199200/GLYMA_10G147600/GLYMA_07G184300/GLYMA_08G025700/GLYMA_18G289100/GLYMA_02G205600/GLYMA_01G238600/GLYMA_06G162600/GLYMA_20G098400	-/-/-/-/-/-/-/-/-/-/-/-/-/-/-/-/-/-/-/-/-/-/-/-/-	25
BP	GO:0006986	response to unfolded protein	25/2941	75/30202	1.92e-08	2.57e-06	GLYMA_13G254900/GLYMA_09G248600/GLYMA_11G140500/GLYMA_05G219600/GLYMA_15G059900/GLYMA_08G065100/GLYMA_18G287900/GLYMA_17G072400/GLYMA_04G121000/GLYMA_04G202900/GLYMA_05G148000/GLYMA_08G006500/GLYMA_06G317800/GLYMA_12G064000/GLYMA_15G088000/GLYMA_05G219400/GLYMA_05G199200/GLYMA_10G147600/GLYMA_07G184300/GLYMA_08G025700/GLYMA_18G289100/GLYMA_02G205600/GLYMA_01G238600/GLYMA_06G162600/GLYMA_20G098400	-/-/-/-/-/-/-/-/-/-/-/-/-/-/-/-/-/-/-/-/-/-/-/-/-	25
BP	GO:0000027	ribosomal large subunit assembly	29/2941	97/30202	2.35e-08	2.95e-06	GLYMA_02G220000/GLYMA_15G048200/GLYMA_08G255000/GLYMA_14G187800/GLYMA_18G286400/GLYMA_07G035600/GLYMA_08G151900/GLYMA_12G066700/GLYMA_16G004800/GLYMA_12G075500/GLYMA_10G066200/GLYMA_08G184300/GLYMA_15G271300/GLYMA_02G255500/GLYMA_20G168100/GLYMA_18G278000/GLYMA_10G053100/GLYMA_19G189600/GLYMA_12G240600/GLYMA_10G223400/GLYMA_12G232100/GLYMA_12G131700/GLYMA_15G041500/GLYMA_13G332700/GLYMA_18G050600…	-/-/-/-/-/-/-/-/-/-/-/-/-/-/-/-/-/-/-/-/-/-/-/-/-/-/-/-/-	29
BP	GO:0010035	response to inorganic substance	63/2941	315/30202	2.61e-08	3.08e-06	GLYMA_11G228000/GLYMA_09G185500/GLYMA_02G224100/GLYMA_07G155200/GLYMA_03G050100/GLYMA_14G056800/GLYMA_18G198300/GLYMA_20G044800/GLYMA_18G045200/GLYMA_14G037300/GLYMA_08G136200/GLYMA_15G238400/GLYMA_08G015300/GLYMA_18G064300/GLYMA_05G225900/GLYMA_08G056500/GLYMA_08G069000/GLYMA_07G043600/GLYMA_17G047200/GLYMA_20G051500/GLYMA_14G049500/GLYMA_12G178800/GLYMA_09G072100/GLYMA_11G232600/GLYMA_15G180900…	-/-/-/-/-/-/-/-/-/-/-/-/-/-/-/-/HSP17.3-B/-/-/-/-/-/-/-/-/-/-/-/-/-/-/-/HSP17.9-D/-/-/-/-/-/-/-/-/-/-/-/-/-/-/-/-/-/-/-/-/-/-/-/-/HSP17.5-E/-/-/-/-/-	63
BP	GO:0006458	'de novo' protein folding	33/2941	121/30202	3.23e-08	3.6e-06	GLYMA_13G254900/GLYMA_11G195900/GLYMA_11G140500/GLYMA_05G219600/GLYMA_12G078100/GLYMA_15G059900/GLYMA_12G117900/GLYMA_08G065100/GLYMA_18G287900/GLYMA_19G128300/GLYMA_07G009600/GLYMA_17G047200/GLYMA_10G127800/GLYMA_09G072100/GLYMA_15G180900/GLYMA_17G072400/GLYMA_10G193200/GLYMA_03G125800/GLYMA_20G079300/GLYMA_12G064000/GLYMA_20G017200/GLYMA_15G088000/GLYMA_07G120400/GLYMA_05G219400/GLYMA_07G184300…	-/-/-/-/-/-/-/-/-/-/-/-/-/-/-/-/-/-/-/-/-/-/-/-/-/-/-/-/-/-/-/-/-	33
BP	GO:0034605	cellular response to heat	31/2941	111/30202	4.58e-08	4.84e-06	GLYMA_13G254900/GLYMA_11G140500/GLYMA_05G219600/GLYMA_20G150300/GLYMA_17G053700/GLYMA_19G159500/GLYMA_15G059900/GLYMA_08G065100/GLYMA_18G287900/GLYMA_17G072400/GLYMA_18G074100/GLYMA_03G191100/GLYMA_13G225700/GLYMA_01G185800/GLYMA_11G025700/GLYMA_04G052000/GLYMA_12G064000/GLYMA_15G088000/GLYMA_16G196200/GLYMA_05G219400/GLYMA_10G066100/GLYMA_03G157300/GLYMA_07G184300/GLYMA_08G025700/GLYMA_18G289100…	-/-/-/-/-/-/-/-/-/-/-/-/-/-/-/-/-/-/-/-/-/-/-/-/-/-/-/-/-/-/-	31
BP	GO:0070925	organelle assembly	64/2941	343/30202	2.91e-07	2.92e-05	GLYMA_14G119400/GLYMA_11G158500/GLYMA_19G105700/GLYMA_03G207700/GLYMA_02G220000/GLYMA_17G072000/GLYMA_15G048200/GLYMA_05G001100/GLYMA_13G217200/GLYMA_08G255000/GLYMA_09G103400/GLYMA_14G187800/GLYMA_03G241100/GLYMA_18G286400/GLYMA_16G046500/GLYMA_07G269600/GLYMA_16G012200/GLYMA_07G035600/GLYMA_07G043800/GLYMA_15G027500/GLYMA_17G180900/GLYMA_08G151900/GLYMA_12G066700/GLYMA_16G004800/GLYMA_12G075500…	-/-/-/-/-/-/-/-/-/-/-/-/-/-/-/-/-/-/-/-/-/-/-/-/-/-/-/-/-/-/-/-/-/-/-/-/-/-/-/-/-/-/-/-/-/-/-/-/-/-/-/-/-/-/-/-/-/-/-/-/-/-/-/-	64
BP	GO:0042542	response to hydrogen peroxide	21/2941	67/30202	8.25e-07	7.89e-05	GLYMA_07G155200/GLYMA_03G050100/GLYMA_14G056800/GLYMA_08G069000/GLYMA_07G043600/GLYMA_11G232600/GLYMA_08G212000/GLYMA_15G264600/GLYMA_20G015900/GLYMA_17G224900/GLYMA_01G124500/GLYMA_01G106800/GLYMA_18G205800/GLYMA_13G205800/GLYMA_14G063800/GLYMA_11G134200/GLYMA_08G068800/GLYMA_13G176200/GLYMA_16G012000/GLYMA_06G054700/GLYMA_19G011400	-/-/-/HSP17.3-B/-/-/-/-/-/HSP17.9-D/-/-/-/-/-/-/-/HSP17.5-E/-/-/-	21
BP	GO:0006833	water transport	18/2941	52/30202	9.73e-07	8.5e-05	GLYMA_11G228000/GLYMA_18G198300/GLYMA_16G155000/GLYMA_08G015300/GLYMA_03G185900/GLYMA_11G034000/GLYMA_13G333100/GLYMA_15G018100/GLYMA_19G186100/GLYMA_16G155100/GLYMA_11G143100/GLYMA_04G003200/GLYMA_04G083200/GLYMA_03G180900/GLYMA_11G146500/GLYMA_02G073600/GLYMA_13G356000/GLYMA_01G208200	-/-/-/-/-/-/-/-/-/-/-/-/-/-/-/-/-/-	18
BP	GO:0042044	fluid transport	18/2941	52/30202	9.73e-07	8.5e-05	GLYMA_11G228000/GLYMA_18G198300/GLYMA_16G155000/GLYMA_08G015300/GLYMA_03G185900/GLYMA_11G034000/GLYMA_13G333100/GLYMA_15G018100/GLYMA_19G186100/GLYMA_16G155100/GLYMA_11G143100/GLYMA_04G003200/GLYMA_04G083200/GLYMA_03G180900/GLYMA_11G146500/GLYMA_02G073600/GLYMA_13G356000/GLYMA_01G208200	-/-/-/-/-/-/-/-/-/-/-/-/-/-/-/-/-/-	18
BP	GO:0006414	translational elongation	25/2941	92/30202	1.55e-06	0.000129878	GLYMA_11G209200/GLYMA_05G174300/GLYMA_16G001900/GLYMA_19G193200/GLYMA_19G052400/GLYMA_17G124500/GLYMA_19G259800/GLYMA_06G136500/GLYMA_05G041900/GLYMA_03G150600/GLYMA_04G228400/GLYMA_08G051600/GLYMA_03G260900/GLYMA_04G188700/GLYMA_06G176900/GLYMA_01G145400/GLYMA_05G243800/GLYMA_09G193300/GLYMA_05G114900/GLYMA_12G095500/GLYMA_19G153200/GLYMA_02G112400/GLYMA_12G182800/GLYMA_10G212900/GLYMA_13G318200	-/-/-/-/-/-/-/-/-/-/-/-/-/-/-/-/-/-/-/-/-/-/-/-/-	25
BP	GO:0035967	cellular response to topologically incorrect protein	29/2941	117/30202	1.86e-06	0.000149893	GLYMA_13G254900/GLYMA_09G248600/GLYMA_11G140500/GLYMA_05G219600/GLYMA_15G059900/GLYMA_08G065100/GLYMA_19G072700/GLYMA_18G287900/GLYMA_06G293400/GLYMA_12G203900/GLYMA_17G072400/GLYMA_04G121000/GLYMA_04G202900/GLYMA_05G148000/GLYMA_08G006500/GLYMA_06G317800/GLYMA_12G064000/GLYMA_15G088000/GLYMA_12G112000/GLYMA_05G219400/GLYMA_05G199200/GLYMA_10G147600/GLYMA_07G184300/GLYMA_08G025700/GLYMA_18G289100…	-/-/-/-/-/-/-/-/-/-/-/-/-/-/-/-/-/-/-/-/-/-/-/-/-/-/-/-/-	29
BP	GO:0030490	maturation of SSU-rRNA	27/2941	105/30202	1.95e-06	0.000150811	GLYMA_06G018400/GLYMA_07G261900/GLYMA_03G086400/GLYMA_05G241200/GLYMA_03G207700/GLYMA_13G217200/GLYMA_02G290200/GLYMA_03G241100/GLYMA_16G012200/GLYMA_07G043800/GLYMA_08G048200/GLYMA_02G251700/GLYMA_03G205800/GLYMA_15G267100/GLYMA_08G143000/GLYMA_07G106900/GLYMA_15G095300/GLYMA_17G089100/GLYMA_19G179300/GLYMA_08G346500/GLYMA_19G238800/GLYMA_03G241300/GLYMA_14G024600/GLYMA_19G238600/GLYMA_20G190200…	-/-/-/-/-/-/-/-/-/-/-/-/-/-/-/-/-/-/-/-/-/-/-/-/-/-/-	27
BP	GO:0006390	mitochondrial transcription	8/2941	12/30202	2.77e-06	0.000205964	GLYMA_08G253800/GLYMA_04G155600/GLYMA_17G071600/GLYMA_08G263100/GLYMA_16G091400/GLYMA_18G276200/GLYMA_08G263000/GLYMA_16G091500	-/-/-/-/-/-/-/-	8
BP	GO:0000462	maturation of SSU-rRNA from tricistronic rRNA transcript (SSU-rRNA, 5.8S rRNA, LSU-rRNA)	23/2941	84/30202	3.48e-06	0.000249749	GLYMA_06G018400/GLYMA_07G261900/GLYMA_03G086400/GLYMA_05G241200/GLYMA_13G217200/GLYMA_02G290200/GLYMA_03G241100/GLYMA_16G012200/GLYMA_07G043800/GLYMA_08G048200/GLYMA_02G251700/GLYMA_15G267100/GLYMA_07G106900/GLYMA_15G095300/GLYMA_17G089100/GLYMA_08G346500/GLYMA_19G238800/GLYMA_03G241300/GLYMA_14G024600/GLYMA_19G238600/GLYMA_20G190200/GLYMA_15G147700/GLYMA_09G171000	-/-/-/-/-/-/-/-/-/-/-/-/-/-/-/-/-/-/-/-/-/-/-	23
BP	GO:0035966	response to topologically incorrect protein	29/2941	123/30202	5.44e-06	0.000377372	GLYMA_13G254900/GLYMA_09G248600/GLYMA_11G140500/GLYMA_05G219600/GLYMA_15G059900/GLYMA_08G065100/GLYMA_19G072700/GLYMA_18G287900/GLYMA_06G293400/GLYMA_12G203900/GLYMA_17G072400/GLYMA_04G121000/GLYMA_04G202900/GLYMA_05G148000/GLYMA_08G006500/GLYMA_06G317800/GLYMA_12G064000/GLYMA_15G088000/GLYMA_12G112000/GLYMA_05G219400/GLYMA_05G199200/GLYMA_10G147600/GLYMA_07G184300/GLYMA_08G025700/GLYMA_18G289100…	-/-/-/-/-/-/-/-/-/-/-/-/-/-/-/-/-/-/-/-/-/-/-/-/-/-/-/-/-	29
BP	GO:0022618	ribonucleoprotein complex assembly	61/2941	351/30202	6.05e-06	0.000405255	GLYMA_14G119400/GLYMA_11G158500/GLYMA_19G105700/GLYMA_03G207700/GLYMA_02G220000/GLYMA_15G048200/GLYMA_05G001100/GLYMA_13G217200/GLYMA_18G013300/GLYMA_08G255000/GLYMA_09G103400/GLYMA_14G187800/GLYMA_03G241100/GLYMA_18G286400/GLYMA_16G046500/GLYMA_07G269600/GLYMA_16G012200/GLYMA_07G035600/GLYMA_07G043800/GLYMA_15G027500/GLYMA_08G151900/GLYMA_12G066700/GLYMA_16G004800/GLYMA_12G075500/GLYMA_10G066200…	-/-/-/-/-/-/-/-/-/-/-/-/-/-/-/-/-/-/-/-/-/-/-/-/-/-/-/-/-/-/-/-/-/-/-/-/-/-/-/-/-/-/-/-/-/-/-/-/-/-/-/-/-/-/-/-/-/-/-/-/-	61
BP	GO:0051084	'de novo' posttranslational protein folding	25/2941	99/30202	6.54e-06	0.000410613	GLYMA_13G254900/GLYMA_11G140500/GLYMA_05G219600/GLYMA_15G059900/GLYMA_12G117900/GLYMA_08G065100/GLYMA_18G287900/GLYMA_19G128300/GLYMA_17G047200/GLYMA_09G072100/GLYMA_15G180900/GLYMA_17G072400/GLYMA_03G125800/GLYMA_12G064000/GLYMA_20G017200/GLYMA_15G088000/GLYMA_07G120400/GLYMA_05G219400/GLYMA_07G184300/GLYMA_08G025700/GLYMA_18G289100/GLYMA_02G205600/GLYMA_01G238600/GLYMA_03G103600/GLYMA_13G112500	-/-/-/-/-/-/-/-/-/-/-/-/-/-/-/-/-/-/-/-/-/-/-/-/-	25
BP	GO:0051085	chaperone cofactor-dependent protein refolding	25/2941	99/30202	6.54e-06	0.000410613	GLYMA_13G254900/GLYMA_11G140500/GLYMA_05G219600/GLYMA_15G059900/GLYMA_12G117900/GLYMA_08G065100/GLYMA_18G287900/GLYMA_19G128300/GLYMA_17G047200/GLYMA_09G072100/GLYMA_15G180900/GLYMA_17G072400/GLYMA_03G125800/GLYMA_12G064000/GLYMA_20G017200/GLYMA_15G088000/GLYMA_07G120400/GLYMA_05G219400/GLYMA_07G184300/GLYMA_08G025700/GLYMA_18G289100/GLYMA_02G205600/GLYMA_01G238600/GLYMA_03G103600/GLYMA_13G112500	-/-/-/-/-/-/-/-/-/-/-/-/-/-/-/-/-/-/-/-/-/-/-/-/-	25
BP	GO:0071826	ribonucleoprotein complex subunit organization	62/2941	368/30202	1.39e-05	0.000846628	GLYMA_14G119400/GLYMA_11G158500/GLYMA_19G105700/GLYMA_03G207700/GLYMA_02G220000/GLYMA_15G048200/GLYMA_05G001100/GLYMA_13G217200/GLYMA_18G013300/GLYMA_08G255000/GLYMA_09G103400/GLYMA_14G187800/GLYMA_03G241100/GLYMA_18G286400/GLYMA_16G046500/GLYMA_07G269600/GLYMA_16G012200/GLYMA_07G035600/GLYMA_07G043800/GLYMA_15G027500/GLYMA_08G151900/GLYMA_12G066700/GLYMA_16G004800/GLYMA_12G075500/GLYMA_10G066200…	-/-/-/-/-/-/-/-/-/-/-/-/-/-/-/-/-/-/-/-/-/-/-/-/-/-/-/-/-/-/-/-/-/-/-/-/-/-/-/-/-/-/-/-/-/-/-/-/-/-/-/-/-/-/-/-/-/-/-/-/-/-	62
BP	GO:0000460	maturation of 5.8S rRNA	17/2941	59/30202	3.1e-05	0.00183146	GLYMA_12G167800/GLYMA_02G112000/GLYMA_12G042600/GLYMA_18G096800/GLYMA_16G012200/GLYMA_07G043800/GLYMA_05G027800/GLYMA_11G116800/GLYMA_08G027700/GLYMA_05G221200/GLYMA_08G316100/GLYMA_16G003700/GLYMA_15G267100/GLYMA_19G232500/GLYMA_02G278500/GLYMA_03G234900/GLYMA_15G147700	-/-/-/-/-/-/-/-/-/-/-/-/-/-/-/-/-	17
BP	GO:0045041	protein import into mitochondrial intermembrane space	8/2941	16/30202	5.03e-05	0.0028858	GLYMA_11G195900/GLYMA_12G078100/GLYMA_07G009600/GLYMA_10G127800/GLYMA_10G193200/GLYMA_20G079300/GLYMA_20G197100/GLYMA_15G250500	-/-/-/-/-/-/-/-	8
BP	GO:0072330	monocarboxylic acid biosynthetic process	67/2941	424/30202	5.21e-05	0.00290898	GLYMA_03G165600/GLYMA_08G199800/GLYMA_11G170300/GLYMA_05G034600/GLYMA_19G017200/GLYMA_10G179400/GLYMA_16G173100/GLYMA_03G144500/GLYMA_18G156100/GLYMA_16G008700/GLYMA_11G095600/GLYMA_16G142200/GLYMA_09G007900/GLYMA_14G189400/GLYMA_09G035600/GLYMA_08G279700/GLYMA_05G000700/GLYMA_15G112300/GLYMA_05G129600/GLYMA_08G084300/GLYMA_07G039900/GLYMA_08G212900/GLYMA_13G146200/GLYMA_08G165400/GLYMA_13G336200…	-/-/-/-/-/-/-/-/-/-/-/-/-/-/-/-/-/-/-/-/-/-/-/-/-/-/-/-/-/-/ACS1/-/-/-/-/-/-/-/-/-/-/-/-/-/-/-/-/-/-/-/-/-/-/-/-/-/LOX1.4/-/-/-/-/-/-/-/-/-/-	67
BP	GO:0044272	sulfur compound biosynthetic process	34/2941	174/30202	6.33e-05	0.00338149	GLYMA_15G190500/GLYMA_08G096300/GLYMA_18G278800/GLYMA_08G047800/GLYMA_19G119200/GLYMA_03G006700/GLYMA_10G159700/GLYMA_09G035600/GLYMA_13G001200/GLYMA_03G078300/GLYMA_19G242300/GLYMA_17G039000/GLYMA_01G071300/GLYMA_08G159900/GLYMA_20G228900/GLYMA_05G240700/GLYMA_10G172700/GLYMA_07G126200/GLYMA_07G058800/GLYMA_20G150100/GLYMA_08G292800/GLYMA_17G039100/GLYMA_20G142000/GLYMA_02G128000/GLYMA_11G235800…	-/-/-/-/-/-/-/-/-/-/-/-/-/-/-/-/-/-/-/-/-/-/-/-/-/-/-/-/-/-/-/-/-/-	34
BP	GO:0000302	response to reactive oxygen species	30/2941	146/30202	6.39e-05	0.00338149	GLYMA_07G155200/GLYMA_03G050100/GLYMA_14G056800/GLYMA_08G069000/GLYMA_07G043600/GLYMA_17G047200/GLYMA_14G049500/GLYMA_12G178800/GLYMA_09G072100/GLYMA_11G232600/GLYMA_15G180900/GLYMA_08G212000/GLYMA_15G264600/GLYMA_20G015900/GLYMA_17G224900/GLYMA_01G124500/GLYMA_01G106800/GLYMA_02G209000/GLYMA_18G205800/GLYMA_13G205800/GLYMA_14G063800/GLYMA_11G134200/GLYMA_20G050800/GLYMA_08G068800/GLYMA_13G155200…	-/-/-/HSP17.3-B/-/-/-/-/-/-/-/-/-/-/HSP17.9-D/-/-/-/-/-/-/-/-/-/-/HSP17.5-E/-/-/-/-	30
BP	GO:0030968	endoplasmic reticulum unfolded protein response	13/2941	40/30202	6.63e-05	0.00341502	GLYMA_09G248600/GLYMA_05G219600/GLYMA_04G121000/GLYMA_04G202900/GLYMA_05G148000/GLYMA_08G006500/GLYMA_06G317800/GLYMA_05G219400/GLYMA_05G199200/GLYMA_10G147600/GLYMA_08G025700/GLYMA_06G162600/GLYMA_20G098400	-/-/-/-/-/-/-/-/-/-/-/-/-	13
BP	GO:0046677	response to antibiotic	24/2941	106/30202	6.81e-05	0.00342103	GLYMA_07G155200/GLYMA_03G050100/GLYMA_14G056800/GLYMA_08G069000/GLYMA_07G043600/GLYMA_11G232600/GLYMA_08G212000/GLYMA_15G264600/GLYMA_20G015900/GLYMA_13G234500/GLYMA_02G086100/GLYMA_17G224900/GLYMA_15G078600/GLYMA_01G124500/GLYMA_01G106800/GLYMA_18G205800/GLYMA_13G205800/GLYMA_14G063800/GLYMA_11G134200/GLYMA_08G068800/GLYMA_13G176200/GLYMA_16G012000/GLYMA_06G054700/GLYMA_19G011400	-/-/-/HSP17.3-B/-/-/-/-/-/-/-/HSP17.9-D/-/-/-/-/-/-/-/-/HSP17.5-E/-/-/-	24
BP	GO:0009415	response to water	19/2941	75/30202	7.72e-05	0.00378333	GLYMA_11G228000/GLYMA_09G185500/GLYMA_02G224100/GLYMA_18G198300/GLYMA_20G044800/GLYMA_14G037300/GLYMA_08G136200/GLYMA_15G238400/GLYMA_08G015300/GLYMA_18G064300/GLYMA_08G056500/GLYMA_13G088700/GLYMA_11G075500/GLYMA_15G238200/GLYMA_18G238700/GLYMA_04G009400/GLYMA_05G003900/GLYMA_U033600/GLYMA_12G073000	-/-/-/-/-/-/-/-/-/-/-/-/-/-/-/-/-/-/-	19
BP	GO:0009699	phenylpropanoid biosynthetic process	15/2941	53/30202	0.000112008	0.00536039	GLYMA_01G020900/GLYMA_12G087400/GLYMA_12G183400/GLYMA_13G317600/GLYMA_10G262400/GLYMA_10G209800/GLYMA_11G185100/GLYMA_19G126000/GLYMA_14G221200/GLYMA_19G182300/GLYMA_01G021000/GLYMA_13G173500/GLYMA_20G128600/GLYMA_20G180800/GLYMA_03G122000	-/-/-/-/-/-/-/CYP98A2/-/-/-/IFS2/-/-/-	15
BP	GO:0000959	mitochondrial RNA metabolic process	16/2941	59/30202	0.000117048	0.00547132	GLYMA_08G253800/GLYMA_04G155600/GLYMA_13G271400/GLYMA_05G020900/GLYMA_18G002000/GLYMA_17G071600/GLYMA_15G017900/GLYMA_08G263100/GLYMA_16G091400/GLYMA_18G276200/GLYMA_07G245000/GLYMA_08G263000/GLYMA_17G078400/GLYMA_12G228400/GLYMA_08G188700/GLYMA_16G091500	-/-/-/-/-/-/-/-/-/-/-/-/-/-/-/-	16
BP	GO:0009311	oligosaccharide metabolic process	28/2941	137/30202	0.000121471	0.00554903	GLYMA_17G037400/GLYMA_03G148300/GLYMA_10G022900/GLYMA_13G150200/GLYMA_13G092500/GLYMA_17G067800/GLYMA_11G212700/GLYMA_08G137500/GLYMA_06G104800/GLYMA_19G217700/GLYMA_07G172000/GLYMA_07G236000/GLYMA_14G010500/GLYMA_18G018100/GLYMA_12G005200/GLYMA_05G219800/GLYMA_11G239300/GLYMA_07G182300/GLYMA_02G303300/GLYMA_19G212800/GLYMA_02G086200/GLYMA_02G240400/GLYMA_03G216300/GLYMA_05G003900/GLYMA_05G179800…	-/-/-/-/-/-/-/-/-/-/-/-/-/-/-/-/-/-/-/-/-/-/-/-/-/-/-/-	28
BP	GO:0006790	sulfur compound metabolic process	69/2941	454/30202	0.000136853	0.00611276	GLYMA_01G215500/GLYMA_15G251900/GLYMA_11G027000/GLYMA_11G060200/GLYMA_15G190500/GLYMA_04G077300/GLYMA_08G096300/GLYMA_18G278800/GLYMA_12G087400/GLYMA_12G183400/GLYMA_01G106100/GLYMA_15G031400/GLYMA_14G031000/GLYMA_08G047800/GLYMA_15G252200/GLYMA_19G119200/GLYMA_03G006700/GLYMA_10G159700/GLYMA_09G035600/GLYMA_01G040000/GLYMA_13G001200/GLYMA_13G317600/GLYMA_03G078300/GLYMA_19G242300/GLYMA_08G118900…	-/-/-/-/-/-/-/-/-/-/-/-/-/-/GST3/-/-/-/-/-/-/-/-/-/-/-/-/-/-/-/-/-/-/-/-/-/-/-/-/-/-/-/-/-/-/-/-/-/-/-/-/-/-/-/-/-/-/-/-/-/-/-/-/-/-/-/-/CYP82A2/-	69
BP	GO:0009414	response to water deprivation	18/2941	73/30202	0.000171145	0.0074783	GLYMA_11G228000/GLYMA_02G224100/GLYMA_18G198300/GLYMA_20G044800/GLYMA_14G037300/GLYMA_08G136200/GLYMA_15G238400/GLYMA_08G015300/GLYMA_18G064300/GLYMA_08G056500/GLYMA_13G088700/GLYMA_11G075500/GLYMA_15G238200/GLYMA_18G238700/GLYMA_04G009400/GLYMA_05G003900/GLYMA_U033600/GLYMA_12G073000	-/-/-/-/-/-/-/-/-/-/-/-/-/-/-/-/-/-	18
BP	GO:0045454	cell redox homeostasis	45/2941	267/30202	0.000194192	0.0083048	GLYMA_17G037900/GLYMA_01G170300/GLYMA_17G032300/GLYMA_18G203300/GLYMA_06G114800/GLYMA_09G240900/GLYMA_14G050600/GLYMA_02G014000/GLYMA_05G172300/GLYMA_10G078400/GLYMA_10G224100/GLYMA_12G119200/GLYMA_06G078100/GLYMA_11G146800/GLYMA_13G198500/GLYMA_02G238700/GLYMA_04G021000/GLYMA_02G266900/GLYMA_16G042700/GLYMA_10G041900/GLYMA_13G234500/GLYMA_11G245400/GLYMA_06G021200/GLYMA_06G052600/GLYMA_04G023200…	-/-/-/-/-/-/-/-/-/-/-/-/-/-/-/-/-/-/-/-/-/-/-/-/-/-/-/-/-/-/-/-/-/-/-/-/-/-/-/-/-/-/-/-/-	45
BP	GO:0006631	fatty acid metabolic process	46/2941	276/30202	0.000215969	0.00904369	GLYMA_03G165600/GLYMA_11G035200/GLYMA_10G179400/GLYMA_05G180100/GLYMA_03G144500/GLYMA_18G156100/GLYMA_16G008700/GLYMA_16G142200/GLYMA_06G270300/GLYMA_09G026800/GLYMA_09G035600/GLYMA_08G279700/GLYMA_13G038600/GLYMA_05G129600/GLYMA_08G084300/GLYMA_15G242900/GLYMA_07G039900/GLYMA_08G212900/GLYMA_17G222800/GLYMA_U033000/GLYMA_08G159900/GLYMA_07G034900/GLYMA_14G102600/GLYMA_20G210900/GLYMA_05G201300/G…	-/-/-/-/-/-/-/-/-/-/-/-/-/-/-/-/-/-/-/-/-/-/-/-/-/-/-/-/-/-/-/-/-/-/-/-/-/LOX1.4/-/-/-/-/-/-/-/-	46
BP	GO:0015979	photosynthesis	49/2941	300/30202	0.000225343	0.00924367	GLYMA_07G155200/GLYMA_15G248600/GLYMA_03G050100/GLYMA_14G056800/GLYMA_11G114700/GLYMA_05G172300/GLYMA_11G228800/GLYMA_19G046800/GLYMA_08G180000/GLYMA_09G007900/GLYMA_15G052400/GLYMA_12G232700/GLYMA_11G232600/GLYMA_11G139000/GLYMA_02G012500/GLYMA_05G128000/GLYMA_16G165500/GLYMA_11G245400/GLYMA_15G112300/GLYMA_03G230300/GLYMA_09G263100/GLYMA_02G282500/GLYMA_05G074900/GLYMA_16G165800/GLYMA_02G080800…	-/-/-/-/-/-/-/-/-/-/-/-/-/-/-/-/-/-/-/-/-/-/-/-/-/-/-/-/-/psbM/-/-/-/-/-/-/-/-/-/-/-/-/-/-/-/-/-/-/-	49
BP	GO:0042219	cellular modified amino acid catabolic process	7/2941	15/30202	0.000261778	0.0103171	GLYMA_04G077300/GLYMA_12G015700/GLYMA_07G126200/GLYMA_06G078400/GLYMA_11G235800/GLYMA_05G152000/GLYMA_11G236100	-/-/-/-/-/-/-	7
BP	GO:0070125	mitochondrial translational elongation	7/2941	15/30202	0.000261778	0.0103171	GLYMA_05G041900/GLYMA_03G150600/GLYMA_04G188700/GLYMA_06G176900/GLYMA_01G145400/GLYMA_09G193300/GLYMA_19G153200	-/-/-/-/-/-/-	7
BP	GO:0000154	rRNA modification	17/2941	70/30202	0.000311964	0.0120586	GLYMA_05G033800/GLYMA_03G164500/GLYMA_11G237200/GLYMA_04G200700/GLYMA_18G227900/GLYMA_08G176900/GLYMA_08G332000/GLYMA_12G042600/GLYMA_18G020000/GLYMA_11G116800/GLYMA_14G068600/GLYMA_18G075000/GLYMA_06G164800/GLYMA_08G143000/GLYMA_15G056100/GLYMA_13G099200/GLYMA_02G247700	-/-/-/-/-/-/-/-/-/-/-/-/-/-/-/-/-	17
BP	GO:0000466	maturation of 5.8S rRNA from tricistronic rRNA transcript (SSU-rRNA, 5.8S rRNA, LSU-rRNA)	14/2941	52/30202	0.000333544	0.0126048	GLYMA_12G167800/GLYMA_02G112000/GLYMA_12G042600/GLYMA_18G096800/GLYMA_16G012200/GLYMA_07G043800/GLYMA_05G027800/GLYMA_11G116800/GLYMA_08G316100/GLYMA_16G003700/GLYMA_15G267100/GLYMA_19G232500/GLYMA_03G234900/GLYMA_15G147700	-/-/-/-/-/-/-/-/-/-/-/-/-/-	14
BP	GO:0061077	chaperone-mediated protein folding	26/2941	131/30202	0.000338636	0.0126048	GLYMA_13G254900/GLYMA_11G140500/GLYMA_05G219600/GLYMA_15G059900/GLYMA_12G117900/GLYMA_08G065100/GLYMA_18G287900/GLYMA_19G128300/GLYMA_17G047200/GLYMA_09G072100/GLYMA_15G180900/GLYMA_17G072400/GLYMA_03G125800/GLYMA_12G064000/GLYMA_20G017200/GLYMA_15G088000/GLYMA_07G120400/GLYMA_05G219400/GLYMA_07G184300/GLYMA_08G025700/GLYMA_18G289100/GLYMA_02G205600/GLYMA_01G238600/GLYMA_03G103600/GLYMA_05G152800…	-/-/-/-/-/-/-/-/-/-/-/-/-/-/-/-/-/-/-/-/-/-/-/-/-/-	26
BP	GO:0019344	cysteine biosynthetic process	12/2941	41/30202	0.000379699	0.0138763	GLYMA_19G119200/GLYMA_03G006700/GLYMA_10G159700/GLYMA_13G001200/GLYMA_19G242300/GLYMA_20G228900/GLYMA_10G172700/GLYMA_07G126200/GLYMA_07G058800/GLYMA_11G235800/GLYMA_02G299100/GLYMA_11G236100	-/-/-/-/-/-/-/-/-/-/-/-	12
BP	GO:0044550	secondary metabolite biosynthetic process	17/2941	72/30202	0.000445015	0.0159729	GLYMA_01G020900/GLYMA_12G087400/GLYMA_12G183400/GLYMA_13G317600/GLYMA_10G262400/GLYMA_10G209800/GLYMA_11G185100/GLYMA_19G126000/GLYMA_14G221200/GLYMA_19G182300/GLYMA_01G021000/GLYMA_17G176200/GLYMA_13G173500/GLYMA_12G073000/GLYMA_20G128600/GLYMA_20G180800/GLYMA_03G122000	-/-/-/-/-/-/-/CYP98A2/-/-/-/-/IFS2/-/-/-/-	17
BP	GO:0009070	serine family amino acid biosynthetic process	19/2941	86/30202	0.000519161	0.0183073	GLYMA_20G129400/GLYMA_06G107800/GLYMA_19G119200/GLYMA_10G261400/GLYMA_03G006700/GLYMA_10G159700/GLYMA_13G001200/GLYMA_19G242300/GLYMA_20G228900/GLYMA_10G172700/GLYMA_07G126200/GLYMA_07G058800/GLYMA_11G235800/GLYMA_04G254300/GLYMA_08G223300/GLYMA_02G299100/GLYMA_11G084400/GLYMA_11G236100/GLYMA_05G152100	-/-/-/-/-/-/-/-/-/-/-/-/-/-/-/-/-/-/-	19
BP	GO:0016126	sterol biosynthetic process	15/2941	61/30202	0.000599004	0.0207586	GLYMA_11G088000/GLYMA_01G215500/GLYMA_U038300/GLYMA_11G027000/GLYMA_08G063700/GLYMA_20G058000/GLYMA_16G113000/GLYMA_20G109900/GLYMA_01G156700/GLYMA_09G186700/GLYMA_06G049500/GLYMA_01G035100/GLYMA_03G239000/GLYMA_07G185500/GLYMA_09G196000	-/-/-/-/-/-/-/-/-/-/-/-/-/-/-	15
BP	GO:1901617	organic hydroxy compound biosynthetic process	37/2941	219/30202	0.000652217	0.0222196	GLYMA_11G088000/GLYMA_01G215500/GLYMA_U038300/GLYMA_05G034600/GLYMA_11G027000/GLYMA_02G087800/GLYMA_05G180600/GLYMA_19G033900/GLYMA_15G087200/GLYMA_11G238800/GLYMA_09G198800/GLYMA_08G063700/GLYMA_20G058000/GLYMA_16G113000/GLYMA_10G117200/GLYMA_11G228900/GLYMA_20G109900/GLYMA_07G190700/GLYMA_01G156700/GLYMA_09G186700/GLYMA_14G082900/GLYMA_02G051600/GLYMA_17G092700/GLYMA_08G138200/GLYMA_18G018600/G…	-/-/-/-/-/-/-/-/-/-/-/-/-/-/-/-/-/-/-/-/-/-/-/-/-/-/-/-/-/-/-/-/-/-/-/-/-	37
BP	GO:0045739	positive regulation of DNA repair	7/2941	17/30202	0.000663949	0.0222423	GLYMA_09G156600/GLYMA_05G112400/GLYMA_16G207400/GLYMA_10G133800/GLYMA_20G083300/GLYMA_13G354600/GLYMA_15G019600	-/-/-/-/-/-/-	7
BP	GO:0044743	protein transmembrane import into intracellular organelle	21/2941	102/30202	0.000734765	0.0242111	GLYMA_08G048100/GLYMA_11G195900/GLYMA_12G078100/GLYMA_12G063000/GLYMA_07G009600/GLYMA_11G125400/GLYMA_02G299400/GLYMA_10G127800/GLYMA_20G105800/GLYMA_17G089700/GLYMA_10G193200/GLYMA_11G139400/GLYMA_12G200200/GLYMA_20G079300/GLYMA_18G090400/GLYMA_10G283900/GLYMA_08G322000/GLYMA_20G197100/GLYMA_05G241100/GLYMA_15G250500/GLYMA_08G328500	-/-/-/-/-/-/-/-/-/-/-/-/-/-/-/-/-/-/-/-/-	21
BP	GO:0046037	GMP metabolic process	6/2941	13/30202	0.000795078	0.0257759	GLYMA_08G015000/GLYMA_05G208400/GLYMA_19G141200/GLYMA_02G182400/GLYMA_03G138200/GLYMA_15G263100	-/-/-/-/-/-	6
BP	GO:0046128	purine ribonucleoside metabolic process	15/2941	63/30202	0.000860982	0.0274694	GLYMA_03G109500/GLYMA_13G144800/GLYMA_18G278800/GLYMA_07G039600/GLYMA_08G015000/GLYMA_05G208400/GLYMA_19G141200/GLYMA_01G071300/GLYMA_02G182400/GLYMA_02G128000/GLYMA_03G138200/GLYMA_05G152000/GLYMA_05G216700/GLYMA_15G263100/GLYMA_05G045200	-/-/-/-/-/-/-/-/-/-/-/-/-/-/-	15
BP	GO:0006534	cysteine metabolic process	14/2941	57/30202	0.000912439	0.0277478	GLYMA_19G119200/GLYMA_03G006700/GLYMA_10G159700/GLYMA_13G001200/GLYMA_19G242300/GLYMA_20G228900/GLYMA_10G172700/GLYMA_07G126200/GLYMA_07G058800/GLYMA_18G261600/GLYMA_11G235800/GLYMA_05G152000/GLYMA_02G299100/GLYMA_11G236100	-/-/-/-/-/-/-/-/-/-/-/-/-/-	14
BP	GO:0031167	rRNA methylation	13/2941	51/30202	0.000947711	0.0277478	GLYMA_05G033800/GLYMA_11G237200/GLYMA_04G200700/GLYMA_18G227900/GLYMA_08G332000/GLYMA_12G042600/GLYMA_18G020000/GLYMA_11G116800/GLYMA_14G068600/GLYMA_18G075000/GLYMA_06G164800/GLYMA_13G099200/GLYMA_02G247700	-/-/-/-/-/-/-/-/-/-/-/-/-	13
BP	GO:0036003	positive regulation of transcription from RNA polymerase II promoter in response to stress	13/2941	51/30202	0.000947711	0.0277478	GLYMA_20G150300/GLYMA_17G053700/GLYMA_19G159500/GLYMA_03G191100/GLYMA_13G225700/GLYMA_01G185800/GLYMA_11G025700/GLYMA_04G052000/GLYMA_16G196200/GLYMA_10G066100/GLYMA_03G157300/GLYMA_09G190600/GLYMA_09G143200	-/-/-/-/-/-/-/-/-/-/-/-/-	13
BP	GO:0061408	positive regulation of transcription from RNA polymerase II promoter in response to heat stress	13/2941	51/30202	0.000947711	0.0277478	GLYMA_20G150300/GLYMA_17G053700/GLYMA_19G159500/GLYMA_03G191100/GLYMA_13G225700/GLYMA_01G185800/GLYMA_11G025700/GLYMA_04G052000/GLYMA_16G196200/GLYMA_10G066100/GLYMA_03G157300/GLYMA_09G190600/GLYMA_09G143200	-/-/-/-/-/-/-/-/-/-/-/-/-	13
BP	GO:1901615	organic hydroxy compound metabolic process	53/2941	352/30202	0.000949099	0.0277478	GLYMA_11G088000/GLYMA_01G215500/GLYMA_U038300/GLYMA_05G034600/GLYMA_19G239800/GLYMA_11G027000/GLYMA_02G087800/GLYMA_05G180600/GLYMA_19G033900/GLYMA_15G087200/GLYMA_11G238800/GLYMA_09G198800/GLYMA_08G063700/GLYMA_20G058000/GLYMA_11G218500/GLYMA_05G141300/GLYMA_05G224500/GLYMA_05G010200/GLYMA_08G199300/GLYMA_16G113000/GLYMA_10G117200/GLYMA_13G146200/GLYMA_11G228900/GLYMA_20G109900/GLYMA_16G145100/G…	-/-/-/-/-/-/-/-/-/-/-/-/-/-/-/-/-/-/-/-/-/-/-/-/-/-/-/-/-/-/-/-/-/-/-/-/-/-/-/-/-/-/-/-/-/-/-/-/-/-/-/-/-	53
BP	GO:0005984	disaccharide metabolic process	20/2941	97/30202	0.000952535	0.0277478	GLYMA_17G037400/GLYMA_13G092500/GLYMA_17G067800/GLYMA_11G212700/GLYMA_08G137500/GLYMA_06G104800/GLYMA_07G172000/GLYMA_07G236000/GLYMA_18G018100/GLYMA_12G005200/GLYMA_05G219800/GLYMA_11G239300/GLYMA_07G182300/GLYMA_19G212800/GLYMA_02G086200/GLYMA_02G240400/GLYMA_03G216300/GLYMA_05G179800/GLYMA_15G182600/GLYMA_08G143500	-/-/-/-/-/-/-/-/-/-/-/-/-/-/-/-/-/-/-/-	20
BP	GO:0010325	raffinose family oligosaccharide biosynthetic process	7/2941	18/30202	0.000995525	0.0285858	GLYMA_03G148300/GLYMA_10G022900/GLYMA_19G217700/GLYMA_14G010500/GLYMA_02G303300/GLYMA_05G003900/GLYMA_20G230600	-/-/-/-/-/-/-	7
BP	GO:0051259	protein complex oligomerization	15/2941	65/30202	0.00121395	0.0343668	GLYMA_08G069000/GLYMA_07G043600/GLYMA_08G212000/GLYMA_15G264600/GLYMA_20G015900/GLYMA_17G224900/GLYMA_01G106800/GLYMA_13G205800/GLYMA_14G063800/GLYMA_11G134200/GLYMA_08G068800/GLYMA_13G176200/GLYMA_16G012000/GLYMA_06G054700/GLYMA_19G011400	HSP17.3-B/-/-/-/-/HSP17.9-D/-/-/-/-/-/HSP17.5-E/-/-/-	15
BP	GO:0042793	plastid transcription	5/2941	10/30202	0.00144496	0.0401219	GLYMA_01G062100/GLYMA_01G109700/GLYMA_02G120300/GLYMA_13G221300/GLYMA_03G074800	-/-/-/-/-	5
BP	GO:0006633	fatty acid biosynthetic process	34/2941	205/30202	0.00145716	0.0401219	GLYMA_03G165600/GLYMA_10G179400/GLYMA_03G144500/GLYMA_18G156100/GLYMA_16G008700/GLYMA_16G142200/GLYMA_09G035600/GLYMA_08G279700/GLYMA_05G129600/GLYMA_08G084300/GLYMA_07G039900/GLYMA_08G212900/GLYMA_U033000/GLYMA_08G159900/GLYMA_07G034900/GLYMA_20G210900/GLYMA_05G201300/GLYMA_11G063600/GLYMA_08G345900/GLYMA_20G144600/GLYMA_11G164500/GLYMA_08G189800/GLYMA_11G037200/GLYMA_20G115500/GLYMA_15G026400/G…	-/-/-/-/-/-/-/-/-/-/-/-/-/-/-/-/-/-/-/-/-/-/-/-/-/-/-/LOX1.4/-/-/-/-/-/-	34
BP	GO:0006626	protein targeting to mitochondrion	22/2941	115/30202	0.00154344	0.0419233	GLYMA_08G048100/GLYMA_19G072000/GLYMA_11G195900/GLYMA_12G078100/GLYMA_15G035600/GLYMA_05G079100/GLYMA_12G063000/GLYMA_07G009600/GLYMA_02G299400/GLYMA_10G127800/GLYMA_20G105800/GLYMA_10G193200/GLYMA_11G139400/GLYMA_13G338700/GLYMA_20G079300/GLYMA_18G090400/GLYMA_10G283900/GLYMA_08G322000/GLYMA_20G197100/GLYMA_05G241100/GLYMA_15G250500/GLYMA_08G328500	-/-/-/-/-/-/-/-/-/-/-/-/-/-/-/-/-/-/-/-/-/-	22
BP	GO:0009312	oligosaccharide biosynthetic process	19/2941	94/30202	0.001613	0.0432283	GLYMA_03G148300/GLYMA_10G022900/GLYMA_13G150200/GLYMA_13G092500/GLYMA_17G067800/GLYMA_08G137500/GLYMA_06G104800/GLYMA_19G217700/GLYMA_07G172000/GLYMA_14G010500/GLYMA_18G018100/GLYMA_12G005200/GLYMA_11G239300/GLYMA_07G182300/GLYMA_02G303300/GLYMA_02G086200/GLYMA_05G003900/GLYMA_05G179800/GLYMA_20G230600	-/-/-/-/-/-/-/-/-/-/-/-/-/-/-/-/-/-/-	19
BP	GO:0043618	regulation of transcription from RNA polymerase II promoter in response to stress	13/2941	54/30202	0.00167318	0.0436765	GLYMA_20G150300/GLYMA_17G053700/GLYMA_19G159500/GLYMA_03G191100/GLYMA_13G225700/GLYMA_01G185800/GLYMA_11G025700/GLYMA_04G052000/GLYMA_16G196200/GLYMA_10G066100/GLYMA_03G157300/GLYMA_09G190600/GLYMA_09G143200	-/-/-/-/-/-/-/-/-/-/-/-/-	13
BP	GO:0043620	regulation of DNA-templated transcription in response to stress	13/2941	54/30202	0.00167318	0.0436765	GLYMA_20G150300/GLYMA_17G053700/GLYMA_19G159500/GLYMA_03G191100/GLYMA_13G225700/GLYMA_01G185800/GLYMA_11G025700/GLYMA_04G052000/GLYMA_16G196200/GLYMA_10G066100/GLYMA_03G157300/GLYMA_09G190600/GLYMA_09G143200	-/-/-/-/-/-/-/-/-/-/-/-/-	13
BP	GO:0048584	positive regulation of response to stimulus	22/2941	116/30202	0.00173277	0.0443689	GLYMA_09G156600/GLYMA_06G163900/GLYMA_03G148300/GLYMA_14G222000/GLYMA_10G022900/GLYMA_05G112400/GLYMA_16G207400/GLYMA_10G133800/GLYMA_17G047200/GLYMA_09G072100/GLYMA_15G180900/GLYMA_10G068900/GLYMA_20G083300/GLYMA_13G354600/GLYMA_13G221300/GLYMA_15G019600/GLYMA_20G230600/GLYMA_17G224100/GLYMA_12G073000/GLYMA_03G256200/GLYMA_14G101000/GLYMA_13G112500	-/-/-/-/-/-/-/-/-/-/-/-/-/-/-/-/-/-/-/-/-/-	22
BP	GO:0042451	purine nucleoside biosynthetic process	10/2941	36/30202	0.001788	0.0443689	GLYMA_03G109500/GLYMA_13G144800/GLYMA_18G278800/GLYMA_08G015000/GLYMA_05G208400/GLYMA_01G071300/GLYMA_02G128000/GLYMA_05G216700/GLYMA_15G263100/GLYMA_05G045200	-/-/-/-/-/-/-/-/-/-	10
BP	GO:0046129	purine ribonucleoside biosynthetic process	10/2941	36/30202	0.001788	0.0443689	GLYMA_03G109500/GLYMA_13G144800/GLYMA_18G278800/GLYMA_08G015000/GLYMA_05G208400/GLYMA_01G071300/GLYMA_02G128000/GLYMA_05G216700/GLYMA_15G263100/GLYMA_05G045200	-/-/-/-/-/-/-/-/-/-	10
BP	GO:1901068	guanosine-containing compound metabolic process	10/2941	36/30202	0.001788	0.0443689	GLYMA_03G109500/GLYMA_07G039600/GLYMA_08G015000/GLYMA_05G208400/GLYMA_19G141200/GLYMA_02G182400/GLYMA_03G138200/GLYMA_05G216700/GLYMA_15G263100/GLYMA_05G045200	-/-/-/-/-/-/-/-/-/-	10
BP	GO:0009069	serine family amino acid metabolic process	22/2941	117/30202	0.00194153	0.0462043	GLYMA_20G129400/GLYMA_06G107800/GLYMA_19G119200/GLYMA_10G261400/GLYMA_03G006700/GLYMA_10G159700/GLYMA_13G001200/GLYMA_19G242300/GLYMA_20G228900/GLYMA_10G172700/GLYMA_07G126200/GLYMA_07G058800/GLYMA_18G261600/GLYMA_11G235800/GLYMA_11G042200/GLYMA_05G152000/GLYMA_04G254300/GLYMA_08G223300/GLYMA_02G299100/GLYMA_11G084400/GLYMA_11G236100/GLYMA_05G152100	-/-/-/-/-/-/-/-/-/-/-/-/-/-/-/-/-/-/-/-/-/-	22
BP	GO:0031221	arabinan metabolic process	6/2941	15/30202	0.00195391	0.0462043	GLYMA_08G180900/GLYMA_20G133900/GLYMA_03G218700/GLYMA_10G013900/GLYMA_14G170900/GLYMA_19G215500	-/-/-/-/-/-	6
BP	GO:0031222	arabinan catabolic process	6/2941	15/30202	0.00195391	0.0462043	GLYMA_08G180900/GLYMA_20G133900/GLYMA_03G218700/GLYMA_10G013900/GLYMA_14G170900/GLYMA_19G215500	-/-/-/-/-/-	6
BP	GO:0045493	xylan catabolic process	6/2941	15/30202	0.00195391	0.0462043	GLYMA_08G180900/GLYMA_20G133900/GLYMA_03G218700/GLYMA_10G013900/GLYMA_14G170900/GLYMA_19G215500	-/-/-/-/-/-	6
BP	GO:1901568	fatty acid derivative metabolic process	7/2941	20/30202	0.00203701	0.0466981	GLYMA_12G087400/GLYMA_12G183400/GLYMA_13G317600/GLYMA_02G086100/GLYMA_11G185100/GLYMA_11G037200/GLYMA_07G235400	-/-/-/-/-/-/-	7
BP	GO:2001022	positive regulation of response to DNA damage stimulus	7/2941	20/30202	0.00203701	0.0466981	GLYMA_09G156600/GLYMA_05G112400/GLYMA_16G207400/GLYMA_10G133800/GLYMA_20G083300/GLYMA_13G354600/GLYMA_15G019600	-/-/-/-/-/-/-	7
BP	GO:0000097	sulfur amino acid biosynthetic process	16/2941	75/30202	0.00204449	0.0466981	GLYMA_08G047800/GLYMA_19G119200/GLYMA_03G006700/GLYMA_10G159700/GLYMA_13G001200/GLYMA_19G242300/GLYMA_20G228900/GLYMA_05G240700/GLYMA_10G172700/GLYMA_07G126200/GLYMA_07G058800/GLYMA_20G150100/GLYMA_11G235800/GLYMA_20G148900/GLYMA_02G299100/GLYMA_11G236100	-/-/-/-/-/-/-/-/-/-/-/-/-/-/-/-	16
BP	GO:0010038	response to metal ion	19/2941	96/30202	0.00208336	0.0470511	GLYMA_07G155200/GLYMA_03G050100/GLYMA_14G056800/GLYMA_18G045200/GLYMA_05G225900/GLYMA_20G051500/GLYMA_14G049500/GLYMA_11G232600/GLYMA_13G088700/GLYMA_13G076700/GLYMA_01G124500/GLYMA_07G125600/GLYMA_01G006000/GLYMA_08G032800/GLYMA_18G205800/GLYMA_08G178100/GLYMA_11G208700/GLYMA_13G150400/GLYMA_14G041500	-/-/-/-/-/-/-/-/-/-/-/-/-/-/-/-/-/-/-	19
BP	GO:0071806	protein transmembrane transport	28/2941	163/30202	0.00215966	0.0479814	GLYMA_08G048100/GLYMA_11G195900/GLYMA_12G078100/GLYMA_15G035600/GLYMA_12G063000/GLYMA_07G009600/GLYMA_11G125400/GLYMA_02G299400/GLYMA_10G127800/GLYMA_08G023900/GLYMA_20G105800/GLYMA_17G089700/GLYMA_10G193200/GLYMA_11G139400/GLYMA_13G338700/GLYMA_12G200200/GLYMA_20G079300/GLYMA_02G258900/GLYMA_12G168500/GLYMA_06G227200/GLYMA_18G090400/GLYMA_10G283900/GLYMA_08G322000/GLYMA_20G197100/GLYMA_05G241100…	-/-/-/-/-/-/-/-/-/-/-/-/-/-/-/-/-/-/-/-/-/-/-/-/-/-/-/-	28
BP	GO:0006563	L-serine metabolic process	14/2941	62/30202	0.00217229	0.0479814	GLYMA_20G129400/GLYMA_06G107800/GLYMA_19G119200/GLYMA_10G261400/GLYMA_03G006700/GLYMA_10G159700/GLYMA_19G242300/GLYMA_20G228900/GLYMA_07G058800/GLYMA_04G254300/GLYMA_08G223300/GLYMA_02G299100/GLYMA_11G084400/GLYMA_05G152100	-/-/-/-/-/-/-/-/-/-/-/-/-/-	14
BP	GO:0006637	acyl-CoA metabolic process	15/2941	69/30202	0.00228999	0.0494933	GLYMA_01G215500/GLYMA_11G027000/GLYMA_08G096300/GLYMA_12G087400/GLYMA_12G183400/GLYMA_09G035600/GLYMA_13G317600/GLYMA_20G109900/GLYMA_08G159900/GLYMA_11G185100/GLYMA_08G292800/GLYMA_03G239000/GLYMA_15G267000/GLYMA_07G071300/GLYMA_15G248500	-/-/-/-/-/-/-/-/-/-/-/-/-/-/-	15
BP	GO:0035383	thioester metabolic process	15/2941	69/30202	0.00228999	0.0494933	GLYMA_01G215500/GLYMA_11G027000/GLYMA_08G096300/GLYMA_12G087400/GLYMA_12G183400/GLYMA_09G035600/GLYMA_13G317600/GLYMA_20G109900/GLYMA_08G159900/GLYMA_11G185100/GLYMA_08G292800/GLYMA_03G239000/GLYMA_15G267000/GLYMA_07G071300/GLYMA_15G248500	-/-/-/-/-/-/-/-/-/-/-/-/-/-/-	15
BP	GO:0070585	protein localization to mitochondrion	22/2941	119/30202	0.00242362	0.0510294	GLYMA_08G048100/GLYMA_19G072000/GLYMA_11G195900/GLYMA_12G078100/GLYMA_15G035600/GLYMA_05G079100/GLYMA_12G063000/GLYMA_07G009600/GLYMA_02G299400/GLYMA_10G127800/GLYMA_20G105800/GLYMA_10G193200/GLYMA_11G139400/GLYMA_13G338700/GLYMA_20G079300/GLYMA_18G090400/GLYMA_10G283900/GLYMA_08G322000/GLYMA_20G197100/GLYMA_05G241100/GLYMA_15G250500/GLYMA_08G328500	-/-/-/-/-/-/-/-/-/-/-/-/-/-/-/-/-/-/-/-/-/-	22
BP	GO:0072655	establishment of protein localization to mitochondrion	22/2941	119/30202	0.00242362	0.0510294	GLYMA_08G048100/GLYMA_19G072000/GLYMA_11G195900/GLYMA_12G078100/GLYMA_15G035600/GLYMA_05G079100/GLYMA_12G063000/GLYMA_07G009600/GLYMA_02G299400/GLYMA_10G127800/GLYMA_20G105800/GLYMA_10G193200/GLYMA_11G139400/GLYMA_13G338700/GLYMA_20G079300/GLYMA_18G090400/GLYMA_10G283900/GLYMA_08G322000/GLYMA_20G197100/GLYMA_05G241100/GLYMA_15G250500/GLYMA_08G328500	-/-/-/-/-/-/-/-/-/-/-/-/-/-/-/-/-/-/-/-/-/-	22
BP	GO:0097064	ncRNA export from nucleus	5/2941	11/30202	0.00243722	0.0510294	GLYMA_14G092900/GLYMA_16G012200/GLYMA_07G043800/GLYMA_15G267100/GLYMA_11G068600	-/-/-/-/-	5
BP	GO:0042493	response to drug	58/2941	410/30202	0.00250006	0.0518054	GLYMA_13G133000/GLYMA_02G213700/GLYMA_07G033100/GLYMA_07G155200/GLYMA_08G143100/GLYMA_03G050100/GLYMA_11G121800/GLYMA_14G056800/GLYMA_08G272600/GLYMA_08G069000/GLYMA_07G043600/GLYMA_08G282600/GLYMA_08G050500/GLYMA_14G049500/GLYMA_11G232600/GLYMA_15G273600/GLYMA_08G212000/GLYMA_15G264600/GLYMA_20G015900/GLYMA_13G234500/GLYMA_13G362300/GLYMA_09G031400/GLYMA_18G143700/GLYMA_08G154900/GLYMA_09G050600…	-/-/-/-/-/-/-/-/-/HSP17.3-B/-/-/-/-/-/-/-/-/-/-/-/-/-/-/-/-/HSP17.9-D/-/-/-/-/-/-/-/-/-/-/-/-/-/-/-/-/-/-/-/-/-/-/-/-/HSP17.5-E/-/-/-/-/-/-	58
BP	GO:0080135	regulation of cellular response to stress	15/2941	70/30202	0.00265684	0.0543935	GLYMA_09G156600/GLYMA_05G112400/GLYMA_16G207400/GLYMA_10G133800/GLYMA_17G047200/GLYMA_09G072100/GLYMA_15G180900/GLYMA_20G065900/GLYMA_13G003700/GLYMA_20G083300/GLYMA_13G354600/GLYMA_08G010600/GLYMA_15G019600/GLYMA_12G073000/GLYMA_13G112500	-/-/-/-/-/-/-/-/-/-/-/-/-/-/-	15
BP	GO:0000096	sulfur amino acid metabolic process	18/2941	91/30202	0.00271013	0.0543935	GLYMA_08G047800/GLYMA_19G119200/GLYMA_03G006700/GLYMA_10G159700/GLYMA_13G001200/GLYMA_19G242300/GLYMA_20G228900/GLYMA_05G240700/GLYMA_10G172700/GLYMA_07G126200/GLYMA_07G058800/GLYMA_20G150100/GLYMA_18G261600/GLYMA_11G235800/GLYMA_05G152000/GLYMA_20G148900/GLYMA_02G299100/GLYMA_11G236100	-/-/-/-/-/-/-/-/-/-/-/-/-/-/-/-/-/-	18
BP	GO:0042278	purine nucleoside metabolic process	16/2941	77/30202	0.00271444	0.0543935	GLYMA_03G109500/GLYMA_13G144800/GLYMA_18G278800/GLYMA_15G186100/GLYMA_07G039600/GLYMA_08G015000/GLYMA_05G208400/GLYMA_19G141200/GLYMA_01G071300/GLYMA_02G182400/GLYMA_02G128000/GLYMA_03G138200/GLYMA_05G152000/GLYMA_05G216700/GLYMA_15G263100/GLYMA_05G045200	-/-/-/-/-/-/-/-/-/-/-/-/-/-/-/-	16
BP	GO:0006020	inositol metabolic process	9/2941	32/30202	0.00273321	0.0543935	GLYMA_05G180600/GLYMA_11G238800/GLYMA_11G218500/GLYMA_05G224500/GLYMA_08G199300/GLYMA_08G138200/GLYMA_18G018600/GLYMA_09G011100/GLYMA_07G126600	-/-/-/-/-/-/-/-/-	9
BP	GO:0018298	protein-chromophore linkage	13/2941	57/30202	0.00280676	0.0553097	GLYMA_11G114700/GLYMA_11G228800/GLYMA_08G180000/GLYMA_15G052400/GLYMA_05G128000/GLYMA_16G165500/GLYMA_05G074900/GLYMA_16G165800/GLYMA_02G080800/GLYMA_13G028200/GLYMA_17G262400/GLYMA_08G281300/GLYMA_16G165200	-/-/-/-/-/-/-/-/-/-/-/-/-	13
BP	GO:0016051	carbohydrate biosynthetic process	59/2941	421/30202	0.00285799	0.0557725	GLYMA_12G096900/GLYMA_02G287600/GLYMA_03G148300/GLYMA_19G017200/GLYMA_05G180600/GLYMA_06G324300/GLYMA_16G165900/GLYMA_10G022900/GLYMA_14G027400/GLYMA_13G150200/GLYMA_11G238800/GLYMA_05G190200/GLYMA_19G046800/GLYMA_13G092500/GLYMA_12G191700/GLYMA_17G067800/GLYMA_18G092600/GLYMA_08G104600/GLYMA_08G137500/GLYMA_14G012900/GLYMA_02G012500/GLYMA_06G104800/GLYMA_08G157400/GLYMA_19G217700/GLYMA_07G172000…	-/-/-/-/-/-/-/-/-/-/-/-/-/-/-/-/-/-/-/-/-/-/-/-/-/-/-/-/-/-/-/-/-/-/-/-/-/-/-/-/-/-/-/-/-/-/-/-/-/-/-/-/-/-/-/-/-/-/-	59
BP	GO:0065002	intracellular protein transmembrane transport	26/2941	151/30202	0.00294101	0.0568406	GLYMA_08G048100/GLYMA_11G195900/GLYMA_12G078100/GLYMA_15G035600/GLYMA_12G063000/GLYMA_07G009600/GLYMA_11G125400/GLYMA_02G299400/GLYMA_10G127800/GLYMA_08G023900/GLYMA_20G105800/GLYMA_17G089700/GLYMA_10G193200/GLYMA_11G139400/GLYMA_13G338700/GLYMA_12G200200/GLYMA_20G079300/GLYMA_06G227200/GLYMA_18G090400/GLYMA_10G283900/GLYMA_08G322000/GLYMA_20G197100/GLYMA_05G241100/GLYMA_15G250500/GLYMA_08G328500…	-/-/-/-/-/-/-/-/-/-/-/-/-/-/-/-/-/-/-/-/-/-/-/-/-/-	26
BP	GO:0005991	trehalose metabolic process	11/2941	45/30202	0.0032693	0.0625837	GLYMA_13G092500/GLYMA_17G067800/GLYMA_08G137500/GLYMA_06G104800/GLYMA_07G172000/GLYMA_18G018100/GLYMA_12G005200/GLYMA_05G219800/GLYMA_11G239300/GLYMA_02G086200/GLYMA_05G179800	-/-/-/-/-/-/-/-/-/-/-	11
BP	GO:0071428	rRNA-containing ribonucleoprotein complex export from nucleus	9/2941	33/30202	0.00343807	0.0651935	GLYMA_09G035700/GLYMA_18G042700/GLYMA_16G012200/GLYMA_07G043800/GLYMA_17G076700/GLYMA_15G267100/GLYMA_11G244500/GLYMA_07G152700/GLYMA_01G119400	-/-/-/-/-/-/-/-/-	9
BP	GO:0015791	polyol transport	5/2941	12/30202	0.00384486	0.0720056	GLYMA_09G087200/GLYMA_03G185900/GLYMA_09G087400/GLYMA_15G194600/GLYMA_08G098400	-/-/-/-/-	5
BP	GO:0010466	negative regulation of peptidase activity	18/2941	94/30202	0.00390478	0.0720056	GLYMA_14G038200/GLYMA_08G342000/GLYMA_16G211700/GLYMA_15G227500/GLYMA_15G115300/GLYMA_08G342100/GLYMA_14G038500/GLYMA_14G038300/GLYMA_12G234700/GLYMA_08G341800/GLYMA_16G212500/GLYMA_06G036300/GLYMA_09G163900/GLYMA_08G341700/GLYMA_13G189500/GLYMA_08G342300/GLYMA_12G234800/GLYMA_07G266000	-/-/-/-/-/-/-/-/-/-/-/-/-/-/-/-/-/-	18
BP	GO:0010951	negative regulation of endopeptidase activity	18/2941	94/30202	0.00390478	0.0720056	GLYMA_14G038200/GLYMA_08G342000/GLYMA_16G211700/GLYMA_15G227500/GLYMA_15G115300/GLYMA_08G342100/GLYMA_14G038500/GLYMA_14G038300/GLYMA_12G234700/GLYMA_08G341800/GLYMA_16G212500/GLYMA_06G036300/GLYMA_09G163900/GLYMA_08G341700/GLYMA_13G189500/GLYMA_08G342300/GLYMA_12G234800/GLYMA_07G266000	-/-/-/-/-/-/-/-/-/-/-/-/-/-/-/-/-/-	18
BP	GO:0043171	peptide catabolic process	6/2941	17/30202	0.00407404	0.0744439	GLYMA_04G077300/GLYMA_07G035100/GLYMA_07G126200/GLYMA_06G078400/GLYMA_11G235800/GLYMA_11G236100	-/-/-/-/-/-	6
BP	GO:0016556	mRNA modification	9/2941	34/30202	0.00427805	0.077322	GLYMA_13G271400/GLYMA_05G020900/GLYMA_18G002000/GLYMA_08G176900/GLYMA_07G245000/GLYMA_17G078400/GLYMA_12G228400/GLYMA_15G056100/GLYMA_08G188700	-/-/-/-/-/-/-/-/-	9
BP	GO:1990542	mitochondrial transmembrane transport	21/2941	117/30202	0.00430849	0.077322	GLYMA_18G067700/GLYMA_15G010900/GLYMA_08G272600/GLYMA_08G048100/GLYMA_11G195900/GLYMA_12G078100/GLYMA_12G063000/GLYMA_07G009600/GLYMA_02G299400/GLYMA_10G127800/GLYMA_20G105800/GLYMA_10G193200/GLYMA_11G139400/GLYMA_20G079300/GLYMA_18G090400/GLYMA_10G283900/GLYMA_08G322000/GLYMA_20G197100/GLYMA_05G241100/GLYMA_15G250500/GLYMA_08G328500	-/-/-/-/-/-/-/-/-/-/-/-/-/-/-/-/-/-/-/-/-	21
BP	GO:0045861	negative regulation of proteolysis	18/2941	95/30202	0.00438851	0.0773764	GLYMA_14G038200/GLYMA_08G342000/GLYMA_16G211700/GLYMA_15G227500/GLYMA_15G115300/GLYMA_08G342100/GLYMA_14G038500/GLYMA_14G038300/GLYMA_12G234700/GLYMA_08G341800/GLYMA_16G212500/GLYMA_06G036300/GLYMA_09G163900/GLYMA_08G341700/GLYMA_13G189500/GLYMA_08G342300/GLYMA_12G234800/GLYMA_07G266000	-/-/-/-/-/-/-/-/-/-/-/-/-/-/-/-/-/-	18
BP	GO:0140053	mitochondrial gene expression	18/2941	95/30202	0.00438851	0.0773764	GLYMA_08G253800/GLYMA_04G155600/GLYMA_18G187800/GLYMA_17G071600/GLYMA_08G263100/GLYMA_05G041900/GLYMA_03G150600/GLYMA_16G091400/GLYMA_18G276200/GLYMA_04G188700/GLYMA_04G171700/GLYMA_08G263000/GLYMA_06G176900/GLYMA_01G145400/GLYMA_08G311400/GLYMA_09G193300/GLYMA_19G153200/GLYMA_16G091500	-/-/-/-/-/-/-/-/-/-/-/-/-/-/-/-/-/-	18
BP	GO:0006979	response to oxidative stress	62/2941	456/30202	0.00455243	0.0795686	GLYMA_07G155200/GLYMA_13G306900/GLYMA_03G050100/GLYMA_14G056800/GLYMA_18G045200/GLYMA_10G078400/GLYMA_10G222400/GLYMA_12G119200/GLYMA_05G225900/GLYMA_14G056300/GLYMA_08G069000/GLYMA_07G043600/GLYMA_17G047200/GLYMA_02G234200/GLYMA_14G049500/GLYMA_12G178800/GLYMA_09G072100/GLYMA_11G232600/GLYMA_15G180900/GLYMA_10G041900/GLYMA_13G070900/GLYMA_13G088700/GLYMA_08G212000/GLYMA_15G264600/GLYMA_20G015900…	-/-/-/-/-/-/-/-/-/-/HSP17.3-B/-/-/-/-/-/-/-/-/-/-/-/-/-/-/-/-/-/HSP17.9-D/-/-/-/-/-/-/-/-/-/-/-/-/-/-/-/-/-/-/-/-/-/-/-/-/-/HSP17.5-E/-/-/-/-/-/-/-	62
BP	GO:0052548	regulation of endopeptidase activity	18/2941	96/30202	0.00492047	0.0852599	GLYMA_14G038200/GLYMA_08G342000/GLYMA_16G211700/GLYMA_15G227500/GLYMA_15G115300/GLYMA_08G342100/GLYMA_14G038500/GLYMA_14G038300/GLYMA_12G234700/GLYMA_08G341800/GLYMA_16G212500/GLYMA_06G036300/GLYMA_09G163900/GLYMA_08G341700/GLYMA_13G189500/GLYMA_08G342300/GLYMA_12G234800/GLYMA_07G266000	-/-/-/-/-/-/-/-/-/-/-/-/-/-/-/-/-/-	18
BP	GO:0080156	mitochondrial mRNA modification	7/2941	23/30202	0.00496567	0.0853077	GLYMA_13G271400/GLYMA_05G020900/GLYMA_18G002000/GLYMA_07G245000/GLYMA_17G078400/GLYMA_12G228400/GLYMA_08G188700	-/-/-/-/-/-/-	7
BP	GO:0046686	response to cadmium ion	8/2941	29/30202	0.00529658	0.0902213	GLYMA_18G045200/GLYMA_05G225900/GLYMA_13G088700/GLYMA_07G125600/GLYMA_01G006000/GLYMA_08G032800/GLYMA_08G178100/GLYMA_11G208700	-/-/-/-/-/-/-/-	8
BP	GO:1901070	guanosine-containing compound biosynthetic process	6/2941	18/30202	0.0056133	0.0948129	GLYMA_03G109500/GLYMA_08G015000/GLYMA_05G208400/GLYMA_05G216700/GLYMA_15G263100/GLYMA_05G045200	-/-/-/-/-/-	6
BP	GO:0052547	regulation of peptidase activity	18/2941	98/30202	0.00614313	0.102897	GLYMA_14G038200/GLYMA_08G342000/GLYMA_16G211700/GLYMA_15G227500/GLYMA_15G115300/GLYMA_08G342100/GLYMA_14G038500/GLYMA_14G038300/GLYMA_12G234700/GLYMA_08G341800/GLYMA_16G212500/GLYMA_06G036300/GLYMA_09G163900/GLYMA_08G341700/GLYMA_13G189500/GLYMA_08G342300/GLYMA_12G234800/GLYMA_07G266000	-/-/-/-/-/-/-/-/-/-/-/-/-/-/-/-/-/-	18
BP	GO:1901616	organic hydroxy compound catabolic process	8/2941	30/30202	0.00661662	0.109912	GLYMA_05G224500/GLYMA_08G199300/GLYMA_13G146200/GLYMA_09G010000/GLYMA_15G038100/GLYMA_11G110300/GLYMA_09G011100/GLYMA_07G126600	-/-/-/-/-/-/-/-	8
BP	GO:0005992	trehalose biosynthetic process	10/2941	43/30202	0.007197	0.118574	GLYMA_13G092500/GLYMA_17G067800/GLYMA_08G137500/GLYMA_06G104800/GLYMA_07G172000/GLYMA_18G018100/GLYMA_12G005200/GLYMA_11G239300/GLYMA_02G086200/GLYMA_05G179800	-/-/-/-/-/-/-/-/-/-	10
BP	GO:0009119	ribonucleoside metabolic process	18/2941	100/30202	0.00760207	0.123227	GLYMA_03G109500/GLYMA_13G144800/GLYMA_18G278800/GLYMA_07G039600/GLYMA_08G015000/GLYMA_05G208400/GLYMA_19G141200/GLYMA_01G071300/GLYMA_02G182400/GLYMA_02G128000/GLYMA_03G138200/GLYMA_05G095600/GLYMA_08G264800/GLYMA_05G152000/GLYMA_05G216700/GLYMA_08G147500/GLYMA_15G263100/GLYMA_05G045200	-/-/-/-/-/-/-/-/-/-/-/-/-/-/-/-/-/-	18
BP	GO:0010411	xyloglucan metabolic process	18/2941	100/30202	0.00760207	0.123227	GLYMA_02G031100/GLYMA_05G150400/GLYMA_01G196800/GLYMA_13G304400/GLYMA_10G251700/GLYMA_17G065300/GLYMA_12G101800/GLYMA_01G013900/GLYMA_08G107300/GLYMA_11G193600/GLYMA_08G093900/GLYMA_02G068900/GLYMA_05G138700/GLYMA_11G044800/GLYMA_12G197600/GLYMA_16G045000/GLYMA_20G141800/GLYMA_07G022300	-/-/-/-/-/-/-/-/-/-/-/-/-/-/-/-/-/-	18
BP	GO:0009809	lignin biosynthetic process	7/2941	25/30202	0.00819241	0.131391	GLYMA_01G020900/GLYMA_10G262400/GLYMA_19G126000/GLYMA_14G221200/GLYMA_01G021000/GLYMA_20G128600/GLYMA_03G122000	-/-/CYP98A2/-/-/-/-	7
BP	GO:1902532	negative regulation of intracellular signal transduction	5/2941	14/30202	0.00823648	0.131391	GLYMA_20G202200/GLYMA_10G167300/GLYMA_20G065900/GLYMA_13G003700/GLYMA_10G188500	-/-/-/-/-	5
BP	GO:0009651	response to salt stress	27/2941	172/30202	0.00886703	0.140336	GLYMA_14G222000/GLYMA_08G136200/GLYMA_15G238400/GLYMA_15G031400/GLYMA_08G056500/GLYMA_08G069000/GLYMA_07G043600/GLYMA_14G049500/GLYMA_13G088700/GLYMA_08G212000/GLYMA_15G264600/GLYMA_20G015900/GLYMA_15G238200/GLYMA_17G224900/GLYMA_19G222600/GLYMA_01G106800/GLYMA_12G054500/GLYMA_03G213300/GLYMA_13G205800/GLYMA_14G063800/GLYMA_11G134200/GLYMA_08G068800/GLYMA_12G073000/GLYMA_13G176200/GLYMA_16G012000…	-/-/-/-/-/HSP17.3-B/-/-/-/-/-/-/-/HSP17.9-D/-/-/-/-/-/-/-/-/-/HSP17.5-E/-/-/-	27
BP	GO:0043628	ncRNA 3'-end processing	12/2941	58/30202	0.0090896	0.142735	GLYMA_11G237200/GLYMA_04G200700/GLYMA_08G176900/GLYMA_02G112000/GLYMA_18G020000/GLYMA_15G017900/GLYMA_16G012200/GLYMA_07G043800/GLYMA_15G267100/GLYMA_06G164800/GLYMA_15G056100/GLYMA_15G147700	-/-/-/-/-/-/-/-/-/-/-/-	12
BP	GO:0001510	RNA methylation	21/2941	125/30202	0.00929028	0.144756	GLYMA_08G133700/GLYMA_05G033800/GLYMA_11G237200/GLYMA_04G200700/GLYMA_18G227900/GLYMA_08G332000/GLYMA_08G152700/GLYMA_12G042600/GLYMA_18G020000/GLYMA_05G176200/GLYMA_17G148200/GLYMA_11G116800/GLYMA_14G068600/GLYMA_18G075000/GLYMA_06G164800/GLYMA_08G033500/GLYMA_14G218500/GLYMA_15G022200/GLYMA_13G099200/GLYMA_02G247700/GLYMA_07G260400	-/-/-/-/-/-/-/-/-/-/-/-/-/-/-/-/-/-/-/-/-	21
BP	GO:0010410	hemicellulose metabolic process	27/2941	173/30202	0.00955786	0.147666	GLYMA_02G031100/GLYMA_05G150400/GLYMA_01G196800/GLYMA_13G304400/GLYMA_05G190200/GLYMA_10G251700/GLYMA_17G065300/GLYMA_08G104600/GLYMA_12G101800/GLYMA_01G013900/GLYMA_08G107300/GLYMA_08G180900/GLYMA_20G133900/GLYMA_11G193600/GLYMA_08G093900/GLYMA_05G147600/GLYMA_02G068900/GLYMA_03G218700/GLYMA_10G013900/GLYMA_05G138700/GLYMA_14G170900/GLYMA_11G044800/GLYMA_12G197600/GLYMA_16G045000/GLYMA_20G141800…	-/-/-/-/-/-/-/-/-/-/-/-/-/-/-/-/-/-/-/-/-/-/-/-/-/-/-	27
BP	GO:0006839	mitochondrial transport	25/2941	157/30202	0.00962399	0.147666	GLYMA_18G067700/GLYMA_15G010900/GLYMA_08G272600/GLYMA_08G048100/GLYMA_19G072000/GLYMA_11G195900/GLYMA_12G078100/GLYMA_15G035600/GLYMA_05G079100/GLYMA_12G063000/GLYMA_07G009600/GLYMA_02G299400/GLYMA_10G127800/GLYMA_20G105800/GLYMA_10G193200/GLYMA_11G139400/GLYMA_13G338700/GLYMA_20G079300/GLYMA_18G090400/GLYMA_10G283900/GLYMA_08G322000/GLYMA_20G197100/GLYMA_05G241100/GLYMA_15G250500/GLYMA_08G328500	-/-/-/-/-/-/-/-/-/-/-/-/-/-/-/-/-/-/-/-/-/-/-/-/-	25
BP	GO:0010039	response to iron ion	10/2941	45/30202	0.0100181	0.152549	GLYMA_07G155200/GLYMA_03G050100/GLYMA_14G056800/GLYMA_20G051500/GLYMA_14G049500/GLYMA_11G232600/GLYMA_13G076700/GLYMA_01G124500/GLYMA_18G205800/GLYMA_14G041500	-/-/-/-/-/-/-/-/-/-	10
BP	GO:0009409	response to cold	15/2941	81/30202	0.0108839	0.163686	GLYMA_07G155200/GLYMA_03G050100/GLYMA_14G056800/GLYMA_08G136200/GLYMA_15G238400/GLYMA_08G056500/GLYMA_11G232600/GLYMA_13G088700/GLYMA_15G238200/GLYMA_01G124500/GLYMA_04G009400/GLYMA_12G232000/GLYMA_18G205800/GLYMA_08G105400/GLYMA_12G073000	-/-/-/-/-/-/-/-/-/-/-/-/-/-/-	15
BP	GO:0009768	photosynthesis, light harvesting in photosystem I	9/2941	39/30202	0.0111036	0.163686	GLYMA_11G228800/GLYMA_08G180000/GLYMA_15G052400/GLYMA_05G128000/GLYMA_16G165500/GLYMA_16G165800/GLYMA_02G080800/GLYMA_17G262400/GLYMA_16G165200	-/-/-/-/-/-/-/-/-	9
BP	GO:0009658	chloroplast organization	26/2941	167/30202	0.0111682	0.163686	GLYMA_01G062100/GLYMA_08G266500/GLYMA_15G197200/GLYMA_08G322800/GLYMA_18G075600/GLYMA_15G035600/GLYMA_02G297900/GLYMA_18G211800/GLYMA_01G109700/GLYMA_08G023900/GLYMA_17G255300/GLYMA_02G108900/GLYMA_02G120300/GLYMA_17G103300/GLYMA_14G015800/GLYMA_18G089400/GLYMA_13G338700/GLYMA_16G085500/GLYMA_19G146300/GLYMA_06G143700/GLYMA_05G157700/GLYMA_05G002000/GLYMA_08G223900/GLYMA_03G074800/GLYMA_08G115500…	-/-/-/-/-/-/-/-/-/-/-/-/-/-/-/-/-/-/-/-/-/-/-/-/-/-	26
BP	GO:0051346	negative regulation of hydrolase activity	25/2941	159/30202	0.0112346	0.163686	GLYMA_14G038200/GLYMA_08G342000/GLYMA_16G211700/GLYMA_15G227500/GLYMA_15G115300/GLYMA_09G040500/GLYMA_01G124700/GLYMA_08G342100/GLYMA_14G056300/GLYMA_14G038500/GLYMA_18G206000/GLYMA_14G038300/GLYMA_12G234700/GLYMA_08G341800/GLYMA_16G212500/GLYMA_06G036300/GLYMA_07G243600/GLYMA_07G155500/GLYMA_09G163900/GLYMA_08G341700/GLYMA_13G189500/GLYMA_08G342300/GLYMA_12G234800/GLYMA_07G266000/GLYMA_07G238400	-/-/-/-/-/PR10/-/-/-/-/-/-/-/-/-/-/-/-/-/-/-/-/-/-/-	25
BP	GO:0019751	polyol metabolic process	14/2941	74/30202	0.0113242	0.163686	GLYMA_02G087800/GLYMA_05G180600/GLYMA_11G238800/GLYMA_11G218500/GLYMA_05G224500/GLYMA_08G199300/GLYMA_10G117200/GLYMA_13G146200/GLYMA_15G038100/GLYMA_08G138200/GLYMA_18G018600/GLYMA_15G201200/GLYMA_09G011100/GLYMA_07G126600	-/-/-/-/-/-/-/-/-/-/-/-/-/-	14
BP	GO:0009240	isopentenyl diphosphate biosynthetic process	5/2941	15/30202	0.0113778	0.163686	GLYMA_18G242300/GLYMA_20G109900/GLYMA_16G089000/GLYMA_03G239000/GLYMA_09G250200	-/-/-/-/-	5
BP	GO:0046490	isopentenyl diphosphate metabolic process	5/2941	15/30202	0.0113778	0.163686	GLYMA_18G242300/GLYMA_20G109900/GLYMA_16G089000/GLYMA_03G239000/GLYMA_09G250200	-/-/-/-/-	5
BP	GO:0006564	L-serine biosynthetic process	4/2941	10/30202	0.0116453	0.163686	GLYMA_20G129400/GLYMA_10G261400/GLYMA_08G223300/GLYMA_11G084400	-/-/-/-	4
BP	GO:0009228	thiamine biosynthetic process	4/2941	10/30202	0.0116453	0.163686	GLYMA_20G142000/GLYMA_06G269700/GLYMA_10G251500/GLYMA_12G135000	-/-/-/-	4
BP	GO:0010216	maintenance of DNA methylation	4/2941	10/30202	0.0116453	0.163686	GLYMA_04G187600/GLYMA_01G007800/GLYMA_16G103400/GLYMA_16G103500	-/-/-/-	4
BP	GO:0042724	thiamine-containing compound biosynthetic process	4/2941	10/30202	0.0116453	0.163686	GLYMA_20G142000/GLYMA_06G269700/GLYMA_10G251500/GLYMA_12G135000	-/-/-/-	4
BP	GO:0006541	glutamine metabolic process	12/2941	60/30202	0.0119048	0.165541	GLYMA_11G170300/GLYMA_14G162300/GLYMA_19G065600/GLYMA_08G015000/GLYMA_06G127400/GLYMA_18G041100/GLYMA_05G208400/GLYMA_18G061100/GLYMA_11G171400/GLYMA_08G264800/GLYMA_18G036300/GLYMA_02G228100	-/-/-/-/-/-/-/-/-/-/-/-	12
BP	GO:0009767	photosynthetic electron transport chain	11/2941	53/30202	0.011942	0.165541	GLYMA_11G114700/GLYMA_12G232700/GLYMA_11G139000/GLYMA_09G263100/GLYMA_05G074900/GLYMA_13G028200/GLYMA_07G166400/GLYMA_09G052600/GLYMA_08G281300/GLYMA_06G217900/GLYMA_04G095000	-/-/-/-/-/-/-/-/-/-/-	11
BP	GO:0046164	alcohol catabolic process	7/2941	27/30202	0.0127431	0.174242	GLYMA_05G224500/GLYMA_08G199300/GLYMA_13G146200/GLYMA_15G038100/GLYMA_11G110300/GLYMA_09G011100/GLYMA_07G126600	-/-/-/-/-/-/-	7
BP	GO:1900864	mitochondrial RNA modification	7/2941	27/30202	0.0127431	0.174242	GLYMA_13G271400/GLYMA_05G020900/GLYMA_18G002000/GLYMA_07G245000/GLYMA_17G078400/GLYMA_12G228400/GLYMA_08G188700	-/-/-/-/-/-/-	7
BP	GO:0009657	plastid organization	31/2941	211/30202	0.0135743	0.184353	GLYMA_01G062100/GLYMA_08G266500/GLYMA_15G197200/GLYMA_08G322800/GLYMA_18G075600/GLYMA_15G035600/GLYMA_02G297900/GLYMA_18G211800/GLYMA_01G109700/GLYMA_08G023900/GLYMA_17G255300/GLYMA_02G108900/GLYMA_02G120300/GLYMA_03G120300/GLYMA_17G103300/GLYMA_14G015800/GLYMA_18G089400/GLYMA_13G338700/GLYMA_16G085500/GLYMA_19G146300/GLYMA_12G200200/GLYMA_06G143700/GLYMA_05G157700/GLYMA_05G002000/GLYMA_09G052600…	-/-/-/-/-/-/-/-/-/-/-/-/-/-/-/-/-/-/-/-/-/-/-/-/-/-/-/-/-/-/-	31
BP	GO:0009308	amine metabolic process	28/2941	187/30202	0.0144287	0.194009	GLYMA_08G282800/GLYMA_13G324700/GLYMA_06G053000/GLYMA_14G209400/GLYMA_02G255400/GLYMA_18G278800/GLYMA_14G099200/GLYMA_04G052600/GLYMA_20G145000/GLYMA_12G174900/GLYMA_04G157900/GLYMA_15G276400/GLYMA_18G116300/GLYMA_01G071300/GLYMA_17G234000/GLYMA_04G025100/GLYMA_03G181300/GLYMA_06G178400/GLYMA_17G257200/GLYMA_11G145100/GLYMA_19G228400/GLYMA_02G128000/GLYMA_18G143600/GLYMA_03G028000/GLYMA_U030300/G…	-/-/-/-/-/-/-/-/-/-/-/-/-/-/-/-/-/-/-/-/-/-/-/-/-/-/-/-	28
BP	GO:0006282	regulation of DNA repair	8/2941	34/30202	0.0144783	0.194009	GLYMA_09G156600/GLYMA_05G112400/GLYMA_16G207400/GLYMA_10G133800/GLYMA_20G083300/GLYMA_13G354600/GLYMA_08G010600/GLYMA_15G019600	-/-/-/-/-/-/-/-	8
BP	GO:0006970	response to osmotic stress	27/2941	179/30202	0.0146802	0.194952	GLYMA_14G222000/GLYMA_08G136200/GLYMA_15G238400/GLYMA_15G031400/GLYMA_08G056500/GLYMA_08G069000/GLYMA_07G043600/GLYMA_14G049500/GLYMA_13G088700/GLYMA_08G212000/GLYMA_15G264600/GLYMA_20G015900/GLYMA_15G238200/GLYMA_17G224900/GLYMA_19G222600/GLYMA_01G106800/GLYMA_12G054500/GLYMA_03G213300/GLYMA_13G205800/GLYMA_14G063800/GLYMA_11G134200/GLYMA_08G068800/GLYMA_12G073000/GLYMA_13G176200/GLYMA_16G012000…	-/-/-/-/-/HSP17.3-B/-/-/-/-/-/-/-/HSP17.9-D/-/-/-/-/-/-/-/-/-/HSP17.5-E/-/-/-	27
BP	GO:0009163	nucleoside biosynthetic process	13/2941	69/30202	0.0148396	0.194952	GLYMA_03G109500/GLYMA_13G144800/GLYMA_18G278800/GLYMA_08G015000/GLYMA_05G208400/GLYMA_01G071300/GLYMA_02G128000/GLYMA_05G095600/GLYMA_08G264800/GLYMA_05G216700/GLYMA_08G147500/GLYMA_15G263100/GLYMA_05G045200	-/-/-/-/-/-/-/-/-/-/-/-/-	13
BP	GO:0042455	ribonucleoside biosynthetic process	13/2941	69/30202	0.0148396	0.194952	GLYMA_03G109500/GLYMA_13G144800/GLYMA_18G278800/GLYMA_08G015000/GLYMA_05G208400/GLYMA_01G071300/GLYMA_02G128000/GLYMA_05G095600/GLYMA_08G264800/GLYMA_05G216700/GLYMA_08G147500/GLYMA_15G263100/GLYMA_05G045200	-/-/-/-/-/-/-/-/-/-/-/-/-	13
BP	GO:0008202	steroid metabolic process	25/2941	163/30202	0.015107	0.195637	GLYMA_11G088000/GLYMA_01G215500/GLYMA_U038300/GLYMA_11G103500/GLYMA_11G027000/GLYMA_19G033900/GLYMA_08G063700/GLYMA_20G058000/GLYMA_01G017100/GLYMA_05G010200/GLYMA_16G113000/GLYMA_11G228900/GLYMA_20G109900/GLYMA_01G156700/GLYMA_09G186700/GLYMA_14G082900/GLYMA_02G051600/GLYMA_09G282900/GLYMA_06G049500/GLYMA_01G035100/GLYMA_11G122700/GLYMA_03G239000/GLYMA_07G185500/GLYMA_09G196000/GLYMA_14G078600	-/-/-/-/-/-/-/-/-/-/-/-/-/-/-/-/-/-/-/-/-/-/-/-/-	25
BP	GO:2000377	regulation of reactive oxygen species metabolic process	5/2941	16/30202	0.0152447	0.195637	GLYMA_17G047200/GLYMA_09G072100/GLYMA_15G180900/GLYMA_17G165200/GLYMA_13G112500	-/-/-/-/-	5
BP	GO:0035672	oligopeptide transmembrane transport	19/2941	115/30202	0.0152734	0.195637	GLYMA_19G015800/GLYMA_01G081600/GLYMA_19G224400/GLYMA_18G126500/GLYMA_10G142000/GLYMA_13G167700/GLYMA_05G029900/GLYMA_20G067300/GLYMA_15G017000/GLYMA_03G227500/GLYMA_01G105000/GLYMA_01G042100/GLYMA_02G022200/GLYMA_11G235200/GLYMA_17G115300/GLYMA_19G085200/GLYMA_18G064900/GLYMA_20G090400/GLYMA_08G296000	-/-/-/-/-/-/-/-/-/-/-/-/-/-/-/-/-/-/-	19
BP	GO:0006084	acetyl-CoA metabolic process	9/2941	41/30202	0.0153933	0.195637	GLYMA_01G215500/GLYMA_11G027000/GLYMA_08G096300/GLYMA_09G035600/GLYMA_20G109900/GLYMA_08G159900/GLYMA_08G292800/GLYMA_03G239000/GLYMA_15G267000	-/-/-/-/-/-/-/-/-	9
BP	GO:0016125	sterol metabolic process	22/2941	139/30202	0.0154641	0.195637	GLYMA_11G088000/GLYMA_01G215500/GLYMA_U038300/GLYMA_11G027000/GLYMA_19G033900/GLYMA_08G063700/GLYMA_20G058000/GLYMA_16G113000/GLYMA_11G228900/GLYMA_20G109900/GLYMA_01G156700/GLYMA_09G186700/GLYMA_14G082900/GLYMA_02G051600/GLYMA_09G282900/GLYMA_06G049500/GLYMA_01G035100/GLYMA_11G122700/GLYMA_03G239000/GLYMA_07G185500/GLYMA_09G196000/GLYMA_14G078600	-/-/-/-/-/-/-/-/-/-/-/-/-/-/-/-/-/-/-/-/-/-	22
BP	GO:0034976	response to endoplasmic reticulum stress	21/2941	131/30202	0.0154757	0.195637	GLYMA_09G248600/GLYMA_06G114800/GLYMA_05G219600/GLYMA_19G072700/GLYMA_11G146800/GLYMA_06G293400/GLYMA_12G203900/GLYMA_04G121000/GLYMA_04G202900/GLYMA_05G148000/GLYMA_08G006500/GLYMA_06G317800/GLYMA_18G186900/GLYMA_12G112000/GLYMA_05G219400/GLYMA_05G199200/GLYMA_10G147600/GLYMA_08G025700/GLYMA_06G162600/GLYMA_20G098400/GLYMA_04G247900	-/-/-/-/-/-/-/-/-/-/-/-/-/-/-/-/-/-/-/-/-	21
BP	GO:1901659	glycosyl compound biosynthetic process	14/2941	77/30202	0.0158685	0.199348	GLYMA_03G109500/GLYMA_13G144800/GLYMA_18G278800/GLYMA_08G015000/GLYMA_05G208400/GLYMA_01G071300/GLYMA_02G128000/GLYMA_05G095600/GLYMA_08G264800/GLYMA_05G216700/GLYMA_08G147500/GLYMA_07G260400/GLYMA_15G263100/GLYMA_05G045200	-/-/-/-/-/-/-/-/-/-/-/-/-/-	14
BP	GO:0010345	suberin biosynthetic process	4/2941	11/30202	0.0169071	0.202281	GLYMA_12G087400/GLYMA_12G183400/GLYMA_13G317600/GLYMA_11G185100	-/-/-/-	4
BP	GO:0015798	myo-inositol transport	4/2941	11/30202	0.0169071	0.202281	GLYMA_09G087200/GLYMA_09G087400/GLYMA_15G194600/GLYMA_08G098400	-/-/-/-	4
BP	GO:0035336	long-chain fatty-acyl-CoA metabolic process	4/2941	11/30202	0.0169071	0.202281	GLYMA_12G087400/GLYMA_12G183400/GLYMA_13G317600/GLYMA_11G185100	-/-/-/-	4
BP	GO:0035337	fatty-acyl-CoA metabolic process	4/2941	11/30202	0.0169071	0.202281	GLYMA_12G087400/GLYMA_12G183400/GLYMA_13G317600/GLYMA_11G185100	-/-/-/-	4
BP	GO:0043066	negative regulation of apoptotic process	4/2941	11/30202	0.0169071	0.202281	GLYMA_09G035300/GLYMA_05G112400/GLYMA_20G065900/GLYMA_13G003700	-/-/-/-	4
BP	GO:0090696	post-embryonic plant organ development	4/2941	11/30202	0.0169071	0.202281	GLYMA_03G148300/GLYMA_10G022900/GLYMA_06G077800/GLYMA_20G230600	-/-/-/-	4
BP	GO:1901031	regulation of response to reactive oxygen species	4/2941	11/30202	0.0169071	0.202281	GLYMA_17G047200/GLYMA_09G072100/GLYMA_15G180900/GLYMA_13G112500	-/-/-/-	4
BP	GO:1902882	regulation of response to oxidative stress	4/2941	11/30202	0.0169071	0.202281	GLYMA_17G047200/GLYMA_09G072100/GLYMA_15G180900/GLYMA_13G112500	-/-/-/-	4
BP	GO:0022900	electron transport chain	54/2941	415/30202	0.0173707	0.206598	GLYMA_17G037900/GLYMA_12G225500/GLYMA_17G032300/GLYMA_15G010900/GLYMA_06G270000/GLYMA_11G114700/GLYMA_12G119200/GLYMA_17G185800/GLYMA_14G010400/GLYMA_13G198500/GLYMA_09G246700/GLYMA_06G270300/GLYMA_12G232700/GLYMA_17G205000/GLYMA_10G041900/GLYMA_11G139000/GLYMA_12G134800/GLYMA_08G128100/GLYMA_13G234500/GLYMA_04G020300/GLYMA_14G045100/GLYMA_09G263100/GLYMA_06G052600/GLYMA_04G023200/GLYMA_11G183300…	-/-/-/-/-/-/-/-/-/-/-/-/-/-/-/-/-/-/-/-/-/-/-/-/-/-/-/-/-/-/-/-/-/-/-/-/-/-/-/-/-/-/-/-/-/-/-/-/-/-/-/-/-/-	54
BP	GO:0006536	glutamate metabolic process	9/2941	42/30202	0.0179443	0.212165	GLYMA_19G043000/GLYMA_05G141900/GLYMA_14G162300/GLYMA_19G065600/GLYMA_06G127400/GLYMA_07G126200/GLYMA_11G235800/GLYMA_18G043600/GLYMA_11G236100	-/-/-/-/-/-/-/-/-	9
BP	GO:0031126	snoRNA 3'-end processing	7/2941	29/30202	0.0188718	0.221826	GLYMA_11G237200/GLYMA_04G200700/GLYMA_08G176900/GLYMA_02G112000/GLYMA_18G020000/GLYMA_06G164800/GLYMA_15G056100	-/-/-/-/-/-/-	7
BP	GO:0009698	phenylpropanoid metabolic process	18/2941	110/30202	0.0195787	0.22234	GLYMA_01G020900/GLYMA_12G087400/GLYMA_12G183400/GLYMA_13G317600/GLYMA_10G262400/GLYMA_10G209800/GLYMA_11G185100/GLYMA_05G001600/GLYMA_19G126000/GLYMA_14G221200/GLYMA_13G372000/GLYMA_01G232400/GLYMA_19G182300/GLYMA_01G021000/GLYMA_13G173500/GLYMA_20G128600/GLYMA_20G180800/GLYMA_03G122000	-/-/-/-/-/-/-/-/CYP98A2/-/-/-/-/-/IFS2/-/-/-	18
BP	GO:0009132	nucleoside diphosphate metabolic process	26/2941	175/30202	0.0195849	0.22234	GLYMA_08G199800/GLYMA_03G109500/GLYMA_19G017200/GLYMA_16G173100/GLYMA_11G095600/GLYMA_09G007900/GLYMA_14G189400/GLYMA_05G000700/GLYMA_15G112300/GLYMA_19G141200/GLYMA_13G146200/GLYMA_08G165400/GLYMA_13G336200/GLYMA_03G190500/GLYMA_02G182400/GLYMA_15G038100/GLYMA_12G037400/GLYMA_03G138200/GLYMA_05G095600/GLYMA_08G144400/GLYMA_05G216700/GLYMA_08G147500/GLYMA_11G111100/GLYMA_13G087800/GLYMA_05G180500…	-/-/-/-/-/-/-/-/-/-/-/-/-/-/-/-/-/-/-/-/-/-/-/-/-/-	26
BP	GO:0006857	oligopeptide transport	19/2941	118/30202	0.0196821	0.22234	GLYMA_19G015800/GLYMA_01G081600/GLYMA_19G224400/GLYMA_18G126500/GLYMA_10G142000/GLYMA_13G167700/GLYMA_05G029900/GLYMA_20G067300/GLYMA_15G017000/GLYMA_03G227500/GLYMA_01G105000/GLYMA_01G042100/GLYMA_02G022200/GLYMA_11G235200/GLYMA_17G115300/GLYMA_19G085200/GLYMA_18G064900/GLYMA_20G090400/GLYMA_08G296000	-/-/-/-/-/-/-/-/-/-/-/-/-/-/-/-/-/-/-	19
BP	GO:0000303	response to superoxide	6/2941	23/30202	0.0200216	0.22234	GLYMA_17G047200/GLYMA_12G178800/GLYMA_09G072100/GLYMA_15G180900/GLYMA_20G050800/GLYMA_13G112500	-/-/-/-/-/-	6
BP	GO:0000305	response to oxygen radical	6/2941	23/30202	0.0200216	0.22234	GLYMA_17G047200/GLYMA_12G178800/GLYMA_09G072100/GLYMA_15G180900/GLYMA_20G050800/GLYMA_13G112500	-/-/-/-/-/-	6
BP	GO:0006801	superoxide metabolic process	6/2941	23/30202	0.0200216	0.22234	GLYMA_17G047200/GLYMA_12G178800/GLYMA_09G072100/GLYMA_15G180900/GLYMA_20G050800/GLYMA_13G112500	-/-/-/-/-/-	6
BP	GO:0015850	organic hydroxy compound transport	6/2941	23/30202	0.0200216	0.22234	GLYMA_02G270200/GLYMA_09G087200/GLYMA_03G185900/GLYMA_09G087400/GLYMA_15G194600/GLYMA_08G098400	-/-/-/-/-/-	6
BP	GO:0019430	removal of superoxide radicals	6/2941	23/30202	0.0200216	0.22234	GLYMA_17G047200/GLYMA_12G178800/GLYMA_09G072100/GLYMA_15G180900/GLYMA_20G050800/GLYMA_13G112500	-/-/-/-/-/-	6
BP	GO:0071450	cellular response to oxygen radical	6/2941	23/30202	0.0200216	0.22234	GLYMA_17G047200/GLYMA_12G178800/GLYMA_09G072100/GLYMA_15G180900/GLYMA_20G050800/GLYMA_13G112500	-/-/-/-/-/-	6
BP	GO:0071451	cellular response to superoxide	6/2941	23/30202	0.0200216	0.22234	GLYMA_17G047200/GLYMA_12G178800/GLYMA_09G072100/GLYMA_15G180900/GLYMA_20G050800/GLYMA_13G112500	-/-/-/-/-/-	6
BP	GO:0030150	protein import into mitochondrial matrix	8/2941	36/30202	0.0202857	0.224035	GLYMA_08G048100/GLYMA_02G299400/GLYMA_20G105800/GLYMA_18G090400/GLYMA_10G283900/GLYMA_08G322000/GLYMA_05G241100/GLYMA_08G328500	-/-/-/-/-/-/-/-	8
BP	GO:0098661	inorganic anion transmembrane transport	17/2941	103/30202	0.0211397	0.23219	GLYMA_20G031700/GLYMA_19G159000/GLYMA_16G050000/GLYMA_13G087100/GLYMA_02G145100/GLYMA_10G028900/GLYMA_09G031400/GLYMA_19G101100/GLYMA_11G087800/GLYMA_17G088800/GLYMA_05G038300/GLYMA_14G169300/GLYMA_04G069500/GLYMA_16G208400/GLYMA_06G110500/GLYMA_20G017100/GLYMA_19G089800	-/-/-/-/-/-/-/-/-/-/-/-/-/-/-/-/-	17
BP	GO:0051054	positive regulation of DNA metabolic process	7/2941	30/30202	0.0226016	0.246898	GLYMA_09G156600/GLYMA_05G112400/GLYMA_16G207400/GLYMA_10G133800/GLYMA_20G083300/GLYMA_13G354600/GLYMA_15G019600	-/-/-/-/-/-/-	7
BP	GO:0046351	disaccharide biosynthetic process	11/2941	58/30202	0.0228176	0.247911	GLYMA_13G092500/GLYMA_17G067800/GLYMA_08G137500/GLYMA_06G104800/GLYMA_07G172000/GLYMA_18G018100/GLYMA_12G005200/GLYMA_11G239300/GLYMA_07G182300/GLYMA_02G086200/GLYMA_05G179800	-/-/-/-/-/-/-/-/-/-/-	11
BP	GO:0006772	thiamine metabolic process	4/2941	12/30202	0.0234382	0.250589	GLYMA_20G142000/GLYMA_06G269700/GLYMA_10G251500/GLYMA_12G135000	-/-/-/-	4
BP	GO:0015786	UDP-glucose transmembrane transport	4/2941	12/30202	0.0234382	0.250589	GLYMA_04G076600/GLYMA_01G044200/GLYMA_02G019400/GLYMA_06G077800	-/-/-/-	4
BP	GO:0042723	thiamine-containing compound metabolic process	4/2941	12/30202	0.0234382	0.250589	GLYMA_20G142000/GLYMA_06G269700/GLYMA_10G251500/GLYMA_12G135000	-/-/-/-	4
BP	GO:0015866	ADP transport	6/2941	24/30202	0.0245522	0.261111	GLYMA_07G033100/GLYMA_15G273600/GLYMA_13G362300/GLYMA_08G154900/GLYMA_08G209100/GLYMA_15G011500	-/-/-/-/-/-	6
BP	GO:0034404	nucleobase-containing small molecule biosynthetic process	34/2941	247/30202	0.0249323	0.263757	GLYMA_08G199800/GLYMA_03G109500/GLYMA_19G017200/GLYMA_13G144800/GLYMA_18G278800/GLYMA_16G173100/GLYMA_08G015000/GLYMA_11G095600/GLYMA_09G007900/GLYMA_14G189400/GLYMA_05G208400/GLYMA_05G000700/GLYMA_15G112300/GLYMA_17G116600/GLYMA_13G146200/GLYMA_08G165400/GLYMA_13G336200/GLYMA_06G216700/GLYMA_03G190500/GLYMA_01G071300/GLYMA_15G038100/GLYMA_12G037400/GLYMA_02G128000/GLYMA_05G095600/GLYMA_08G144400…	-/-/-/-/-/-/-/-/-/-/-/-/-/-/-/-/-/-/-/-/-/-/-/-/-/-/-/-/-/-/-/-/-/-	34
BP	GO:0009636	response to toxic substance	55/2941	433/30202	0.0251573	0.264745	GLYMA_12G015400/GLYMA_07G155200/GLYMA_13G306900/GLYMA_03G050100/GLYMA_14G056800/GLYMA_06G139300/GLYMA_05G212500/GLYMA_10G078400/GLYMA_04G225500/GLYMA_10G222400/GLYMA_14G056300/GLYMA_10G291100/GLYMA_08G069000/GLYMA_06G162300/GLYMA_07G043600/GLYMA_17G047200/GLYMA_02G234200/GLYMA_12G178800/GLYMA_09G072100/GLYMA_11G232600/GLYMA_15G180900/GLYMA_10G041900/GLYMA_13G070900/GLYMA_08G212000/GLYMA_15G264600…	-/-/-/-/-/-/-/-/-/-/-/-/HSP17.3-B/-/-/-/-/-/-/-/-/-/-/-/-/-/-/-/-/HSP17.9-D/-/-/-/-/-/-/-/-/-/-/-/-/-/-/-/-/-/HSP17.5-E/-/-/-/-/-/-/-	55
BP	GO:0072334	UDP-galactose transmembrane transport	5/2941	18/30202	0.0253937	0.26584	GLYMA_04G076600/GLYMA_01G044200/GLYMA_02G019400/GLYMA_06G077800/GLYMA_01G245500	-/-/-/-/-	5
BP	GO:0007005	mitochondrion organization	37/2941	274/30202	0.0261528	0.272368	GLYMA_07G183000/GLYMA_18G203300/GLYMA_08G048100/GLYMA_19G072000/GLYMA_11G195900/GLYMA_12G078100/GLYMA_15G035600/GLYMA_05G079100/GLYMA_12G063000/GLYMA_11G069000/GLYMA_07G009600/GLYMA_02G299400/GLYMA_10G127800/GLYMA_20G105800/GLYMA_11G091700/GLYMA_10G193200/GLYMA_11G139400/GLYMA_08G146700/GLYMA_20G097700/GLYMA_08G237500/GLYMA_13G338700/GLYMA_20G079300/GLYMA_15G271800/GLYMA_10G147200/GLYMA_01G174000…	-/-/-/-/-/-/-/-/-/-/-/-/-/-/-/-/-/-/-/-/-/-/-/-/-/-/-/-/-/-/-/-/-/-/-/-/-	37
BP	GO:0032269	negative regulation of cellular protein metabolic process	35/2941	257/30202	0.0267173	0.274945	GLYMA_14G038200/GLYMA_08G342000/GLYMA_03G165600/GLYMA_16G211700/GLYMA_15G227500/GLYMA_15G115300/GLYMA_09G040500/GLYMA_16G092800/GLYMA_01G124700/GLYMA_08G342100/GLYMA_14G056300/GLYMA_14G038500/GLYMA_18G206000/GLYMA_09G024000/GLYMA_14G038300/GLYMA_08G353900/GLYMA_06G136500/GLYMA_04G228400/GLYMA_12G234700/GLYMA_08G341800/GLYMA_17G091300/GLYMA_16G212500/GLYMA_03G141800/GLYMA_06G036300/GLYMA_07G243600…	-/-/-/-/-/-/PR10/-/-/-/-/-/-/-/-/-/-/-/-/-/-/-/-/-/-/-/-/-/-/-/-/-/-/-/-	35
BP	GO:0051248	negative regulation of protein metabolic process	35/2941	257/30202	0.0267173	0.274945	GLYMA_14G038200/GLYMA_08G342000/GLYMA_03G165600/GLYMA_16G211700/GLYMA_15G227500/GLYMA_15G115300/GLYMA_09G040500/GLYMA_16G092800/GLYMA_01G124700/GLYMA_08G342100/GLYMA_14G056300/GLYMA_14G038500/GLYMA_18G206000/GLYMA_09G024000/GLYMA_14G038300/GLYMA_08G353900/GLYMA_06G136500/GLYMA_04G228400/GLYMA_12G234700/GLYMA_08G341800/GLYMA_17G091300/GLYMA_16G212500/GLYMA_03G141800/GLYMA_06G036300/GLYMA_07G243600…	-/-/-/-/-/-/PR10/-/-/-/-/-/-/-/-/-/-/-/-/-/-/-/-/-/-/-/-/-/-/-/-/-/-/-/-	35
BP	GO:0015977	carbon fixation	7/2941	31/30202	0.0268105	0.274945	GLYMA_19G046800/GLYMA_02G012500/GLYMA_19G047000/GLYMA_10G012900/GLYMA_19G046600/GLYMA_13G046200/novel.469	-/-/-/-/-/-/-	7
BP	GO:0044275	cellular carbohydrate catabolic process	18/2941	114/30202	0.0272013	0.277536	GLYMA_17G037400/GLYMA_11G071300/GLYMA_01G171900/GLYMA_05G224500/GLYMA_07G236000/GLYMA_02G269400/GLYMA_20G026700/GLYMA_18G030700/GLYMA_08G199300/GLYMA_13G146200/GLYMA_18G134600/GLYMA_15G038100/GLYMA_08G334000/GLYMA_06G030500/GLYMA_05G236400/GLYMA_09G018500/GLYMA_08G143500/GLYMA_07G126600	-/-/-/-/-/-/-/-/-/-/-/-/-/-/-/-/-/-	18
BP	GO:0009691	cytokinin biosynthetic process	8/2941	38/30202	0.0275782	0.27996	GLYMA_13G324700/GLYMA_06G053000/GLYMA_04G052600/GLYMA_12G174900/GLYMA_04G025100/GLYMA_03G181300/GLYMA_17G257200/GLYMA_11G145100	-/-/-/-/-/-/-/-	8
BP	GO:0046174	polyol catabolic process	6/2941	25/30202	0.0297184	0.298784	GLYMA_05G224500/GLYMA_08G199300/GLYMA_13G146200/GLYMA_15G038100/GLYMA_09G011100/GLYMA_07G126600	-/-/-/-/-/-	6
BP	GO:0019684	photosynthesis, light reaction	22/2941	148/30202	0.0297298	0.298784	GLYMA_11G114700/GLYMA_11G228800/GLYMA_08G180000/GLYMA_15G052400/GLYMA_12G232700/GLYMA_11G139000/GLYMA_05G128000/GLYMA_16G165500/GLYMA_09G263100/GLYMA_05G074900/GLYMA_16G165800/GLYMA_02G080800/GLYMA_13G028200/GLYMA_12G200200/GLYMA_15G208300/GLYMA_17G262400/GLYMA_07G166400/GLYMA_09G052600/GLYMA_08G281300/GLYMA_06G217900/GLYMA_16G165200/GLYMA_04G095000	-/-/-/-/-/-/-/-/-/-/-/-/-/-/psbM/-/-/-/-/-/-/-	22
BP	GO:0000038	very long-chain fatty acid metabolic process	4/2941	13/30202	0.0312991	0.300281	GLYMA_16G142200/GLYMA_08G279700/GLYMA_11G063600/GLYMA_18G146900	-/-/-/-	4
BP	GO:0006183	GTP biosynthetic process	4/2941	13/30202	0.0312991	0.300281	GLYMA_03G109500/GLYMA_05G216700/GLYMA_15G263100/GLYMA_05G045200	-/-/-/-	4
BP	GO:0009853	photorespiration	4/2941	13/30202	0.0312991	0.300281	GLYMA_19G046800/GLYMA_19G047000/GLYMA_19G046600/GLYMA_13G046200	-/-/-/-	4
BP	GO:0042761	very long-chain fatty acid biosynthetic process	4/2941	13/30202	0.0312991	0.300281	GLYMA_16G142200/GLYMA_08G279700/GLYMA_11G063600/GLYMA_18G146900	-/-/-/-	4
BP	GO:0043069	negative regulation of programmed cell death	4/2941	13/30202	0.0312991	0.300281	GLYMA_09G035300/GLYMA_05G112400/GLYMA_20G065900/GLYMA_13G003700	-/-/-/-	4
BP	GO:0046184	aldehyde biosynthetic process	4/2941	13/30202	0.0312991	0.300281	GLYMA_15G087200/GLYMA_13G146200/GLYMA_15G038100/GLYMA_01G116100	-/-/-/-	4
BP	GO:0006535	cysteine biosynthetic process from serine	7/2941	32/30202	0.0315221	0.300281	GLYMA_19G119200/GLYMA_03G006700/GLYMA_10G159700/GLYMA_19G242300/GLYMA_20G228900/GLYMA_07G058800/GLYMA_02G299100	-/-/-/-/-/-/-	7
BP	GO:0009967	positive regulation of signal transduction	7/2941	32/30202	0.0315221	0.300281	GLYMA_06G163900/GLYMA_03G148300/GLYMA_10G022900/GLYMA_13G221300/GLYMA_20G230600/GLYMA_17G224100/GLYMA_14G101000	-/-/-/-/-/-/-	7
BP	GO:0010647	positive regulation of cell communication	7/2941	32/30202	0.0315221	0.300281	GLYMA_06G163900/GLYMA_03G148300/GLYMA_10G022900/GLYMA_13G221300/GLYMA_20G230600/GLYMA_17G224100/GLYMA_14G101000	-/-/-/-/-/-/-	7
BP	GO:0023056	positive regulation of signaling	7/2941	32/30202	0.0315221	0.300281	GLYMA_06G163900/GLYMA_03G148300/GLYMA_10G022900/GLYMA_13G221300/GLYMA_20G230600/GLYMA_17G224100/GLYMA_14G101000	-/-/-/-/-/-/-	7
BP	GO:0043144	snoRNA processing	7/2941	32/30202	0.0315221	0.300281	GLYMA_11G237200/GLYMA_04G200700/GLYMA_08G176900/GLYMA_02G112000/GLYMA_18G020000/GLYMA_06G164800/GLYMA_15G056100	-/-/-/-/-/-/-	7
BP	GO:0045037	protein import into chloroplast stroma	5/2941	19/30202	0.031771	0.301225	GLYMA_15G035600/GLYMA_08G023900/GLYMA_13G338700/GLYMA_12G200200/GLYMA_15G038200	-/-/-/-/-	5
BP	GO:0016054	organic acid catabolic process	31/2941	226/30202	0.0324042	0.304358	GLYMA_19G043000/GLYMA_05G141900/GLYMA_13G168700/GLYMA_11G035200/GLYMA_02G255400/GLYMA_06G107800/GLYMA_05G180100/GLYMA_19G009100/GLYMA_06G270300/GLYMA_04G243000/GLYMA_06G120300/GLYMA_02G131500/GLYMA_13G218200/GLYMA_17G222800/GLYMA_18G134600/GLYMA_10G209800/GLYMA_14G102600/GLYMA_09G010000/GLYMA_19G182300/GLYMA_11G042200/GLYMA_05G152000/GLYMA_04G254300/GLYMA_07G235400/GLYMA_14G061200/GLYMA_20G180800…	-/-/-/-/-/-/-/-/-/-/-/-/-/-/-/-/-/-/-/-/-/-/-/-/-/-/-/-/-/-/-	31
BP	GO:0046395	carboxylic acid catabolic process	31/2941	226/30202	0.0324042	0.304358	GLYMA_19G043000/GLYMA_05G141900/GLYMA_13G168700/GLYMA_11G035200/GLYMA_02G255400/GLYMA_06G107800/GLYMA_05G180100/GLYMA_19G009100/GLYMA_06G270300/GLYMA_04G243000/GLYMA_06G120300/GLYMA_02G131500/GLYMA_13G218200/GLYMA_17G222800/GLYMA_18G134600/GLYMA_10G209800/GLYMA_14G102600/GLYMA_09G010000/GLYMA_19G182300/GLYMA_11G042200/GLYMA_05G152000/GLYMA_04G254300/GLYMA_07G235400/GLYMA_14G061200/GLYMA_20G180800…	-/-/-/-/-/-/-/-/-/-/-/-/-/-/-/-/-/-/-/-/-/-/-/-/-/-/-/-/-/-/-	31
BP	GO:0006066	alcohol metabolic process	19/2941	125/30202	0.0337392	0.315423	GLYMA_02G087800/GLYMA_05G180600/GLYMA_11G238800/GLYMA_09G198800/GLYMA_11G218500/GLYMA_05G224500/GLYMA_08G199300/GLYMA_10G117200/GLYMA_13G146200/GLYMA_09G282900/GLYMA_15G038100/GLYMA_08G138200/GLYMA_18G018600/GLYMA_15G201200/GLYMA_11G055700/GLYMA_07G226600/GLYMA_11G110300/GLYMA_09G011100/GLYMA_07G126600	-/-/-/-/-/-/-/-/-/-/-/-/-/-/-/-/-/-/-	19
BP	GO:0010383	cell wall polysaccharide metabolic process	28/2941	201/30202	0.0340171	0.316548	GLYMA_02G031100/GLYMA_05G150400/GLYMA_01G196800/GLYMA_13G304400/GLYMA_20G130400/GLYMA_05G190200/GLYMA_10G251700/GLYMA_17G065300/GLYMA_08G104600/GLYMA_12G101800/GLYMA_01G013900/GLYMA_08G107300/GLYMA_08G180900/GLYMA_20G133900/GLYMA_11G193600/GLYMA_08G093900/GLYMA_05G147600/GLYMA_02G068900/GLYMA_03G218700/GLYMA_10G013900/GLYMA_05G138700/GLYMA_14G170900/GLYMA_11G044800/GLYMA_12G197600/GLYMA_16G045000…	-/-/-/-/-/-/-/-/-/-/-/-/-/-/-/-/-/-/-/-/-/-/-/-/-/-/-/-	28
BP	GO:0043648	dicarboxylic acid metabolic process	23/2941	159/30202	0.0352545	0.325363	GLYMA_19G043000/GLYMA_05G141900/GLYMA_19G239800/GLYMA_14G162300/GLYMA_19G065600/GLYMA_06G107800/GLYMA_08G047800/GLYMA_16G077800/GLYMA_06G127400/GLYMA_01G008500/GLYMA_12G159300/GLYMA_10G006500/GLYMA_10G053600/GLYMA_05G240700/GLYMA_02G015800/GLYMA_07G126200/GLYMA_11G235800/GLYMA_14G176600/GLYMA_04G254300/GLYMA_01G054500/GLYMA_18G043600/GLYMA_11G236100/GLYMA_05G152100	-/-/-/-/-/-/-/-/-/-/-/-/-/-/-/-/-/-/-/-/-/-/-	23
BP	GO:0009873	ethylene-activated signaling pathway	6/2941	26/30202	0.0355482	0.325363	GLYMA_20G202200/GLYMA_20G051500/GLYMA_10G167300/GLYMA_13G076700/GLYMA_14G041500/GLYMA_10G188500	-/-/-/-/-/-	6
BP	GO:0043067	regulation of programmed cell death	6/2941	26/30202	0.0355482	0.325363	GLYMA_09G035300/GLYMA_08G170400/GLYMA_05G112400/GLYMA_20G065900/GLYMA_13G003700/GLYMA_15G256500	-/-/-/-/-/-	6
BP	GO:0012501	programmed cell death	11/2941	62/30202	0.0357018	0.325363	GLYMA_09G035300/GLYMA_08G170400/GLYMA_05G197000/GLYMA_05G112400/GLYMA_20G065900/GLYMA_13G003700/GLYMA_07G199800/GLYMA_15G256500/GLYMA_02G280700/GLYMA_11G252700/GLYMA_13G176600	-/-/-/-/-/-/-/-/-/-/-	11
BP	GO:0043207	response to external biotic stimulus	35/2941	263/30202	0.0359356	0.325363	GLYMA_07G155200/GLYMA_10G253000/GLYMA_03G050100/GLYMA_14G222000/GLYMA_14G056800/GLYMA_09G040500/GLYMA_08G066000/GLYMA_12G119200/GLYMA_01G241000/GLYMA_10G252800/GLYMA_20G140200/GLYMA_17G224300/GLYMA_01G160100/GLYMA_07G139400/GLYMA_10G109200/GLYMA_14G049500/GLYMA_11G232600/GLYMA_07G141500/GLYMA_18G190000/GLYMA_10G230000/GLYMA_08G165400/GLYMA_02G086100/GLYMA_07G135600/GLYMA_01G124500/GLYMA_12G232000…	-/-/-/-/-/PR10/-/-/-/-/-/-/-/-/-/-/-/-/-/-/-/-/-/-/-/-/-/-/-/-/-/-/-/-/-	35
BP	GO:0051707	response to other organism	35/2941	263/30202	0.0359356	0.325363	GLYMA_07G155200/GLYMA_10G253000/GLYMA_03G050100/GLYMA_14G222000/GLYMA_14G056800/GLYMA_09G040500/GLYMA_08G066000/GLYMA_12G119200/GLYMA_01G241000/GLYMA_10G252800/GLYMA_20G140200/GLYMA_17G224300/GLYMA_01G160100/GLYMA_07G139400/GLYMA_10G109200/GLYMA_14G049500/GLYMA_11G232600/GLYMA_07G141500/GLYMA_18G190000/GLYMA_10G230000/GLYMA_08G165400/GLYMA_02G086100/GLYMA_07G135600/GLYMA_01G124500/GLYMA_12G232000…	-/-/-/-/-/PR10/-/-/-/-/-/-/-/-/-/-/-/-/-/-/-/-/-/-/-/-/-/-/-/-/-/-/-/-/-	35
BP	GO:0044273	sulfur compound catabolic process	8/2941	40/30202	0.0365073	0.328137	GLYMA_04G077300/GLYMA_15G031400/GLYMA_07G126200/GLYMA_06G078400/GLYMA_12G054500/GLYMA_11G235800/GLYMA_05G152000/GLYMA_11G236100	-/-/-/-/-/-/-/-	8
BP	GO:0010565	regulation of cellular ketone metabolic process	7/2941	33/30202	0.0367569	0.328137	GLYMA_03G165600/GLYMA_05G034600/GLYMA_07G190700/GLYMA_17G092700/GLYMA_08G044400/GLYMA_07G226600/GLYMA_19G166900	-/-/-/-/-/-/-	7
BP	GO:0010941	regulation of cell death	7/2941	33/30202	0.0367569	0.328137	GLYMA_09G035300/GLYMA_08G170400/GLYMA_05G112400/GLYMA_20G065900/GLYMA_13G003700/GLYMA_15G256500/GLYMA_13G150400	-/-/-/-/-/-/-	7
BP	GO:0008219	cell death	12/2941	70/30202	0.036895	0.328137	GLYMA_09G035300/GLYMA_08G170400/GLYMA_05G197000/GLYMA_05G112400/GLYMA_20G065900/GLYMA_13G003700/GLYMA_07G199800/GLYMA_15G256500/GLYMA_13G150400/GLYMA_02G280700/GLYMA_11G252700/GLYMA_13G176600	-/-/-/-/-/-/-/-/-/-/-/-	12
BP	GO:0009765	photosynthesis, light harvesting	10/2941	55/30202	0.0379264	0.335257	GLYMA_11G228800/GLYMA_08G180000/GLYMA_15G052400/GLYMA_05G128000/GLYMA_16G165500/GLYMA_16G165800/GLYMA_02G080800/GLYMA_17G262400/GLYMA_09G052600/GLYMA_16G165200	-/-/-/-/-/-/-/-/-/-	10
BP	GO:0006694	steroid biosynthetic process	20/2941	135/30202	0.0380292	0.335257	GLYMA_11G088000/GLYMA_01G215500/GLYMA_U038300/GLYMA_11G027000/GLYMA_19G033900/GLYMA_08G063700/GLYMA_20G058000/GLYMA_01G017100/GLYMA_16G113000/GLYMA_11G228900/GLYMA_20G109900/GLYMA_01G156700/GLYMA_09G186700/GLYMA_14G082900/GLYMA_02G051600/GLYMA_06G049500/GLYMA_01G035100/GLYMA_03G239000/GLYMA_07G185500/GLYMA_09G196000	-/-/-/-/-/-/-/-/-/-/-/-/-/-/-/-/-/-/-/-	20
BP	GO:0060548	negative regulation of cell death	5/2941	20/30202	0.0390631	0.342868	GLYMA_09G035300/GLYMA_05G112400/GLYMA_20G065900/GLYMA_13G003700/GLYMA_13G150400	-/-/-/-/-	5
BP	GO:0009185	ribonucleoside diphosphate metabolic process	23/2941	161/30202	0.0398844	0.3459	GLYMA_08G199800/GLYMA_19G017200/GLYMA_16G173100/GLYMA_11G095600/GLYMA_09G007900/GLYMA_14G189400/GLYMA_05G000700/GLYMA_15G112300/GLYMA_19G141200/GLYMA_13G146200/GLYMA_08G165400/GLYMA_13G336200/GLYMA_03G190500/GLYMA_02G182400/GLYMA_15G038100/GLYMA_12G037400/GLYMA_03G138200/GLYMA_05G095600/GLYMA_08G144400/GLYMA_08G147500/GLYMA_11G111100/GLYMA_13G087800/GLYMA_05G180500	-/-/-/-/-/-/-/-/-/-/-/-/-/-/-/-/-/-/-/-/-/-/-	23
BP	GO:0000447	endonucleolytic cleavage in ITS1 to separate SSU-rRNA from 5.8S rRNA and LSU-rRNA from tricistronic rRNA transcript (SSU-rRNA, 5.8S rRNA, LSU-rRNA)	4/2941	14/30202	0.0405242	0.3459	GLYMA_16G012200/GLYMA_07G043800/GLYMA_15G267100/GLYMA_15G147700	-/-/-/-	4
BP	GO:0030497	fatty acid elongation	4/2941	14/30202	0.0405242	0.3459	GLYMA_16G142200/GLYMA_08G279700/GLYMA_11G063600/GLYMA_18G146900	-/-/-/-	4
BP	GO:0035445	borate transmembrane transport	4/2941	14/30202	0.0405242	0.3459	GLYMA_09G031400/GLYMA_17G088800/GLYMA_05G038300/GLYMA_04G069500	-/-/-/-	4
BP	GO:0042981	regulation of apoptotic process	4/2941	14/30202	0.0405242	0.3459	GLYMA_09G035300/GLYMA_05G112400/GLYMA_20G065900/GLYMA_13G003700	-/-/-/-	4
BP	GO:0046713	borate transport	4/2941	14/30202	0.0405242	0.3459	GLYMA_09G031400/GLYMA_17G088800/GLYMA_05G038300/GLYMA_04G069500	-/-/-/-	4
BP	GO:0033014	tetrapyrrole biosynthetic process	12/2941	71/30202	0.0406131	0.3459	GLYMA_06G002900/GLYMA_14G010400/GLYMA_17G021800/GLYMA_04G002900/GLYMA_15G270200/GLYMA_02G273800/GLYMA_08G007900/GLYMA_02G303400/GLYMA_12G021100/GLYMA_04G192800/GLYMA_08G150800/GLYMA_13G269900	GSA1/-/-/-/-/-/-/-/-/-/-/-	12
BP	GO:0008645	hexose transmembrane transport	14/2941	87/30202	0.0413041	0.34717	GLYMA_09G087200/GLYMA_02G056200/GLYMA_01G238800/GLYMA_11G004800/GLYMA_03G149200/GLYMA_04G014000/GLYMA_07G189500/GLYMA_13G213200/GLYMA_19G050300/GLYMA_09G087400/GLYMA_11G119500/GLYMA_13G045000/GLYMA_15G194600/GLYMA_08G098400	-/-/-/-/-/-/-/-/-/-/-/-/-/-	14
BP	GO:0015749	monosaccharide transmembrane transport	14/2941	87/30202	0.0413041	0.34717	GLYMA_09G087200/GLYMA_02G056200/GLYMA_01G238800/GLYMA_11G004800/GLYMA_03G149200/GLYMA_04G014000/GLYMA_07G189500/GLYMA_13G213200/GLYMA_19G050300/GLYMA_09G087400/GLYMA_11G119500/GLYMA_13G045000/GLYMA_15G194600/GLYMA_08G098400	-/-/-/-/-/-/-/-/-/-/-/-/-/-	14
BP	GO:0009968	negative regulation of signal transduction	8/2941	41/30202	0.0416259	0.34717	GLYMA_05G112400/GLYMA_20G202200/GLYMA_10G167300/GLYMA_20G065900/GLYMA_13G003700/GLYMA_13G106800/GLYMA_09G066500/GLYMA_10G188500	-/-/-/-/-/-/-/-	8
BP	GO:0010648	negative regulation of cell communication	8/2941	41/30202	0.0416259	0.34717	GLYMA_05G112400/GLYMA_20G202200/GLYMA_10G167300/GLYMA_20G065900/GLYMA_13G003700/GLYMA_13G106800/GLYMA_09G066500/GLYMA_10G188500	-/-/-/-/-/-/-/-	8
BP	GO:0023057	negative regulation of signaling	8/2941	41/30202	0.0416259	0.34717	GLYMA_05G112400/GLYMA_20G202200/GLYMA_10G167300/GLYMA_20G065900/GLYMA_13G003700/GLYMA_13G106800/GLYMA_09G066500/GLYMA_10G188500	-/-/-/-/-/-/-/-	8
BP	GO:0019748	secondary metabolic process	28/2941	205/30202	0.0422493	0.348943	GLYMA_01G020900/GLYMA_18G242900/GLYMA_11G060200/GLYMA_09G249500/GLYMA_12G087400/GLYMA_12G183400/GLYMA_15G031400/GLYMA_13G317600/GLYMA_10G262400/GLYMA_10G209800/GLYMA_11G185100/GLYMA_05G001600/GLYMA_12G054500/GLYMA_19G126000/GLYMA_14G221200/GLYMA_13G372000/GLYMA_01G232400/GLYMA_19G014800/GLYMA_19G182300/GLYMA_01G021000/GLYMA_17G176200/GLYMA_13G173500/GLYMA_07G226600/GLYMA_12G073000/GLYMA_20G128600…	-/-/-/-/-/-/-/-/-/-/-/-/-/CYP98A2/-/-/-/-/-/-/-/IFS2/-/-/-/-/-/CYP82A2	28
BP	GO:0016074	snoRNA metabolic process	7/2941	34/30202	0.0425329	0.348943	GLYMA_11G237200/GLYMA_04G200700/GLYMA_08G176900/GLYMA_02G112000/GLYMA_18G020000/GLYMA_06G164800/GLYMA_15G056100	-/-/-/-/-/-/-	7
BP	GO:0016246	RNA interference	7/2941	34/30202	0.0425329	0.348943	GLYMA_17G091500/GLYMA_13G156500/GLYMA_04G067300/GLYMA_17G091300/GLYMA_02G086100/GLYMA_09G025400/GLYMA_15G131500	-/-/-/-/-/-/-	7
BP	GO:0030422	production of siRNA involved in RNA interference	7/2941	34/30202	0.0425329	0.348943	GLYMA_17G091500/GLYMA_13G156500/GLYMA_04G067300/GLYMA_17G091300/GLYMA_02G086100/GLYMA_09G025400/GLYMA_15G131500	-/-/-/-/-/-/-	7
BP	GO:0009067	aspartate family amino acid biosynthetic process	12/2941	72/30202	0.0445852	0.364294	GLYMA_11G170300/GLYMA_08G047800/GLYMA_13G001200/GLYMA_10G053600/GLYMA_05G240700/GLYMA_10G172700/GLYMA_17G044300/GLYMA_20G150100/GLYMA_18G061100/GLYMA_11G171400/GLYMA_20G148900/GLYMA_02G228100	-/-/-/-/-/-/-/-/-/-/-/-	12
BP	GO:0009116	nucleoside metabolic process	22/2941	155/30202	0.0464072	0.377646	GLYMA_03G109500/GLYMA_13G144800/GLYMA_18G278800/GLYMA_15G186100/GLYMA_07G039600/GLYMA_08G015000/GLYMA_05G208400/GLYMA_19G141200/GLYMA_06G005700/GLYMA_01G071300/GLYMA_02G182400/GLYMA_20G059200/GLYMA_02G128000/GLYMA_03G138200/GLYMA_05G095600/GLYMA_08G264800/GLYMA_05G152000/GLYMA_05G216700/GLYMA_09G011500/GLYMA_08G147500/GLYMA_15G263100/GLYMA_05G045200	-/-/-/-/-/-/-/-/-/-/-/-/-/-/-/-/-/-/-/-/-/-	22
BP	GO:0006779	porphyrin-containing compound biosynthetic process	11/2941	65/30202	0.0482251	0.389231	GLYMA_06G002900/GLYMA_14G010400/GLYMA_17G021800/GLYMA_15G270200/GLYMA_02G273800/GLYMA_08G007900/GLYMA_02G303400/GLYMA_12G021100/GLYMA_04G192800/GLYMA_08G150800/GLYMA_13G269900	GSA1/-/-/-/-/-/-/-/-/-/-	11
BP	GO:0015867	ATP transport	7/2941	35/30202	0.0488644	0.389231	GLYMA_07G033100/GLYMA_15G273600/GLYMA_13G362300/GLYMA_08G154900/GLYMA_19G105600/GLYMA_08G209100/GLYMA_15G011500	-/-/-/-/-/-/-	7
BP	GO:0009735	response to cytokinin	13/2941	81/30202	0.0489315	0.389231	GLYMA_06G005100/GLYMA_07G155200/GLYMA_03G050100/GLYMA_14G056800/GLYMA_12G119200/GLYMA_14G049500/GLYMA_11G232600/GLYMA_07G253100/GLYMA_08G201100/GLYMA_10G157800/GLYMA_01G124500/GLYMA_18G205800/GLYMA_06G287000	-/-/-/-/-/-/-/-/-/-/-/-/-	13
BP	GO:0015936	coenzyme A metabolic process	6/2941	28/30202	0.0492827	0.389231	GLYMA_11G088000/GLYMA_20G058000/GLYMA_16G113000/GLYMA_01G156700/GLYMA_13G232600/GLYMA_09G196000	-/-/-/-/-/-	6
BP	GO:0005985	sucrose metabolic process	9/2941	50/30202	0.0502071	0.389231	GLYMA_17G037400/GLYMA_11G212700/GLYMA_07G236000/GLYMA_07G182300/GLYMA_19G212800/GLYMA_02G240400/GLYMA_03G216300/GLYMA_15G182600/GLYMA_08G143500	-/-/-/-/-/-/-/-/-	9
BP	GO:0017038	protein import	30/2941	226/30202	0.0503759	0.389231	GLYMA_08G048100/GLYMA_19G072000/GLYMA_11G195900/GLYMA_12G078100/GLYMA_15G035600/GLYMA_05G079100/GLYMA_12G063000/GLYMA_07G009600/GLYMA_11G125400/GLYMA_02G299400/GLYMA_10G127800/GLYMA_08G023900/GLYMA_20G105800/GLYMA_17G089700/GLYMA_10G193200/GLYMA_11G139400/GLYMA_13G338700/GLYMA_12G200200/GLYMA_20G079300/GLYMA_02G305200/GLYMA_14G008200/GLYMA_10G297700/GLYMA_18G090400/GLYMA_10G283900/GLYMA_08G322000…	-/-/-/-/-/-/-/-/-/-/-/-/-/-/-/-/-/-/-/-/-/-/-/-/-/-/-/-/-/-	30
BP	GO:0044036	cell wall macromolecule metabolic process	32/2941	244/30202	0.0511158	0.389231	GLYMA_02G031100/GLYMA_05G150400/GLYMA_01G196800/GLYMA_13G304400/GLYMA_11G071300/GLYMA_20G130400/GLYMA_01G171900/GLYMA_05G190200/GLYMA_10G251700/GLYMA_01G160100/GLYMA_17G065300/GLYMA_08G104600/GLYMA_12G101800/GLYMA_01G013900/GLYMA_08G107300/GLYMA_08G180900/GLYMA_20G133900/GLYMA_11G193600/GLYMA_08G093900/GLYMA_05G147600/GLYMA_02G068900/GLYMA_03G218700/GLYMA_10G013900/GLYMA_05G138700/GLYMA_06G030500…	-/-/-/-/-/-/-/-/-/-/-/-/-/-/-/-/-/-/-/-/-/-/-/-/-/-/-/-/-/-/-/-	32
BP	GO:0006528	asparagine metabolic process	4/2941	15/30202	0.0511229	0.389231	GLYMA_11G170300/GLYMA_18G061100/GLYMA_11G171400/GLYMA_02G228100	-/-/-/-	4
BP	GO:0007204	positive regulation of cytosolic calcium ion concentration	4/2941	15/30202	0.0511229	0.389231	GLYMA_14G059200/GLYMA_18G027100/GLYMA_18G027200/GLYMA_11G230100	-/-/-/-	4
BP	GO:0051208	sequestering of calcium ion	4/2941	15/30202	0.0511229	0.389231	GLYMA_14G059200/GLYMA_18G027100/GLYMA_18G027200/GLYMA_11G230100	-/-/-/-	4
BP	GO:0051209	release of sequestered calcium ion into cytosol	4/2941	15/30202	0.0511229	0.389231	GLYMA_14G059200/GLYMA_18G027100/GLYMA_18G027200/GLYMA_11G230100	-/-/-/-	4
BP	GO:0051282	regulation of sequestering of calcium ion	4/2941	15/30202	0.0511229	0.389231	GLYMA_14G059200/GLYMA_18G027100/GLYMA_18G027200/GLYMA_11G230100	-/-/-/-	4
BP	GO:0051283	negative regulation of sequestering of calcium ion	4/2941	15/30202	0.0511229	0.389231	GLYMA_14G059200/GLYMA_18G027100/GLYMA_18G027200/GLYMA_11G230100	-/-/-/-	4
BP	GO:0051480	regulation of cytosolic calcium ion concentration	4/2941	15/30202	0.0511229	0.389231	GLYMA_14G059200/GLYMA_18G027100/GLYMA_18G027200/GLYMA_11G230100	-/-/-/-	4
BP	GO:0060401	cytosolic calcium ion transport	4/2941	15/30202	0.0511229	0.389231	GLYMA_14G059200/GLYMA_18G027100/GLYMA_18G027200/GLYMA_11G230100	-/-/-/-	4
BP	GO:0060402	calcium ion transport into cytosol	4/2941	15/30202	0.0511229	0.389231	GLYMA_14G059200/GLYMA_18G027100/GLYMA_18G027200/GLYMA_11G230100	-/-/-/-	4
BP	GO:0097553	calcium ion transmembrane import into cytosol	4/2941	15/30202	0.0511229	0.389231	GLYMA_14G059200/GLYMA_18G027100/GLYMA_18G027200/GLYMA_11G230100	-/-/-/-	4
BP	GO:0009607	response to biotic stimulus	39/2941	307/30202	0.051951	0.394043	GLYMA_07G155200/GLYMA_10G253000/GLYMA_03G050100/GLYMA_14G222000/GLYMA_14G056800/GLYMA_09G040500/GLYMA_08G066000/GLYMA_12G119200/GLYMA_01G241000/GLYMA_10G252800/GLYMA_20G140200/GLYMA_17G224300/GLYMA_01G160100/GLYMA_07G139400/GLYMA_10G109200/GLYMA_14G049500/GLYMA_11G232600/GLYMA_07G141500/GLYMA_18G190000/GLYMA_10G230000/GLYMA_08G165400/GLYMA_02G086100/GLYMA_07G135600/GLYMA_01G124500/GLYMA_11G078000…	-/-/-/-/-/PR10/-/-/-/-/-/-/-/-/-/-/-/-/-/-/-/-/-/-/-/-/-/-/-/-/-/-/-/-/-/-/-/-/-	39
BP	GO:1901607	alpha-amino acid biosynthetic process	38/2941	299/30202	0.054147	0.409156	GLYMA_20G129400/GLYMA_05G141900/GLYMA_11G170300/GLYMA_14G162300/GLYMA_19G065600/GLYMA_06G107800/GLYMA_08G047800/GLYMA_19G119200/GLYMA_10G261400/GLYMA_06G127400/GLYMA_03G006700/GLYMA_18G041100/GLYMA_10G159700/GLYMA_13G001200/GLYMA_01G099800/GLYMA_19G242300/GLYMA_10G053600/GLYMA_13G241000/GLYMA_20G228900/GLYMA_05G211700/GLYMA_05G240700/GLYMA_10G172700/GLYMA_07G126200/GLYMA_17G044300/GLYMA_07G058800…	-/-/-/-/-/-/-/-/-/-/-/-/-/-/-/-/-/-/-/ACS1/-/-/-/-/-/-/-/-/-/-/-/-/-/-/-/-/-/-	38
BP	GO:0033865	nucleoside bisphosphate metabolic process	7/2941	36/30202	0.0557627	0.416665	GLYMA_11G088000/GLYMA_07G039600/GLYMA_20G058000/GLYMA_16G113000/GLYMA_01G156700/GLYMA_13G232600/GLYMA_09G196000	-/-/-/-/-/-/-	7
BP	GO:0033875	ribonucleoside bisphosphate metabolic process	7/2941	36/30202	0.0557627	0.416665	GLYMA_11G088000/GLYMA_07G039600/GLYMA_20G058000/GLYMA_16G113000/GLYMA_01G156700/GLYMA_13G232600/GLYMA_09G196000	-/-/-/-/-/-/-	7
BP	GO:0034032	purine nucleoside bisphosphate metabolic process	7/2941	36/30202	0.0557627	0.416665	GLYMA_11G088000/GLYMA_07G039600/GLYMA_20G058000/GLYMA_16G113000/GLYMA_01G156700/GLYMA_13G232600/GLYMA_09G196000	-/-/-/-/-/-/-	7
BP	GO:0000054	ribosomal subunit export from nucleus	6/2941	29/30202	0.057216	0.422809	GLYMA_09G035700/GLYMA_18G042700/GLYMA_17G076700/GLYMA_11G244500/GLYMA_07G152700/GLYMA_01G119400	-/-/-/-/-/-	6
BP	GO:0033750	ribosome localization	6/2941	29/30202	0.057216	0.422809	GLYMA_09G035700/GLYMA_18G042700/GLYMA_17G076700/GLYMA_11G244500/GLYMA_07G152700/GLYMA_01G119400	-/-/-/-/-/-	6
BP	GO:0071369	cellular response to ethylene stimulus	6/2941	29/30202	0.057216	0.422809	GLYMA_20G202200/GLYMA_20G051500/GLYMA_10G167300/GLYMA_13G076700/GLYMA_14G041500/GLYMA_10G188500	-/-/-/-/-/-	6
BP	GO:0006559	L-phenylalanine catabolic process	4/2941	16/30202	0.0630823	0.454674	GLYMA_10G209800/GLYMA_09G010000/GLYMA_19G182300/GLYMA_20G180800	-/-/-/-	4
BP	GO:0045040	protein import into mitochondrial outer membrane	4/2941	16/30202	0.0630823	0.454674	GLYMA_19G072000/GLYMA_15G035600/GLYMA_05G079100/GLYMA_13G338700	-/-/-/-	4
BP	GO:0046039	GTP metabolic process	4/2941	16/30202	0.0630823	0.454674	GLYMA_03G109500/GLYMA_05G216700/GLYMA_15G263100/GLYMA_05G045200	-/-/-/-	4
BP	GO:1902222	erythrose 4-phosphate/phosphoenolpyruvate family amino acid catabolic process	4/2941	16/30202	0.0630823	0.454674	GLYMA_10G209800/GLYMA_09G010000/GLYMA_19G182300/GLYMA_20G180800	-/-/-/-	4
BP	GO:0006783	heme biosynthetic process	7/2941	37/30202	0.0632355	0.454674	GLYMA_06G002900/GLYMA_14G010400/GLYMA_15G270200/GLYMA_02G303400/GLYMA_12G021100/GLYMA_08G150800/GLYMA_13G269900	GSA1/-/-/-/-/-/-	7
BP	GO:0046173	polyol biosynthetic process	7/2941	37/30202	0.0632355	0.454674	GLYMA_02G087800/GLYMA_05G180600/GLYMA_11G238800/GLYMA_10G117200/GLYMA_08G138200/GLYMA_18G018600/GLYMA_09G011100	-/-/-/-/-/-/-	7
BP	GO:0050821	protein stabilization	7/2941	37/30202	0.0632355	0.454674	GLYMA_09G035300/GLYMA_20G105800/GLYMA_18G074100/GLYMA_10G230000/GLYMA_10G283900/GLYMA_08G332900/GLYMA_16G178800	-/-/-/-/-/-/-	7
BP	GO:0000741	karyogamy	3/2941	10/30202	0.0657172	0.454674	GLYMA_13G236300/GLYMA_12G206300/GLYMA_15G077400	-/-/-	3
BP	GO:0006537	glutamate biosynthetic process	3/2941	10/30202	0.0657172	0.454674	GLYMA_14G162300/GLYMA_19G065600/GLYMA_06G127400	-/-/-	3
BP	GO:0010731	protein glutathionylation	3/2941	10/30202	0.0657172	0.454674	GLYMA_10G291100/GLYMA_13G135600/GLYMA_13G135500	-/-/-	3
BP	GO:0019346	transsulfuration	3/2941	10/30202	0.0657172	0.454674	GLYMA_13G001200/GLYMA_10G172700/GLYMA_18G261600	-/-/-	3
BP	GO:0031120	snRNA pseudouridine synthesis	3/2941	10/30202	0.0657172	0.454674	GLYMA_03G164500/GLYMA_08G176900/GLYMA_15G056100	-/-/-	3
BP	GO:0042126	nitrate metabolic process	3/2941	10/30202	0.0657172	0.454674	GLYMA_13G084000/GLYMA_17G124900/GLYMA_06G109200	-/-/-	3
BP	GO:0042128	nitrate assimilation	3/2941	10/30202	0.0657172	0.454674	GLYMA_13G084000/GLYMA_17G124900/GLYMA_06G109200	-/-/-	3
BP	GO:0050667	homocysteine metabolic process	3/2941	10/30202	0.0657172	0.454674	GLYMA_13G001200/GLYMA_10G172700/GLYMA_18G261600	-/-/-	3
BP	GO:0097190	apoptotic signaling pathway	3/2941	10/30202	0.0657172	0.454674	GLYMA_05G112400/GLYMA_20G065900/GLYMA_13G003700	-/-/-	3
BP	GO:2001057	reactive nitrogen species metabolic process	3/2941	10/30202	0.0657172	0.454674	GLYMA_13G084000/GLYMA_17G124900/GLYMA_06G109200	-/-/-	3
BP	GO:0006915	apoptotic process	5/2941	23/30202	0.0665911	0.454674	GLYMA_09G035300/GLYMA_05G112400/GLYMA_20G065900/GLYMA_13G003700/GLYMA_02G280700	-/-/-/-/-	5
BP	GO:0007281	germ cell development	5/2941	23/30202	0.0665911	0.454674	GLYMA_06G135100/GLYMA_13G089800/GLYMA_06G102400/GLYMA_04G229600/GLYMA_14G174600	-/-/-/-/-	5
BP	GO:0009083	branched-chain amino acid catabolic process	5/2941	23/30202	0.0665911	0.454674	GLYMA_04G243000/GLYMA_06G120300/GLYMA_02G131500/GLYMA_07G235400/GLYMA_03G070200	-/-/-/-/-	5
BP	GO:0046189	phenol-containing compound biosynthetic process	5/2941	23/30202	0.0665911	0.454674	GLYMA_05G034600/GLYMA_07G190700/GLYMA_17G092700/GLYMA_08G044400/GLYMA_03G167900	-/-/-/-/-	5
BP	GO:0009064	glutamine family amino acid metabolic process	20/2941	144/30202	0.0666004	0.454674	GLYMA_19G043000/GLYMA_05G141900/GLYMA_11G170300/GLYMA_14G162300/GLYMA_19G065600/GLYMA_08G015000/GLYMA_06G127400/GLYMA_18G041100/GLYMA_05G208400/GLYMA_01G099800/GLYMA_07G126200/GLYMA_18G061100/GLYMA_11G171400/GLYMA_11G235800/GLYMA_08G264800/GLYMA_18G036300/GLYMA_03G028000/GLYMA_18G043600/GLYMA_11G236100/GLYMA_02G228100	-/-/-/-/-/-/-/-/-/-/-/-/-/-/-/-/-/-/-/-	20
BP	GO:0046364	monosaccharide biosynthetic process	8/2941	45/30202	0.0667307	0.454674	GLYMA_19G017200/GLYMA_07G182300/GLYMA_13G146200/GLYMA_08G165400/GLYMA_15G038100/GLYMA_09G203500/GLYMA_07G185100/GLYMA_04G089700	-/-/-/-/-/-/-/-	8
BP	GO:0006090	pyruvate metabolic process	25/2941	188/30202	0.0678337	0.460627	GLYMA_08G199800/GLYMA_19G017200/GLYMA_08G096300/GLYMA_16G173100/GLYMA_07G253700/GLYMA_11G095600/GLYMA_09G007900/GLYMA_16G077800/GLYMA_14G189400/GLYMA_01G008500/GLYMA_17G020600/GLYMA_05G000700/GLYMA_15G112300/GLYMA_13G146200/GLYMA_08G165400/GLYMA_13G336200/GLYMA_03G190500/GLYMA_08G292800/GLYMA_16G089000/GLYMA_15G038100/GLYMA_12G037400/GLYMA_08G144400/GLYMA_11G111100/GLYMA_13G087800/GLYMA_05G180500	-/-/-/-/-/-/-/-/-/-/-/-/-/-/-/-/-/-/-/-/-/-/-/-/-	25
BP	GO:0008643	carbohydrate transport	25/2941	189/30202	0.0712522	0.477323	GLYMA_12G044700/GLYMA_09G087200/GLYMA_02G056200/GLYMA_08G010000/GLYMA_03G185900/GLYMA_01G238800/GLYMA_11G004800/GLYMA_06G125800/GLYMA_03G149200/GLYMA_04G014000/GLYMA_08G158600/GLYMA_07G189500/GLYMA_13G037900/GLYMA_17G015500/GLYMA_13G213200/GLYMA_08G009900/GLYMA_19G050300/GLYMA_05G202700/GLYMA_09G087400/GLYMA_15G267700/GLYMA_11G119500/GLYMA_13G045000/GLYMA_15G194600/GLYMA_08G098400/GLYMA_05G202600	-/-/-/-/-/-/-/-/-/-/-/-/-/-/-/-/-/-/-/-/-/-/-/-/-	25
BP	GO:0015865	purine nucleotide transport	7/2941	38/30202	0.0712872	0.477323	GLYMA_07G033100/GLYMA_15G273600/GLYMA_13G362300/GLYMA_08G154900/GLYMA_19G105600/GLYMA_08G209100/GLYMA_15G011500	-/-/-/-/-/-/-	7
BP	GO:0015868	purine ribonucleotide transport	7/2941	38/30202	0.0712872	0.477323	GLYMA_07G033100/GLYMA_15G273600/GLYMA_13G362300/GLYMA_08G154900/GLYMA_19G105600/GLYMA_08G209100/GLYMA_15G011500	-/-/-/-/-/-/-	7
BP	GO:0051503	adenine nucleotide transport	7/2941	38/30202	0.0712872	0.477323	GLYMA_07G033100/GLYMA_15G273600/GLYMA_13G362300/GLYMA_08G154900/GLYMA_19G105600/GLYMA_08G209100/GLYMA_15G011500	-/-/-/-/-/-/-	7
BP	GO:0009135	purine nucleoside diphosphate metabolic process	21/2941	154/30202	0.0717171	0.477323	GLYMA_08G199800/GLYMA_19G017200/GLYMA_16G173100/GLYMA_11G095600/GLYMA_09G007900/GLYMA_14G189400/GLYMA_05G000700/GLYMA_15G112300/GLYMA_19G141200/GLYMA_13G146200/GLYMA_08G165400/GLYMA_13G336200/GLYMA_03G190500/GLYMA_02G182400/GLYMA_15G038100/GLYMA_12G037400/GLYMA_03G138200/GLYMA_08G144400/GLYMA_11G111100/GLYMA_13G087800/GLYMA_05G180500	-/-/-/-/-/-/-/-/-/-/-/-/-/-/-/-/-/-/-/-/-	21
BP	GO:0009179	purine ribonucleoside diphosphate metabolic process	21/2941	154/30202	0.0717171	0.477323	GLYMA_08G199800/GLYMA_19G017200/GLYMA_16G173100/GLYMA_11G095600/GLYMA_09G007900/GLYMA_14G189400/GLYMA_05G000700/GLYMA_15G112300/GLYMA_19G141200/GLYMA_13G146200/GLYMA_08G165400/GLYMA_13G336200/GLYMA_03G190500/GLYMA_02G182400/GLYMA_15G038100/GLYMA_12G037400/GLYMA_03G138200/GLYMA_08G144400/GLYMA_11G111100/GLYMA_13G087800/GLYMA_05G180500	-/-/-/-/-/-/-/-/-/-/-/-/-/-/-/-/-/-/-/-/-	21
BP	GO:0034219	carbohydrate transmembrane transport	22/2941	163/30202	0.0727348	0.482498	GLYMA_12G044700/GLYMA_09G087200/GLYMA_02G056200/GLYMA_08G010000/GLYMA_01G238800/GLYMA_11G004800/GLYMA_06G125800/GLYMA_03G149200/GLYMA_04G014000/GLYMA_07G189500/GLYMA_13G037900/GLYMA_17G015500/GLYMA_13G213200/GLYMA_08G009900/GLYMA_19G050300/GLYMA_05G202700/GLYMA_09G087400/GLYMA_11G119500/GLYMA_13G045000/GLYMA_15G194600/GLYMA_08G098400/GLYMA_05G202600	-/-/-/-/-/-/-/-/-/-/-/-/-/-/-/-/-/-/-/-/-/-	22
BP	GO:0009063	cellular amino acid catabolic process	19/2941	137/30202	0.0731671	0.483769	GLYMA_19G043000/GLYMA_05G141900/GLYMA_02G255400/GLYMA_06G107800/GLYMA_04G243000/GLYMA_06G120300/GLYMA_02G131500/GLYMA_10G209800/GLYMA_09G010000/GLYMA_19G182300/GLYMA_11G042200/GLYMA_05G152000/GLYMA_04G254300/GLYMA_07G235400/GLYMA_14G061200/GLYMA_20G180800/GLYMA_03G070200/GLYMA_18G043600/GLYMA_05G152100	-/-/-/-/-/-/-/-/-/-/-/-/-/-/-/-/-/-/-	19
BP	GO:0098656	anion transmembrane transport	48/2941	399/30202	0.0739181	0.486956	GLYMA_20G031700/GLYMA_03G014000/GLYMA_20G181900/GLYMA_14G054800/GLYMA_08G272600/GLYMA_11G226000/GLYMA_13G186600/GLYMA_19G159000/GLYMA_16G050000/GLYMA_06G088300/GLYMA_18G071900/GLYMA_13G031600/GLYMA_04G076600/GLYMA_13G087100/GLYMA_02G145100/GLYMA_10G028900/GLYMA_01G044200/GLYMA_09G031400/GLYMA_19G101100/GLYMA_10G255300/GLYMA_08G115600/GLYMA_02G019400/GLYMA_09G050600/GLYMA_17G015500/GLYMA_11G087800…	-/-/-/-/-/-/-/-/-/-/-/-/-/-/-/-/-/-/-/-/-/-/-/-/-/-/-/-/-/-/-/-/-/-/-/-/-/-/-/-/-/-/-/-/-/-/-/-	48
BP	GO:0035384	thioester biosynthetic process	6/2941	31/30202	0.0752437	0.486956	GLYMA_08G096300/GLYMA_09G035600/GLYMA_08G159900/GLYMA_08G292800/GLYMA_15G267000/GLYMA_15G248500	-/-/-/-/-/-	6
BP	GO:0042136	neurotransmitter biosynthetic process	6/2941	31/30202	0.0752437	0.486956	GLYMA_06G107800/GLYMA_13G084000/GLYMA_04G254300/GLYMA_06G109200/GLYMA_05G152100/GLYMA_03G167900	-/-/-/-/-/-	6
BP	GO:0071616	acyl-CoA biosynthetic process	6/2941	31/30202	0.0752437	0.486956	GLYMA_08G096300/GLYMA_09G035600/GLYMA_08G159900/GLYMA_08G292800/GLYMA_15G267000/GLYMA_15G248500	-/-/-/-/-/-	6
BP	GO:0006549	isoleucine metabolic process	4/2941	17/30202	0.0763695	0.486956	GLYMA_08G047800/GLYMA_13G241000/GLYMA_05G240700/GLYMA_04G196100	-/-/-/-	4
BP	GO:0009097	isoleucine biosynthetic process	4/2941	17/30202	0.0763695	0.486956	GLYMA_08G047800/GLYMA_13G241000/GLYMA_05G240700/GLYMA_04G196100	-/-/-/-	4
BP	GO:0009157	deoxyribonucleoside monophosphate biosynthetic process	4/2941	17/30202	0.0763695	0.486956	GLYMA_04G256800/GLYMA_02G129200/GLYMA_20G059200/GLYMA_09G011500	-/-/-/-	4
BP	GO:0009162	deoxyribonucleoside monophosphate metabolic process	4/2941	17/30202	0.0763695	0.486956	GLYMA_04G256800/GLYMA_02G129200/GLYMA_20G059200/GLYMA_09G011500	-/-/-/-	4
BP	GO:0016554	cytidine to uridine editing	4/2941	17/30202	0.0763695	0.486956	GLYMA_13G271400/GLYMA_07G245000/GLYMA_12G228400/GLYMA_08G188700	-/-/-/-	4
BP	GO:0017157	regulation of exocytosis	4/2941	17/30202	0.0763695	0.486956	GLYMA_16G116200/GLYMA_09G198200/GLYMA_11G085900/GLYMA_01G158700	-/-/-/-	4
BP	GO:1903530	regulation of secretion by cell	4/2941	17/30202	0.0763695	0.486956	GLYMA_16G116200/GLYMA_09G198200/GLYMA_11G085900/GLYMA_01G158700	-/-/-/-	4
BP	GO:1901605	alpha-amino acid metabolic process	57/2941	484/30202	0.0765563	0.486956	GLYMA_19G043000/GLYMA_20G129400/GLYMA_05G141900/GLYMA_11G170300/GLYMA_14G162300/GLYMA_02G255400/GLYMA_19G065600/GLYMA_06G107800/GLYMA_08G015000/GLYMA_08G047800/GLYMA_19G119200/GLYMA_10G261400/GLYMA_06G127400/GLYMA_03G006700/GLYMA_18G041100/GLYMA_10G159700/GLYMA_05G208400/GLYMA_13G001200/GLYMA_02G131500/GLYMA_01G099800/GLYMA_19G242300/GLYMA_10G053600/GLYMA_13G241000/GLYMA_10G209800/GLYMA_20G228900…	-/-/-/-/-/-/-/-/-/-/-/-/-/-/-/-/-/-/-/-/-/-/-/-/-/ACS1/-/-/-/-/-/-/-/-/-/-/-/-/-/-/-/-/-/-/-/-/-/-/-/-/-/-/-/-/-/-/-	57
BP	GO:0010088	phloem development	5/2941	24/30202	0.077654	0.49238	GLYMA_10G000500/GLYMA_20G204500/GLYMA_02G000700/GLYMA_04G190300/GLYMA_16G067700	-/-/-/-/-	5
BP	GO:0030148	sphingolipid biosynthetic process	8/2941	47/30202	0.0821543	0.519277	GLYMA_03G101800/GLYMA_16G142200/GLYMA_08G279700/GLYMA_02G126800/GLYMA_07G114200/GLYMA_11G063600/GLYMA_03G101200/GLYMA_18G146900	-/-/-/-/-/-/-/-	8
BP	GO:0048468	cell development	9/2941	55/30202	0.0828329	0.519637	GLYMA_08G056500/GLYMA_06G135100/GLYMA_05G172600/GLYMA_13G089800/GLYMA_06G077800/GLYMA_06G102400/GLYMA_16G208300/GLYMA_04G229600/GLYMA_14G174600	-/-/-/-/-/-/-/-/-	9
BP	GO:0006228	UTP biosynthetic process	3/2941	11/30202	0.0840209	0.519637	GLYMA_03G109500/GLYMA_05G216700/GLYMA_05G045200	-/-/-	3
BP	GO:0008216	spermidine metabolic process	3/2941	11/30202	0.0840209	0.519637	GLYMA_18G278800/GLYMA_01G071300/GLYMA_02G128000	-/-/-	3
BP	GO:0008295	spermidine biosynthetic process	3/2941	11/30202	0.0840209	0.519637	GLYMA_18G278800/GLYMA_01G071300/GLYMA_02G128000	-/-/-	3
BP	GO:0040031	snRNA modification	3/2941	11/30202	0.0840209	0.519637	GLYMA_03G164500/GLYMA_08G176900/GLYMA_15G056100	-/-/-	3
BP	GO:0046051	UTP metabolic process	3/2941	11/30202	0.0840209	0.519637	GLYMA_03G109500/GLYMA_05G216700/GLYMA_05G045200	-/-/-	3
BP	GO:0051182	coenzyme transport	3/2941	11/30202	0.0840209	0.519637	GLYMA_08G143100/GLYMA_02G084300/GLYMA_05G185200	-/-/-	3
BP	GO:0009074	aromatic amino acid family catabolic process	6/2941	32/30202	0.0853333	0.526135	GLYMA_02G255400/GLYMA_10G209800/GLYMA_09G010000/GLYMA_19G182300/GLYMA_14G061200/GLYMA_20G180800	-/-/-/-/-/-	6
BP	GO:0051181	cofactor transport	5/2941	25/30202	0.0896379	0.534436	GLYMA_08G143100/GLYMA_08G075400/GLYMA_08G115600/GLYMA_02G084300/GLYMA_05G185200	-/-/-/-/-	5
BP	GO:0051643	endoplasmic reticulum localization	5/2941	25/30202	0.0896379	0.534436	GLYMA_20G230200/GLYMA_13G246800/GLYMA_15G067100/GLYMA_17G146400/GLYMA_10G158400	-/-/-/-/-	5
BP	GO:0061817	endoplasmic reticulum-plasma membrane tethering	5/2941	25/30202	0.0896379	0.534436	GLYMA_20G230200/GLYMA_13G246800/GLYMA_15G067100/GLYMA_17G146400/GLYMA_10G158400	-/-/-/-/-	5
BP	GO:0090158	endoplasmic reticulum membrane organization	5/2941	25/30202	0.0896379	0.534436	GLYMA_20G230200/GLYMA_13G246800/GLYMA_15G067100/GLYMA_17G146400/GLYMA_10G158400	-/-/-/-/-	5
BP	GO:0006749	glutathione metabolic process	15/2941	106/30202	0.0898579	0.534436	GLYMA_15G251900/GLYMA_04G077300/GLYMA_01G106100/GLYMA_14G031000/GLYMA_15G252200/GLYMA_01G040000/GLYMA_08G118900/GLYMA_07G126200/GLYMA_06G078400/GLYMA_15G251500/GLYMA_08G306800/GLYMA_11G235800/GLYMA_05G161600/GLYMA_11G236100/GLYMA_08G175200	-/-/-/-/GST3/-/-/-/-/-/-/-/-/-/-	15
BP	GO:0015893	drug transport	29/2941	230/30202	0.0898734	0.534436	GLYMA_07G033100/GLYMA_08G143100/GLYMA_11G121800/GLYMA_08G272600/GLYMA_08G282600/GLYMA_08G050500/GLYMA_15G273600/GLYMA_13G362300/GLYMA_09G031400/GLYMA_18G143700/GLYMA_08G154900/GLYMA_09G050600/GLYMA_15G107100/GLYMA_17G088800/GLYMA_05G038300/GLYMA_16G180000/GLYMA_17G247400/GLYMA_04G069500/GLYMA_13G275600/GLYMA_13G339800/GLYMA_19G105600/GLYMA_08G209100/GLYMA_07G156100/GLYMA_03G005400/GLYMA_15G034600…	-/-/-/-/-/-/-/-/-/-/-/-/-/-/-/-/-/-/-/-/-/-/-/-/-/-/-/-/-	29
BP	GO:0007623	circadian rhythm	9/2941	56/30202	0.0905957	0.534436	GLYMA_10G027000/GLYMA_15G229400/GLYMA_13G191900/GLYMA_08G221300/GLYMA_05G239400/GLYMA_16G163200/GLYMA_14G193700/GLYMA_08G046500/GLYMA_05G067100	-/-/-/-/-/-/-/-/-	9
BP	GO:0048511	rhythmic process	9/2941	56/30202	0.0905957	0.534436	GLYMA_10G027000/GLYMA_15G229400/GLYMA_13G191900/GLYMA_08G221300/GLYMA_05G239400/GLYMA_16G163200/GLYMA_14G193700/GLYMA_08G046500/GLYMA_05G067100	-/-/-/-/-/-/-/-/-	9
BP	GO:0000055	ribosomal large subunit export from nucleus	4/2941	18/30202	0.090934	0.534436	GLYMA_18G042700/GLYMA_11G244500/GLYMA_07G152700/GLYMA_01G119400	-/-/-/-	4
BP	GO:0000478	endonucleolytic cleavage involved in rRNA processing	4/2941	18/30202	0.090934	0.534436	GLYMA_16G012200/GLYMA_07G043800/GLYMA_15G267100/GLYMA_15G147700	-/-/-/-	4
BP	GO:0000479	endonucleolytic cleavage of tricistronic rRNA transcript (SSU-rRNA, 5.8S rRNA, LSU-rRNA)	4/2941	18/30202	0.090934	0.534436	GLYMA_16G012200/GLYMA_07G043800/GLYMA_15G267100/GLYMA_15G147700	-/-/-/-	4
BP	GO:0009263	deoxyribonucleotide biosynthetic process	4/2941	18/30202	0.090934	0.534436	GLYMA_07G256200/GLYMA_02G129200/GLYMA_05G186900/GLYMA_16G056300	-/-/-/-	4
BP	GO:0019432	triglyceride biosynthetic process	4/2941	18/30202	0.090934	0.534436	GLYMA_09G239600/GLYMA_12G114900/GLYMA_06G291300/GLYMA_06G291700	-/-/-/-	4
BP	GO:0019740	nitrogen utilization	4/2941	18/30202	0.090934	0.534436	GLYMA_14G162300/GLYMA_19G065600/GLYMA_06G127400/GLYMA_07G153800	-/-/-/-	4
BP	GO:0046460	neutral lipid biosynthetic process	4/2941	18/30202	0.090934	0.534436	GLYMA_09G239600/GLYMA_12G114900/GLYMA_06G291300/GLYMA_06G291700	-/-/-/-	4
BP	GO:0046463	acylglycerol biosynthetic process	4/2941	18/30202	0.090934	0.534436	GLYMA_09G239600/GLYMA_12G114900/GLYMA_06G291300/GLYMA_06G291700	-/-/-/-	4
BP	GO:0006323	DNA packaging	19/2941	141/30202	0.0913095	0.535079	GLYMA_05G188700/GLYMA_02G224100/GLYMA_15G032300/GLYMA_18G064300/GLYMA_20G225900/GLYMA_07G202500/GLYMA_15G097000/GLYMA_08G227400/GLYMA_02G157700/GLYMA_11G075500/GLYMA_15G149000/GLYMA_17G099200/GLYMA_02G015100/GLYMA_10G198500/GLYMA_U033600/GLYMA_13G173100/GLYMA_15G222200/GLYMA_08G245000/GLYMA_18G266200	-/-/-/-/-/-/-/-/-/-/-/-/-/-/-/-/-/-/-	19
BP	GO:0031497	chromatin assembly	17/2941	124/30202	0.0937712	0.547907	GLYMA_05G188700/GLYMA_02G224100/GLYMA_15G032300/GLYMA_18G064300/GLYMA_20G225900/GLYMA_07G202500/GLYMA_15G097000/GLYMA_08G227400/GLYMA_11G075500/GLYMA_17G099200/GLYMA_02G015100/GLYMA_10G198500/GLYMA_U033600/GLYMA_13G173100/GLYMA_15G222200/GLYMA_08G245000/GLYMA_18G266200	-/-/-/-/-/-/-/-/-/-/-/-/-/-/-/-/-	17
BP	GO:0042537	benzene-containing compound metabolic process	11/2941	73/30202	0.095081	0.55395	GLYMA_05G034600/GLYMA_02G255400/GLYMA_10G209800/GLYMA_16G145100/GLYMA_07G190700/GLYMA_17G092700/GLYMA_19G182300/GLYMA_08G044400/GLYMA_02G219700/GLYMA_14G061200/GLYMA_20G180800	-/-/-/-/-/-/-/-/-/-/-	11
BP	GO:0072524	pyridine-containing compound metabolic process	32/2941	259/30202	0.0960548	0.558006	GLYMA_08G199800/GLYMA_19G017200/GLYMA_03G246300/GLYMA_18G284600/GLYMA_16G173100/GLYMA_15G087200/GLYMA_12G234000/GLYMA_11G095600/GLYMA_09G007900/GLYMA_14G189400/GLYMA_05G000700/GLYMA_15G112300/GLYMA_10G006500/GLYMA_17G116600/GLYMA_13G146200/GLYMA_08G165400/GLYMA_13G336200/GLYMA_06G216700/GLYMA_03G190500/GLYMA_15G031500/GLYMA_15G038100/GLYMA_12G037400/GLYMA_08G144400/GLYMA_02G096800/GLYMA_02G241200…	-/-/-/-/-/-/-/-/-/-/-/-/-/-/-/-/-/-/-/-/-/-/-/-/-/-/-/-/-/-/-/IDH1	32
BP	GO:0009620	response to fungus	10/2941	65/30202	0.097194	0.562997	GLYMA_14G222000/GLYMA_09G040500/GLYMA_12G119200/GLYMA_01G160100/GLYMA_14G049500/GLYMA_10G230000/GLYMA_02G283300/GLYMA_08G178100/GLYMA_12G073000/GLYMA_06G287000	-/PR10/-/-/-/-/-/-/-/-	10
BP	GO:0030488	tRNA methylation	9/2941	57/30202	0.0987715	0.563407	GLYMA_08G133700/GLYMA_08G152700/GLYMA_05G176200/GLYMA_17G148200/GLYMA_14G068600/GLYMA_14G218500/GLYMA_15G022200/GLYMA_02G247700/GLYMA_07G260400	-/-/-/-/-/-/-/-/-	9
BP	GO:0006094	gluconeogenesis	7/2941	41/30202	0.0989066	0.563407	GLYMA_19G017200/GLYMA_07G182300/GLYMA_13G146200/GLYMA_08G165400/GLYMA_15G038100/GLYMA_09G203500/GLYMA_04G089700	-/-/-/-/-/-/-	7
BP	GO:0019319	hexose biosynthetic process	7/2941	41/30202	0.0989066	0.563407	GLYMA_19G017200/GLYMA_07G182300/GLYMA_13G146200/GLYMA_08G165400/GLYMA_15G038100/GLYMA_09G203500/GLYMA_04G089700	-/-/-/-/-/-/-	7
BP	GO:0034614	cellular response to reactive oxygen species	7/2941	41/30202	0.0989066	0.563407	GLYMA_17G047200/GLYMA_14G049500/GLYMA_12G178800/GLYMA_09G072100/GLYMA_15G180900/GLYMA_20G050800/GLYMA_13G112500	-/-/-/-/-/-/-	7
BP	GO:0042168	heme metabolic process	7/2941	41/30202	0.0989066	0.563407	GLYMA_06G002900/GLYMA_14G010400/GLYMA_15G270200/GLYMA_02G303400/GLYMA_12G021100/GLYMA_08G150800/GLYMA_13G269900	GSA1/-/-/-/-/-/-	7
BP	GO:0008652	cellular amino acid biosynthetic process	41/2941	343/30202	0.0991833	0.563407	GLYMA_20G129400/GLYMA_05G141900/GLYMA_11G170300/GLYMA_14G162300/GLYMA_19G065600/GLYMA_06G107800/GLYMA_08G047800/GLYMA_19G119200/GLYMA_10G261400/GLYMA_06G127400/GLYMA_03G006700/GLYMA_18G041100/GLYMA_10G159700/GLYMA_13G001200/GLYMA_01G099800/GLYMA_19G242300/GLYMA_10G053600/GLYMA_13G241000/GLYMA_20G228900/GLYMA_05G211700/GLYMA_05G240700/GLYMA_10G172700/GLYMA_07G126200/GLYMA_17G044300/GLYMA_07G058800…	-/-/-/-/-/-/-/-/-/-/-/-/-/-/-/-/-/-/-/ACS1/-/-/-/-/-/-/-/-/-/-/-/-/-/-/-/-/-/-/-/-/-	41
BP	GO:0050832	defense response to fungus	8/2941	49/30202	0.0995072	0.563407	GLYMA_14G222000/GLYMA_09G040500/GLYMA_12G119200/GLYMA_01G160100/GLYMA_10G230000/GLYMA_02G283300/GLYMA_12G073000/GLYMA_06G287000	-/PR10/-/-/-/-/-/-	8
BP	GO:0062012	regulation of small molecule metabolic process	8/2941	49/30202	0.0995072	0.563407	GLYMA_03G165600/GLYMA_05G034600/GLYMA_08G165400/GLYMA_07G190700/GLYMA_17G092700/GLYMA_08G044400/GLYMA_07G226600/GLYMA_19G166900	-/-/-/-/-/-/-/-	8
BP	GO:0009690	cytokinin metabolic process	11/2941	74/30202	0.102373	0.571292	GLYMA_13G324700/GLYMA_06G053000/GLYMA_04G052600/GLYMA_12G174900/GLYMA_04G157900/GLYMA_17G234000/GLYMA_04G025100/GLYMA_03G181300/GLYMA_17G257200/GLYMA_11G145100/GLYMA_U030300	-/-/-/-/-/-/-/-/-/-/-	11
BP	GO:0046165	alcohol biosynthetic process	11/2941	74/30202	0.102373	0.571292	GLYMA_02G087800/GLYMA_05G180600/GLYMA_11G238800/GLYMA_09G198800/GLYMA_10G117200/GLYMA_08G138200/GLYMA_18G018600/GLYMA_11G055700/GLYMA_07G226600/GLYMA_11G110300/GLYMA_09G011100	-/-/-/-/-/-/-/-/-/-/-	11
BP	GO:0006995	cellular response to nitrogen starvation	5/2941	26/30202	0.102516	0.571292	GLYMA_17G140700/GLYMA_02G008800/GLYMA_05G058300/GLYMA_11G031800/GLYMA_01G210200	-/-/-/-/-	5
BP	GO:0006165	nucleoside diphosphate phosphorylation	21/2941	161/30202	0.102566	0.571292	GLYMA_08G199800/GLYMA_03G109500/GLYMA_19G017200/GLYMA_16G173100/GLYMA_11G095600/GLYMA_09G007900/GLYMA_14G189400/GLYMA_05G000700/GLYMA_15G112300/GLYMA_13G146200/GLYMA_08G165400/GLYMA_13G336200/GLYMA_03G190500/GLYMA_15G038100/GLYMA_12G037400/GLYMA_08G144400/GLYMA_05G216700/GLYMA_11G111100/GLYMA_13G087800/GLYMA_05G180500/GLYMA_05G045200	-/-/-/-/-/-/-/-/-/-/-/-/-/-/-/-/-/-/-/-/-	21
BP	GO:0009617	response to bacterium	21/2941	161/30202	0.102566	0.571292	GLYMA_07G155200/GLYMA_10G253000/GLYMA_03G050100/GLYMA_14G056800/GLYMA_08G066000/GLYMA_01G241000/GLYMA_10G252800/GLYMA_20G140200/GLYMA_17G224300/GLYMA_10G109200/GLYMA_11G232600/GLYMA_08G165400/GLYMA_07G135600/GLYMA_01G124500/GLYMA_12G232000/GLYMA_18G205800/GLYMA_02G283300/GLYMA_17G165200/GLYMA_18G043500/GLYMA_12G073000/GLYMA_03G256200	-/-/-/-/-/-/-/-/-/-/-/-/-/-/-/-/-/-/-/-/-	21
BP	GO:0006006	glucose metabolic process	13/2941	91/30202	0.10282	0.571292	GLYMA_19G017200/GLYMA_18G284600/GLYMA_06G015900/GLYMA_19G106800/GLYMA_07G182300/GLYMA_13G146200/GLYMA_08G165400/GLYMA_15G038100/GLYMA_09G203500/GLYMA_02G096800/GLYMA_18G219100/GLYMA_04G089700/GLYMA_02G068800	-/-/-/-/-/-/-/-/-/-/-/-/-	13
BP	GO:0010608	posttranscriptional regulation of gene expression	25/2941	197/30202	0.102889	0.571292	GLYMA_17G098600/GLYMA_17G091500/GLYMA_18G187800/GLYMA_16G092800/GLYMA_09G024000/GLYMA_13G156500/GLYMA_08G353900/GLYMA_04G067300/GLYMA_06G136500/GLYMA_04G228400/GLYMA_08G051600/GLYMA_17G091300/GLYMA_02G086100/GLYMA_15G075400/GLYMA_15G209000/GLYMA_05G243800/GLYMA_05G028000/GLYMA_14G007900/GLYMA_09G025400/GLYMA_13G178200/GLYMA_15G131500/GLYMA_08G171500/GLYMA_08G354000/GLYMA_12G095500/GLYMA_02G112400	-/-/-/-/-/-/-/-/-/-/-/-/-/-/-/-/-/-/-/-/-/-/-/-/-	25
BP	GO:0006123	mitochondrial electron transport, cytochrome c to oxygen	3/2941	12/30202	0.104215	0.573897	GLYMA_15G010900/GLYMA_09G246700/GLYMA_01G230900	-/-/-	3
BP	GO:0006556	S-adenosylmethionine biosynthetic process	3/2941	12/30202	0.104215	0.573897	GLYMA_15G190500/GLYMA_17G039000/GLYMA_17G039100	-/-/-	3
BP	GO:0007021	tubulin complex assembly	3/2941	12/30202	0.104215	0.573897	GLYMA_13G281700/GLYMA_08G134800/GLYMA_15G127600	-/-/-	3
BP	GO:0009081	branched-chain amino acid metabolic process	10/2941	66/30202	0.105088	0.575036	GLYMA_08G047800/GLYMA_04G243000/GLYMA_06G120300/GLYMA_02G131500/GLYMA_13G241000/GLYMA_05G240700/GLYMA_13G207900/GLYMA_07G235400/GLYMA_03G070200/GLYMA_04G196100	-/-/-/-/-/-/-/-/-/-	10
BP	GO:0032543	mitochondrial translation	10/2941	66/30202	0.105088	0.575036	GLYMA_18G187800/GLYMA_05G041900/GLYMA_03G150600/GLYMA_04G188700/GLYMA_04G171700/GLYMA_06G176900/GLYMA_01G145400/GLYMA_08G311400/GLYMA_09G193300/GLYMA_19G153200	-/-/-/-/-/-/-/-/-/-	10
BP	GO:0009145	purine nucleoside triphosphate biosynthetic process	27/2941	216/30202	0.106635	0.575036	GLYMA_08G199800/GLYMA_03G109500/GLYMA_15G010900/GLYMA_19G017200/GLYMA_16G173100/GLYMA_11G095600/GLYMA_09G007900/GLYMA_14G189400/GLYMA_05G000700/GLYMA_15G112300/GLYMA_13G146200/GLYMA_08G165400/GLYMA_13G336200/GLYMA_03G190500/GLYMA_12G231900/GLYMA_08G222900/GLYMA_12G232000/GLYMA_15G038100/GLYMA_12G037400/GLYMA_08G144400/GLYMA_05G216700/GLYMA_02G184000/GLYMA_11G111100/GLYMA_13G087800/GLYMA_15G263100…	-/-/-/-/-/-/-/-/-/-/-/-/-/-/-/-/-/-/-/-/-/-/-/-/-/-/-	27
BP	GO:0009206	purine ribonucleoside triphosphate biosynthetic process	27/2941	216/30202	0.106635	0.575036	GLYMA_08G199800/GLYMA_03G109500/GLYMA_15G010900/GLYMA_19G017200/GLYMA_16G173100/GLYMA_11G095600/GLYMA_09G007900/GLYMA_14G189400/GLYMA_05G000700/GLYMA_15G112300/GLYMA_13G146200/GLYMA_08G165400/GLYMA_13G336200/GLYMA_03G190500/GLYMA_12G231900/GLYMA_08G222900/GLYMA_12G232000/GLYMA_15G038100/GLYMA_12G037400/GLYMA_08G144400/GLYMA_05G216700/GLYMA_02G184000/GLYMA_11G111100/GLYMA_13G087800/GLYMA_15G263100…	-/-/-/-/-/-/-/-/-/-/-/-/-/-/-/-/-/-/-/-/-/-/-/-/-/-/-	27
BP	GO:0009697	salicylic acid biosynthetic process	4/2941	19/30202	0.106711	0.575036	GLYMA_05G034600/GLYMA_07G190700/GLYMA_17G092700/GLYMA_08G044400	-/-/-/-	4
BP	GO:0010337	regulation of salicylic acid metabolic process	4/2941	19/30202	0.106711	0.575036	GLYMA_05G034600/GLYMA_07G190700/GLYMA_17G092700/GLYMA_08G044400	-/-/-/-	4
BP	GO:0017000	antibiotic biosynthetic process	4/2941	19/30202	0.106711	0.575036	GLYMA_05G034600/GLYMA_07G190700/GLYMA_17G092700/GLYMA_08G044400	-/-/-/-	4
BP	GO:0080142	regulation of salicylic acid biosynthetic process	4/2941	19/30202	0.106711	0.575036	GLYMA_05G034600/GLYMA_07G190700/GLYMA_17G092700/GLYMA_08G044400	-/-/-/-	4
BP	GO:0009150	purine ribonucleotide metabolic process	45/2941	383/30202	0.107714	0.578893	GLYMA_11G088000/GLYMA_08G199800/GLYMA_03G109500/GLYMA_15G010900/GLYMA_19G017200/GLYMA_13G144800/GLYMA_16G173100/GLYMA_07G039600/GLYMA_17G185800/GLYMA_08G015000/GLYMA_09G246700/GLYMA_20G058000/GLYMA_11G095600/GLYMA_09G007900/GLYMA_14G189400/GLYMA_05G208400/GLYMA_05G000700/GLYMA_15G112300/GLYMA_16G113000/GLYMA_19G141200/GLYMA_13G146200/GLYMA_08G165400/GLYMA_13G336200/GLYMA_03G190500/GLYMA_12G231900…	-/-/-/-/-/-/-/-/-/-/-/-/-/-/-/-/-/-/-/-/-/-/-/-/-/-/-/-/-/-/-/-/-/-/-/-/-/-/-/-/-/-/-/-/-	45
BP	GO:0018958	phenol-containing compound metabolic process	8/2941	50/30202	0.108898	0.583692	GLYMA_05G034600/GLYMA_16G145100/GLYMA_07G190700/GLYMA_09G010000/GLYMA_17G092700/GLYMA_08G044400/GLYMA_02G219700/GLYMA_03G167900	-/-/-/-/-/-/-/-	8
BP	GO:0006334	nucleosome assembly	16/2941	118/30202	0.109312	0.584353	GLYMA_05G188700/GLYMA_02G224100/GLYMA_15G032300/GLYMA_18G064300/GLYMA_20G225900/GLYMA_07G202500/GLYMA_08G227400/GLYMA_11G075500/GLYMA_17G099200/GLYMA_02G015100/GLYMA_10G198500/GLYMA_U033600/GLYMA_13G173100/GLYMA_15G222200/GLYMA_08G245000/GLYMA_18G266200	-/-/-/-/-/-/-/-/-/-/-/-/-/-/-/-	16
BP	GO:0034754	cellular hormone metabolic process	11/2941	75/30202	0.109985	0.586391	GLYMA_13G324700/GLYMA_06G053000/GLYMA_04G052600/GLYMA_12G174900/GLYMA_04G157900/GLYMA_17G234000/GLYMA_04G025100/GLYMA_03G181300/GLYMA_17G257200/GLYMA_11G145100/GLYMA_U030300	-/-/-/-/-/-/-/-/-/-/-	11
BP	GO:0006739	NADP metabolic process	10/2941	67/30202	0.113339	0.602677	GLYMA_03G246300/GLYMA_18G284600/GLYMA_12G234000/GLYMA_17G116600/GLYMA_06G216700/GLYMA_15G031500/GLYMA_02G096800/GLYMA_02G241200/GLYMA_13G264900/GLYMA_14G211000	-/-/-/-/-/-/-/-/-/IDH1	10
BP	GO:1901657	glycosyl compound metabolic process	28/2941	227/30202	0.114823	0.608955	GLYMA_03G109500/GLYMA_11G060200/GLYMA_13G144800/GLYMA_18G278800/GLYMA_15G186100/GLYMA_07G039600/GLYMA_15G031400/GLYMA_08G015000/GLYMA_05G208400/GLYMA_19G141200/GLYMA_06G005700/GLYMA_01G071300/GLYMA_12G054500/GLYMA_02G182400/GLYMA_20G059200/GLYMA_19G014800/GLYMA_02G128000/GLYMA_03G138200/GLYMA_05G095600/GLYMA_08G264800/GLYMA_05G152000/GLYMA_05G216700/GLYMA_09G011500/GLYMA_08G147500/GLYMA_07G260400…	-/-/-/-/-/-/-/-/-/-/-/-/-/-/-/-/-/-/-/-/-/-/-/-/-/-/-/CYP82A2	28
BP	GO:0006814	sodium ion transport	5/2941	27/30202	0.116256	0.612896	GLYMA_11G133800/GLYMA_09G010700/GLYMA_07G265900/GLYMA_08G177400/GLYMA_12G058000	-/-/-/-/-	5
BP	GO:0033013	tetrapyrrole metabolic process	13/2941	93/30202	0.116712	0.612896	GLYMA_06G002900/GLYMA_14G010400/GLYMA_17G021800/GLYMA_04G002900/GLYMA_15G270200/GLYMA_03G213300/GLYMA_02G273800/GLYMA_08G007900/GLYMA_02G303400/GLYMA_12G021100/GLYMA_04G192800/GLYMA_08G150800/GLYMA_13G269900	GSA1/-/-/-/-/-/-/-/-/-/-/-/-	13
BP	GO:0034599	cellular response to oxidative stress	13/2941	93/30202	0.116712	0.612896	GLYMA_17G047200/GLYMA_14G049500/GLYMA_12G178800/GLYMA_09G072100/GLYMA_15G180900/GLYMA_10G041900/GLYMA_19G190800/GLYMA_20G097700/GLYMA_02G209000/GLYMA_10G147200/GLYMA_13G207000/GLYMA_20G050800/GLYMA_13G112500	-/-/-/-/-/-/-/-/-/-/-/-/-	13
BP	GO:0046939	nucleotide phosphorylation	21/2941	164/30202	0.11802	0.612896	GLYMA_08G199800/GLYMA_03G109500/GLYMA_19G017200/GLYMA_16G173100/GLYMA_11G095600/GLYMA_09G007900/GLYMA_14G189400/GLYMA_05G000700/GLYMA_15G112300/GLYMA_13G146200/GLYMA_08G165400/GLYMA_13G336200/GLYMA_03G190500/GLYMA_15G038100/GLYMA_12G037400/GLYMA_08G144400/GLYMA_05G216700/GLYMA_11G111100/GLYMA_13G087800/GLYMA_05G180500/GLYMA_05G045200	-/-/-/-/-/-/-/-/-/-/-/-/-/-/-/-/-/-/-/-/-	21
BP	GO:0044282	small molecule catabolic process	44/2941	377/30202	0.119205	0.612896	GLYMA_19G043000/GLYMA_12G015400/GLYMA_05G141900/GLYMA_13G168700/GLYMA_11G035200/GLYMA_02G255400/GLYMA_15G186100/GLYMA_06G107800/GLYMA_05G180100/GLYMA_05G204700/GLYMA_19G009100/GLYMA_06G270300/GLYMA_05G224500/GLYMA_04G243000/GLYMA_06G120300/GLYMA_02G131500/GLYMA_08G199300/GLYMA_13G218200/GLYMA_13G146200/GLYMA_17G222800/GLYMA_18G134600/GLYMA_14G156400/GLYMA_10G209800/GLYMA_14G102600/GLYMA_07G271200…	-/-/-/-/-/-/-/-/-/-/-/-/-/-/-/-/-/-/-/-/-/-/-/-/-/-/-/-/-/-/-/-/-/-/-/-/-/-/-/-/-/-/-/-	44
BP	GO:0006880	intracellular sequestering of iron ion	6/2941	35/30202	0.119768	0.612896	GLYMA_07G155200/GLYMA_03G050100/GLYMA_14G056800/GLYMA_11G232600/GLYMA_01G124500/GLYMA_18G205800	-/-/-/-/-/-	6
BP	GO:0051238	sequestering of metal ion	6/2941	35/30202	0.119768	0.612896	GLYMA_07G155200/GLYMA_03G050100/GLYMA_14G056800/GLYMA_11G232600/GLYMA_01G124500/GLYMA_18G205800	-/-/-/-/-/-	6
BP	GO:0097577	sequestering of iron ion	6/2941	35/30202	0.119768	0.612896	GLYMA_07G155200/GLYMA_03G050100/GLYMA_14G056800/GLYMA_11G232600/GLYMA_01G124500/GLYMA_18G205800	-/-/-/-/-/-	6
BP	GO:0016441	posttranscriptional gene silencing	7/2941	43/30202	0.12014	0.612896	GLYMA_17G091500/GLYMA_13G156500/GLYMA_04G067300/GLYMA_17G091300/GLYMA_02G086100/GLYMA_09G025400/GLYMA_15G131500	-/-/-/-/-/-/-	7
BP	GO:0031050	dsRNA fragmentation	7/2941	43/30202	0.12014	0.612896	GLYMA_17G091500/GLYMA_13G156500/GLYMA_04G067300/GLYMA_17G091300/GLYMA_02G086100/GLYMA_09G025400/GLYMA_15G131500	-/-/-/-/-/-/-	7
BP	GO:0031647	regulation of protein stability	7/2941	43/30202	0.12014	0.612896	GLYMA_09G035300/GLYMA_20G105800/GLYMA_18G074100/GLYMA_10G230000/GLYMA_10G283900/GLYMA_08G332900/GLYMA_16G178800	-/-/-/-/-/-/-	7
BP	GO:0035194	posttranscriptional gene silencing by RNA	7/2941	43/30202	0.12014	0.612896	GLYMA_17G091500/GLYMA_13G156500/GLYMA_04G067300/GLYMA_17G091300/GLYMA_02G086100/GLYMA_09G025400/GLYMA_15G131500	-/-/-/-/-/-/-	7
BP	GO:0043331	response to dsRNA	7/2941	43/30202	0.12014	0.612896	GLYMA_17G091500/GLYMA_13G156500/GLYMA_04G067300/GLYMA_17G091300/GLYMA_02G086100/GLYMA_09G025400/GLYMA_15G131500	-/-/-/-/-/-/-	7
BP	GO:0070918	production of small RNA involved in gene silencing by RNA	7/2941	43/30202	0.12014	0.612896	GLYMA_17G091500/GLYMA_13G156500/GLYMA_04G067300/GLYMA_17G091300/GLYMA_02G086100/GLYMA_09G025400/GLYMA_15G131500	-/-/-/-/-/-/-	7
BP	GO:0071359	cellular response to dsRNA	7/2941	43/30202	0.12014	0.612896	GLYMA_17G091500/GLYMA_13G156500/GLYMA_04G067300/GLYMA_17G091300/GLYMA_02G086100/GLYMA_09G025400/GLYMA_15G131500	-/-/-/-/-/-/-	7
BP	GO:0072525	pyridine-containing compound biosynthetic process	23/2941	183/30202	0.122781	0.622705	GLYMA_08G199800/GLYMA_19G017200/GLYMA_16G173100/GLYMA_15G087200/GLYMA_12G234000/GLYMA_11G095600/GLYMA_09G007900/GLYMA_14G189400/GLYMA_05G000700/GLYMA_15G112300/GLYMA_13G146200/GLYMA_08G165400/GLYMA_13G336200/GLYMA_03G190500/GLYMA_15G038100/GLYMA_12G037400/GLYMA_08G144400/GLYMA_11G111100/GLYMA_01G116100/GLYMA_13G087800/GLYMA_13G264900/GLYMA_05G180500/GLYMA_05G007600	-/-/-/-/-/-/-/-/-/-/-/-/-/-/-/-/-/-/-/-/-/-/-	23
BP	GO:0009066	aspartate family amino acid metabolic process	13/2941	94/30202	0.124047	0.622705	GLYMA_11G170300/GLYMA_08G047800/GLYMA_13G001200/GLYMA_10G053600/GLYMA_05G240700/GLYMA_10G172700/GLYMA_17G044300/GLYMA_20G150100/GLYMA_18G061100/GLYMA_11G171400/GLYMA_05G152000/GLYMA_20G148900/GLYMA_02G228100	-/-/-/-/-/-/-/-/-/-/-/-/-	13
BP	GO:0006878	cellular copper ion homeostasis	3/2941	13/30202	0.12609	0.622705	GLYMA_06G242900/GLYMA_12G154300/GLYMA_04G057000	-/-/-	3
BP	GO:0009440	cyanate catabolic process	3/2941	13/30202	0.12609	0.622705	GLYMA_02G213700/GLYMA_14G181400/GLYMA_18G138400	-/-/-	3
BP	GO:0009687	abscisic acid metabolic process	3/2941	13/30202	0.12609	0.622705	GLYMA_09G282900/GLYMA_11G055700/GLYMA_07G226600	-/-/-	3
BP	GO:0009746	response to hexose	3/2941	13/30202	0.12609	0.622705	GLYMA_09G007900/GLYMA_15G112300/GLYMA_08G165400	-/-/-	3
BP	GO:0009749	response to glucose	3/2941	13/30202	0.12609	0.622705	GLYMA_09G007900/GLYMA_15G112300/GLYMA_08G165400	-/-/-	3
BP	GO:0009937	regulation of gibberellic acid mediated signaling pathway	3/2941	13/30202	0.12609	0.622705	GLYMA_03G148300/GLYMA_10G022900/GLYMA_20G230600	-/-/-	3
BP	GO:0034284	response to monosaccharide	3/2941	13/30202	0.12609	0.622705	GLYMA_09G007900/GLYMA_15G112300/GLYMA_08G165400	-/-/-	3
BP	GO:0043288	apocarotenoid metabolic process	3/2941	13/30202	0.12609	0.622705	GLYMA_09G282900/GLYMA_11G055700/GLYMA_07G226600	-/-/-	3
BP	GO:0046890	regulation of lipid biosynthetic process	3/2941	13/30202	0.12609	0.622705	GLYMA_03G165600/GLYMA_07G226600/GLYMA_19G166900	-/-/-	3
BP	GO:1902644	tertiary alcohol metabolic process	3/2941	13/30202	0.12609	0.622705	GLYMA_09G282900/GLYMA_11G055700/GLYMA_07G226600	-/-/-	3
BP	GO:2000779	regulation of double-strand break repair	3/2941	13/30202	0.12609	0.622705	GLYMA_13G354600/GLYMA_08G010600/GLYMA_15G019600	-/-/-	3
BP	GO:1901293	nucleoside phosphate biosynthetic process	48/2941	417/30202	0.126934	0.625338	GLYMA_08G199800/GLYMA_03G109500/GLYMA_15G010900/GLYMA_19G017200/GLYMA_13G144800/GLYMA_07G256200/GLYMA_16G173100/GLYMA_08G015000/GLYMA_12G234000/GLYMA_04G256800/GLYMA_11G095600/GLYMA_09G007900/GLYMA_14G189400/GLYMA_05G208400/GLYMA_05G000700/GLYMA_15G112300/GLYMA_13G146200/GLYMA_08G165400/GLYMA_02G129200/GLYMA_13G336200/GLYMA_03G190500/GLYMA_12G231900/GLYMA_09G234300/GLYMA_08G222900/GLYMA_05G186900…	-/-/-/-/-/-/-/-/-/-/-/-/-/-/-/-/-/-/-/-/-/-/-/-/-/-/-/-/-/-/-/-/-/-/-/-/-/-/-/-/-/-/-/-/-/-/-/-	48
BP	GO:0072527	pyrimidine-containing compound metabolic process	16/2941	121/30202	0.128437	0.629682	GLYMA_03G109500/GLYMA_02G129200/GLYMA_20G059200/GLYMA_20G142000/GLYMA_05G095600/GLYMA_08G264800/GLYMA_06G269700/GLYMA_05G216700/GLYMA_10G251500/GLYMA_17G224100/GLYMA_09G011500/GLYMA_08G147500/GLYMA_14G101000/GLYMA_15G055500/GLYMA_12G135000/GLYMA_05G045200	-/-/-/-/-/-/-/-/-/-/-/-/-/-/-/-	16
BP	GO:0006213	pyrimidine nucleoside metabolic process	8/2941	52/30202	0.129069	0.629682	GLYMA_03G109500/GLYMA_20G059200/GLYMA_05G095600/GLYMA_08G264800/GLYMA_05G216700/GLYMA_09G011500/GLYMA_08G147500/GLYMA_05G045200	-/-/-/-/-/-/-/-	8
BP	GO:2001020	regulation of response to DNA damage stimulus	8/2941	52/30202	0.129069	0.629682	GLYMA_09G156600/GLYMA_05G112400/GLYMA_16G207400/GLYMA_10G133800/GLYMA_20G083300/GLYMA_13G354600/GLYMA_08G010600/GLYMA_15G019600	-/-/-/-/-/-/-/-	8
BP	GO:0006875	cellular metal ion homeostasis	21/2941	166/30202	0.129069	0.629682	GLYMA_06G032200/GLYMA_06G242900/GLYMA_07G155200/GLYMA_03G050100/GLYMA_14G056800/GLYMA_14G059200/GLYMA_18G027100/GLYMA_11G232600/GLYMA_09G129900/GLYMA_18G027200/GLYMA_01G124500/GLYMA_18G050500/GLYMA_11G230100/GLYMA_07G149600/GLYMA_02G095400/GLYMA_18G200500/GLYMA_18G205800/GLYMA_12G154300/GLYMA_13G082200/GLYMA_01G178500/GLYMA_04G057000	-/-/-/-/-/-/-/-/-/-/-/-/-/-/-/-/-/-/-/-/-	21
BP	GO:0006085	acetyl-CoA biosynthetic process	5/2941	28/30202	0.130815	0.631482	GLYMA_08G096300/GLYMA_09G035600/GLYMA_08G159900/GLYMA_08G292800/GLYMA_15G267000	-/-/-/-/-	5
BP	GO:0006555	methionine metabolic process	7/2941	44/30202	0.131566	0.631482	GLYMA_08G047800/GLYMA_13G001200/GLYMA_05G240700/GLYMA_10G172700/GLYMA_20G150100/GLYMA_05G152000/GLYMA_20G148900	-/-/-/-/-/-/-	7
BP	GO:0006862	nucleotide transport	7/2941	44/30202	0.131566	0.631482	GLYMA_07G033100/GLYMA_15G273600/GLYMA_13G362300/GLYMA_08G154900/GLYMA_19G105600/GLYMA_08G209100/GLYMA_15G011500	-/-/-/-/-/-/-	7
BP	GO:0031407	oxylipin metabolic process	7/2941	44/30202	0.131566	0.631482	GLYMA_16G008700/GLYMA_07G039900/GLYMA_07G034900/GLYMA_20G144600/GLYMA_08G189800/GLYMA_15G026400/GLYMA_07G007000	-/-/-/-/-/-/LOX1.4	7
BP	GO:0031408	oxylipin biosynthetic process	7/2941	44/30202	0.131566	0.631482	GLYMA_16G008700/GLYMA_07G039900/GLYMA_07G034900/GLYMA_20G144600/GLYMA_08G189800/GLYMA_15G026400/GLYMA_07G007000	-/-/-/-/-/-/LOX1.4	7
BP	GO:0045489	pectin biosynthetic process	7/2941	44/30202	0.131566	0.631482	GLYMA_02G287600/GLYMA_14G027400/GLYMA_12G214700/GLYMA_13G286900/GLYMA_18G224200/GLYMA_13G058100/GLYMA_09G266500	-/-/-/-/-/-/-	7
BP	GO:0072528	pyrimidine-containing compound biosynthetic process	13/2941	95/30202	0.131637	0.631482	GLYMA_03G109500/GLYMA_02G129200/GLYMA_20G142000/GLYMA_05G095600/GLYMA_08G264800/GLYMA_06G269700/GLYMA_05G216700/GLYMA_10G251500/GLYMA_17G224100/GLYMA_08G147500/GLYMA_14G101000/GLYMA_12G135000/GLYMA_05G045200	-/-/-/-/-/-/-/-/-/-/-/-/-	13
BP	GO:0006073	cellular glucan metabolic process	37/2941	315/30202	0.133821	0.640431	GLYMA_02G031100/GLYMA_05G150400/GLYMA_12G096900/GLYMA_01G196800/GLYMA_13G304400/GLYMA_06G324300/GLYMA_16G165900/GLYMA_10G251700/GLYMA_12G191700/GLYMA_17G065300/GLYMA_18G092600/GLYMA_12G101800/GLYMA_01G013900/GLYMA_08G107300/GLYMA_14G012900/GLYMA_08G157400/GLYMA_02G269400/GLYMA_20G026700/GLYMA_18G030700/GLYMA_11G193600/GLYMA_02G301200/GLYMA_08G093900/GLYMA_08G308200/GLYMA_02G068900/GLYMA_07G049900…	-/-/-/-/-/-/-/-/-/-/-/-/-/-/-/-/-/-/-/-/-/-/-/-/-/-/-/-/-/-/-/-/-/-/-/-/-	37
BP	GO:0072329	monocarboxylic acid catabolic process	11/2941	78/30202	0.134706	0.643132	GLYMA_13G168700/GLYMA_11G035200/GLYMA_05G180100/GLYMA_19G009100/GLYMA_06G270300/GLYMA_17G222800/GLYMA_18G134600/GLYMA_14G102600/GLYMA_09G010000/GLYMA_07G071300/GLYMA_17G027600	-/-/-/-/-/-/-/-/-/-/-	11
BP	GO:0019362	pyridine nucleotide metabolic process	30/2941	250/30202	0.135671	0.644676	GLYMA_08G199800/GLYMA_19G017200/GLYMA_03G246300/GLYMA_18G284600/GLYMA_16G173100/GLYMA_12G234000/GLYMA_11G095600/GLYMA_09G007900/GLYMA_14G189400/GLYMA_05G000700/GLYMA_15G112300/GLYMA_10G006500/GLYMA_17G116600/GLYMA_13G146200/GLYMA_08G165400/GLYMA_13G336200/GLYMA_06G216700/GLYMA_03G190500/GLYMA_15G031500/GLYMA_15G038100/GLYMA_12G037400/GLYMA_08G144400/GLYMA_02G096800/GLYMA_02G241200/GLYMA_11G111100…	-/-/-/-/-/-/-/-/-/-/-/-/-/-/-/-/-/-/-/-/-/-/-/-/-/-/-/-/-/IDH1	30
BP	GO:0046496	nicotinamide nucleotide metabolic process	30/2941	250/30202	0.135671	0.644676	GLYMA_08G199800/GLYMA_19G017200/GLYMA_03G246300/GLYMA_18G284600/GLYMA_16G173100/GLYMA_12G234000/GLYMA_11G095600/GLYMA_09G007900/GLYMA_14G189400/GLYMA_05G000700/GLYMA_15G112300/GLYMA_10G006500/GLYMA_17G116600/GLYMA_13G146200/GLYMA_08G165400/GLYMA_13G336200/GLYMA_06G216700/GLYMA_03G190500/GLYMA_15G031500/GLYMA_15G038100/GLYMA_12G037400/GLYMA_08G144400/GLYMA_02G096800/GLYMA_02G241200/GLYMA_11G111100…	-/-/-/-/-/-/-/-/-/-/-/-/-/-/-/-/-/-/-/-/-/-/-/-/-/-/-/-/-/IDH1	30
BP	GO:0044042	glucan metabolic process	38/2941	325/30202	0.136316	0.646216	GLYMA_02G031100/GLYMA_05G150400/GLYMA_12G096900/GLYMA_01G196800/GLYMA_13G304400/GLYMA_06G324300/GLYMA_16G165900/GLYMA_10G251700/GLYMA_12G191700/GLYMA_17G065300/GLYMA_18G092600/GLYMA_12G101800/GLYMA_01G013900/GLYMA_08G107300/GLYMA_14G012900/GLYMA_10G106600/GLYMA_08G157400/GLYMA_02G269400/GLYMA_20G026700/GLYMA_18G030700/GLYMA_11G193600/GLYMA_02G301200/GLYMA_08G093900/GLYMA_08G308200/GLYMA_02G068900…	-/-/-/-/-/-/-/-/-/-/-/-/-/-/-/-/-/-/-/-/-/-/-/-/-/-/-/-/-/-/-/-/-/-/-/-/-/-	38
BP	GO:0006778	porphyrin-containing compound metabolic process	12/2941	87/30202	0.137489	0.650244	GLYMA_06G002900/GLYMA_14G010400/GLYMA_17G021800/GLYMA_15G270200/GLYMA_03G213300/GLYMA_02G273800/GLYMA_08G007900/GLYMA_02G303400/GLYMA_12G021100/GLYMA_04G192800/GLYMA_08G150800/GLYMA_13G269900	GSA1/-/-/-/-/-/-/-/-/-/-/-	12
BP	GO:0009201	ribonucleoside triphosphate biosynthetic process	28/2941	232/30202	0.138434	0.653062	GLYMA_08G199800/GLYMA_03G109500/GLYMA_15G010900/GLYMA_19G017200/GLYMA_16G173100/GLYMA_11G095600/GLYMA_09G007900/GLYMA_14G189400/GLYMA_05G000700/GLYMA_15G112300/GLYMA_13G146200/GLYMA_08G165400/GLYMA_13G336200/GLYMA_03G190500/GLYMA_12G231900/GLYMA_08G222900/GLYMA_12G232000/GLYMA_15G038100/GLYMA_12G037400/GLYMA_08G144400/GLYMA_08G264800/GLYMA_05G216700/GLYMA_02G184000/GLYMA_11G111100/GLYMA_13G087800…	-/-/-/-/-/-/-/-/-/-/-/-/-/-/-/-/-/-/-/-/-/-/-/-/-/-/-/-	28
BP	GO:0042546	cell wall biogenesis	34/2941	288/30202	0.138735	0.653062	GLYMA_05G150400/GLYMA_12G096900/GLYMA_01G196800/GLYMA_18G272200/GLYMA_02G307700/GLYMA_13G304400/GLYMA_06G324300/GLYMA_16G165900/GLYMA_05G190200/GLYMA_10G251700/GLYMA_12G191700/GLYMA_17G065300/GLYMA_08G104600/GLYMA_12G101800/GLYMA_01G013900/GLYMA_08G107300/GLYMA_14G012900/GLYMA_11G193600/GLYMA_12G207600/GLYMA_02G301200/GLYMA_08G093900/GLYMA_05G147600/GLYMA_08G249900/GLYMA_02G068900/GLYMA_09G208200…	-/-/-/-/-/-/-/-/-/-/-/-/-/-/-/-/-/-/-/-/-/-/-/-/-/-/-/-/-/-/-/-/-/-	34
BP	GO:0006595	polyamine metabolic process	8/2941	53/30202	0.139827	0.653611	GLYMA_14G209400/GLYMA_18G278800/GLYMA_14G099200/GLYMA_20G145000/GLYMA_18G116300/GLYMA_01G071300/GLYMA_02G128000/GLYMA_03G028000	-/-/-/-/-/-/-/-	8
BP	GO:0007276	gamete generation	8/2941	53/30202	0.139827	0.653611	GLYMA_06G135100/GLYMA_13G089800/GLYMA_08G306600/GLYMA_06G102400/GLYMA_11G213200/GLYMA_03G166000/GLYMA_04G229600/GLYMA_14G174600	-/-/-/-/-/-/-/-	8
BP	GO:0022412	cellular process involved in reproduction in multicellular organism	8/2941	53/30202	0.139827	0.653611	GLYMA_06G135100/GLYMA_13G089800/GLYMA_08G306600/GLYMA_06G102400/GLYMA_11G213200/GLYMA_03G166000/GLYMA_04G229600/GLYMA_14G174600	-/-/-/-/-/-/-/-	8
BP	GO:0015696	ammonium transport	4/2941	21/30202	0.141583	0.654211	GLYMA_10G168200/GLYMA_08G075400/GLYMA_07G153800/GLYMA_10G167800	-/-/-/-	4
BP	GO:0035246	peptidyl-arginine N-methylation	4/2941	21/30202	0.141583	0.654211	GLYMA_04G074200/GLYMA_15G133500/GLYMA_06G075300/GLYMA_04G044500	-/-/-/-	4
BP	GO:0046500	S-adenosylmethionine metabolic process	4/2941	21/30202	0.141583	0.654211	GLYMA_15G190500/GLYMA_17G039000/GLYMA_17G039100/GLYMA_05G152000	-/-/-/-	4
BP	GO:0051046	regulation of secretion	4/2941	21/30202	0.141583	0.654211	GLYMA_16G116200/GLYMA_09G198200/GLYMA_11G085900/GLYMA_01G158700	-/-/-/-	4
BP	GO:0051300	spindle pole body organization	4/2941	21/30202	0.141583	0.654211	GLYMA_20G211700/GLYMA_16G095700/GLYMA_10G002200/GLYMA_10G178400	-/-/-/-	4
BP	GO:0006767	water-soluble vitamin metabolic process	11/2941	79/30202	0.14356	0.661824	GLYMA_06G107800/GLYMA_15G087200/GLYMA_08G132700/GLYMA_20G142000/GLYMA_04G254300/GLYMA_07G185100/GLYMA_06G269700/GLYMA_10G251500/GLYMA_01G116100/GLYMA_12G135000/GLYMA_05G152100	-/-/-/-/-/-/-/-/-/-/-	11
BP	GO:0008299	isoprenoid biosynthetic process	22/2941	178/30202	0.145776	0.665808	GLYMA_11G088000/GLYMA_01G215500/GLYMA_11G027000/GLYMA_09G198800/GLYMA_18G242300/GLYMA_20G058000/GLYMA_17G021800/GLYMA_16G200800/GLYMA_16G113000/GLYMA_13G218200/GLYMA_20G109900/GLYMA_01G156700/GLYMA_15G065600/GLYMA_16G089000/GLYMA_11G055700/GLYMA_07G226600/GLYMA_03G239000/GLYMA_11G110300/GLYMA_09G250200/GLYMA_13G259400/GLYMA_09G196000/GLYMA_15G002200	-/-/-/-/-/-/-/-/-/-/-/-/-/-/-/-/-/-/-/-/-/-	22
BP	GO:0070475	rRNA base methylation	6/2941	37/30202	0.145988	0.665808	GLYMA_05G033800/GLYMA_08G332000/GLYMA_14G068600/GLYMA_18G075000/GLYMA_13G099200/GLYMA_02G247700	-/-/-/-/-/-	6
BP	GO:0031125	rRNA 3'-end processing	5/2941	29/30202	0.146148	0.665808	GLYMA_02G112000/GLYMA_16G012200/GLYMA_07G043800/GLYMA_15G267100/GLYMA_15G147700	-/-/-/-/-	5
BP	GO:0043562	cellular response to nitrogen levels	5/2941	29/30202	0.146148	0.665808	GLYMA_17G140700/GLYMA_02G008800/GLYMA_05G058300/GLYMA_11G031800/GLYMA_01G210200	-/-/-/-/-	5
BP	GO:0009737	response to abscisic acid	26/2941	215/30202	0.146412	0.665808	GLYMA_20G158500/GLYMA_14G222000/GLYMA_09G040500/GLYMA_01G124700/GLYMA_06G204100/GLYMA_05G213200/GLYMA_14G056300/GLYMA_10G236000/GLYMA_18G206000/GLYMA_13G088700/GLYMA_11G128900/GLYMA_19G222600/GLYMA_04G175300/GLYMA_04G009400/GLYMA_03G213300/GLYMA_07G243600/GLYMA_07G155500/GLYMA_18G267200/GLYMA_05G003900/GLYMA_03G138000/GLYMA_08G246400/GLYMA_13G106800/GLYMA_09G066500/GLYMA_02G118500/GLYMA_01G060300…	-/-/PR10/-/-/-/-/-/-/-/-/-/-/-/-/-/-/-/-/-/-/-/-/-/-/-	26
BP	GO:0097305	response to alcohol	26/2941	215/30202	0.146412	0.665808	GLYMA_20G158500/GLYMA_14G222000/GLYMA_09G040500/GLYMA_01G124700/GLYMA_06G204100/GLYMA_05G213200/GLYMA_14G056300/GLYMA_10G236000/GLYMA_18G206000/GLYMA_13G088700/GLYMA_11G128900/GLYMA_19G222600/GLYMA_04G175300/GLYMA_04G009400/GLYMA_03G213300/GLYMA_07G243600/GLYMA_07G155500/GLYMA_18G267200/GLYMA_05G003900/GLYMA_03G138000/GLYMA_08G246400/GLYMA_13G106800/GLYMA_09G066500/GLYMA_02G118500/GLYMA_01G060300…	-/-/PR10/-/-/-/-/-/-/-/-/-/-/-/-/-/-/-/-/-/-/-/-/-/-/-	26
BP	GO:0001676	long-chain fatty acid metabolic process	3/2941	14/30202	0.149426	0.673423	GLYMA_11G035200/GLYMA_05G180100/GLYMA_11G037200	-/-/-	3
BP	GO:0005987	sucrose catabolic process	3/2941	14/30202	0.149426	0.673423	GLYMA_17G037400/GLYMA_07G236000/GLYMA_08G143500	-/-/-	3
BP	GO:0009439	cyanate metabolic process	3/2941	14/30202	0.149426	0.673423	GLYMA_02G213700/GLYMA_14G181400/GLYMA_18G138400	-/-/-	3
BP	GO:0055070	copper ion homeostasis	3/2941	14/30202	0.149426	0.673423	GLYMA_06G242900/GLYMA_12G154300/GLYMA_04G057000	-/-/-	3
BP	GO:0009755	hormone-mediated signaling pathway	55/2941	491/30202	0.152453	0.685528	GLYMA_06G005100/GLYMA_06G043400/GLYMA_07G164600/GLYMA_03G148300/GLYMA_14G222000/GLYMA_09G040500/GLYMA_04G066300/GLYMA_01G124700/GLYMA_13G361200/GLYMA_05G213200/GLYMA_12G174100/GLYMA_10G022900/GLYMA_14G056300/GLYMA_19G161100/GLYMA_20G202200/GLYMA_13G361100/GLYMA_18G206000/GLYMA_20G051500/GLYMA_20G149800/GLYMA_10G167300/GLYMA_13G234500/GLYMA_07G253100/GLYMA_11G204200/GLYMA_11G128900/GLYMA_02G204700…	-/-/-/-/-/PR10/-/-/-/-/-/-/-/-/-/-/-/-/-/-/-/-/-/-/-/-/-/-/-/-/-/-/-/-/-/-/-/-/-/-/-/-/-/-/-/-/-/-/-/-/-/-/-/-/-	55
BP	GO:0009142	nucleoside triphosphate biosynthetic process	28/2941	235/30202	0.153889	0.69044	GLYMA_08G199800/GLYMA_03G109500/GLYMA_15G010900/GLYMA_19G017200/GLYMA_16G173100/GLYMA_11G095600/GLYMA_09G007900/GLYMA_14G189400/GLYMA_05G000700/GLYMA_15G112300/GLYMA_13G146200/GLYMA_08G165400/GLYMA_13G336200/GLYMA_03G190500/GLYMA_12G231900/GLYMA_08G222900/GLYMA_12G232000/GLYMA_15G038100/GLYMA_12G037400/GLYMA_08G144400/GLYMA_08G264800/GLYMA_05G216700/GLYMA_02G184000/GLYMA_11G111100/GLYMA_13G087800…	-/-/-/-/-/-/-/-/-/-/-/-/-/-/-/-/-/-/-/-/-/-/-/-/-/-/-/-	28
BP	GO:0009734	auxin-activated signaling pathway	22/2941	180/30202	0.157898	0.705279	GLYMA_07G164600/GLYMA_04G066300/GLYMA_13G361200/GLYMA_12G174100/GLYMA_19G161100/GLYMA_13G361100/GLYMA_20G149800/GLYMA_11G204200/GLYMA_13G356600/GLYMA_02G142600/GLYMA_13G112600/GLYMA_03G158600/GLYMA_13G117100/GLYMA_20G210500/GLYMA_03G158700/GLYMA_10G003400/GLYMA_10G031900/GLYMA_02G239600/GLYMA_08G100100/GLYMA_08G273500/GLYMA_18G184500/GLYMA_15G091000	-/-/-/-/-/-/-/-/-/-/-/-/-/-/-/-/-/-/-/-/-/-	22
BP	GO:0071365	cellular response to auxin stimulus	22/2941	180/30202	0.157898	0.705279	GLYMA_07G164600/GLYMA_04G066300/GLYMA_13G361200/GLYMA_12G174100/GLYMA_19G161100/GLYMA_13G361100/GLYMA_20G149800/GLYMA_11G204200/GLYMA_13G356600/GLYMA_02G142600/GLYMA_13G112600/GLYMA_03G158600/GLYMA_13G117100/GLYMA_20G210500/GLYMA_03G158700/GLYMA_10G003400/GLYMA_10G031900/GLYMA_02G239600/GLYMA_08G100100/GLYMA_08G273500/GLYMA_18G184500/GLYMA_15G091000	-/-/-/-/-/-/-/-/-/-/-/-/-/-/-/-/-/-/-/-/-/-	22
BP	GO:0018216	peptidyl-arginine methylation	4/2941	22/30202	0.160497	0.712141	GLYMA_04G074200/GLYMA_15G133500/GLYMA_06G075300/GLYMA_04G044500	-/-/-/-	4
BP	GO:0032350	regulation of hormone metabolic process	4/2941	22/30202	0.160497	0.712141	GLYMA_05G034600/GLYMA_07G190700/GLYMA_17G092700/GLYMA_08G044400	-/-/-/-	4
BP	GO:0046885	regulation of hormone biosynthetic process	4/2941	22/30202	0.160497	0.712141	GLYMA_05G034600/GLYMA_07G190700/GLYMA_17G092700/GLYMA_08G044400	-/-/-/-	4
BP	GO:0048585	negative regulation of response to stimulus	8/2941	55/30202	0.162623	0.719984	GLYMA_05G112400/GLYMA_20G202200/GLYMA_10G167300/GLYMA_20G065900/GLYMA_13G003700/GLYMA_13G106800/GLYMA_09G066500/GLYMA_10G188500	-/-/-/-/-/-/-/-	8
BP	GO:0006333	chromatin assembly or disassembly	17/2941	135/30202	0.163624	0.722824	GLYMA_05G188700/GLYMA_02G224100/GLYMA_15G032300/GLYMA_18G064300/GLYMA_20G225900/GLYMA_07G202500/GLYMA_15G097000/GLYMA_08G227400/GLYMA_11G075500/GLYMA_17G099200/GLYMA_02G015100/GLYMA_10G198500/GLYMA_U033600/GLYMA_13G173100/GLYMA_15G222200/GLYMA_08G245000/GLYMA_18G266200	-/-/-/-/-/-/-/-/-/-/-/-/-/-/-/-/-	17
BP	GO:0009259	ribonucleotide metabolic process	48/2941	427/30202	0.164798	0.726413	GLYMA_11G088000/GLYMA_08G199800/GLYMA_03G109500/GLYMA_15G010900/GLYMA_19G017200/GLYMA_13G144800/GLYMA_16G173100/GLYMA_07G039600/GLYMA_17G185800/GLYMA_08G015000/GLYMA_09G246700/GLYMA_20G058000/GLYMA_11G095600/GLYMA_09G007900/GLYMA_14G189400/GLYMA_05G208400/GLYMA_05G000700/GLYMA_15G112300/GLYMA_16G113000/GLYMA_19G141200/GLYMA_13G146200/GLYMA_08G165400/GLYMA_13G336200/GLYMA_03G190500/GLYMA_12G231900…	-/-/-/-/-/-/-/-/-/-/-/-/-/-/-/-/-/-/-/-/-/-/-/-/-/-/-/-/-/-/-/-/-/-/-/-/-/-/-/-/-/-/-/-/-/-/-/-	48
BP	GO:0051188	cofactor biosynthetic process	50/2941	447/30202	0.167999	0.738902	GLYMA_08G199800/GLYMA_19G017200/GLYMA_15G190500/GLYMA_08G096300/GLYMA_02G087800/GLYMA_16G173100/GLYMA_06G002900/GLYMA_14G010400/GLYMA_15G087200/GLYMA_12G234000/GLYMA_11G095600/GLYMA_09G007900/GLYMA_17G021800/GLYMA_14G189400/GLYMA_15G268400/GLYMA_09G035600/GLYMA_05G000700/GLYMA_15G112300/GLYMA_10G117200/GLYMA_13G146200/GLYMA_08G165400/GLYMA_13G336200/GLYMA_03G190500/GLYMA_17G039000/GLYMA_15G270200…	-/-/-/-/-/-/GSA1/-/-/-/-/-/-/-/-/-/-/-/-/-/-/-/-/-/-/-/-/-/-/-/-/-/-/-/-/-/-/-/-/-/-/-/-/-/-/-/-/-/-/-	50
BP	GO:0009790	embryo development	7/2941	47/30202	0.168864	0.739469	GLYMA_02G305700/GLYMA_08G023900/GLYMA_05G112000/GLYMA_08G237500/GLYMA_07G174100/GLYMA_17G155000/GLYMA_19G147200	-/-/-/-/-/-/GMPM1	7
BP	GO:0009793	embryo development ending in seed dormancy	7/2941	47/30202	0.168864	0.739469	GLYMA_02G305700/GLYMA_08G023900/GLYMA_05G112000/GLYMA_08G237500/GLYMA_07G174100/GLYMA_17G155000/GLYMA_19G147200	-/-/-/-/-/-/GMPM1	7
BP	GO:1901606	alpha-amino acid catabolic process	16/2941	127/30202	0.172036	0.746495	GLYMA_19G043000/GLYMA_05G141900/GLYMA_02G255400/GLYMA_06G107800/GLYMA_02G131500/GLYMA_10G209800/GLYMA_09G010000/GLYMA_19G182300/GLYMA_11G042200/GLYMA_05G152000/GLYMA_04G254300/GLYMA_07G235400/GLYMA_14G061200/GLYMA_20G180800/GLYMA_18G043600/GLYMA_05G152100	-/-/-/-/-/-/-/-/-/-/-/-/-/-/-/-	16
BP	GO:0008283	cell proliferation	14/2941	109/30202	0.173215	0.746495	GLYMA_17G233500/GLYMA_10G066400/GLYMA_12G181700/GLYMA_20G135400/GLYMA_11G084500/GLYMA_17G159000/GLYMA_10G164100/GLYMA_04G042000/GLYMA_15G230300/GLYMA_06G042900/GLYMA_20G126700/GLYMA_11G052500/GLYMA_04G001100/GLYMA_U029600	-/-/-/-/-/-/-/-/-/-/-/-/-/-	14
BP	GO:0009127	purine nucleoside monophosphate biosynthetic process	29/2941	248/30202	0.173597	0.746495	GLYMA_08G199800/GLYMA_15G010900/GLYMA_19G017200/GLYMA_13G144800/GLYMA_16G173100/GLYMA_08G015000/GLYMA_11G095600/GLYMA_09G007900/GLYMA_14G189400/GLYMA_05G208400/GLYMA_05G000700/GLYMA_15G112300/GLYMA_13G146200/GLYMA_08G165400/GLYMA_13G336200/GLYMA_03G190500/GLYMA_12G231900/GLYMA_08G222900/GLYMA_12G232000/GLYMA_15G038100/GLYMA_12G037400/GLYMA_08G144400/GLYMA_18G036300/GLYMA_02G184000/GLYMA_11G111100…	-/-/-/-/-/-/-/-/-/-/-/-/-/-/-/-/-/-/-/-/-/-/-/-/-/-/-/-/-	29
BP	GO:0009168	purine ribonucleoside monophosphate biosynthetic process	29/2941	248/30202	0.173597	0.746495	GLYMA_08G199800/GLYMA_15G010900/GLYMA_19G017200/GLYMA_13G144800/GLYMA_16G173100/GLYMA_08G015000/GLYMA_11G095600/GLYMA_09G007900/GLYMA_14G189400/GLYMA_05G208400/GLYMA_05G000700/GLYMA_15G112300/GLYMA_13G146200/GLYMA_08G165400/GLYMA_13G336200/GLYMA_03G190500/GLYMA_12G231900/GLYMA_08G222900/GLYMA_12G232000/GLYMA_15G038100/GLYMA_12G037400/GLYMA_08G144400/GLYMA_18G036300/GLYMA_02G184000/GLYMA_11G111100…	-/-/-/-/-/-/-/-/-/-/-/-/-/-/-/-/-/-/-/-/-/-/-/-/-/-/-/-/-	29
BP	GO:0019646	aerobic electron transport chain	3/2941	15/30202	0.174002	0.746495	GLYMA_15G010900/GLYMA_09G246700/GLYMA_01G230900	-/-/-	3
BP	GO:0031118	rRNA pseudouridine synthesis	3/2941	15/30202	0.174002	0.746495	GLYMA_03G164500/GLYMA_08G176900/GLYMA_15G056100	-/-/-	3
BP	GO:0071265	L-methionine biosynthetic process	3/2941	15/30202	0.174002	0.746495	GLYMA_13G001200/GLYMA_10G172700/GLYMA_20G150100	-/-/-	3
BP	GO:0072488	ammonium transmembrane transport	3/2941	15/30202	0.174002	0.746495	GLYMA_10G168200/GLYMA_07G153800/GLYMA_10G167800	-/-/-	3
BP	GO:1905156	negative regulation of photosynthesis	3/2941	15/30202	0.174002	0.746495	GLYMA_02G012500/GLYMA_10G012900/GLYMA_09G052600	-/-/-	3
BP	GO:0009086	methionine biosynthetic process	6/2941	39/30202	0.174554	0.746495	GLYMA_08G047800/GLYMA_13G001200/GLYMA_05G240700/GLYMA_10G172700/GLYMA_20G150100/GLYMA_20G148900	-/-/-/-/-/-	6
BP	GO:0009637	response to blue light	6/2941	39/30202	0.174554	0.746495	GLYMA_18G050800/GLYMA_08G221300/GLYMA_05G239400/GLYMA_13G221300/GLYMA_08G046500/GLYMA_14G206100	-/-/-/-/-/-	6
BP	GO:0006163	purine nucleotide metabolic process	45/2941	401/30202	0.176667	0.75393	GLYMA_11G088000/GLYMA_08G199800/GLYMA_03G109500/GLYMA_15G010900/GLYMA_19G017200/GLYMA_13G144800/GLYMA_16G173100/GLYMA_07G039600/GLYMA_17G185800/GLYMA_08G015000/GLYMA_09G246700/GLYMA_20G058000/GLYMA_11G095600/GLYMA_09G007900/GLYMA_14G189400/GLYMA_05G208400/GLYMA_05G000700/GLYMA_15G112300/GLYMA_16G113000/GLYMA_19G141200/GLYMA_13G146200/GLYMA_08G165400/GLYMA_13G336200/GLYMA_03G190500/GLYMA_12G231900…	-/-/-/-/-/-/-/-/-/-/-/-/-/-/-/-/-/-/-/-/-/-/-/-/-/-/-/-/-/-/-/-/-/-/-/-/-/-/-/-/-/-/-/-/-	45
BP	GO:0010020	chloroplast fission	5/2941	31/30202	0.178927	0.754655	GLYMA_08G322800/GLYMA_08G023900/GLYMA_17G255300/GLYMA_18G089400/GLYMA_08G223900	-/-/-/-/-	5
BP	GO:0043572	plastid fission	5/2941	31/30202	0.178927	0.754655	GLYMA_08G322800/GLYMA_08G023900/GLYMA_17G255300/GLYMA_18G089400/GLYMA_08G223900	-/-/-/-/-	5
BP	GO:0048868	pollen tube development	5/2941	31/30202	0.178927	0.754655	GLYMA_07G208700/GLYMA_08G056500/GLYMA_02G136700/GLYMA_16G208300/GLYMA_12G073000	-/-/-/-/-	5
BP	GO:0009166	nucleotide catabolic process	21/2941	174/30202	0.17909	0.754655	GLYMA_08G199800/GLYMA_19G017200/GLYMA_16G173100/GLYMA_11G095600/GLYMA_09G007900/GLYMA_14G189400/GLYMA_05G000700/GLYMA_15G112300/GLYMA_17G116600/GLYMA_13G146200/GLYMA_08G165400/GLYMA_13G336200/GLYMA_06G216700/GLYMA_03G190500/GLYMA_15G038100/GLYMA_12G037400/GLYMA_08G144400/GLYMA_11G111100/GLYMA_13G232600/GLYMA_13G087800/GLYMA_05G180500	-/-/-/-/-/-/-/-/-/-/-/-/-/-/-/-/-/-/-/-/-	21
BP	GO:0019359	nicotinamide nucleotide biosynthetic process	21/2941	174/30202	0.17909	0.754655	GLYMA_08G199800/GLYMA_19G017200/GLYMA_16G173100/GLYMA_12G234000/GLYMA_11G095600/GLYMA_09G007900/GLYMA_14G189400/GLYMA_05G000700/GLYMA_15G112300/GLYMA_13G146200/GLYMA_08G165400/GLYMA_13G336200/GLYMA_03G190500/GLYMA_15G038100/GLYMA_12G037400/GLYMA_08G144400/GLYMA_11G111100/GLYMA_13G087800/GLYMA_13G264900/GLYMA_05G180500/GLYMA_05G007600	-/-/-/-/-/-/-/-/-/-/-/-/-/-/-/-/-/-/-/-/-	21
BP	GO:0019363	pyridine nucleotide biosynthetic process	21/2941	174/30202	0.17909	0.754655	GLYMA_08G199800/GLYMA_19G017200/GLYMA_16G173100/GLYMA_12G234000/GLYMA_11G095600/GLYMA_09G007900/GLYMA_14G189400/GLYMA_05G000700/GLYMA_15G112300/GLYMA_13G146200/GLYMA_08G165400/GLYMA_13G336200/GLYMA_03G190500/GLYMA_15G038100/GLYMA_12G037400/GLYMA_08G144400/GLYMA_11G111100/GLYMA_13G087800/GLYMA_13G264900/GLYMA_05G180500/GLYMA_05G007600	-/-/-/-/-/-/-/-/-/-/-/-/-/-/-/-/-/-/-/-/-	21
BP	GO:0021700	developmental maturation	4/2941	23/30202	0.180267	0.754869	GLYMA_12G181400/GLYMA_12G084700/GLYMA_06G077800/GLYMA_05G211700	-/-/-/ACS1	4
BP	GO:0048015	phosphatidylinositol-mediated signaling	4/2941	23/30202	0.180267	0.754869	GLYMA_14G059200/GLYMA_18G027100/GLYMA_18G027200/GLYMA_11G230100	-/-/-/-	4
BP	GO:0071695	anatomical structure maturation	4/2941	23/30202	0.180267	0.754869	GLYMA_12G181400/GLYMA_12G084700/GLYMA_06G077800/GLYMA_05G211700	-/-/-/ACS1	4
BP	GO:0033260	nuclear DNA replication	7/2941	48/30202	0.182228	0.761065	GLYMA_13G010700/GLYMA_02G243800/GLYMA_03G219200/GLYMA_10G214400/GLYMA_09G047300/GLYMA_01G187400/GLYMA_07G238400	-/-/-/-/-/-/-	7
BP	GO:0009152	purine ribonucleotide biosynthetic process	32/2941	278/30202	0.182504	0.761065	GLYMA_08G199800/GLYMA_03G109500/GLYMA_15G010900/GLYMA_19G017200/GLYMA_13G144800/GLYMA_16G173100/GLYMA_08G015000/GLYMA_11G095600/GLYMA_09G007900/GLYMA_14G189400/GLYMA_05G208400/GLYMA_05G000700/GLYMA_15G112300/GLYMA_13G146200/GLYMA_08G165400/GLYMA_13G336200/GLYMA_03G190500/GLYMA_12G231900/GLYMA_08G222900/GLYMA_12G232000/GLYMA_15G038100/GLYMA_12G037400/GLYMA_08G144400/GLYMA_18G036300/GLYMA_05G216700…	-/-/-/-/-/-/-/-/-/-/-/-/-/-/-/-/-/-/-/-/-/-/-/-/-/-/-/-/-/-/-/-	32
BP	GO:0006096	glycolytic process	18/2941	147/30202	0.184766	0.76573	GLYMA_08G199800/GLYMA_19G017200/GLYMA_16G173100/GLYMA_11G095600/GLYMA_09G007900/GLYMA_14G189400/GLYMA_05G000700/GLYMA_15G112300/GLYMA_13G146200/GLYMA_08G165400/GLYMA_13G336200/GLYMA_03G190500/GLYMA_15G038100/GLYMA_12G037400/GLYMA_08G144400/GLYMA_11G111100/GLYMA_13G087800/GLYMA_05G180500	-/-/-/-/-/-/-/-/-/-/-/-/-/-/-/-/-/-	18
BP	GO:0006757	ATP generation from ADP	18/2941	147/30202	0.184766	0.76573	GLYMA_08G199800/GLYMA_19G017200/GLYMA_16G173100/GLYMA_11G095600/GLYMA_09G007900/GLYMA_14G189400/GLYMA_05G000700/GLYMA_15G112300/GLYMA_13G146200/GLYMA_08G165400/GLYMA_13G336200/GLYMA_03G190500/GLYMA_15G038100/GLYMA_12G037400/GLYMA_08G144400/GLYMA_11G111100/GLYMA_13G087800/GLYMA_05G180500	-/-/-/-/-/-/-/-/-/-/-/-/-/-/-/-/-/-	18
BP	GO:0046031	ADP metabolic process	18/2941	147/30202	0.184766	0.76573	GLYMA_08G199800/GLYMA_19G017200/GLYMA_16G173100/GLYMA_11G095600/GLYMA_09G007900/GLYMA_14G189400/GLYMA_05G000700/GLYMA_15G112300/GLYMA_13G146200/GLYMA_08G165400/GLYMA_13G336200/GLYMA_03G190500/GLYMA_15G038100/GLYMA_12G037400/GLYMA_08G144400/GLYMA_11G111100/GLYMA_13G087800/GLYMA_05G180500	-/-/-/-/-/-/-/-/-/-/-/-/-/-/-/-/-/-	18
BP	GO:0009605	response to external stimulus	51/2941	461/30202	0.186022	0.769352	GLYMA_20G031700/GLYMA_07G155200/GLYMA_10G253000/GLYMA_17G140700/GLYMA_03G050100/GLYMA_14G222000/GLYMA_14G056800/GLYMA_09G040500/GLYMA_08G066000/GLYMA_18G050800/GLYMA_12G119200/GLYMA_07G208700/GLYMA_02G008800/GLYMA_01G241000/GLYMA_05G058300/GLYMA_10G252800/GLYMA_20G140200/GLYMA_17G224300/GLYMA_01G160100/GLYMA_02G136700/GLYMA_07G139400/GLYMA_10G109200/GLYMA_14G049500/GLYMA_11G232600/GLYMA_11G031800…	-/-/-/-/-/-/-/PR10/-/-/-/-/-/-/-/-/-/-/-/-/-/-/-/-/-/-/-/-/-/-/-/-/-/-/-/-/-/-/-/-/-/-/-/-/-/-/-/-/-/-/-	51
BP	GO:0019722	calcium-mediated signaling	8/2941	57/30202	0.187013	0.770277	GLYMA_20G211700/GLYMA_16G095700/GLYMA_17G034900/GLYMA_10G002200/GLYMA_10G152000/GLYMA_10G178400/GLYMA_05G079700/GLYMA_11G055200	-/-/-/-/-/-/-/-	8
BP	GO:0019932	second-messenger-mediated signaling	8/2941	57/30202	0.187013	0.770277	GLYMA_20G211700/GLYMA_16G095700/GLYMA_17G034900/GLYMA_10G002200/GLYMA_10G152000/GLYMA_10G178400/GLYMA_05G079700/GLYMA_11G055200	-/-/-/-/-/-/-/-	8
BP	GO:0006596	polyamine biosynthetic process	6/2941	40/30202	0.189629	0.779456	GLYMA_18G278800/GLYMA_14G099200/GLYMA_20G145000/GLYMA_01G071300/GLYMA_02G128000/GLYMA_03G028000	-/-/-/-/-/-	6
BP	GO:0030003	cellular cation homeostasis	27/2941	232/30202	0.190325	0.780722	GLYMA_06G032200/GLYMA_06G242900/GLYMA_07G155200/GLYMA_03G050100/GLYMA_14G056800/GLYMA_14G059200/GLYMA_13G097900/GLYMA_18G027100/GLYMA_11G232600/GLYMA_09G129900/GLYMA_09G031400/GLYMA_18G027200/GLYMA_06G189900/GLYMA_01G124500/GLYMA_18G050500/GLYMA_17G088800/GLYMA_05G038300/GLYMA_11G230100/GLYMA_07G149600/GLYMA_02G095400/GLYMA_18G200500/GLYMA_18G205800/GLYMA_04G069500/GLYMA_12G154300/GLYMA_13G082200…	-/-/-/-/-/-/-/-/-/-/-/-/-/-/-/-/-/-/-/-/-/-/-/-/-/-/-	27
BP	GO:0006576	cellular biogenic amine metabolic process	12/2941	93/30202	0.19211	0.786131	GLYMA_14G209400/GLYMA_02G255400/GLYMA_18G278800/GLYMA_14G099200/GLYMA_20G145000/GLYMA_18G116300/GLYMA_01G071300/GLYMA_19G228400/GLYMA_02G128000/GLYMA_03G028000/GLYMA_14G061200/GLYMA_03G167900	-/-/-/-/-/-/-/-/-/-/-/-	12
BP	GO:0072522	purine-containing compound biosynthetic process	36/2941	318/30202	0.192426	0.786131	GLYMA_08G199800/GLYMA_03G109500/GLYMA_15G010900/GLYMA_19G017200/GLYMA_13G144800/GLYMA_18G278800/GLYMA_16G173100/GLYMA_08G015000/GLYMA_11G095600/GLYMA_09G007900/GLYMA_14G189400/GLYMA_05G208400/GLYMA_05G000700/GLYMA_15G112300/GLYMA_13G146200/GLYMA_08G165400/GLYMA_13G336200/GLYMA_03G190500/GLYMA_12G231900/GLYMA_01G071300/GLYMA_08G222900/GLYMA_12G232000/GLYMA_15G038100/GLYMA_12G037400/GLYMA_02G128000…	-/-/-/-/-/-/-/-/-/-/-/-/-/-/-/-/-/-/-/-/-/-/-/-/-/-/-/-/-/-/-/-/-/-/-/-	36
BP	GO:0006270	DNA replication initiation	7/2941	49/30202	0.196014	0.799166	GLYMA_03G219200/GLYMA_09G047300/GLYMA_08G333800/GLYMA_04G003800/GLYMA_01G187400/GLYMA_07G238400/novel.632	-/-/-/-/-/-/-	7
BP	GO:0009313	oligosaccharide catabolic process	3/2941	16/30202	0.199599	0.80413	GLYMA_17G037400/GLYMA_07G236000/GLYMA_08G143500	-/-/-	3
BP	GO:0046352	disaccharide catabolic process	3/2941	16/30202	0.199599	0.80413	GLYMA_17G037400/GLYMA_07G236000/GLYMA_08G143500	-/-/-	3
BP	GO:0042866	pyruvate biosynthetic process	18/2941	149/30202	0.200226	0.80413	GLYMA_08G199800/GLYMA_19G017200/GLYMA_16G173100/GLYMA_11G095600/GLYMA_09G007900/GLYMA_14G189400/GLYMA_05G000700/GLYMA_15G112300/GLYMA_13G146200/GLYMA_08G165400/GLYMA_13G336200/GLYMA_03G190500/GLYMA_15G038100/GLYMA_12G037400/GLYMA_08G144400/GLYMA_11G111100/GLYMA_13G087800/GLYMA_05G180500	-/-/-/-/-/-/-/-/-/-/-/-/-/-/-/-/-/-	18
BP	GO:0009626	plant-type hypersensitive response	4/2941	24/30202	0.20079	0.80413	GLYMA_05G197000/GLYMA_07G199800/GLYMA_11G252700/GLYMA_13G176600	-/-/-/-	4
BP	GO:0018195	peptidyl-arginine modification	4/2941	24/30202	0.20079	0.80413	GLYMA_04G074200/GLYMA_15G133500/GLYMA_06G075300/GLYMA_04G044500	-/-/-/-	4
BP	GO:0034050	host programmed cell death induced by symbiont	4/2941	24/30202	0.20079	0.80413	GLYMA_05G197000/GLYMA_07G199800/GLYMA_11G252700/GLYMA_13G176600	-/-/-/-	4
BP	GO:0071281	cellular response to iron ion	4/2941	24/30202	0.20079	0.80413	GLYMA_20G051500/GLYMA_14G049500/GLYMA_13G076700/GLYMA_14G041500	-/-/-/-	4
BP	GO:1902969	mitotic DNA replication	4/2941	24/30202	0.20079	0.80413	GLYMA_13G010700/GLYMA_09G047300/GLYMA_01G187400/GLYMA_07G238400	-/-/-/-	4
BP	GO:0046916	cellular transition metal ion homeostasis	13/2941	103/30202	0.201055	0.80413	GLYMA_06G032200/GLYMA_06G242900/GLYMA_07G155200/GLYMA_03G050100/GLYMA_14G056800/GLYMA_11G232600/GLYMA_09G129900/GLYMA_01G124500/GLYMA_18G050500/GLYMA_02G095400/GLYMA_18G205800/GLYMA_12G154300/GLYMA_04G057000	-/-/-/-/-/-/-/-/-/-/-/-/-	13
BP	GO:0042446	hormone biosynthetic process	23/2941	196/30202	0.201576	0.80413	GLYMA_13G324700/GLYMA_06G053000/GLYMA_05G034600/GLYMA_19G033900/GLYMA_04G052600/GLYMA_12G174900/GLYMA_14G049500/GLYMA_16G200800/GLYMA_13G218200/GLYMA_11G228900/GLYMA_05G211700/GLYMA_04G025100/GLYMA_07G190700/GLYMA_03G181300/GLYMA_14G082900/GLYMA_02G051600/GLYMA_17G092700/GLYMA_17G257200/GLYMA_11G145100/GLYMA_08G044400/GLYMA_13G259400/GLYMA_15G002200/GLYMA_14G078600	-/-/-/-/-/-/-/-/-/-/ACS1/-/-/-/-/-/-/-/-/-/-/-/-	23
BP	GO:0009124	nucleoside monophosphate biosynthetic process	33/2941	291/30202	0.201633	0.80413	GLYMA_08G199800/GLYMA_15G010900/GLYMA_19G017200/GLYMA_13G144800/GLYMA_16G173100/GLYMA_08G015000/GLYMA_04G256800/GLYMA_11G095600/GLYMA_09G007900/GLYMA_14G189400/GLYMA_05G208400/GLYMA_05G000700/GLYMA_15G112300/GLYMA_13G146200/GLYMA_08G165400/GLYMA_02G129200/GLYMA_13G336200/GLYMA_03G190500/GLYMA_12G231900/GLYMA_08G222900/GLYMA_12G232000/GLYMA_20G059200/GLYMA_15G038100/GLYMA_12G037400/GLYMA_08G144400…	-/-/-/-/-/-/-/-/-/-/-/-/-/-/-/-/-/-/-/-/-/-/-/-/-/-/-/-/-/-/-/-/-	33
BP	GO:1901292	nucleoside phosphate catabolic process	21/2941	178/30202	0.207398	0.825332	GLYMA_08G199800/GLYMA_19G017200/GLYMA_16G173100/GLYMA_11G095600/GLYMA_09G007900/GLYMA_14G189400/GLYMA_05G000700/GLYMA_15G112300/GLYMA_17G116600/GLYMA_13G146200/GLYMA_08G165400/GLYMA_13G336200/GLYMA_06G216700/GLYMA_03G190500/GLYMA_15G038100/GLYMA_12G037400/GLYMA_08G144400/GLYMA_11G111100/GLYMA_13G232600/GLYMA_13G087800/GLYMA_05G180500	-/-/-/-/-/-/-/-/-/-/-/-/-/-/-/-/-/-/-/-/-	21
BP	GO:0072521	purine-containing compound metabolic process	51/2941	466/30202	0.207846	0.825332	GLYMA_11G088000/GLYMA_08G199800/GLYMA_03G109500/GLYMA_15G010900/GLYMA_19G017200/GLYMA_13G144800/GLYMA_18G278800/GLYMA_15G186100/GLYMA_16G173100/GLYMA_07G039600/GLYMA_17G185800/GLYMA_08G015000/GLYMA_09G246700/GLYMA_20G058000/GLYMA_11G095600/GLYMA_09G007900/GLYMA_14G189400/GLYMA_05G208400/GLYMA_05G000700/GLYMA_15G112300/GLYMA_16G113000/GLYMA_19G141200/GLYMA_13G146200/GLYMA_08G165400/GLYMA_13G336200…	-/-/-/-/-/-/-/-/-/-/-/-/-/-/-/-/-/-/-/-/-/-/-/-/-/-/-/-/-/-/-/-/-/-/-/-/-/-/-/-/-/-/-/-/-/-/-/-/-/-/-	51
BP	GO:0030162	regulation of proteolysis	18/2941	150/30202	0.208181	0.825332	GLYMA_14G038200/GLYMA_08G342000/GLYMA_16G211700/GLYMA_15G227500/GLYMA_15G115300/GLYMA_08G342100/GLYMA_14G038500/GLYMA_14G038300/GLYMA_12G234700/GLYMA_08G341800/GLYMA_16G212500/GLYMA_06G036300/GLYMA_09G163900/GLYMA_08G341700/GLYMA_13G189500/GLYMA_08G342300/GLYMA_12G234800/GLYMA_07G266000	-/-/-/-/-/-/-/-/-/-/-/-/-/-/-/-/-/-	18
BP	GO:0009165	nucleotide biosynthetic process	45/2941	408/30202	0.208968	0.826823	GLYMA_08G199800/GLYMA_03G109500/GLYMA_15G010900/GLYMA_19G017200/GLYMA_13G144800/GLYMA_07G256200/GLYMA_16G173100/GLYMA_08G015000/GLYMA_12G234000/GLYMA_11G095600/GLYMA_09G007900/GLYMA_14G189400/GLYMA_05G208400/GLYMA_05G000700/GLYMA_15G112300/GLYMA_13G146200/GLYMA_08G165400/GLYMA_02G129200/GLYMA_13G336200/GLYMA_03G190500/GLYMA_12G231900/GLYMA_09G234300/GLYMA_08G222900/GLYMA_05G186900/GLYMA_12G232000…	-/-/-/-/-/-/-/-/-/-/-/-/-/-/-/-/-/-/-/-/-/-/-/-/-/-/-/-/-/-/-/-/-/-/-/-/-/-/-/-/-/-/-/-/-	45
BP	GO:0042133	neurotransmitter metabolic process	7/2941	50/30202	0.210196	0.830048	GLYMA_06G107800/GLYMA_13G084000/GLYMA_11G042200/GLYMA_04G254300/GLYMA_06G109200/GLYMA_05G152100/GLYMA_03G167900	-/-/-/-/-/-/-	7
BP	GO:0042364	water-soluble vitamin biosynthetic process	8/2941	59/30202	0.212841	0.838845	GLYMA_15G087200/GLYMA_08G132700/GLYMA_20G142000/GLYMA_07G185100/GLYMA_06G269700/GLYMA_10G251500/GLYMA_01G116100/GLYMA_12G135000	-/-/-/-/-/-/-/-	8
BP	GO:0072348	sulfur compound transport	9/2941	68/30202	0.213957	0.840665	GLYMA_08G143100/GLYMA_19G159000/GLYMA_13G087100/GLYMA_02G145100/GLYMA_10G028900/GLYMA_14G169300/GLYMA_02G084300/GLYMA_05G185200/GLYMA_20G017100	-/-/-/-/-/-/-/-/-	9
BP	GO:0006108	malate metabolic process	5/2941	33/30202	0.21414	0.840665	GLYMA_16G077800/GLYMA_01G008500/GLYMA_12G159300/GLYMA_10G006500/GLYMA_02G015800	-/-/-/-/-	5
BP	GO:0016042	lipid catabolic process	25/2941	218/30202	0.222536	0.870671	GLYMA_11G035200/GLYMA_13G003000/GLYMA_15G128300/GLYMA_05G180100/GLYMA_14G059200/GLYMA_13G364900/GLYMA_06G270300/GLYMA_18G027100/GLYMA_13G218200/GLYMA_18G027200/GLYMA_17G222800/GLYMA_07G115500/GLYMA_14G102600/GLYMA_15G250100/GLYMA_11G230100/GLYMA_03G130900/GLYMA_10G105200/GLYMA_20G127800/GLYMA_18G064000/GLYMA_11G110300/GLYMA_07G071300/GLYMA_13G259400/GLYMA_17G027600/GLYMA_08G176300/GLYMA_20G040600	-/-/-/-/-/-/-/-/-/-/-/-/-/-/-/-/-/-/-/-/-/-/-/-/-	25
BP	GO:0044106	cellular amine metabolic process	12/2941	96/30202	0.222649	0.870671	GLYMA_14G209400/GLYMA_02G255400/GLYMA_18G278800/GLYMA_14G099200/GLYMA_20G145000/GLYMA_18G116300/GLYMA_01G071300/GLYMA_19G228400/GLYMA_02G128000/GLYMA_03G028000/GLYMA_14G061200/GLYMA_03G167900	-/-/-/-/-/-/-/-/-/-/-/-	12
BP	GO:0006816	calcium ion transport	11/2941	87/30202	0.22439	0.87528	GLYMA_11G048300/GLYMA_01G193600/GLYMA_14G059200/GLYMA_18G027100/GLYMA_13G088700/GLYMA_18G027200/GLYMA_11G230100/GLYMA_07G149600/GLYMA_03G157700/GLYMA_18G200500/GLYMA_13G082200	-/-/-/-/-/-/-/-/-/-/-	11
BP	GO:0010087	phloem or xylem histogenesis	7/2941	51/30202	0.224744	0.87528	GLYMA_10G000500/GLYMA_20G149800/GLYMA_20G204500/GLYMA_02G000700/GLYMA_04G190300/GLYMA_10G003400/GLYMA_16G067700	-/-/-/-/-/-/-	7
BP	GO:0009723	response to ethylene	10/2941	78/30202	0.225706	0.87528	GLYMA_18G259100/GLYMA_20G202200/GLYMA_20G051500/GLYMA_14G049500/GLYMA_10G167300/GLYMA_13G076700/GLYMA_09G170400/GLYMA_04G170100/GLYMA_14G041500/GLYMA_10G188500	-/-/-/-/-/-/-/-/-/-	10
BP	GO:0006071	glycerol metabolic process	3/2941	17/30202	0.226005	0.87528	GLYMA_13G146200/GLYMA_15G038100/GLYMA_15G201200	-/-/-	3
BP	GO:0019400	alditol metabolic process	3/2941	17/30202	0.226005	0.87528	GLYMA_13G146200/GLYMA_15G038100/GLYMA_15G201200	-/-/-	3
BP	GO:0003006	developmental process involved in reproduction	43/2941	393/30202	0.231087	0.884289	GLYMA_07G155200/GLYMA_03G148300/GLYMA_03G050100/GLYMA_14G056800/GLYMA_02G305700/GLYMA_07G208700/GLYMA_10G022900/GLYMA_08G056500/GLYMA_06G059600/GLYMA_12G181400/GLYMA_02G136700/GLYMA_08G023900/GLYMA_13G045500/GLYMA_11G232600/GLYMA_06G135100/GLYMA_09G143500/GLYMA_16G200800/GLYMA_13G089800/GLYMA_02G069500/GLYMA_10G068900/GLYMA_05G112000/GLYMA_08G237500/GLYMA_07G174100/GLYMA_12G084700/GLYMA_01G124500…	-/-/-/-/-/-/-/-/-/-/-/-/-/-/-/-/-/-/-/-/-/-/-/-/-/ACS1/-/-/-/-/-/-/-/-/-/-/-/-/-/-/-/GMPM1/-	43
BP	GO:0033993	response to lipid	37/2941	335/30202	0.232508	0.884289	GLYMA_18G259100/GLYMA_06G005100/GLYMA_06G043400/GLYMA_20G158500/GLYMA_03G148300/GLYMA_14G222000/GLYMA_09G040500/GLYMA_01G124700/GLYMA_06G204100/GLYMA_05G213200/GLYMA_10G022900/GLYMA_14G056300/GLYMA_10G236000/GLYMA_13G246800/GLYMA_18G206000/GLYMA_14G049500/GLYMA_13G088700/GLYMA_11G128900/GLYMA_02G204700/GLYMA_19G222600/GLYMA_04G175300/GLYMA_04G009400/GLYMA_03G213300/GLYMA_07G243600/GLYMA_07G155500…	-/-/-/-/-/-/PR10/-/-/-/-/-/-/-/-/-/-/-/-/-/-/-/-/-/-/-/-/-/-/-/-/-/-/-/-/-/-	37
BP	GO:0006164	purine nucleotide biosynthetic process	32/2941	287/30202	0.234574	0.884289	GLYMA_08G199800/GLYMA_03G109500/GLYMA_15G010900/GLYMA_19G017200/GLYMA_13G144800/GLYMA_16G173100/GLYMA_08G015000/GLYMA_11G095600/GLYMA_09G007900/GLYMA_14G189400/GLYMA_05G208400/GLYMA_05G000700/GLYMA_15G112300/GLYMA_13G146200/GLYMA_08G165400/GLYMA_13G336200/GLYMA_03G190500/GLYMA_12G231900/GLYMA_08G222900/GLYMA_12G232000/GLYMA_15G038100/GLYMA_12G037400/GLYMA_08G144400/GLYMA_18G036300/GLYMA_05G216700…	-/-/-/-/-/-/-/-/-/-/-/-/-/-/-/-/-/-/-/-/-/-/-/-/-/-/-/-/-/-/-/-	32
BP	GO:0034728	nucleosome organization	17/2941	144/30202	0.236523	0.884289	GLYMA_05G188700/GLYMA_02G224100/GLYMA_15G032300/GLYMA_18G064300/GLYMA_20G225900/GLYMA_07G202500/GLYMA_15G097000/GLYMA_08G227400/GLYMA_11G075500/GLYMA_17G099200/GLYMA_02G015100/GLYMA_10G198500/GLYMA_U033600/GLYMA_13G173100/GLYMA_15G222200/GLYMA_08G245000/GLYMA_18G266200	-/-/-/-/-/-/-/-/-/-/-/-/-/-/-/-/-	17
BP	GO:0009696	salicylic acid metabolic process	6/2941	43/30202	0.237553	0.884289	GLYMA_05G034600/GLYMA_16G145100/GLYMA_07G190700/GLYMA_17G092700/GLYMA_08G044400/GLYMA_02G219700	-/-/-/-/-/-	6
BP	GO:0090151	establishment of protein localization to mitochondrial membrane	6/2941	43/30202	0.237553	0.884289	GLYMA_19G072000/GLYMA_15G035600/GLYMA_05G079100/GLYMA_12G063000/GLYMA_11G139400/GLYMA_13G338700	-/-/-/-/-/-	6
BP	GO:0032504	multicellular organism reproduction	10/2941	79/30202	0.237611	0.884289	GLYMA_12G181400/GLYMA_06G135100/GLYMA_13G089800/GLYMA_12G084700/GLYMA_08G306600/GLYMA_06G102400/GLYMA_11G213200/GLYMA_03G166000/GLYMA_04G229600/GLYMA_14G174600	-/-/-/-/-/-/-/-/-/-	10
BP	GO:0048609	multicellular organismal reproductive process	10/2941	79/30202	0.237611	0.884289	GLYMA_12G181400/GLYMA_06G135100/GLYMA_13G089800/GLYMA_12G084700/GLYMA_08G306600/GLYMA_06G102400/GLYMA_11G213200/GLYMA_03G166000/GLYMA_04G229600/GLYMA_14G174600	-/-/-/-/-/-/-/-/-/-	10
BP	GO:0072503	cellular divalent inorganic cation homeostasis	10/2941	79/30202	0.237611	0.884289	GLYMA_14G059200/GLYMA_18G027100/GLYMA_18G027200/GLYMA_18G050500/GLYMA_11G230100/GLYMA_07G149600/GLYMA_02G095400/GLYMA_18G200500/GLYMA_13G082200/GLYMA_01G178500	-/-/-/-/-/-/-/-/-/-	10
BP	GO:0097164	ammonium ion metabolic process	9/2941	70/30202	0.239137	0.884289	GLYMA_17G051800/GLYMA_18G278800/GLYMA_13G364900/GLYMA_08G213100/GLYMA_01G071300/GLYMA_15G157500/GLYMA_02G128000/GLYMA_03G028000/GLYMA_03G167900	-/-/-/-/-/-/-/-/-	9
BP	GO:0001505	regulation of neurotransmitter levels	7/2941	52/30202	0.239626	0.884289	GLYMA_06G107800/GLYMA_13G084000/GLYMA_11G042200/GLYMA_04G254300/GLYMA_06G109200/GLYMA_05G152100/GLYMA_03G167900	-/-/-/-/-/-/-	7
BP	GO:0006730	one-carbon metabolic process	7/2941	52/30202	0.239626	0.884289	GLYMA_15G190500/GLYMA_06G107800/GLYMA_17G039000/GLYMA_17G039100/GLYMA_05G152000/GLYMA_04G254300/GLYMA_05G152100	-/-/-/-/-/-/-	7
BP	GO:0007006	mitochondrial membrane organization	7/2941	52/30202	0.239626	0.884289	GLYMA_19G072000/GLYMA_15G035600/GLYMA_05G079100/GLYMA_12G063000/GLYMA_11G139400/GLYMA_08G237500/GLYMA_13G338700	-/-/-/-/-/-/-	7
BP	GO:0006874	cellular calcium ion homeostasis	8/2941	61/30202	0.239936	0.884289	GLYMA_14G059200/GLYMA_18G027100/GLYMA_18G027200/GLYMA_11G230100/GLYMA_07G149600/GLYMA_18G200500/GLYMA_13G082200/GLYMA_01G178500	-/-/-/-/-/-/-/-	8
BP	GO:0055074	calcium ion homeostasis	8/2941	61/30202	0.239936	0.884289	GLYMA_14G059200/GLYMA_18G027100/GLYMA_18G027200/GLYMA_11G230100/GLYMA_07G149600/GLYMA_18G200500/GLYMA_13G082200/GLYMA_01G178500	-/-/-/-/-/-/-/-	8
BP	GO:0046434	organophosphate catabolic process	24/2941	211/30202	0.240548	0.884289	GLYMA_08G199800/GLYMA_19G017200/GLYMA_16G173100/GLYMA_11G095600/GLYMA_09G007900/GLYMA_14G189400/GLYMA_05G000700/GLYMA_15G112300/GLYMA_17G116600/GLYMA_13G146200/GLYMA_08G165400/GLYMA_13G336200/GLYMA_06G216700/GLYMA_03G190500/GLYMA_15G038100/GLYMA_12G037400/GLYMA_08G144400/GLYMA_18G064000/GLYMA_11G111100/GLYMA_13G232600/GLYMA_09G011100/GLYMA_13G087800/GLYMA_05G180500/GLYMA_20G040600	-/-/-/-/-/-/-/-/-/-/-/-/-/-/-/-/-/-/-/-/-/-/-/-	24
BP	GO:0009310	amine catabolic process	4/2941	26/30202	0.243679	0.884289	GLYMA_14G209400/GLYMA_02G255400/GLYMA_18G116300/GLYMA_14G061200	-/-/-/-	4
BP	GO:0016553	base conversion or substitution editing	4/2941	26/30202	0.243679	0.884289	GLYMA_13G271400/GLYMA_07G245000/GLYMA_12G228400/GLYMA_08G188700	-/-/-/-	4
BP	GO:0030388	fructose 1,6-bisphosphate metabolic process	4/2941	26/30202	0.243679	0.884289	GLYMA_14G189400/GLYMA_07G182300/GLYMA_12G037400/GLYMA_11G111100	-/-/-/-	4
BP	GO:0042402	cellular biogenic amine catabolic process	4/2941	26/30202	0.243679	0.884289	GLYMA_14G209400/GLYMA_02G255400/GLYMA_18G116300/GLYMA_14G061200	-/-/-/-	4
BP	GO:0048017	inositol lipid-mediated signaling	4/2941	26/30202	0.243679	0.884289	GLYMA_14G059200/GLYMA_18G027100/GLYMA_18G027200/GLYMA_11G230100	-/-/-/-	4
BP	GO:0051438	regulation of ubiquitin-protein transferase activity	4/2941	26/30202	0.243679	0.884289	GLYMA_09G237300/GLYMA_17G103600/GLYMA_03G141800/GLYMA_11G219600	-/-/-/-	4
BP	GO:0071941	nitrogen cycle metabolic process	4/2941	26/30202	0.243679	0.884289	GLYMA_13G084000/GLYMA_17G124900/GLYMA_03G028000/GLYMA_06G109200	-/-/-/-	4
BP	GO:0006873	cellular ion homeostasis	27/2941	241/30202	0.248991	0.884289	GLYMA_06G032200/GLYMA_06G242900/GLYMA_07G155200/GLYMA_03G050100/GLYMA_14G056800/GLYMA_14G059200/GLYMA_13G097900/GLYMA_18G027100/GLYMA_11G232600/GLYMA_09G129900/GLYMA_09G031400/GLYMA_18G027200/GLYMA_06G189900/GLYMA_01G124500/GLYMA_18G050500/GLYMA_17G088800/GLYMA_05G038300/GLYMA_11G230100/GLYMA_07G149600/GLYMA_02G095400/GLYMA_18G200500/GLYMA_18G205800/GLYMA_04G069500/GLYMA_12G154300/GLYMA_13G082200…	-/-/-/-/-/-/-/-/-/-/-/-/-/-/-/-/-/-/-/-/-/-/-/-/-/-/-	27
BP	GO:0072507	divalent inorganic cation homeostasis	10/2941	80/30202	0.24974	0.884289	GLYMA_14G059200/GLYMA_18G027100/GLYMA_18G027200/GLYMA_18G050500/GLYMA_11G230100/GLYMA_07G149600/GLYMA_02G095400/GLYMA_18G200500/GLYMA_13G082200/GLYMA_01G178500	-/-/-/-/-/-/-/-/-/-	10
BP	GO:0006450	regulation of translational fidelity	5/2941	35/30202	0.251296	0.884289	GLYMA_17G098600/GLYMA_05G028000/GLYMA_17G010800/GLYMA_08G171500/GLYMA_11G034100	-/-/-/-/-	5
BP	GO:0009903	chloroplast avoidance movement	5/2941	35/30202	0.251296	0.884289	GLYMA_08G266500/GLYMA_18G075600/GLYMA_18G211800/GLYMA_17G103300/GLYMA_05G002000	-/-/-/-/-	5
BP	GO:1905268	negative regulation of chromatin organization	5/2941	35/30202	0.251296	0.884289	GLYMA_03G165600/GLYMA_20G225900/GLYMA_11G075500/GLYMA_02G015100/GLYMA_19G166900	-/-/-/-/-	5
BP	GO:0006221	pyrimidine nucleotide biosynthetic process	9/2941	71/30202	0.252103	0.884289	GLYMA_03G109500/GLYMA_02G129200/GLYMA_05G095600/GLYMA_08G264800/GLYMA_05G216700/GLYMA_17G224100/GLYMA_08G147500/GLYMA_14G101000/GLYMA_05G045200	-/-/-/-/-/-/-/-/-	9
BP	GO:0006754	ATP biosynthetic process	23/2941	203/30202	0.252298	0.884289	GLYMA_08G199800/GLYMA_15G010900/GLYMA_19G017200/GLYMA_16G173100/GLYMA_11G095600/GLYMA_09G007900/GLYMA_14G189400/GLYMA_05G000700/GLYMA_15G112300/GLYMA_13G146200/GLYMA_08G165400/GLYMA_13G336200/GLYMA_03G190500/GLYMA_12G231900/GLYMA_08G222900/GLYMA_12G232000/GLYMA_15G038100/GLYMA_12G037400/GLYMA_08G144400/GLYMA_02G184000/GLYMA_11G111100/GLYMA_13G087800/GLYMA_05G180500	-/-/-/-/-/-/-/-/-/-/-/-/-/-/-/-/-/-/-/-/-/-/-	23
BP	GO:0006565	L-serine catabolic process	3/2941	18/30202	0.253019	0.884289	GLYMA_06G107800/GLYMA_04G254300/GLYMA_05G152100	-/-/-	3
BP	GO:0006656	phosphatidylcholine biosynthetic process	3/2941	18/30202	0.253019	0.884289	GLYMA_17G051800/GLYMA_08G213100/GLYMA_15G157500	-/-/-	3
BP	GO:0006734	NADH metabolic process	3/2941	18/30202	0.253019	0.884289	GLYMA_10G006500/GLYMA_17G116600/GLYMA_06G216700	-/-/-	3
BP	GO:0019216	regulation of lipid metabolic process	3/2941	18/30202	0.253019	0.884289	GLYMA_03G165600/GLYMA_07G226600/GLYMA_19G166900	-/-/-	3
BP	GO:0019264	glycine biosynthetic process from serine	3/2941	18/30202	0.253019	0.884289	GLYMA_06G107800/GLYMA_04G254300/GLYMA_05G152100	-/-/-	3
BP	GO:1901259	chloroplast rRNA processing	3/2941	18/30202	0.253019	0.884289	GLYMA_04G190100/GLYMA_10G058500/GLYMA_17G125700	-/-/-	3
BP	GO:1904481	response to tetrahydrofolate	3/2941	18/30202	0.253019	0.884289	GLYMA_06G107800/GLYMA_04G254300/GLYMA_05G152100	-/-/-	3
BP	GO:1904482	cellular response to tetrahydrofolate	3/2941	18/30202	0.253019	0.884289	GLYMA_06G107800/GLYMA_04G254300/GLYMA_05G152100	-/-/-	3
BP	GO:0006855	drug transmembrane transport	21/2941	184/30202	0.253498	0.884289	GLYMA_08G143100/GLYMA_08G272600/GLYMA_08G282600/GLYMA_08G050500/GLYMA_09G031400/GLYMA_18G143700/GLYMA_09G050600/GLYMA_15G107100/GLYMA_17G088800/GLYMA_05G038300/GLYMA_16G180000/GLYMA_17G247400/GLYMA_04G069500/GLYMA_13G275600/GLYMA_13G339800/GLYMA_07G156100/GLYMA_03G005400/GLYMA_15G034600/GLYMA_02G084300/GLYMA_13G275400/GLYMA_05G185200	-/-/-/-/-/-/-/-/-/-/-/-/-/-/-/-/-/-/-/-/-	21
BP	GO:0006552	leucine catabolic process	2/2941	10/30202	0.25375	0.884289	GLYMA_02G131500/GLYMA_07G235400	-/-	2
BP	GO:0006657	CDP-choline pathway	2/2941	10/30202	0.25375	0.884289	GLYMA_08G213100/GLYMA_15G157500	-/-	2
BP	GO:0006729	tetrahydrobiopterin biosynthetic process	2/2941	10/30202	0.25375	0.884289	GLYMA_02G087800/GLYMA_10G117200	-/-	2
BP	GO:0007219	Notch signaling pathway	2/2941	10/30202	0.25375	0.884289	GLYMA_17G224100/GLYMA_14G101000	-/-	2
BP	GO:0010014	meristem initiation	2/2941	10/30202	0.25375	0.884289	GLYMA_02G305700/GLYMA_07G174100	-/-	2
BP	GO:0010071	root meristem specification	2/2941	10/30202	0.25375	0.884289	GLYMA_02G305700/GLYMA_07G174100	-/-	2
BP	GO:0010074	maintenance of meristem identity	2/2941	10/30202	0.25375	0.884289	GLYMA_02G305700/GLYMA_07G174100	-/-	2
BP	GO:0010078	maintenance of root meristem identity	2/2941	10/30202	0.25375	0.884289	GLYMA_02G305700/GLYMA_07G174100	-/-	2
BP	GO:0010492	maintenance of shoot apical meristem identity	2/2941	10/30202	0.25375	0.884289	GLYMA_02G305700/GLYMA_07G174100	-/-	2
BP	GO:0015976	carbon utilization	2/2941	10/30202	0.25375	0.884289	GLYMA_02G213700/GLYMA_18G138400	-/-	2
BP	GO:0033356	UDP-L-arabinose metabolic process	2/2941	10/30202	0.25375	0.884289	GLYMA_18G272200/GLYMA_08G249900	-/-	2
BP	GO:0046146	tetrahydrobiopterin metabolic process	2/2941	10/30202	0.25375	0.884289	GLYMA_02G087800/GLYMA_10G117200	-/-	2
BP	GO:0048508	embryonic meristem development	2/2941	10/30202	0.25375	0.884289	GLYMA_02G305700/GLYMA_07G174100	-/-	2
BP	GO:0048571	long-day photoperiodism	2/2941	10/30202	0.25375	0.884289	GLYMA_10G068900/GLYMA_16G163200	-/-	2
BP	GO:0048574	long-day photoperiodism, flowering	2/2941	10/30202	0.25375	0.884289	GLYMA_10G068900/GLYMA_16G163200	-/-	2
BP	GO:0048586	regulation of long-day photoperiodism, flowering	2/2941	10/30202	0.25375	0.884289	GLYMA_10G068900/GLYMA_16G163200	-/-	2
BP	GO:0090421	embryonic meristem initiation	2/2941	10/30202	0.25375	0.884289	GLYMA_02G305700/GLYMA_07G174100	-/-	2
BP	GO:0009833	plant-type primary cell wall biogenesis	8/2941	62/30202	0.253901	0.884289	GLYMA_12G096900/GLYMA_06G324300/GLYMA_16G165900/GLYMA_12G191700/GLYMA_14G012900/GLYMA_02G301200/GLYMA_09G208200/GLYMA_19G214100	-/-/-/-/-/-/-/-	8
BP	GO:0046132	pyrimidine ribonucleoside biosynthetic process	6/2941	44/30202	0.254288	0.884289	GLYMA_03G109500/GLYMA_05G095600/GLYMA_08G264800/GLYMA_05G216700/GLYMA_08G147500/GLYMA_05G045200	-/-/-/-/-/-	6
BP	GO:0046134	pyrimidine nucleoside biosynthetic process	6/2941	44/30202	0.254288	0.884289	GLYMA_03G109500/GLYMA_05G095600/GLYMA_08G264800/GLYMA_05G216700/GLYMA_08G147500/GLYMA_05G045200	-/-/-/-/-/-	6
BP	GO:0034637	cellular carbohydrate biosynthetic process	33/2941	300/30202	0.255157	0.885778	GLYMA_12G096900/GLYMA_05G180600/GLYMA_06G324300/GLYMA_16G165900/GLYMA_11G238800/GLYMA_05G190200/GLYMA_13G092500/GLYMA_12G191700/GLYMA_17G067800/GLYMA_18G092600/GLYMA_08G104600/GLYMA_08G137500/GLYMA_14G012900/GLYMA_06G104800/GLYMA_08G157400/GLYMA_07G172000/GLYMA_18G018100/GLYMA_12G005200/GLYMA_11G239300/GLYMA_07G182300/GLYMA_02G301200/GLYMA_05G147600/GLYMA_08G308200/GLYMA_02G086200/GLYMA_07G049900…	-/-/-/-/-/-/-/-/-/-/-/-/-/-/-/-/-/-/-/-/-/-/-/-/-/-/-/-/-/-/-/-/-	33
BP	GO:0042445	hormone metabolic process	34/2941	310/30202	0.256892	0.890265	GLYMA_13G324700/GLYMA_15G022300/GLYMA_06G053000/GLYMA_05G034600/GLYMA_19G033900/GLYMA_04G052600/GLYMA_13G048100/GLYMA_06G115100/GLYMA_12G174900/GLYMA_04G157900/GLYMA_14G049500/GLYMA_16G200800/GLYMA_05G010200/GLYMA_13G218200/GLYMA_11G228900/GLYMA_17G234000/GLYMA_05G211700/GLYMA_16G145100/GLYMA_04G025100/GLYMA_07G190700/GLYMA_03G181300/GLYMA_14G082900/GLYMA_02G051600/GLYMA_17G092700/GLYMA_17G257200…	-/-/-/-/-/-/-/-/-/-/-/-/-/-/-/-/ACS1/-/-/-/-/-/-/-/-/-/-/-/-/-/-/-/-/-	34
BP	GO:0009260	ribonucleotide biosynthetic process	35/2941	320/30202	0.258528	0.894391	GLYMA_08G199800/GLYMA_03G109500/GLYMA_15G010900/GLYMA_19G017200/GLYMA_13G144800/GLYMA_16G173100/GLYMA_08G015000/GLYMA_11G095600/GLYMA_09G007900/GLYMA_14G189400/GLYMA_05G208400/GLYMA_05G000700/GLYMA_15G112300/GLYMA_13G146200/GLYMA_08G165400/GLYMA_13G336200/GLYMA_03G190500/GLYMA_12G231900/GLYMA_08G222900/GLYMA_12G232000/GLYMA_15G038100/GLYMA_12G037400/GLYMA_05G095600/GLYMA_08G144400/GLYMA_08G264800…	-/-/-/-/-/-/-/-/-/-/-/-/-/-/-/-/-/-/-/-/-/-/-/-/-/-/-/-/-/-/-/-/-/-/-	35
BP	GO:0006241	CTP biosynthetic process	4/2941	27/30202	0.26584	0.89654	GLYMA_03G109500/GLYMA_08G264800/GLYMA_05G216700/GLYMA_05G045200	-/-/-/-	4
BP	GO:0006305	DNA alkylation	4/2941	27/30202	0.26584	0.89654	GLYMA_04G187600/GLYMA_01G007800/GLYMA_16G103400/GLYMA_16G103500	-/-/-/-	4
BP	GO:0006306	DNA methylation	4/2941	27/30202	0.26584	0.89654	GLYMA_04G187600/GLYMA_01G007800/GLYMA_16G103400/GLYMA_16G103500	-/-/-/-	4
BP	GO:0006553	lysine metabolic process	4/2941	27/30202	0.26584	0.89654	GLYMA_08G047800/GLYMA_10G053600/GLYMA_05G240700/GLYMA_17G044300	-/-/-/-	4
BP	GO:0006558	L-phenylalanine metabolic process	4/2941	27/30202	0.26584	0.89654	GLYMA_10G209800/GLYMA_09G010000/GLYMA_19G182300/GLYMA_20G180800	-/-/-/-	4
BP	GO:0006638	neutral lipid metabolic process	4/2941	27/30202	0.26584	0.89654	GLYMA_09G239600/GLYMA_12G114900/GLYMA_06G291300/GLYMA_06G291700	-/-/-/-	4
BP	GO:0006639	acylglycerol metabolic process	4/2941	27/30202	0.26584	0.89654	GLYMA_09G239600/GLYMA_12G114900/GLYMA_06G291300/GLYMA_06G291700	-/-/-/-	4
BP	GO:0006641	triglyceride metabolic process	4/2941	27/30202	0.26584	0.89654	GLYMA_09G239600/GLYMA_12G114900/GLYMA_06G291300/GLYMA_06G291700	-/-/-/-	4
BP	GO:0009085	lysine biosynthetic process	4/2941	27/30202	0.26584	0.89654	GLYMA_08G047800/GLYMA_10G053600/GLYMA_05G240700/GLYMA_17G044300	-/-/-/-	4
BP	GO:0009208	pyrimidine ribonucleoside triphosphate metabolic process	4/2941	27/30202	0.26584	0.89654	GLYMA_03G109500/GLYMA_08G264800/GLYMA_05G216700/GLYMA_05G045200	-/-/-/-	4
BP	GO:0009209	pyrimidine ribonucleoside triphosphate biosynthetic process	4/2941	27/30202	0.26584	0.89654	GLYMA_03G109500/GLYMA_08G264800/GLYMA_05G216700/GLYMA_05G045200	-/-/-/-	4
BP	GO:0009850	auxin metabolic process	4/2941	27/30202	0.26584	0.89654	GLYMA_15G022300/GLYMA_13G048100/GLYMA_06G115100/GLYMA_08G196800	-/-/-/-	4
BP	GO:0016584	nucleosome positioning	4/2941	27/30202	0.26584	0.89654	GLYMA_20G225900/GLYMA_15G097000/GLYMA_11G075500/GLYMA_02G015100	-/-/-/-	4
BP	GO:0046036	CTP metabolic process	4/2941	27/30202	0.26584	0.89654	GLYMA_03G109500/GLYMA_08G264800/GLYMA_05G216700/GLYMA_05G045200	-/-/-/-	4
BP	GO:1902221	erythrose 4-phosphate/phosphoenolpyruvate family amino acid metabolic process	4/2941	27/30202	0.26584	0.89654	GLYMA_10G209800/GLYMA_09G010000/GLYMA_19G182300/GLYMA_20G180800	-/-/-/-	4
BP	GO:0046148	pigment biosynthetic process	16/2941	138/30202	0.268241	0.898477	GLYMA_07G193300/GLYMA_06G002900/GLYMA_14G010400/GLYMA_13G183200/GLYMA_17G021800/GLYMA_15G270200/GLYMA_02G273800/GLYMA_08G007900/GLYMA_02G303400/GLYMA_13G183500/GLYMA_12G021100/GLYMA_06G270400/GLYMA_08G150800/GLYMA_13G269900/GLYMA_17G173200/GLYMA_10G156900	-/GSA1/-/-/-/-/-/-/-/-/-/-/-/-/-/-	16
BP	GO:0044264	cellular polysaccharide metabolic process	43/2941	400/30202	0.268744	0.898477	GLYMA_02G031100/GLYMA_05G150400/GLYMA_12G096900/GLYMA_01G196800/GLYMA_13G304400/GLYMA_11G071300/GLYMA_01G171900/GLYMA_06G324300/GLYMA_16G165900/GLYMA_05G190200/GLYMA_10G251700/GLYMA_12G191700/GLYMA_17G065300/GLYMA_18G092600/GLYMA_08G104600/GLYMA_12G101800/GLYMA_01G013900/GLYMA_08G107300/GLYMA_14G012900/GLYMA_08G157400/GLYMA_02G269400/GLYMA_20G026700/GLYMA_18G030700/GLYMA_11G193600/GLYMA_02G301200…	-/-/-/-/-/-/-/-/-/-/-/-/-/-/-/-/-/-/-/-/-/-/-/-/-/-/-/-/-/-/-/-/-/-/-/-/-/-/-/-/-/-/-	43
BP	GO:0008300	isoprenoid catabolic process	5/2941	36/30202	0.270446	0.898477	GLYMA_13G218200/GLYMA_15G250100/GLYMA_11G110300/GLYMA_13G259400/GLYMA_08G176300	-/-/-/-/-	5
BP	GO:0071248	cellular response to metal ion	5/2941	36/30202	0.270446	0.898477	GLYMA_20G051500/GLYMA_14G049500/GLYMA_13G076700/GLYMA_13G150400/GLYMA_14G041500	-/-/-/-/-	5
BP	GO:0006733	oxidoreduction coenzyme metabolic process	31/2941	283/30202	0.270983	0.898477	GLYMA_08G199800/GLYMA_19G017200/GLYMA_03G246300/GLYMA_18G284600/GLYMA_16G173100/GLYMA_12G234000/GLYMA_11G095600/GLYMA_09G007900/GLYMA_14G189400/GLYMA_05G000700/GLYMA_15G112300/GLYMA_10G006500/GLYMA_17G116600/GLYMA_13G146200/GLYMA_08G165400/GLYMA_13G336200/GLYMA_06G216700/GLYMA_03G190500/GLYMA_15G031500/GLYMA_15G038100/GLYMA_12G037400/GLYMA_08G144400/GLYMA_02G096800/GLYMA_02G241200/GLYMA_17G048000…	-/-/-/-/-/-/-/-/-/-/-/-/-/-/-/-/-/-/-/-/-/-/-/-/-/-/-/-/-/-/IDH1	31
BP	GO:0006817	phosphate ion transport	6/2941	45/30202	0.271331	0.898477	GLYMA_20G031700/GLYMA_20G204100/GLYMA_16G050000/GLYMA_19G101100/GLYMA_11G087800/GLYMA_10G186400	-/-/-/-/-/-	6
BP	GO:0008272	sulfate transport	6/2941	45/30202	0.271331	0.898477	GLYMA_19G159000/GLYMA_13G087100/GLYMA_02G145100/GLYMA_10G028900/GLYMA_14G169300/GLYMA_20G017100	-/-/-/-/-/-	6
BP	GO:0019674	NAD metabolic process	6/2941	45/30202	0.271331	0.898477	GLYMA_12G234000/GLYMA_10G006500/GLYMA_17G116600/GLYMA_06G216700/GLYMA_13G264900/GLYMA_05G007600	-/-/-/-/-/-	6
BP	GO:0034250	positive regulation of cellular amide metabolic process	6/2941	45/30202	0.271331	0.898477	GLYMA_17G098600/GLYMA_18G187800/GLYMA_05G028000/GLYMA_14G007900/GLYMA_08G171500/GLYMA_02G112400	-/-/-/-/-/-	6
BP	GO:0045727	positive regulation of translation	6/2941	45/30202	0.271331	0.898477	GLYMA_17G098600/GLYMA_18G187800/GLYMA_05G028000/GLYMA_14G007900/GLYMA_08G171500/GLYMA_02G112400	-/-/-/-/-/-	6
BP	GO:1902358	sulfate transmembrane transport	6/2941	45/30202	0.271331	0.898477	GLYMA_19G159000/GLYMA_13G087100/GLYMA_02G145100/GLYMA_10G028900/GLYMA_14G169300/GLYMA_20G017100	-/-/-/-/-/-	6
BP	GO:0015698	inorganic anion transport	22/2941	196/30202	0.272742	0.901664	GLYMA_20G031700/GLYMA_20G204100/GLYMA_19G159000/GLYMA_16G050000/GLYMA_13G087100/GLYMA_02G145100/GLYMA_10G028900/GLYMA_09G031400/GLYMA_19G101100/GLYMA_11G087800/GLYMA_01G193700/GLYMA_17G088800/GLYMA_05G038300/GLYMA_14G169300/GLYMA_11G048200/GLYMA_04G069500/GLYMA_17G124900/GLYMA_16G208400/GLYMA_06G110500/GLYMA_10G186400/GLYMA_20G017100/GLYMA_19G089800	-/-/-/-/-/-/-/-/-/-/-/-/-/-/-/-/-/-/-/-/-/-	22
BP	GO:0006720	isoprenoid metabolic process	25/2941	226/30202	0.280394	0.922296	GLYMA_11G088000/GLYMA_01G215500/GLYMA_11G027000/GLYMA_09G198800/GLYMA_18G242300/GLYMA_20G058000/GLYMA_17G021800/GLYMA_16G200800/GLYMA_16G113000/GLYMA_13G218200/GLYMA_20G109900/GLYMA_15G250100/GLYMA_01G156700/GLYMA_15G065600/GLYMA_09G282900/GLYMA_16G089000/GLYMA_11G055700/GLYMA_07G226600/GLYMA_03G239000/GLYMA_11G110300/GLYMA_09G250200/GLYMA_13G259400/GLYMA_09G196000/GLYMA_08G176300/GLYMA_15G002200	-/-/-/-/-/-/-/-/-/-/-/-/-/-/-/-/-/-/-/-/-/-/-/-/-	25
BP	GO:0006714	sesquiterpenoid metabolic process	3/2941	19/30202	0.280452	0.922296	GLYMA_09G282900/GLYMA_11G055700/GLYMA_07G226600	-/-/-	3
BP	GO:0009092	homoserine metabolic process	3/2941	19/30202	0.280452	0.922296	GLYMA_13G001200/GLYMA_10G172700/GLYMA_18G261600	-/-/-	3
BP	GO:0006869	lipid transport	22/2941	197/30202	0.280819	0.922296	GLYMA_01G130000/GLYMA_02G270200/GLYMA_03G040400/GLYMA_19G114100/GLYMA_01G132500/GLYMA_04G032500/GLYMA_04G173000/GLYMA_04G104300/GLYMA_04G104400/GLYMA_05G119100/GLYMA_07G120500/GLYMA_05G002200/GLYMA_03G040300/GLYMA_18G210900/GLYMA_13G261200/GLYMA_10G174700/GLYMA_02G088900/GLYMA_04G144900/GLYMA_08G232500/GLYMA_07G270900/GLYMA_18G294200/GLYMA_03G103500	-/-/-/-/-/-/-/-/-/-/-/-/-/-/-/-/-/-/-/-/-/-	22
BP	GO:0009148	pyrimidine nucleoside triphosphate biosynthetic process	4/2941	28/30202	0.288344	0.942949	GLYMA_03G109500/GLYMA_08G264800/GLYMA_05G216700/GLYMA_05G045200	-/-/-/-	4
BP	GO:0006635	fatty acid beta-oxidation	6/2941	46/30202	0.288638	0.942949	GLYMA_11G035200/GLYMA_05G180100/GLYMA_06G270300/GLYMA_17G222800/GLYMA_14G102600/GLYMA_17G027600	-/-/-/-/-/-	6
BP	GO:0006624	vacuolar protein processing	2/2941	11/30202	0.291467	0.942949	GLYMA_17G230700/GLYMA_04G049900	-/-	2
BP	GO:0007584	response to nutrient	2/2941	11/30202	0.291467	0.942949	GLYMA_12G073000/GLYMA_03G070200	-/-	2
BP	GO:0009395	phospholipid catabolic process	2/2941	11/30202	0.291467	0.942949	GLYMA_18G064000/GLYMA_20G040600	-/-	2
BP	GO:0010190	cytochrome b6f complex assembly	2/2941	11/30202	0.291467	0.942949	GLYMA_02G026400/GLYMA_08G223900	-/-	2
BP	GO:0010305	leaf vascular tissue pattern formation	2/2941	11/30202	0.291467	0.942949	GLYMA_20G149800/GLYMA_10G003400	-/-	2
BP	GO:0019827	stem cell population maintenance	2/2941	11/30202	0.291467	0.942949	GLYMA_02G305700/GLYMA_07G174100	-/-	2
BP	GO:0098727	maintenance of cell number	2/2941	11/30202	0.291467	0.942949	GLYMA_02G305700/GLYMA_07G174100	-/-	2
BP	GO:0019953	sexual reproduction	9/2941	74/30202	0.292267	0.942949	GLYMA_06G135100/GLYMA_13G089800/GLYMA_08G306600/GLYMA_12G203600/GLYMA_06G102400/GLYMA_11G213200/GLYMA_03G166000/GLYMA_04G229600/GLYMA_14G174600	-/-/-/-/-/-/-/-/-	9
BP	GO:0044247	cellular polysaccharide catabolic process	9/2941	74/30202	0.292267	0.942949	GLYMA_11G071300/GLYMA_01G171900/GLYMA_02G269400/GLYMA_20G026700/GLYMA_18G030700/GLYMA_08G334000/GLYMA_06G030500/GLYMA_05G236400/GLYMA_09G018500	-/-/-/-/-/-/-/-/-	9
BP	GO:0070588	calcium ion transmembrane transport	10/2941	84/30202	0.300168	0.966888	GLYMA_11G048300/GLYMA_01G193600/GLYMA_14G059200/GLYMA_18G027100/GLYMA_13G088700/GLYMA_18G027200/GLYMA_11G230100/GLYMA_07G149600/GLYMA_03G157700/GLYMA_18G200500	-/-/-/-/-/-/-/-/-/-	10
BP	GO:0034440	lipid oxidation	7/2941	56/30202	0.301877	0.970837	GLYMA_11G035200/GLYMA_05G180100/GLYMA_06G270300/GLYMA_17G222800/GLYMA_14G102600/GLYMA_01G035100/GLYMA_17G027600	-/-/-/-/-/-/-	7
BP	GO:0071166	ribonucleoprotein complex localization	11/2941	94/30202	0.306708	0.977033	GLYMA_09G035700/GLYMA_18G042700/GLYMA_16G012200/GLYMA_07G043800/GLYMA_17G076700/GLYMA_15G267100/GLYMA_07G081200/GLYMA_11G244500/GLYMA_07G152700/GLYMA_11G068600/GLYMA_01G119400	-/-/-/-/-/-/-/-/-/-/-	11
BP	GO:0071426	ribonucleoprotein complex export from nucleus	11/2941	94/30202	0.306708	0.977033	GLYMA_09G035700/GLYMA_18G042700/GLYMA_16G012200/GLYMA_07G043800/GLYMA_17G076700/GLYMA_15G267100/GLYMA_07G081200/GLYMA_11G244500/GLYMA_07G152700/GLYMA_11G068600/GLYMA_01G119400	-/-/-/-/-/-/-/-/-/-/-	11
BP	GO:0015931	nucleobase-containing compound transport	27/2941	249/30202	0.306731	0.977033	GLYMA_07G033100/GLYMA_06G221300/GLYMA_09G035700/GLYMA_14G092900/GLYMA_04G076600/GLYMA_18G042700/GLYMA_16G012200/GLYMA_07G043800/GLYMA_17G076700/GLYMA_15G273600/GLYMA_01G044200/GLYMA_13G362300/GLYMA_12G105700/GLYMA_08G154900/GLYMA_02G019400/GLYMA_06G077800/GLYMA_15G267100/GLYMA_07G081200/GLYMA_11G244500/GLYMA_07G152700/GLYMA_09G247200/GLYMA_11G068600/GLYMA_19G105600/GLYMA_08G209100/GLYMA_15G011500…	-/-/-/-/-/-/-/-/-/-/-/-/-/-/-/-/-/-/-/-/-/-/-/-/-/-/-	27
BP	GO:0043414	macromolecule methylation	33/2941	308/30202	0.30722	0.977033	GLYMA_04G074200/GLYMA_08G133700/GLYMA_05G033800/GLYMA_11G237200/GLYMA_04G200700/GLYMA_04G187600/GLYMA_18G227900/GLYMA_01G007800/GLYMA_15G133500/GLYMA_08G332000/GLYMA_08G152700/GLYMA_12G042600/GLYMA_06G075300/GLYMA_18G020000/GLYMA_03G249800/GLYMA_05G176200/GLYMA_17G148200/GLYMA_11G116800/GLYMA_06G237700/GLYMA_14G068600/GLYMA_18G075000/GLYMA_06G164800/GLYMA_08G033500/GLYMA_16G103400/GLYMA_11G067000…	-/-/-/-/-/-/-/-/-/-/-/-/-/-/-/-/-/-/-/-/-/-/-/-/-/-/-/-/-/-/-/-/-	33
BP	GO:0000103	sulfate assimilation	3/2941	20/30202	0.308128	0.977033	GLYMA_13G051000/GLYMA_10G242600/GLYMA_20G151500	-/-/-	3
BP	GO:0010412	mannan metabolic process	3/2941	20/30202	0.308128	0.977033	GLYMA_11G071300/GLYMA_01G171900/GLYMA_06G030500	-/-/-	3
BP	GO:0046355	mannan catabolic process	3/2941	20/30202	0.308128	0.977033	GLYMA_11G071300/GLYMA_01G171900/GLYMA_06G030500	-/-/-	3
BP	GO:0070413	trehalose metabolism in response to stress	3/2941	20/30202	0.308128	0.977033	GLYMA_17G067800/GLYMA_07G172000/GLYMA_02G086200	-/-/-	3
BP	GO:0046390	ribose phosphate biosynthetic process	35/2941	328/30202	0.309163	0.977033	GLYMA_08G199800/GLYMA_03G109500/GLYMA_15G010900/GLYMA_19G017200/GLYMA_13G144800/GLYMA_16G173100/GLYMA_08G015000/GLYMA_11G095600/GLYMA_09G007900/GLYMA_14G189400/GLYMA_05G208400/GLYMA_05G000700/GLYMA_15G112300/GLYMA_13G146200/GLYMA_08G165400/GLYMA_13G336200/GLYMA_03G190500/GLYMA_12G231900/GLYMA_08G222900/GLYMA_12G232000/GLYMA_15G038100/GLYMA_12G037400/GLYMA_05G095600/GLYMA_08G144400/GLYMA_08G264800…	-/-/-/-/-/-/-/-/-/-/-/-/-/-/-/-/-/-/-/-/-/-/-/-/-/-/-/-/-/-/-/-/-/-/-	35
BP	GO:0099402	plant organ development	29/2941	269/30202	0.30954	0.977033	GLYMA_18G151400/GLYMA_07G155200/GLYMA_03G148300/GLYMA_03G050100/GLYMA_14G056800/GLYMA_02G305700/GLYMA_10G022900/GLYMA_11G179000/GLYMA_13G045500/GLYMA_11G232600/GLYMA_15G047200/GLYMA_02G308700/GLYMA_01G144500/GLYMA_13G313000/GLYMA_07G174100/GLYMA_06G077800/GLYMA_01G124500/GLYMA_08G329900/GLYMA_12G188600/GLYMA_18G188800/GLYMA_18G205800/GLYMA_10G164100/GLYMA_09G149000/GLYMA_20G230600/GLYMA_08G185500…	-/-/-/-/-/-/-/-/-/-/-/-/-/-/-/-/-/-/-/-/-/-/-/-/-/-/-/-/-	29
BP	GO:0043650	dicarboxylic acid biosynthetic process	5/2941	38/30202	0.309574	0.977033	GLYMA_19G239800/GLYMA_14G162300/GLYMA_19G065600/GLYMA_06G127400/GLYMA_14G176600	-/-/-/-/-	5
BP	GO:0015995	chlorophyll biosynthetic process	4/2941	29/30202	0.311095	0.977033	GLYMA_06G002900/GLYMA_17G021800/GLYMA_02G273800/GLYMA_08G007900	GSA1/-/-/-	4
BP	GO:0031396	regulation of protein ubiquitination	4/2941	29/30202	0.311095	0.977033	GLYMA_09G237300/GLYMA_17G103600/GLYMA_03G141800/GLYMA_11G219600	-/-/-/-	4
BP	GO:0033169	histone H3-K9 demethylation	4/2941	29/30202	0.311095	0.977033	GLYMA_10G153000/GLYMA_10G284500/GLYMA_11G257000/GLYMA_14G159400	-/-/-/-	4
BP	GO:0042752	regulation of circadian rhythm	4/2941	29/30202	0.311095	0.977033	GLYMA_10G027000/GLYMA_16G163200/GLYMA_14G193700/GLYMA_05G067100	-/-/-/-	4
BP	GO:0006405	RNA export from nucleus	12/2941	104/30202	0.312205	0.978988	GLYMA_09G035700/GLYMA_14G092900/GLYMA_18G042700/GLYMA_16G012200/GLYMA_07G043800/GLYMA_17G076700/GLYMA_15G267100/GLYMA_07G081200/GLYMA_11G244500/GLYMA_07G152700/GLYMA_11G068600/GLYMA_01G119400	-/-/-/-/-/-/-/-/-/-/-/-	12
BP	GO:0009126	purine nucleoside monophosphate metabolic process	35/2941	329/30202	0.315721	0.986936	GLYMA_08G199800/GLYMA_15G010900/GLYMA_19G017200/GLYMA_13G144800/GLYMA_16G173100/GLYMA_17G185800/GLYMA_08G015000/GLYMA_09G246700/GLYMA_11G095600/GLYMA_09G007900/GLYMA_14G189400/GLYMA_05G208400/GLYMA_05G000700/GLYMA_15G112300/GLYMA_19G141200/GLYMA_13G146200/GLYMA_08G165400/GLYMA_13G336200/GLYMA_03G190500/GLYMA_12G231900/GLYMA_08G222900/GLYMA_01G230900/GLYMA_02G182400/GLYMA_12G232000/GLYMA_15G038100…	-/-/-/-/-/-/-/-/-/-/-/-/-/-/-/-/-/-/-/-/-/-/-/-/-/-/-/-/-/-/-/-/-/-/-	35
BP	GO:0009167	purine ribonucleoside monophosphate metabolic process	35/2941	329/30202	0.315721	0.986936	GLYMA_08G199800/GLYMA_15G010900/GLYMA_19G017200/GLYMA_13G144800/GLYMA_16G173100/GLYMA_17G185800/GLYMA_08G015000/GLYMA_09G246700/GLYMA_11G095600/GLYMA_09G007900/GLYMA_14G189400/GLYMA_05G208400/GLYMA_05G000700/GLYMA_15G112300/GLYMA_19G141200/GLYMA_13G146200/GLYMA_08G165400/GLYMA_13G336200/GLYMA_03G190500/GLYMA_12G231900/GLYMA_08G222900/GLYMA_01G230900/GLYMA_02G182400/GLYMA_12G232000/GLYMA_15G038100…	-/-/-/-/-/-/-/-/-/-/-/-/-/-/-/-/-/-/-/-/-/-/-/-/-/-/-/-/-/-/-/-/-/-/-	35
BP	GO:0009062	fatty acid catabolic process	7/2941	57/30202	0.317958	0.990846	GLYMA_11G035200/GLYMA_05G180100/GLYMA_06G270300/GLYMA_17G222800/GLYMA_14G102600/GLYMA_07G071300/GLYMA_17G027600	-/-/-/-/-/-/-	7
BP	GO:0060627	regulation of vesicle-mediated transport	7/2941	57/30202	0.317958	0.990846	GLYMA_15G143300/GLYMA_16G116200/GLYMA_09G038200/GLYMA_09G198200/GLYMA_11G085900/GLYMA_01G158700/GLYMA_12G201100	-/-/-/-/-/-/-	7
BP	GO:0000160	phosphorelay signal transduction system	17/2941	153/30202	0.320287	0.996557	GLYMA_17G152800/GLYMA_20G202200/GLYMA_20G051500/GLYMA_10G167300/GLYMA_18G130900/GLYMA_11G155100/GLYMA_12G073900/GLYMA_04G228300/GLYMA_07G253100/GLYMA_13G076700/GLYMA_08G201100/GLYMA_10G157800/GLYMA_06G136600/GLYMA_14G041500/GLYMA_16G018000/GLYMA_19G132300/GLYMA_10G188500	-/-/-/-/-/-/-/-/-/-/-/-/-/-/-/-/-	17
BP	GO:0019693	ribose phosphate metabolic process	51/2941	489/30202	0.323047	1	GLYMA_11G088000/GLYMA_08G199800/GLYMA_03G109500/GLYMA_15G010900/GLYMA_19G017200/GLYMA_13G144800/GLYMA_03G246300/GLYMA_18G284600/GLYMA_16G173100/GLYMA_07G039600/GLYMA_17G185800/GLYMA_08G015000/GLYMA_09G246700/GLYMA_20G058000/GLYMA_11G095600/GLYMA_09G007900/GLYMA_14G189400/GLYMA_05G208400/GLYMA_05G000700/GLYMA_15G112300/GLYMA_16G113000/GLYMA_19G141200/GLYMA_13G146200/GLYMA_08G165400/GLYMA_13G336200…	-/-/-/-/-/-/-/-/-/-/-/-/-/-/-/-/-/-/-/-/-/-/-/-/-/-/-/-/-/-/-/-/-/-/-/-/-/-/-/-/-/-/-/-/-/-/-/-/-/-/-	51
BP	GO:0046131	pyrimidine ribonucleoside metabolic process	6/2941	48/30202	0.323872	1	GLYMA_03G109500/GLYMA_05G095600/GLYMA_08G264800/GLYMA_05G216700/GLYMA_08G147500/GLYMA_05G045200	-/-/-/-/-/-	6
BP	GO:0045892	negative regulation of transcription, DNA-templated	24/2941	222/30202	0.325622	1	GLYMA_17G091500/GLYMA_03G036600/GLYMA_03G084300/GLYMA_06G204100/GLYMA_02G250900/GLYMA_20G225900/GLYMA_12G181400/GLYMA_04G191500/GLYMA_04G067300/GLYMA_08G028000/GLYMA_11G075500/GLYMA_08G293100/GLYMA_02G086100/GLYMA_12G084700/GLYMA_13G107200/GLYMA_05G221500/GLYMA_02G015100/GLYMA_18G267200/GLYMA_15G230300/GLYMA_08G246400/GLYMA_10G266000/GLYMA_02G118500/GLYMA_01G131900/GLYMA_01G060300	-/-/-/-/-/-/-/-/-/-/-/-/-/-/-/-/-/-/-/-/-/-/-/-	24
BP	GO:0051235	maintenance of location	13/2941	115/30202	0.328215	1	GLYMA_04G024300/GLYMA_07G155200/GLYMA_03G050100/GLYMA_14G056800/GLYMA_14G059200/GLYMA_18G027100/GLYMA_11G232600/GLYMA_08G032600/GLYMA_18G027200/GLYMA_01G124500/GLYMA_11G230100/GLYMA_18G205800/GLYMA_06G078700	-/-/-/-/-/-/-/-/-/-/-/-/-	13
BP	GO:0006102	isocitrate metabolic process	2/2941	12/30202	0.328918	1	GLYMA_02G241200/GLYMA_14G211000	-/IDH1	2
BP	GO:0007076	mitotic chromosome condensation	2/2941	12/30202	0.328918	1	GLYMA_02G157700/GLYMA_15G149000	-/-	2
BP	GO:0009099	valine biosynthetic process	2/2941	12/30202	0.328918	1	GLYMA_13G241000/GLYMA_04G196100	-/-	2
BP	GO:0009612	response to mechanical stimulus	2/2941	12/30202	0.328918	1	GLYMA_16G105100/GLYMA_17G098700	-/-	2
BP	GO:0016106	sesquiterpenoid biosynthetic process	2/2941	12/30202	0.328918	1	GLYMA_11G055700/GLYMA_07G226600	-/-	2
BP	GO:0032365	intracellular lipid transport	2/2941	12/30202	0.328918	1	GLYMA_07G120500/GLYMA_03G103500	-/-	2
BP	GO:1902292	cell cycle DNA replication initiation	2/2941	12/30202	0.328918	1	GLYMA_01G187400/GLYMA_07G238400	-/-	2
BP	GO:1902315	nuclear cell cycle DNA replication initiation	2/2941	12/30202	0.328918	1	GLYMA_01G187400/GLYMA_07G238400	-/-	2
BP	GO:1902975	mitotic DNA replication initiation	2/2941	12/30202	0.328918	1	GLYMA_01G187400/GLYMA_07G238400	-/-	2
BP	GO:0009904	chloroplast accumulation movement	5/2941	39/30202	0.32943	1	GLYMA_08G266500/GLYMA_18G075600/GLYMA_18G211800/GLYMA_17G103300/GLYMA_05G002000	-/-/-/-/-	5
BP	GO:0030261	chromosome condensation	5/2941	39/30202	0.32943	1	GLYMA_20G225900/GLYMA_02G157700/GLYMA_11G075500/GLYMA_15G149000/GLYMA_02G015100	-/-/-/-/-	5
BP	GO:0055082	cellular chemical homeostasis	28/2941	262/30202	0.330495	1	GLYMA_06G032200/GLYMA_06G242900/GLYMA_07G155200/GLYMA_03G050100/GLYMA_14G056800/GLYMA_14G059200/GLYMA_11G095600/GLYMA_13G097900/GLYMA_18G027100/GLYMA_11G232600/GLYMA_09G129900/GLYMA_09G031400/GLYMA_18G027200/GLYMA_06G189900/GLYMA_01G124500/GLYMA_18G050500/GLYMA_17G088800/GLYMA_05G038300/GLYMA_11G230100/GLYMA_07G149600/GLYMA_02G095400/GLYMA_18G200500/GLYMA_18G205800/GLYMA_04G069500/GLYMA_12G154300…	-/-/-/-/-/-/-/-/-/-/-/-/-/-/-/-/-/-/-/-/-/-/-/-/-/-/-/-	28
BP	GO:0031047	gene silencing by RNA	11/2941	96/30202	0.331557	1	GLYMA_17G091500/GLYMA_13G156500/GLYMA_04G067300/GLYMA_17G091300/GLYMA_02G086100/GLYMA_05G011300/GLYMA_13G193200/GLYMA_01G053100/GLYMA_09G025400/GLYMA_08G184600/GLYMA_15G131500	-/-/-/-/-/-/-/-/-/-/-	11
BP	GO:0006220	pyrimidine nucleotide metabolic process	9/2941	77/30202	0.333909	1	GLYMA_03G109500/GLYMA_02G129200/GLYMA_05G095600/GLYMA_08G264800/GLYMA_05G216700/GLYMA_17G224100/GLYMA_08G147500/GLYMA_14G101000/GLYMA_05G045200	-/-/-/-/-/-/-/-/-	9
BP	GO:0044703	multi-organism reproductive process	9/2941	77/30202	0.333909	1	GLYMA_06G135100/GLYMA_13G089800/GLYMA_08G306600/GLYMA_12G203600/GLYMA_06G102400/GLYMA_11G213200/GLYMA_03G166000/GLYMA_04G229600/GLYMA_14G174600	-/-/-/-/-/-/-/-/-	9
BP	GO:0045491	xylan metabolic process	9/2941	77/30202	0.333909	1	GLYMA_05G190200/GLYMA_08G104600/GLYMA_08G180900/GLYMA_20G133900/GLYMA_05G147600/GLYMA_03G218700/GLYMA_10G013900/GLYMA_14G170900/GLYMA_19G215500	-/-/-/-/-/-/-/-/-	9
BP	GO:0098542	defense response to other organism	25/2941	233/30202	0.335001	1	GLYMA_10G253000/GLYMA_14G222000/GLYMA_09G040500/GLYMA_08G066000/GLYMA_12G119200/GLYMA_01G241000/GLYMA_10G252800/GLYMA_20G140200/GLYMA_17G224300/GLYMA_01G160100/GLYMA_07G139400/GLYMA_10G109200/GLYMA_07G141500/GLYMA_18G190000/GLYMA_10G230000/GLYMA_07G135600/GLYMA_12G232000/GLYMA_02G283300/GLYMA_17G165200/GLYMA_18G043500/GLYMA_12G073000/GLYMA_03G256200/GLYMA_06G287000/GLYMA_18G191600/GLYMA_16G100100	-/-/PR10/-/-/-/-/-/-/-/-/-/-/-/-/-/-/-/-/-/-/-/-/-/-	25
BP	GO:0008535	respiratory chain complex IV assembly	3/2941	21/30202	0.335885	1	GLYMA_18G203300/GLYMA_14G010400/GLYMA_02G303400	-/-/-	3
BP	GO:0009089	lysine biosynthetic process via diaminopimelate	3/2941	21/30202	0.335885	1	GLYMA_08G047800/GLYMA_10G053600/GLYMA_05G240700	-/-/-	3
BP	GO:0046451	diaminopimelate metabolic process	3/2941	21/30202	0.335885	1	GLYMA_08G047800/GLYMA_10G053600/GLYMA_05G240700	-/-/-	3
BP	GO:0009218	pyrimidine ribonucleotide metabolic process	6/2941	49/30202	0.341712	1	GLYMA_03G109500/GLYMA_05G095600/GLYMA_08G264800/GLYMA_05G216700/GLYMA_08G147500/GLYMA_05G045200	-/-/-/-/-/-	6
BP	GO:0009220	pyrimidine ribonucleotide biosynthetic process	6/2941	49/30202	0.341712	1	GLYMA_03G109500/GLYMA_05G095600/GLYMA_08G264800/GLYMA_05G216700/GLYMA_08G147500/GLYMA_05G045200	-/-/-/-/-/-	6
BP	GO:0006879	cellular iron ion homeostasis	8/2941	68/30202	0.341961	1	GLYMA_07G155200/GLYMA_03G050100/GLYMA_14G056800/GLYMA_11G232600/GLYMA_01G124500/GLYMA_18G050500/GLYMA_02G095400/GLYMA_18G205800	-/-/-/-/-/-/-/-	8
BP	GO:0009156	ribonucleoside monophosphate biosynthetic process	29/2941	274/30202	0.346297	1	GLYMA_08G199800/GLYMA_15G010900/GLYMA_19G017200/GLYMA_13G144800/GLYMA_16G173100/GLYMA_08G015000/GLYMA_11G095600/GLYMA_09G007900/GLYMA_14G189400/GLYMA_05G208400/GLYMA_05G000700/GLYMA_15G112300/GLYMA_13G146200/GLYMA_08G165400/GLYMA_13G336200/GLYMA_03G190500/GLYMA_12G231900/GLYMA_08G222900/GLYMA_12G232000/GLYMA_15G038100/GLYMA_12G037400/GLYMA_08G144400/GLYMA_18G036300/GLYMA_02G184000/GLYMA_11G111100…	-/-/-/-/-/-/-/-/-/-/-/-/-/-/-/-/-/-/-/-/-/-/-/-/-/-/-/-/-	29
BP	GO:1901264	carbohydrate derivative transport	16/2941	146/30202	0.347834	1	GLYMA_07G033100/GLYMA_06G221300/GLYMA_04G076600/GLYMA_15G273600/GLYMA_01G044200/GLYMA_13G362300/GLYMA_12G105700/GLYMA_08G154900/GLYMA_02G019400/GLYMA_17G015500/GLYMA_06G077800/GLYMA_09G247200/GLYMA_19G105600/GLYMA_08G209100/GLYMA_15G011500/GLYMA_01G245500	-/-/-/-/-/-/-/-/-/-/-/-/-/-/-/-	16
BP	GO:0009082	branched-chain amino acid biosynthetic process	5/2941	40/30202	0.349401	1	GLYMA_08G047800/GLYMA_13G241000/GLYMA_05G240700/GLYMA_13G207900/GLYMA_04G196100	-/-/-/-/-	5
BP	GO:0048583	regulation of response to stimulus	37/2941	354/30202	0.349705	1	GLYMA_09G156600/GLYMA_06G163900/GLYMA_07G164600/GLYMA_03G148300/GLYMA_14G222000/GLYMA_10G022900/GLYMA_05G112400/GLYMA_16G207400/GLYMA_10G133800/GLYMA_20G202200/GLYMA_17G047200/GLYMA_09G072100/GLYMA_15G180900/GLYMA_10G167300/GLYMA_20G065900/GLYMA_06G129600/GLYMA_10G068900/GLYMA_10G230000/GLYMA_13G003700/GLYMA_20G083300/GLYMA_13G354600/GLYMA_16G163200/GLYMA_13G221300/GLYMA_02G283300/GLYMA_08G010600…	-/-/-/-/-/-/-/-/-/-/-/-/-/-/-/-/-/-/-/-/-/-/-/-/-/-/-/-/-/-/-/-/-/-/-/-/-	37
BP	GO:0006342	chromatin silencing	7/2941	59/30202	0.350516	1	GLYMA_17G091500/GLYMA_02G250900/GLYMA_20G225900/GLYMA_04G067300/GLYMA_11G075500/GLYMA_02G086100/GLYMA_02G015100	-/-/-/-/-/-/-	7
BP	GO:0044242	cellular lipid catabolic process	14/2941	127/30202	0.353851	1	GLYMA_11G035200/GLYMA_05G180100/GLYMA_06G270300/GLYMA_13G218200/GLYMA_17G222800/GLYMA_14G102600/GLYMA_15G250100/GLYMA_18G064000/GLYMA_11G110300/GLYMA_07G071300/GLYMA_13G259400/GLYMA_17G027600/GLYMA_08G176300/GLYMA_20G040600	-/-/-/-/-/-/-/-/-/-/-/-/-/-	14
BP	GO:0009740	gibberellic acid mediated signaling pathway	4/2941	31/30202	0.356975	1	GLYMA_06G043400/GLYMA_03G148300/GLYMA_10G022900/GLYMA_20G230600	-/-/-/-	4
BP	GO:0010476	gibberellin mediated signaling pathway	4/2941	31/30202	0.356975	1	GLYMA_06G043400/GLYMA_03G148300/GLYMA_10G022900/GLYMA_20G230600	-/-/-/-	4
BP	GO:0030042	actin filament depolymerization	4/2941	31/30202	0.356975	1	GLYMA_11G106600/GLYMA_12G031700/GLYMA_19G164400/GLYMA_03G162900	-/-/-/-	4
BP	GO:0071370	cellular response to gibberellin stimulus	4/2941	31/30202	0.356975	1	GLYMA_06G043400/GLYMA_03G148300/GLYMA_10G022900/GLYMA_20G230600	-/-/-/-	4
BP	GO:0080163	regulation of protein serine/threonine phosphatase activity	6/2941	50/30202	0.359646	1	GLYMA_09G040500/GLYMA_01G124700/GLYMA_14G056300/GLYMA_18G206000/GLYMA_07G243600/GLYMA_07G155500	PR10/-/-/-/-/-	6
BP	GO:0006611	protein export from nucleus	12/2941	108/30202	0.360021	1	GLYMA_09G035700/GLYMA_18G042700/GLYMA_16G012200/GLYMA_07G043800/GLYMA_17G076700/GLYMA_15G267100/GLYMA_10G104900/GLYMA_07G081200/GLYMA_11G244500/GLYMA_07G152700/GLYMA_11G068600/GLYMA_01G119400	-/-/-/-/-/-/-/-/-/-/-/-	12
BP	GO:0050657	nucleic acid transport	12/2941	108/30202	0.360021	1	GLYMA_09G035700/GLYMA_14G092900/GLYMA_18G042700/GLYMA_16G012200/GLYMA_07G043800/GLYMA_17G076700/GLYMA_15G267100/GLYMA_07G081200/GLYMA_11G244500/GLYMA_07G152700/GLYMA_11G068600/GLYMA_01G119400	-/-/-/-/-/-/-/-/-/-/-/-	12
BP	GO:0050658	RNA transport	12/2941	108/30202	0.360021	1	GLYMA_09G035700/GLYMA_14G092900/GLYMA_18G042700/GLYMA_16G012200/GLYMA_07G043800/GLYMA_17G076700/GLYMA_15G267100/GLYMA_07G081200/GLYMA_11G244500/GLYMA_07G152700/GLYMA_11G068600/GLYMA_01G119400	-/-/-/-/-/-/-/-/-/-/-/-	12
BP	GO:0051236	establishment of RNA localization	12/2941	108/30202	0.360021	1	GLYMA_09G035700/GLYMA_14G092900/GLYMA_18G042700/GLYMA_16G012200/GLYMA_07G043800/GLYMA_17G076700/GLYMA_15G267100/GLYMA_07G081200/GLYMA_11G244500/GLYMA_07G152700/GLYMA_11G068600/GLYMA_01G119400	-/-/-/-/-/-/-/-/-/-/-/-	12
BP	GO:0051168	nuclear export	13/2941	118/30202	0.362713	1	GLYMA_09G035700/GLYMA_14G092900/GLYMA_18G042700/GLYMA_16G012200/GLYMA_07G043800/GLYMA_17G076700/GLYMA_15G267100/GLYMA_10G104900/GLYMA_07G081200/GLYMA_11G244500/GLYMA_07G152700/GLYMA_11G068600/GLYMA_01G119400	-/-/-/-/-/-/-/-/-/-/-/-/-	13
BP	GO:0009108	coenzyme biosynthetic process	38/2941	366/30202	0.362987	1	GLYMA_08G199800/GLYMA_19G017200/GLYMA_15G190500/GLYMA_08G096300/GLYMA_02G087800/GLYMA_16G173100/GLYMA_15G087200/GLYMA_12G234000/GLYMA_11G095600/GLYMA_09G007900/GLYMA_14G189400/GLYMA_15G268400/GLYMA_09G035600/GLYMA_05G000700/GLYMA_15G112300/GLYMA_10G117200/GLYMA_13G146200/GLYMA_08G165400/GLYMA_13G336200/GLYMA_03G190500/GLYMA_17G039000/GLYMA_08G159900/GLYMA_08G292800/GLYMA_17G039100/GLYMA_15G038100…	-/-/-/-/-/-/-/-/-/-/-/-/-/-/-/-/-/-/-/-/-/-/-/-/-/-/-/-/-/-/-/-/-/-/-/-/-/-	38
BP	GO:0009890	negative regulation of biosynthetic process	38/2941	366/30202	0.362987	1	GLYMA_17G091500/GLYMA_03G165600/GLYMA_01G154300/GLYMA_02G243800/GLYMA_03G036600/GLYMA_03G084300/GLYMA_16G092800/GLYMA_06G204100/GLYMA_02G250900/GLYMA_20G225900/GLYMA_12G181400/GLYMA_09G024000/GLYMA_04G191500/GLYMA_08G353900/GLYMA_04G067300/GLYMA_06G136500/GLYMA_02G012500/GLYMA_08G028000/GLYMA_04G228400/GLYMA_11G075500/GLYMA_08G293100/GLYMA_17G091300/GLYMA_02G086100/GLYMA_12G084700/GLYMA_13G107200…	-/-/-/-/-/-/-/-/-/-/-/-/-/-/-/-/-/-/-/-/-/-/-/-/-/-/-/-/-/-/-/-/-/-/-/-/-/-	38
BP	GO:0046655	folic acid metabolic process	3/2941	22/30202	0.363578	1	GLYMA_06G107800/GLYMA_04G254300/GLYMA_05G152100	-/-/-	3
BP	GO:0071407	cellular response to organic cyclic compound	14/2941	128/30202	0.364973	1	GLYMA_06G005100/GLYMA_17G091500/GLYMA_06G107800/GLYMA_13G156500/GLYMA_04G067300/GLYMA_13G234500/GLYMA_17G091300/GLYMA_02G204700/GLYMA_02G086100/GLYMA_15G078600/GLYMA_09G025400/GLYMA_15G131500/GLYMA_04G254300/GLYMA_05G152100	-/-/-/-/-/-/-/-/-/-/-/-/-/-	14
BP	GO:0000920	cell separation after cytokinesis	2/2941	13/30202	0.365795	1	GLYMA_15G173500/GLYMA_09G068000	-/-	2
BP	GO:0006086	acetyl-CoA biosynthetic process from pyruvate	2/2941	13/30202	0.365795	1	GLYMA_08G096300/GLYMA_08G292800	-/-	2
BP	GO:0006569	tryptophan catabolic process	2/2941	13/30202	0.365795	1	GLYMA_02G255400/GLYMA_14G061200	-/-	2
BP	GO:0006598	polyamine catabolic process	2/2941	13/30202	0.365795	1	GLYMA_14G209400/GLYMA_18G116300	-/-	2
BP	GO:0009638	phototropism	2/2941	13/30202	0.365795	1	GLYMA_18G050800/GLYMA_14G206100	-/-	2
BP	GO:0009933	meristem structural organization	2/2941	13/30202	0.365795	1	GLYMA_02G305700/GLYMA_07G174100	-/-	2
BP	GO:0019441	tryptophan catabolic process to kynurenine	2/2941	13/30202	0.365795	1	GLYMA_02G255400/GLYMA_14G061200	-/-	2
BP	GO:0032210	regulation of telomere maintenance via telomerase	2/2941	13/30202	0.365795	1	GLYMA_15G075400/GLYMA_13G178200	-/-	2
BP	GO:0042436	indole-containing compound catabolic process	2/2941	13/30202	0.365795	1	GLYMA_02G255400/GLYMA_14G061200	-/-	2
BP	GO:0046218	indolalkylamine catabolic process	2/2941	13/30202	0.365795	1	GLYMA_02G255400/GLYMA_14G061200	-/-	2
BP	GO:0048532	anatomical structure arrangement	2/2941	13/30202	0.365795	1	GLYMA_02G305700/GLYMA_07G174100	-/-	2
BP	GO:0051131	chaperone-mediated protein complex assembly	2/2941	13/30202	0.365795	1	GLYMA_20G097700/GLYMA_10G147200	-/-	2
BP	GO:0080167	response to karrikin	2/2941	13/30202	0.365795	1	GLYMA_01G191200/GLYMA_17G164400	-/-	2
BP	GO:0080183	response to photooxidative stress	2/2941	13/30202	0.365795	1	GLYMA_12G119200/GLYMA_06G287000	-/-	2
BP	GO:0090332	stomatal closure	2/2941	13/30202	0.365795	1	GLYMA_13G186600/GLYMA_06G313500	-/-	2
BP	GO:0090333	regulation of stomatal closure	2/2941	13/30202	0.365795	1	GLYMA_13G186600/GLYMA_06G313500	-/-	2
BP	GO:1904356	regulation of telomere maintenance via telomere lengthening	2/2941	13/30202	0.365795	1	GLYMA_15G075400/GLYMA_13G178200	-/-	2
BP	GO:0045814	negative regulation of gene expression, epigenetic	7/2941	60/30202	0.36693	1	GLYMA_17G091500/GLYMA_02G250900/GLYMA_20G225900/GLYMA_04G067300/GLYMA_11G075500/GLYMA_02G086100/GLYMA_02G015100	-/-/-/-/-/-/-	7
BP	GO:0045036	protein targeting to chloroplast	5/2941	41/30202	0.369432	1	GLYMA_15G035600/GLYMA_08G023900/GLYMA_13G338700/GLYMA_12G200200/GLYMA_15G038200	-/-/-/-/-	5
BP	GO:0072596	establishment of protein localization to chloroplast	5/2941	41/30202	0.369432	1	GLYMA_15G035600/GLYMA_08G023900/GLYMA_13G338700/GLYMA_12G200200/GLYMA_15G038200	-/-/-/-/-	5
BP	GO:0000041	transition metal ion transport	24/2941	228/30202	0.375235	1	GLYMA_07G155200/GLYMA_03G050100/GLYMA_08G328000/GLYMA_14G056800/GLYMA_17G012300/GLYMA_12G023300/GLYMA_17G261500/GLYMA_18G060300/GLYMA_11G132500/GLYMA_11G232600/GLYMA_05G132900/GLYMA_05G056100/GLYMA_13G369900/GLYMA_01G124500/GLYMA_18G050500/GLYMA_02G095400/GLYMA_18G205800/GLYMA_07G261800/GLYMA_11G097300/GLYMA_17G165200/GLYMA_17G138300/GLYMA_14G223000/GLYMA_04G057000/GLYMA_15G053500	-/-/-/-/-/-/-/-/-/-/-/-/-/-/-/-/-/-/-/-/-/-/-/-	24
BP	GO:0044786	cell cycle DNA replication	9/2941	80/30202	0.376476	1	GLYMA_13G010700/GLYMA_02G243800/GLYMA_02G303900/GLYMA_09G164600/GLYMA_03G219200/GLYMA_10G214400/GLYMA_09G047300/GLYMA_01G187400/GLYMA_07G238400	-/-/-/-/-/-/-/-/-	9
BP	GO:0006448	regulation of translational elongation	4/2941	32/30202	0.379935	1	GLYMA_06G136500/GLYMA_04G228400/GLYMA_12G095500/GLYMA_02G112400	-/-/-/-	4
BP	GO:0006766	vitamin metabolic process	11/2941	100/30202	0.382281	1	GLYMA_06G107800/GLYMA_15G087200/GLYMA_08G132700/GLYMA_20G142000/GLYMA_04G254300/GLYMA_07G185100/GLYMA_06G269700/GLYMA_10G251500/GLYMA_01G116100/GLYMA_12G135000/GLYMA_05G152100	-/-/-/-/-/-/-/-/-/-/-	11
BP	GO:0010876	lipid localization	23/2941	219/30202	0.383395	1	GLYMA_01G130000/GLYMA_02G270200/GLYMA_03G040400/GLYMA_19G114100/GLYMA_01G132500/GLYMA_04G032500/GLYMA_04G173000/GLYMA_04G104300/GLYMA_04G104400/GLYMA_05G119100/GLYMA_07G120500/GLYMA_05G002200/GLYMA_03G040300/GLYMA_18G210900/GLYMA_13G261200/GLYMA_10G174700/GLYMA_02G088900/GLYMA_04G144900/GLYMA_08G232500/GLYMA_07G270900/GLYMA_18G294200/GLYMA_03G103500/GLYMA_06G078700	-/-/-/-/-/-/-/-/-/-/-/-/-/-/-/-/-/-/-/-/-/-/-	23
BP	GO:0055065	metal ion homeostasis	30/2941	289/30202	0.384026	1	GLYMA_06G032200/GLYMA_06G242900/GLYMA_07G155200/GLYMA_03G050100/GLYMA_14G056800/GLYMA_17G012300/GLYMA_12G023300/GLYMA_17G261500/GLYMA_14G059200/GLYMA_18G027100/GLYMA_11G232600/GLYMA_09G129900/GLYMA_05G056100/GLYMA_18G027200/GLYMA_01G124500/GLYMA_18G050500/GLYMA_11G230100/GLYMA_07G149600/GLYMA_02G095400/GLYMA_18G200500/GLYMA_18G205800/GLYMA_07G261800/GLYMA_11G097300/GLYMA_12G154300/GLYMA_17G165200…	-/-/-/-/-/-/-/-/-/-/-/-/-/-/-/-/-/-/-/-/-/-/-/-/-/-/-/-/-/-	30
BP	GO:0006267	pre-replicative complex assembly involved in nuclear cell cycle DNA replication	3/2941	23/30202	0.391075	1	GLYMA_03G219200/GLYMA_09G047300/GLYMA_07G238400	-/-/-	3
BP	GO:0010015	root morphogenesis	3/2941	23/30202	0.391075	1	GLYMA_02G305700/GLYMA_07G174100/GLYMA_06G077800	-/-/-	3
BP	GO:0031398	positive regulation of protein ubiquitination	3/2941	23/30202	0.391075	1	GLYMA_09G237300/GLYMA_17G103600/GLYMA_11G219600	-/-/-	3
BP	GO:0035434	copper ion transmembrane transport	3/2941	23/30202	0.391075	1	GLYMA_05G132900/GLYMA_04G057000/GLYMA_15G053500	-/-/-	3
BP	GO:0036388	pre-replicative complex assembly	3/2941	23/30202	0.391075	1	GLYMA_03G219200/GLYMA_09G047300/GLYMA_07G238400	-/-/-	3
BP	GO:0051443	positive regulation of ubiquitin-protein transferase activity	3/2941	23/30202	0.391075	1	GLYMA_09G237300/GLYMA_17G103600/GLYMA_11G219600	-/-/-	3
BP	GO:1902299	pre-replicative complex assembly involved in cell cycle DNA replication	3/2941	23/30202	0.391075	1	GLYMA_03G219200/GLYMA_09G047300/GLYMA_07G238400	-/-/-	3
BP	GO:0006360	transcription by RNA polymerase I	6/2941	52/30202	0.395634	1	GLYMA_13G192600/GLYMA_02G290200/GLYMA_09G196200/GLYMA_02G181200/GLYMA_10G022600/GLYMA_14G024600	-/-/-/-/-/-	6
BP	GO:0070076	histone lysine demethylation	6/2941	52/30202	0.395634	1	GLYMA_10G153000/GLYMA_12G055000/GLYMA_10G284500/GLYMA_11G257000/GLYMA_14G159400/GLYMA_11G130600	-/-/-/-/-/-	6
BP	GO:0009123	nucleoside monophosphate metabolic process	41/2941	402/30202	0.401204	1	GLYMA_08G199800/GLYMA_15G010900/GLYMA_19G017200/GLYMA_13G144800/GLYMA_16G173100/GLYMA_17G185800/GLYMA_08G015000/GLYMA_09G246700/GLYMA_04G256800/GLYMA_11G095600/GLYMA_09G007900/GLYMA_14G189400/GLYMA_05G208400/GLYMA_05G000700/GLYMA_15G112300/GLYMA_19G141200/GLYMA_13G146200/GLYMA_08G165400/GLYMA_02G129200/GLYMA_13G336200/GLYMA_03G190500/GLYMA_12G231900/GLYMA_09G234300/GLYMA_08G222900/GLYMA_01G230900…	-/-/-/-/-/-/-/-/-/-/-/-/-/-/-/-/-/-/-/-/-/-/-/-/-/-/-/-/-/-/-/-/-/-/-/-/-/-/-/-/-	41
BP	GO:0006273	lagging strand elongation	2/2941	14/30202	0.401857	1	GLYMA_11G193100/GLYMA_01G187400	-/-	2
BP	GO:0006566	threonine metabolic process	2/2941	14/30202	0.401857	1	GLYMA_08G047800/GLYMA_05G240700	-/-	2
BP	GO:0007142	male meiosis II	2/2941	14/30202	0.401857	1	GLYMA_08G306600/GLYMA_03G166000	-/-	2
BP	GO:0045337	farnesyl diphosphate biosynthetic process	2/2941	14/30202	0.401857	1	GLYMA_01G215500/GLYMA_11G027000	-/-	2
BP	GO:0051222	positive regulation of protein transport	2/2941	14/30202	0.401857	1	GLYMA_15G143300/GLYMA_09G038200	-/-	2
BP	GO:0051668	localization within membrane	2/2941	14/30202	0.401857	1	GLYMA_02G305200/GLYMA_14G008200	-/-	2
BP	GO:0070861	regulation of protein exit from endoplasmic reticulum	2/2941	14/30202	0.401857	1	GLYMA_15G143300/GLYMA_09G038200	-/-	2
BP	GO:0070863	positive regulation of protein exit from endoplasmic reticulum	2/2941	14/30202	0.401857	1	GLYMA_15G143300/GLYMA_09G038200	-/-	2
BP	GO:0090316	positive regulation of intracellular protein transport	2/2941	14/30202	0.401857	1	GLYMA_15G143300/GLYMA_09G038200	-/-	2
BP	GO:1902476	chloride transmembrane transport	2/2941	14/30202	0.401857	1	GLYMA_16G208400/GLYMA_19G089800	-/-	2
BP	GO:1904951	positive regulation of establishment of protein localization	2/2941	14/30202	0.401857	1	GLYMA_15G143300/GLYMA_09G038200	-/-	2
BP	GO:0035435	phosphate ion transmembrane transport	4/2941	33/30202	0.402803	1	GLYMA_20G031700/GLYMA_16G050000/GLYMA_19G101100/GLYMA_11G087800	-/-/-/-	4
BP	GO:0044728	DNA methylation or demethylation	4/2941	33/30202	0.402803	1	GLYMA_04G187600/GLYMA_01G007800/GLYMA_16G103400/GLYMA_16G103500	-/-/-/-	4
BP	GO:0006665	sphingolipid metabolic process	9/2941	82/30202	0.405099	1	GLYMA_03G101800/GLYMA_16G142200/GLYMA_04G051500/GLYMA_08G279700/GLYMA_02G126800/GLYMA_07G114200/GLYMA_11G063600/GLYMA_03G101200/GLYMA_18G146900	-/-/-/-/-/-/-/-/-	9
BP	GO:0031503	protein-containing complex localization	13/2941	122/30202	0.409447	1	GLYMA_09G035700/GLYMA_18G042700/GLYMA_16G012200/GLYMA_07G043800/GLYMA_17G076700/GLYMA_15G267100/GLYMA_02G305200/GLYMA_14G008200/GLYMA_07G081200/GLYMA_11G244500/GLYMA_07G152700/GLYMA_11G068600/GLYMA_01G119400	-/-/-/-/-/-/-/-/-/-/-/-/-	13
BP	GO:0000018	regulation of DNA recombination	5/2941	43/30202	0.409456	1	GLYMA_20G225900/GLYMA_11G075500/GLYMA_13G354600/GLYMA_02G015100/GLYMA_15G019600	-/-/-/-/-	5
BP	GO:0008654	phospholipid biosynthetic process	19/2941	182/30202	0.410266	1	GLYMA_01G215500/GLYMA_17G051800/GLYMA_11G079800/GLYMA_11G027000/GLYMA_05G180600/GLYMA_13G150200/GLYMA_11G238800/GLYMA_15G157700/GLYMA_18G242300/GLYMA_08G213100/GLYMA_20G109900/GLYMA_10G105900/GLYMA_16G089000/GLYMA_08G138200/GLYMA_15G157500/GLYMA_18G018600/GLYMA_03G239000/GLYMA_09G250200/GLYMA_15G092700	-/-/-/-/-/-/-/-/-/-/-/-/-/-/-/-/-/-/-	19
BP	GO:0006826	iron ion transport	16/2941	152/30202	0.410337	1	GLYMA_07G155200/GLYMA_03G050100/GLYMA_14G056800/GLYMA_17G012300/GLYMA_12G023300/GLYMA_17G261500/GLYMA_11G232600/GLYMA_05G056100/GLYMA_01G124500/GLYMA_18G050500/GLYMA_02G095400/GLYMA_18G205800/GLYMA_07G261800/GLYMA_11G097300/GLYMA_17G138300/GLYMA_14G223000	-/-/-/-/-/-/-/-/-/-/-/-/-/-/-/-	16
BP	GO:2000113	negative regulation of cellular macromolecule biosynthetic process	33/2941	323/30202	0.412423	1	GLYMA_17G091500/GLYMA_02G243800/GLYMA_03G036600/GLYMA_03G084300/GLYMA_16G092800/GLYMA_06G204100/GLYMA_02G250900/GLYMA_20G225900/GLYMA_12G181400/GLYMA_09G024000/GLYMA_04G191500/GLYMA_08G353900/GLYMA_04G067300/GLYMA_06G136500/GLYMA_08G028000/GLYMA_04G228400/GLYMA_11G075500/GLYMA_08G293100/GLYMA_17G091300/GLYMA_02G086100/GLYMA_12G084700/GLYMA_13G107200/GLYMA_15G209000/GLYMA_05G221500/GLYMA_02G015100…	-/-/-/-/-/-/-/-/-/-/-/-/-/-/-/-/-/-/-/-/-/-/-/-/-/-/-/-/-/-/-/-/-	33
BP	GO:0016577	histone demethylation	6/2941	53/30202	0.413611	1	GLYMA_10G153000/GLYMA_12G055000/GLYMA_10G284500/GLYMA_11G257000/GLYMA_14G159400/GLYMA_11G130600	-/-/-/-/-/-	6
BP	GO:0019395	fatty acid oxidation	6/2941	53/30202	0.413611	1	GLYMA_11G035200/GLYMA_05G180100/GLYMA_06G270300/GLYMA_17G222800/GLYMA_14G102600/GLYMA_17G027600	-/-/-/-/-/-	6
BP	GO:0009205	purine ribonucleoside triphosphate metabolic process	30/2941	293/30202	0.414186	1	GLYMA_08G199800/GLYMA_03G109500/GLYMA_15G010900/GLYMA_19G017200/GLYMA_16G173100/GLYMA_17G185800/GLYMA_09G246700/GLYMA_11G095600/GLYMA_09G007900/GLYMA_14G189400/GLYMA_05G000700/GLYMA_15G112300/GLYMA_13G146200/GLYMA_08G165400/GLYMA_13G336200/GLYMA_03G190500/GLYMA_12G231900/GLYMA_08G222900/GLYMA_01G230900/GLYMA_12G232000/GLYMA_15G038100/GLYMA_12G037400/GLYMA_08G144400/GLYMA_05G216700/GLYMA_02G184000…	-/-/-/-/-/-/-/-/-/-/-/-/-/-/-/-/-/-/-/-/-/-/-/-/-/-/-/-/-/-	30
BP	GO:0000727	double-strand break repair via break-induced replication	3/2941	24/30202	0.418258	1	GLYMA_03G219200/GLYMA_09G047300/GLYMA_07G238400	-/-/-	3
BP	GO:0006545	glycine biosynthetic process	3/2941	24/30202	0.418258	1	GLYMA_06G107800/GLYMA_04G254300/GLYMA_05G152100	-/-/-	3
BP	GO:0009877	nodulation	3/2941	24/30202	0.418258	1	GLYMA_19G200000/GLYMA_01G028500/GLYMA_02G036800	-/-/-	3
BP	GO:0010143	cutin biosynthetic process	3/2941	24/30202	0.418258	1	GLYMA_02G010600/GLYMA_03G221300/GLYMA_10G011000	-/-/-	3
BP	GO:0048608	reproductive structure development	34/2941	334/30202	0.418935	1	GLYMA_07G155200/GLYMA_03G148300/GLYMA_03G050100/GLYMA_14G056800/GLYMA_02G305700/GLYMA_10G022900/GLYMA_06G059600/GLYMA_12G181400/GLYMA_08G023900/GLYMA_13G045500/GLYMA_11G232600/GLYMA_09G143500/GLYMA_16G200800/GLYMA_02G069500/GLYMA_10G068900/GLYMA_05G112000/GLYMA_08G237500/GLYMA_07G174100/GLYMA_12G084700/GLYMA_01G124500/GLYMA_05G211700/GLYMA_12G074400/GLYMA_16G163200/GLYMA_18G205800/GLYMA_08G105400…	-/-/-/-/-/-/-/-/-/-/-/-/-/-/-/-/-/-/-/-/ACS1/-/-/-/-/-/-/-/-/-/-/-/GMPM1/-	34
BP	GO:1901698	response to nitrogen compound	31/2941	304/30202	0.421056	1	GLYMA_13G133000/GLYMA_17G091500/GLYMA_05G219600/GLYMA_16G173100/GLYMA_06G107800/GLYMA_19G072700/GLYMA_06G293400/GLYMA_12G203900/GLYMA_14G049500/GLYMA_13G156500/GLYMA_04G067300/GLYMA_05G000700/GLYMA_04G121000/GLYMA_17G091300/GLYMA_02G086100/GLYMA_06G317800/GLYMA_18G186900/GLYMA_12G112000/GLYMA_05G219400/GLYMA_08G025700/GLYMA_17G124900/GLYMA_09G025400/GLYMA_20G133200/GLYMA_15G131500/GLYMA_04G254300…	-/-/-/-/-/-/-/-/-/-/-/-/-/-/-/-/-/-/-/-/-/-/-/-/-/-/-/-/-/-/-	31
BP	GO:0006002	fructose 6-phosphate metabolic process	4/2941	34/30202	0.425509	1	GLYMA_08G199800/GLYMA_09G007900/GLYMA_15G112300/GLYMA_07G182300	-/-/-/-	4
BP	GO:0009071	serine family amino acid catabolic process	4/2941	34/30202	0.425509	1	GLYMA_06G107800/GLYMA_11G042200/GLYMA_04G254300/GLYMA_05G152100	-/-/-/-	4
BP	GO:0009648	photoperiodism	4/2941	34/30202	0.425509	1	GLYMA_02G069500/GLYMA_10G068900/GLYMA_16G163200/GLYMA_05G067100	-/-/-/-	4
BP	GO:0048573	photoperiodism, flowering	4/2941	34/30202	0.425509	1	GLYMA_02G069500/GLYMA_10G068900/GLYMA_16G163200/GLYMA_05G067100	-/-/-/-	4
BP	GO:0051187	cofactor catabolic process	24/2941	234/30202	0.426041	1	GLYMA_13G306900/GLYMA_10G078400/GLYMA_10G222400/GLYMA_04G077300/GLYMA_02G234200/GLYMA_12G241800/GLYMA_17G116600/GLYMA_19G190800/GLYMA_06G216700/GLYMA_05G103600/GLYMA_17G163200/GLYMA_02G209000/GLYMA_07G126200/GLYMA_06G078400/GLYMA_13G307000/GLYMA_17G013600/GLYMA_13G207000/GLYMA_11G235800/GLYMA_05G152000/GLYMA_14G201800/GLYMA_02G198400/GLYMA_07G260300/GLYMA_13G232600/GLYMA_11G236100	-/-/-/-/-/-/-/-/-/-/-/-/-/-/-/-/-/-/-/-/-/-/-/-	24
BP	GO:1901699	cellular response to nitrogen compound	15/2941	144/30202	0.431948	1	GLYMA_17G091500/GLYMA_16G173100/GLYMA_06G107800/GLYMA_14G049500/GLYMA_13G156500/GLYMA_04G067300/GLYMA_05G000700/GLYMA_17G091300/GLYMA_02G086100/GLYMA_09G025400/GLYMA_15G131500/GLYMA_04G254300/GLYMA_15G193200/GLYMA_06G019200/GLYMA_05G152100	-/-/-/-/-/-/-/-/-/-/-/-/-/-/-	15
BP	GO:0009251	glucan catabolic process	7/2941	64/30202	0.432774	1	GLYMA_10G106600/GLYMA_02G269400/GLYMA_20G026700/GLYMA_18G030700/GLYMA_08G334000/GLYMA_05G236400/GLYMA_09G018500	-/-/-/-/-/-/-	7
BP	GO:0061458	reproductive system development	34/2941	336/30202	0.433177	1	GLYMA_07G155200/GLYMA_03G148300/GLYMA_03G050100/GLYMA_14G056800/GLYMA_02G305700/GLYMA_10G022900/GLYMA_06G059600/GLYMA_12G181400/GLYMA_08G023900/GLYMA_13G045500/GLYMA_11G232600/GLYMA_09G143500/GLYMA_16G200800/GLYMA_02G069500/GLYMA_10G068900/GLYMA_05G112000/GLYMA_08G237500/GLYMA_07G174100/GLYMA_12G084700/GLYMA_01G124500/GLYMA_05G211700/GLYMA_12G074400/GLYMA_16G163200/GLYMA_18G205800/GLYMA_08G105400…	-/-/-/-/-/-/-/-/-/-/-/-/-/-/-/-/-/-/-/-/ACS1/-/-/-/-/-/-/-/-/-/-/-/GMPM1/-	34
BP	GO:0009739	response to gibberellin	8/2941	74/30202	0.433444	1	GLYMA_18G259100/GLYMA_06G043400/GLYMA_03G148300/GLYMA_10G022900/GLYMA_13G246800/GLYMA_04G170100/GLYMA_20G230600/GLYMA_11G096000	-/-/-/-/-/-/-/-	8
BP	GO:1905392	plant organ morphogenesis	8/2941	74/30202	0.433444	1	GLYMA_18G151400/GLYMA_03G148300/GLYMA_02G305700/GLYMA_10G022900/GLYMA_07G174100/GLYMA_06G077800/GLYMA_20G230600/GLYMA_01G187400	-/-/-/-/-/-/-/-	8
BP	GO:0031400	negative regulation of protein modification process	9/2941	84/30202	0.433736	1	GLYMA_03G165600/GLYMA_09G040500/GLYMA_01G124700/GLYMA_14G056300/GLYMA_18G206000/GLYMA_03G141800/GLYMA_07G243600/GLYMA_07G155500/GLYMA_19G166900	-/PR10/-/-/-/-/-/-/-	9
BP	GO:0046835	carbohydrate phosphorylation	9/2941	84/30202	0.433736	1	GLYMA_01G062100/GLYMA_05G222000/GLYMA_11G095600/GLYMA_09G007900/GLYMA_11G218500/GLYMA_01G109700/GLYMA_02G120300/GLYMA_15G112300/GLYMA_03G074800	-/-/-/-/-/-/-/-/-	9
BP	GO:0010154	fruit development	10/2941	94/30202	0.433768	1	GLYMA_02G305700/GLYMA_12G181400/GLYMA_08G023900/GLYMA_05G112000/GLYMA_08G237500/GLYMA_07G174100/GLYMA_12G084700/GLYMA_05G211700/GLYMA_17G155000/GLYMA_19G147200	-/-/-/-/-/-/-/ACS1/-/GMPM1	10
BP	GO:0036503	ERAD pathway	10/2941	94/30202	0.433768	1	GLYMA_05G219600/GLYMA_19G072700/GLYMA_06G293400/GLYMA_12G203900/GLYMA_04G121000/GLYMA_06G317800/GLYMA_18G186900/GLYMA_12G112000/GLYMA_05G219400/GLYMA_08G025700	-/-/-/-/-/-/-/-/-/-	10
BP	GO:0043086	negative regulation of catalytic activity	38/2941	377/30202	0.43633	1	GLYMA_14G038200/GLYMA_08G342000/GLYMA_16G211700/GLYMA_15G227500/GLYMA_15G115300/GLYMA_09G040500/GLYMA_15G063400/GLYMA_01G124700/GLYMA_08G342100/GLYMA_14G056300/GLYMA_14G038500/GLYMA_17G036400/GLYMA_18G206000/GLYMA_14G038300/GLYMA_15G181600/GLYMA_12G004600/GLYMA_04G118700/GLYMA_12G234700/GLYMA_16G014100/GLYMA_08G341800/GLYMA_19G231300/GLYMA_16G212500/GLYMA_03G141800/GLYMA_06G036300/GLYMA_07G243600…	-/-/-/-/-/PR10/-/-/-/-/-/-/-/-/-/-/-/-/-/-/-/-/-/-/-/-/-/-/-/-/-/-/-/-/-/-/-/-	38
BP	GO:0044092	negative regulation of molecular function	38/2941	377/30202	0.43633	1	GLYMA_14G038200/GLYMA_08G342000/GLYMA_16G211700/GLYMA_15G227500/GLYMA_15G115300/GLYMA_09G040500/GLYMA_15G063400/GLYMA_01G124700/GLYMA_08G342100/GLYMA_14G056300/GLYMA_14G038500/GLYMA_17G036400/GLYMA_18G206000/GLYMA_14G038300/GLYMA_15G181600/GLYMA_12G004600/GLYMA_04G118700/GLYMA_12G234700/GLYMA_16G014100/GLYMA_08G341800/GLYMA_19G231300/GLYMA_16G212500/GLYMA_03G141800/GLYMA_06G036300/GLYMA_07G243600…	-/-/-/-/-/PR10/-/-/-/-/-/-/-/-/-/-/-/-/-/-/-/-/-/-/-/-/-/-/-/-/-/-/-/-/-/-/-/-	38
BP	GO:0009423	chorismate biosynthetic process	2/2941	15/30202	0.436912	1	GLYMA_19G239800/GLYMA_14G176600	-/-	2
BP	GO:0009788	negative regulation of abscisic acid-activated signaling pathway	2/2941	15/30202	0.436912	1	GLYMA_13G106800/GLYMA_09G066500	-/-	2
BP	GO:0010051	xylem and phloem pattern formation	2/2941	15/30202	0.436912	1	GLYMA_20G149800/GLYMA_10G003400	-/-	2
BP	GO:0010162	seed dormancy process	2/2941	15/30202	0.436912	1	GLYMA_12G181400/GLYMA_12G084700	-/-	2
BP	GO:0016094	polyprenol biosynthetic process	2/2941	15/30202	0.436912	1	GLYMA_09G198800/GLYMA_11G110300	-/-	2
BP	GO:0022611	dormancy process	2/2941	15/30202	0.436912	1	GLYMA_12G181400/GLYMA_12G084700	-/-	2
BP	GO:0031058	positive regulation of histone modification	2/2941	15/30202	0.436912	1	GLYMA_03G165600/GLYMA_19G166900	-/-	2
BP	GO:0042732	D-xylose metabolic process	2/2941	15/30202	0.436912	1	GLYMA_17G066200/GLYMA_10G018400	-/-	2
BP	GO:1901420	negative regulation of response to alcohol	2/2941	15/30202	0.436912	1	GLYMA_13G106800/GLYMA_09G066500	-/-	2
BP	GO:1905269	positive regulation of chromatin organization	2/2941	15/30202	0.436912	1	GLYMA_03G165600/GLYMA_19G166900	-/-	2
BP	GO:1905958	negative regulation of cellular response to alcohol	2/2941	15/30202	0.436912	1	GLYMA_13G106800/GLYMA_09G066500	-/-	2
BP	GO:2000278	regulation of DNA biosynthetic process	2/2941	15/30202	0.436912	1	GLYMA_15G075400/GLYMA_13G178200	-/-	2
BP	GO:0006605	protein targeting	34/2941	337/30202	0.44031	1	GLYMA_08G048100/GLYMA_19G072000/GLYMA_11G195900/GLYMA_12G078100/GLYMA_15G035600/GLYMA_09G274300/GLYMA_05G079100/GLYMA_12G063000/GLYMA_07G009600/GLYMA_11G125400/GLYMA_02G299400/GLYMA_10G127800/GLYMA_08G023900/GLYMA_20G105800/GLYMA_17G089700/GLYMA_15G156400/GLYMA_10G193200/GLYMA_11G139400/GLYMA_13G338700/GLYMA_12G200200/GLYMA_20G079300/GLYMA_02G258900/GLYMA_12G168500/GLYMA_06G227200/GLYMA_18G090400…	-/-/-/-/-/-/-/-/-/-/-/-/-/-/-/-/-/-/-/-/-/-/-/-/-/-/-/-/-/-/-/-/-/-	34
BP	GO:0006417	regulation of translation	17/2941	165/30202	0.440972	1	GLYMA_17G098600/GLYMA_18G187800/GLYMA_16G092800/GLYMA_09G024000/GLYMA_08G353900/GLYMA_06G136500/GLYMA_04G228400/GLYMA_08G051600/GLYMA_17G091300/GLYMA_15G209000/GLYMA_05G243800/GLYMA_05G028000/GLYMA_14G007900/GLYMA_08G171500/GLYMA_08G354000/GLYMA_12G095500/GLYMA_02G112400	-/-/-/-/-/-/-/-/-/-/-/-/-/-/-/-/-	17
BP	GO:0042440	pigment metabolic process	16/2941	155/30202	0.441904	1	GLYMA_07G193300/GLYMA_06G002900/GLYMA_14G010400/GLYMA_13G183200/GLYMA_17G021800/GLYMA_15G270200/GLYMA_02G273800/GLYMA_08G007900/GLYMA_02G303400/GLYMA_13G183500/GLYMA_12G021100/GLYMA_06G270400/GLYMA_08G150800/GLYMA_13G269900/GLYMA_17G173200/GLYMA_10G156900	-/GSA1/-/-/-/-/-/-/-/-/-/-/-/-/-/-	16
BP	GO:0015748	organophosphate ester transport	14/2941	135/30202	0.443761	1	GLYMA_07G033100/GLYMA_19G114100/GLYMA_04G032500/GLYMA_04G104300/GLYMA_04G104400/GLYMA_15G273600/GLYMA_13G362300/GLYMA_08G154900/GLYMA_17G015500/GLYMA_04G144900/GLYMA_07G270900/GLYMA_19G105600/GLYMA_08G209100/GLYMA_15G011500	-/-/-/-/-/-/-/-/-/-/-/-/-/-	14
BP	GO:0006403	RNA localization	13/2941	125/30202	0.444675	1	GLYMA_09G035700/GLYMA_02G112000/GLYMA_14G092900/GLYMA_18G042700/GLYMA_16G012200/GLYMA_07G043800/GLYMA_17G076700/GLYMA_15G267100/GLYMA_07G081200/GLYMA_11G244500/GLYMA_07G152700/GLYMA_11G068600/GLYMA_01G119400	-/-/-/-/-/-/-/-/-/-/-/-/-	13
BP	GO:0046417	chorismate metabolic process	3/2941	25/30202	0.445026	1	GLYMA_19G239800/GLYMA_14G176600/GLYMA_01G054500	-/-/-	3
BP	GO:0040029	regulation of gene expression, epigenetic	11/2941	105/30202	0.446439	1	GLYMA_17G091500/GLYMA_02G250900/GLYMA_20G225900/GLYMA_13G156500/GLYMA_04G067300/GLYMA_11G075500/GLYMA_17G091300/GLYMA_02G086100/GLYMA_02G015100/GLYMA_09G025400/GLYMA_15G131500	-/-/-/-/-/-/-/-/-/-/-	11
BP	GO:0015691	cadmium ion transport	4/2941	35/30202	0.447988	1	GLYMA_13G369900/GLYMA_18G050500/GLYMA_02G095400/GLYMA_17G165200	-/-/-/-	4
BP	GO:0016998	cell wall macromolecule catabolic process	4/2941	35/30202	0.447988	1	GLYMA_11G071300/GLYMA_01G171900/GLYMA_01G160100/GLYMA_06G030500	-/-/-/-	4
BP	GO:0046470	phosphatidylcholine metabolic process	4/2941	35/30202	0.447988	1	GLYMA_17G051800/GLYMA_13G364900/GLYMA_08G213100/GLYMA_15G157500	-/-/-/-	4
BP	GO:0070574	cadmium ion transmembrane transport	4/2941	35/30202	0.447988	1	GLYMA_13G369900/GLYMA_18G050500/GLYMA_02G095400/GLYMA_17G165200	-/-/-/-	4
BP	GO:0071712	ER-associated misfolded protein catabolic process	4/2941	35/30202	0.447988	1	GLYMA_19G072700/GLYMA_06G293400/GLYMA_12G203900/GLYMA_12G112000	-/-/-/-	4
BP	GO:1903320	regulation of protein modification by small protein conjugation or removal	4/2941	35/30202	0.447988	1	GLYMA_09G237300/GLYMA_17G103600/GLYMA_03G141800/GLYMA_11G219600	-/-/-/-	4
BP	GO:0040011	locomotion	5/2941	45/30202	0.449101	1	GLYMA_07G208700/GLYMA_02G136700/GLYMA_10G133900/GLYMA_09G202200/GLYMA_12G073000	-/-/-/-/-	5
BP	GO:0006482	protein demethylation	6/2941	55/30202	0.449352	1	GLYMA_10G153000/GLYMA_12G055000/GLYMA_10G284500/GLYMA_11G257000/GLYMA_14G159400/GLYMA_11G130600	-/-/-/-/-/-	6
BP	GO:0008214	protein dealkylation	6/2941	55/30202	0.449352	1	GLYMA_10G153000/GLYMA_12G055000/GLYMA_10G284500/GLYMA_11G257000/GLYMA_14G159400/GLYMA_11G130600	-/-/-/-/-/-	6
BP	GO:0055076	transition metal ion homeostasis	22/2941	217/30202	0.454199	1	GLYMA_06G032200/GLYMA_06G242900/GLYMA_07G155200/GLYMA_03G050100/GLYMA_14G056800/GLYMA_17G012300/GLYMA_12G023300/GLYMA_17G261500/GLYMA_11G232600/GLYMA_09G129900/GLYMA_05G056100/GLYMA_01G124500/GLYMA_18G050500/GLYMA_02G095400/GLYMA_18G205800/GLYMA_07G261800/GLYMA_11G097300/GLYMA_12G154300/GLYMA_17G165200/GLYMA_17G138300/GLYMA_14G223000/GLYMA_04G057000	-/-/-/-/-/-/-/-/-/-/-/-/-/-/-/-/-/-/-/-/-/-	22
BP	GO:0072511	divalent inorganic cation transport	21/2941	207/30202	0.455543	1	GLYMA_11G048300/GLYMA_08G328000/GLYMA_01G193600/GLYMA_14G059200/GLYMA_18G060300/GLYMA_11G132500/GLYMA_18G027100/GLYMA_05G132900/GLYMA_13G088700/GLYMA_12G030100/GLYMA_18G027200/GLYMA_13G369900/GLYMA_18G050500/GLYMA_11G230100/GLYMA_07G149600/GLYMA_03G157700/GLYMA_02G095400/GLYMA_18G200500/GLYMA_17G165200/GLYMA_13G082200/GLYMA_15G053500	-/-/-/-/-/-/-/-/-/-/-/-/-/-/-/-/-/-/-/-/-	21
BP	GO:0080134	regulation of response to stress	20/2941	197/30202	0.456925	1	GLYMA_09G156600/GLYMA_14G222000/GLYMA_05G112400/GLYMA_16G207400/GLYMA_10G133800/GLYMA_17G047200/GLYMA_09G072100/GLYMA_15G180900/GLYMA_20G065900/GLYMA_10G230000/GLYMA_13G003700/GLYMA_20G083300/GLYMA_13G354600/GLYMA_08G010600/GLYMA_15G019600/GLYMA_07G041400/GLYMA_12G073000/GLYMA_03G256200/GLYMA_13G112500/GLYMA_04G135300	-/-/-/-/-/-/-/-/-/-/-/-/-/-/-/-/-/-/-/-	20
BP	GO:0003333	amino acid transmembrane transport	19/2941	187/30202	0.45835	1	GLYMA_20G181900/GLYMA_14G054800/GLYMA_08G272600/GLYMA_11G226000/GLYMA_06G088300/GLYMA_18G071900/GLYMA_13G031600/GLYMA_10G255300/GLYMA_09G050600/GLYMA_02G179100/GLYMA_05G215600/GLYMA_10G208800/GLYMA_04G209200/GLYMA_01G218600/GLYMA_04G209100/GLYMA_18G071700/GLYMA_17G192000/GLYMA_02G260100/GLYMA_15G038200	-/-/-/-/-/-/-/-/-/-/-/-/-/-/-/-/-/-/-	19
BP	GO:0009966	regulation of signal transduction	19/2941	187/30202	0.45835	1	GLYMA_06G163900/GLYMA_07G164600/GLYMA_03G148300/GLYMA_10G022900/GLYMA_05G112400/GLYMA_20G202200/GLYMA_10G167300/GLYMA_20G065900/GLYMA_06G129600/GLYMA_13G003700/GLYMA_13G221300/GLYMA_02G283300/GLYMA_20G230600/GLYMA_13G106800/GLYMA_07G041400/GLYMA_17G224100/GLYMA_14G101000/GLYMA_09G066500/GLYMA_10G188500	-/-/-/-/-/-/-/-/-/-/-/-/-/-/-/-/-/-/-	19
BP	GO:0009199	ribonucleoside triphosphate metabolic process	31/2941	309/30202	0.458439	1	GLYMA_08G199800/GLYMA_03G109500/GLYMA_15G010900/GLYMA_19G017200/GLYMA_16G173100/GLYMA_17G185800/GLYMA_09G246700/GLYMA_11G095600/GLYMA_09G007900/GLYMA_14G189400/GLYMA_05G000700/GLYMA_15G112300/GLYMA_13G146200/GLYMA_08G165400/GLYMA_13G336200/GLYMA_03G190500/GLYMA_12G231900/GLYMA_08G222900/GLYMA_01G230900/GLYMA_12G232000/GLYMA_15G038100/GLYMA_12G037400/GLYMA_08G144400/GLYMA_08G264800/GLYMA_05G216700…	-/-/-/-/-/-/-/-/-/-/-/-/-/-/-/-/-/-/-/-/-/-/-/-/-/-/-/-/-/-/-	31
BP	GO:0009908	flower development	21/2941	208/30202	0.464669	1	GLYMA_07G155200/GLYMA_03G148300/GLYMA_03G050100/GLYMA_14G056800/GLYMA_10G022900/GLYMA_06G059600/GLYMA_13G045500/GLYMA_11G232600/GLYMA_09G143500/GLYMA_16G200800/GLYMA_02G069500/GLYMA_01G124500/GLYMA_12G074400/GLYMA_18G205800/GLYMA_08G105400/GLYMA_11G022600/GLYMA_09G149000/GLYMA_18G278100/GLYMA_20G230600/GLYMA_12G073000/GLYMA_20G153700	-/-/-/-/-/-/-/-/-/-/-/-/-/-/-/-/-/-/-/-/-	21
BP	GO:0090567	reproductive shoot system development	21/2941	208/30202	0.464669	1	GLYMA_07G155200/GLYMA_03G148300/GLYMA_03G050100/GLYMA_14G056800/GLYMA_10G022900/GLYMA_06G059600/GLYMA_13G045500/GLYMA_11G232600/GLYMA_09G143500/GLYMA_16G200800/GLYMA_02G069500/GLYMA_01G124500/GLYMA_12G074400/GLYMA_18G205800/GLYMA_08G105400/GLYMA_11G022600/GLYMA_09G149000/GLYMA_18G278100/GLYMA_20G230600/GLYMA_12G073000/GLYMA_20G153700	-/-/-/-/-/-/-/-/-/-/-/-/-/-/-/-/-/-/-/-/-	21
BP	GO:0009309	amine biosynthetic process	7/2941	66/30202	0.465416	1	GLYMA_18G278800/GLYMA_14G099200/GLYMA_20G145000/GLYMA_01G071300/GLYMA_19G228400/GLYMA_02G128000/GLYMA_03G028000	-/-/-/-/-/-/-	7
BP	GO:0030433	ubiquitin-dependent ERAD pathway	7/2941	66/30202	0.465416	1	GLYMA_05G219600/GLYMA_19G072700/GLYMA_04G121000/GLYMA_06G317800/GLYMA_18G186900/GLYMA_05G219400/GLYMA_08G025700	-/-/-/-/-/-/-	7
BP	GO:0042401	cellular biogenic amine biosynthetic process	7/2941	66/30202	0.465416	1	GLYMA_18G278800/GLYMA_14G099200/GLYMA_20G145000/GLYMA_01G071300/GLYMA_19G228400/GLYMA_02G128000/GLYMA_03G028000	-/-/-/-/-/-/-	7
BP	GO:0051656	establishment of organelle localization	14/2941	137/30202	0.466291	1	GLYMA_08G266500/GLYMA_13G010700/GLYMA_15G143300/GLYMA_09G035700/GLYMA_18G075600/GLYMA_18G042700/GLYMA_18G211800/GLYMA_17G076700/GLYMA_09G038200/GLYMA_17G103300/GLYMA_05G002000/GLYMA_11G244500/GLYMA_07G152700/GLYMA_01G119400	-/-/-/-/-/-/-/-/-/-/-/-/-/-	14
BP	GO:1902679	negative regulation of RNA biosynthetic process	25/2941	249/30202	0.467072	1	GLYMA_17G091500/GLYMA_01G154300/GLYMA_03G036600/GLYMA_03G084300/GLYMA_06G204100/GLYMA_02G250900/GLYMA_20G225900/GLYMA_12G181400/GLYMA_04G191500/GLYMA_04G067300/GLYMA_08G028000/GLYMA_11G075500/GLYMA_08G293100/GLYMA_02G086100/GLYMA_12G084700/GLYMA_13G107200/GLYMA_05G221500/GLYMA_02G015100/GLYMA_18G267200/GLYMA_15G230300/GLYMA_08G246400/GLYMA_10G266000/GLYMA_02G118500/GLYMA_01G131900/GLYMA_01G060300	-/-/-/-/-/-/-/-/-/-/-/-/-/-/-/-/-/-/-/-/-/-/-/-/-	25
BP	GO:1903507	negative regulation of nucleic acid-templated transcription	25/2941	249/30202	0.467072	1	GLYMA_17G091500/GLYMA_01G154300/GLYMA_03G036600/GLYMA_03G084300/GLYMA_06G204100/GLYMA_02G250900/GLYMA_20G225900/GLYMA_12G181400/GLYMA_04G191500/GLYMA_04G067300/GLYMA_08G028000/GLYMA_11G075500/GLYMA_08G293100/GLYMA_02G086100/GLYMA_12G084700/GLYMA_13G107200/GLYMA_05G221500/GLYMA_02G015100/GLYMA_18G267200/GLYMA_15G230300/GLYMA_08G246400/GLYMA_10G266000/GLYMA_02G118500/GLYMA_01G131900/GLYMA_01G060300	-/-/-/-/-/-/-/-/-/-/-/-/-/-/-/-/-/-/-/-/-/-/-/-/-	25
BP	GO:0017004	cytochrome complex assembly	5/2941	46/30202	0.46867	1	GLYMA_18G203300/GLYMA_14G010400/GLYMA_02G026400/GLYMA_02G303400/GLYMA_08G223900	-/-/-/-/-	5
BP	GO:0042908	xenobiotic transport	12/2941	117/30202	0.469983	1	GLYMA_08G282600/GLYMA_08G050500/GLYMA_18G143700/GLYMA_15G107100/GLYMA_16G180000/GLYMA_17G247400/GLYMA_13G275600/GLYMA_13G339800/GLYMA_07G156100/GLYMA_03G005400/GLYMA_15G034600/GLYMA_13G275400	-/-/-/-/-/-/-/-/-/-/-/-	12
BP	GO:0006304	DNA modification	4/2941	36/30202	0.470181	1	GLYMA_04G187600/GLYMA_01G007800/GLYMA_16G103400/GLYMA_16G103500	-/-/-/-	4
BP	GO:0009147	pyrimidine nucleoside triphosphate metabolic process	4/2941	36/30202	0.470181	1	GLYMA_03G109500/GLYMA_08G264800/GLYMA_05G216700/GLYMA_05G045200	-/-/-/-	4
BP	GO:0009262	deoxyribonucleotide metabolic process	4/2941	36/30202	0.470181	1	GLYMA_07G256200/GLYMA_02G129200/GLYMA_05G186900/GLYMA_16G056300	-/-/-/-	4
BP	GO:0009640	photomorphogenesis	4/2941	36/30202	0.470181	1	GLYMA_06G005100/GLYMA_13G265000/GLYMA_11G074900/GLYMA_11G110900	-/-/-/-	4
BP	GO:0001682	tRNA 5'-leader removal	2/2941	16/30202	0.470813	1	GLYMA_05G230100/GLYMA_12G183200	-/-	2
BP	GO:0006561	proline biosynthetic process	2/2941	16/30202	0.470813	1	GLYMA_05G141900/GLYMA_01G099800	-/-	2
BP	GO:0006876	cellular cadmium ion homeostasis	2/2941	16/30202	0.470813	1	GLYMA_18G050500/GLYMA_02G095400	-/-	2
BP	GO:0007050	cell cycle arrest	2/2941	16/30202	0.470813	1	GLYMA_03G165600/GLYMA_19G166900	-/-	2
BP	GO:0009692	ethylene metabolic process	2/2941	16/30202	0.470813	1	GLYMA_14G049500/GLYMA_05G211700	-/ACS1	2
BP	GO:0009693	ethylene biosynthetic process	2/2941	16/30202	0.470813	1	GLYMA_14G049500/GLYMA_05G211700	-/ACS1	2
BP	GO:0009773	photosynthetic electron transport in photosystem I	2/2941	16/30202	0.470813	1	GLYMA_11G139000/GLYMA_07G166400	-/-	2
BP	GO:0010431	seed maturation	2/2941	16/30202	0.470813	1	GLYMA_12G181400/GLYMA_12G084700	-/-	2
BP	GO:0016121	carotene catabolic process	2/2941	16/30202	0.470813	1	GLYMA_15G250100/GLYMA_08G176300	-/-	2
BP	GO:0032388	positive regulation of intracellular transport	2/2941	16/30202	0.470813	1	GLYMA_15G143300/GLYMA_09G038200	-/-	2
BP	GO:0033314	mitotic DNA replication checkpoint	2/2941	16/30202	0.470813	1	GLYMA_02G243800/GLYMA_08G333800	-/-	2
BP	GO:0043255	regulation of carbohydrate biosynthetic process	2/2941	16/30202	0.470813	1	GLYMA_02G012500/GLYMA_10G012900	-/-	2
BP	GO:0043449	cellular alkene metabolic process	2/2941	16/30202	0.470813	1	GLYMA_14G049500/GLYMA_05G211700	-/ACS1	2
BP	GO:0043450	alkene biosynthetic process	2/2941	16/30202	0.470813	1	GLYMA_14G049500/GLYMA_05G211700	-/ACS1	2
BP	GO:0046247	terpene catabolic process	2/2941	16/30202	0.470813	1	GLYMA_15G250100/GLYMA_08G176300	-/-	2
BP	GO:0055129	L-proline biosynthetic process	2/2941	16/30202	0.470813	1	GLYMA_05G141900/GLYMA_01G099800	-/-	2
BP	GO:1900673	olefin metabolic process	2/2941	16/30202	0.470813	1	GLYMA_14G049500/GLYMA_05G211700	-/ACS1	2
BP	GO:1900674	olefin biosynthetic process	2/2941	16/30202	0.470813	1	GLYMA_14G049500/GLYMA_05G211700	-/ACS1	2
BP	GO:2000028	regulation of photoperiodism, flowering	2/2941	16/30202	0.470813	1	GLYMA_10G068900/GLYMA_16G163200	-/-	2
BP	GO:0000904	cell morphogenesis involved in differentiation	3/2941	26/30202	0.471289	1	GLYMA_08G056500/GLYMA_05G172600/GLYMA_16G208300	-/-/-	3
BP	GO:0006560	proline metabolic process	3/2941	26/30202	0.471289	1	GLYMA_19G043000/GLYMA_05G141900/GLYMA_01G099800	-/-/-	3
BP	GO:0006825	copper ion transport	3/2941	26/30202	0.471289	1	GLYMA_05G132900/GLYMA_04G057000/GLYMA_15G053500	-/-/-	3
BP	GO:0030574	collagen catabolic process	3/2941	26/30202	0.471289	1	GLYMA_02G028100/GLYMA_01G036900/GLYMA_09G065900	-/-/-	3
BP	GO:0034248	regulation of cellular amide metabolic process	17/2941	168/30202	0.471511	1	GLYMA_17G098600/GLYMA_18G187800/GLYMA_16G092800/GLYMA_09G024000/GLYMA_08G353900/GLYMA_06G136500/GLYMA_04G228400/GLYMA_08G051600/GLYMA_17G091300/GLYMA_15G209000/GLYMA_05G243800/GLYMA_05G028000/GLYMA_14G007900/GLYMA_08G171500/GLYMA_08G354000/GLYMA_12G095500/GLYMA_02G112400	-/-/-/-/-/-/-/-/-/-/-/-/-/-/-/-/-	17
BP	GO:0031327	negative regulation of cellular biosynthetic process	36/2941	362/30202	0.472961	1	GLYMA_17G091500/GLYMA_03G165600/GLYMA_01G154300/GLYMA_02G243800/GLYMA_03G036600/GLYMA_03G084300/GLYMA_16G092800/GLYMA_06G204100/GLYMA_02G250900/GLYMA_20G225900/GLYMA_12G181400/GLYMA_09G024000/GLYMA_04G191500/GLYMA_08G353900/GLYMA_04G067300/GLYMA_06G136500/GLYMA_08G028000/GLYMA_04G228400/GLYMA_11G075500/GLYMA_08G293100/GLYMA_17G091300/GLYMA_02G086100/GLYMA_12G084700/GLYMA_13G107200/GLYMA_15G209000…	-/-/-/-/-/-/-/-/-/-/-/-/-/-/-/-/-/-/-/-/-/-/-/-/-/-/-/-/-/-/-/-/-/-/-/-	36
BP	GO:0010646	regulation of cell communication	19/2941	189/30202	0.477541	1	GLYMA_06G163900/GLYMA_07G164600/GLYMA_03G148300/GLYMA_10G022900/GLYMA_05G112400/GLYMA_20G202200/GLYMA_10G167300/GLYMA_20G065900/GLYMA_06G129600/GLYMA_13G003700/GLYMA_13G221300/GLYMA_02G283300/GLYMA_20G230600/GLYMA_13G106800/GLYMA_07G041400/GLYMA_17G224100/GLYMA_14G101000/GLYMA_09G066500/GLYMA_10G188500	-/-/-/-/-/-/-/-/-/-/-/-/-/-/-/-/-/-/-	19
BP	GO:0023051	regulation of signaling	19/2941	189/30202	0.477541	1	GLYMA_06G163900/GLYMA_07G164600/GLYMA_03G148300/GLYMA_10G022900/GLYMA_05G112400/GLYMA_20G202200/GLYMA_10G167300/GLYMA_20G065900/GLYMA_06G129600/GLYMA_13G003700/GLYMA_13G221300/GLYMA_02G283300/GLYMA_20G230600/GLYMA_13G106800/GLYMA_07G041400/GLYMA_17G224100/GLYMA_14G101000/GLYMA_09G066500/GLYMA_10G188500	-/-/-/-/-/-/-/-/-/-/-/-/-/-/-/-/-/-/-	19
BP	GO:0006515	protein quality control for misfolded or incompletely synthesized proteins	7/2941	67/30202	0.481576	1	GLYMA_19G072700/GLYMA_06G293400/GLYMA_12G203900/GLYMA_20G097700/GLYMA_10G147200/GLYMA_12G112000/GLYMA_11G100300	-/-/-/-/-/-/-	7
BP	GO:0009144	purine nucleoside triphosphate metabolic process	30/2941	302/30202	0.48258	1	GLYMA_08G199800/GLYMA_03G109500/GLYMA_15G010900/GLYMA_19G017200/GLYMA_16G173100/GLYMA_17G185800/GLYMA_09G246700/GLYMA_11G095600/GLYMA_09G007900/GLYMA_14G189400/GLYMA_05G000700/GLYMA_15G112300/GLYMA_13G146200/GLYMA_08G165400/GLYMA_13G336200/GLYMA_03G190500/GLYMA_12G231900/GLYMA_08G222900/GLYMA_01G230900/GLYMA_12G232000/GLYMA_15G038100/GLYMA_12G037400/GLYMA_08G144400/GLYMA_05G216700/GLYMA_02G184000…	-/-/-/-/-/-/-/-/-/-/-/-/-/-/-/-/-/-/-/-/-/-/-/-/-/-/-/-/-/-	30
BP	GO:0010118	stomatal movement	6/2941	57/30202	0.484589	1	GLYMA_02G213700/GLYMA_13G186600/GLYMA_02G069500/GLYMA_11G192900/GLYMA_10G142200/GLYMA_06G313500	-/-/-/-/-/-	6
BP	GO:0010119	regulation of stomatal movement	6/2941	57/30202	0.484589	1	GLYMA_02G213700/GLYMA_13G186600/GLYMA_02G069500/GLYMA_11G192900/GLYMA_10G142200/GLYMA_06G313500	-/-/-/-/-/-	6
BP	GO:0031023	microtubule organizing center organization	6/2941	57/30202	0.484589	1	GLYMA_20G211700/GLYMA_17G072000/GLYMA_16G095700/GLYMA_17G034900/GLYMA_10G002200/GLYMA_10G178400	-/-/-/-/-/-	6
BP	GO:0072593	reactive oxygen species metabolic process	24/2941	241/30202	0.485667	1	GLYMA_13G306900/GLYMA_10G078400/GLYMA_10G222400/GLYMA_13G084000/GLYMA_17G047200/GLYMA_02G234200/GLYMA_12G178800/GLYMA_09G072100/GLYMA_15G180900/GLYMA_12G241800/GLYMA_19G190800/GLYMA_05G103600/GLYMA_17G163200/GLYMA_02G209000/GLYMA_13G307000/GLYMA_17G013600/GLYMA_13G207000/GLYMA_17G165200/GLYMA_14G201800/GLYMA_20G050800/GLYMA_02G198400/GLYMA_06G109200/GLYMA_07G260300/GLYMA_13G112500	-/-/-/-/-/-/-/-/-/-/-/-/-/-/-/-/-/-/-/-/-/-/-/-	24
BP	GO:0000469	cleavage involved in rRNA processing	5/2941	47/30202	0.488015	1	GLYMA_02G112000/GLYMA_16G012200/GLYMA_07G043800/GLYMA_15G267100/GLYMA_15G147700	-/-/-/-/-	5
BP	GO:0009902	chloroplast relocation	5/2941	47/30202	0.488015	1	GLYMA_08G266500/GLYMA_18G075600/GLYMA_18G211800/GLYMA_17G103300/GLYMA_05G002000	-/-/-/-/-	5
BP	GO:0019750	chloroplast localization	5/2941	47/30202	0.488015	1	GLYMA_08G266500/GLYMA_18G075600/GLYMA_18G211800/GLYMA_17G103300/GLYMA_05G002000	-/-/-/-/-	5
BP	GO:0051644	plastid localization	5/2941	47/30202	0.488015	1	GLYMA_08G266500/GLYMA_18G075600/GLYMA_18G211800/GLYMA_17G103300/GLYMA_05G002000	-/-/-/-/-	5
BP	GO:0051667	establishment of plastid localization	5/2941	47/30202	0.488015	1	GLYMA_08G266500/GLYMA_18G075600/GLYMA_18G211800/GLYMA_17G103300/GLYMA_05G002000	-/-/-/-/-	5
BP	GO:0072598	protein localization to chloroplast	5/2941	47/30202	0.488015	1	GLYMA_15G035600/GLYMA_08G023900/GLYMA_13G338700/GLYMA_12G200200/GLYMA_15G038200	-/-/-/-/-	5
BP	GO:0010817	regulation of hormone levels	35/2941	354/30202	0.488503	1	GLYMA_13G324700/GLYMA_15G022300/GLYMA_07G164600/GLYMA_06G053000/GLYMA_05G034600/GLYMA_19G033900/GLYMA_04G052600/GLYMA_13G048100/GLYMA_06G115100/GLYMA_12G174900/GLYMA_04G157900/GLYMA_14G049500/GLYMA_16G200800/GLYMA_05G010200/GLYMA_13G218200/GLYMA_11G228900/GLYMA_17G234000/GLYMA_05G211700/GLYMA_16G145100/GLYMA_04G025100/GLYMA_07G190700/GLYMA_03G181300/GLYMA_14G082900/GLYMA_02G051600/GLYMA_17G092700…	-/-/-/-/-/-/-/-/-/-/-/-/-/-/-/-/-/ACS1/-/-/-/-/-/-/-/-/-/-/-/-/-/-/-/-/-	35
BP	GO:0048316	seed development	9/2941	88/30202	0.490473	1	GLYMA_02G305700/GLYMA_12G181400/GLYMA_08G023900/GLYMA_05G112000/GLYMA_08G237500/GLYMA_07G174100/GLYMA_12G084700/GLYMA_17G155000/GLYMA_19G147200	-/-/-/-/-/-/-/-/GMPM1	9
BP	GO:0006271	DNA strand elongation involved in DNA replication	4/2941	37/30202	0.492034	1	GLYMA_03G144600/GLYMA_03G219200/GLYMA_11G193100/GLYMA_01G187400	-/-/-/-	4
BP	GO:0044403	symbiont process	4/2941	37/30202	0.492034	1	GLYMA_19G200000/GLYMA_10G133900/GLYMA_01G028500/GLYMA_02G036800	-/-/-/-	4
BP	GO:0051253	negative regulation of RNA metabolic process	25/2941	252/30202	0.492039	1	GLYMA_17G091500/GLYMA_01G154300/GLYMA_03G036600/GLYMA_03G084300/GLYMA_06G204100/GLYMA_02G250900/GLYMA_20G225900/GLYMA_12G181400/GLYMA_04G191500/GLYMA_04G067300/GLYMA_08G028000/GLYMA_11G075500/GLYMA_08G293100/GLYMA_02G086100/GLYMA_12G084700/GLYMA_13G107200/GLYMA_05G221500/GLYMA_02G015100/GLYMA_18G267200/GLYMA_15G230300/GLYMA_08G246400/GLYMA_10G266000/GLYMA_02G118500/GLYMA_01G131900/GLYMA_01G060300	-/-/-/-/-/-/-/-/-/-/-/-/-/-/-/-/-/-/-/-/-/-/-/-/-	25
BP	GO:0017148	negative regulation of translation	8/2941	78/30202	0.493824	1	GLYMA_16G092800/GLYMA_09G024000/GLYMA_08G353900/GLYMA_06G136500/GLYMA_04G228400/GLYMA_17G091300/GLYMA_15G209000/GLYMA_08G354000	-/-/-/-/-/-/-/-	8
BP	GO:0043094	cellular metabolic compound salvage	8/2941	78/30202	0.493824	1	GLYMA_13G144800/GLYMA_19G046800/GLYMA_02G129200/GLYMA_19G047000/GLYMA_20G150100/GLYMA_19G046600/GLYMA_13G046200/GLYMA_08G295700	-/-/-/-/-/-/-/-	8
BP	GO:0051651	maintenance of location in cell	8/2941	78/30202	0.493824	1	GLYMA_04G024300/GLYMA_07G155200/GLYMA_03G050100/GLYMA_14G056800/GLYMA_11G232600/GLYMA_08G032600/GLYMA_01G124500/GLYMA_18G205800	-/-/-/-/-/-/-/-	8
BP	GO:0031123	RNA 3'-end processing	12/2941	119/30202	0.494216	1	GLYMA_11G237200/GLYMA_04G200700/GLYMA_08G176900/GLYMA_02G112000/GLYMA_18G020000/GLYMA_15G017900/GLYMA_16G012200/GLYMA_07G043800/GLYMA_15G267100/GLYMA_06G164800/GLYMA_15G056100/GLYMA_15G147700	-/-/-/-/-/-/-/-/-/-/-/-	12
BP	GO:0009161	ribonucleoside monophosphate metabolic process	35/2941	355/30202	0.495509	1	GLYMA_08G199800/GLYMA_15G010900/GLYMA_19G017200/GLYMA_13G144800/GLYMA_16G173100/GLYMA_17G185800/GLYMA_08G015000/GLYMA_09G246700/GLYMA_11G095600/GLYMA_09G007900/GLYMA_14G189400/GLYMA_05G208400/GLYMA_05G000700/GLYMA_15G112300/GLYMA_19G141200/GLYMA_13G146200/GLYMA_08G165400/GLYMA_13G336200/GLYMA_03G190500/GLYMA_12G231900/GLYMA_08G222900/GLYMA_01G230900/GLYMA_02G182400/GLYMA_12G232000/GLYMA_15G038100…	-/-/-/-/-/-/-/-/-/-/-/-/-/-/-/-/-/-/-/-/-/-/-/-/-/-/-/-/-/-/-/-/-/-/-	35
BP	GO:1902600	proton transmembrane transport	46/2941	468/30202	0.496383	1	GLYMA_18G067700/GLYMA_19G015800/GLYMA_03G014000/GLYMA_15G010900/GLYMA_16G015600/GLYMA_01G081600/GLYMA_19G224400/GLYMA_12G044700/GLYMA_18G126500/GLYMA_02G056200/GLYMA_10G142000/GLYMA_13G167700/GLYMA_05G029900/GLYMA_14G010400/GLYMA_15G017000/GLYMA_13G097900/GLYMA_01G238800/GLYMA_11G004800/GLYMA_03G149200/GLYMA_03G227500/GLYMA_13G116400/GLYMA_01G105000/GLYMA_01G042100/GLYMA_02G022200/GLYMA_04G014000…	-/-/-/-/-/-/-/-/-/-/-/-/-/-/-/-/-/-/-/-/-/-/-/-/-/-/-/-/-/-/-/-/-/-/-/-/-/-/-/-/-/-/-/-/-/-	46
BP	GO:0010109	regulation of photosynthesis	3/2941	27/30202	0.49697	1	GLYMA_02G012500/GLYMA_10G012900/GLYMA_09G052600	-/-/-	3
BP	GO:0016458	gene silencing	15/2941	150/30202	0.496972	1	GLYMA_17G091500/GLYMA_02G250900/GLYMA_20G225900/GLYMA_13G156500/GLYMA_04G067300/GLYMA_11G075500/GLYMA_17G091300/GLYMA_02G086100/GLYMA_05G011300/GLYMA_02G015100/GLYMA_13G193200/GLYMA_01G053100/GLYMA_09G025400/GLYMA_08G184600/GLYMA_15G131500	-/-/-/-/-/-/-/-/-/-/-/-/-/-/-	15
BP	GO:0022622	root system development	10/2941	99/30202	0.5007	1	GLYMA_02G305700/GLYMA_11G179000/GLYMA_02G308700/GLYMA_01G144500/GLYMA_13G313000/GLYMA_07G174100/GLYMA_06G077800/GLYMA_08G329900/GLYMA_12G188600/GLYMA_14G004200	-/-/-/-/-/-/-/-/-/-	10
BP	GO:0048364	root development	10/2941	99/30202	0.5007	1	GLYMA_02G305700/GLYMA_11G179000/GLYMA_02G308700/GLYMA_01G144500/GLYMA_13G313000/GLYMA_07G174100/GLYMA_06G077800/GLYMA_08G329900/GLYMA_12G188600/GLYMA_14G004200	-/-/-/-/-/-/-/-/-/-	10
BP	GO:0006109	regulation of carbohydrate metabolic process	2/2941	17/30202	0.503455	1	GLYMA_02G012500/GLYMA_10G012900	-/-	2
BP	GO:0006821	chloride transport	2/2941	17/30202	0.503455	1	GLYMA_16G208400/GLYMA_19G089800	-/-	2
BP	GO:0032204	regulation of telomere maintenance	2/2941	17/30202	0.503455	1	GLYMA_15G075400/GLYMA_13G178200	-/-	2
BP	GO:0034311	diol metabolic process	2/2941	17/30202	0.503455	1	GLYMA_02G087800/GLYMA_10G117200	-/-	2
BP	GO:0034312	diol biosynthetic process	2/2941	17/30202	0.503455	1	GLYMA_02G087800/GLYMA_10G117200	-/-	2
BP	GO:0043455	regulation of secondary metabolic process	2/2941	17/30202	0.503455	1	GLYMA_05G001600/GLYMA_07G226600	-/-	2
BP	GO:0045338	farnesyl diphosphate metabolic process	2/2941	17/30202	0.503455	1	GLYMA_01G215500/GLYMA_11G027000	-/-	2
BP	GO:0055073	cadmium ion homeostasis	2/2941	17/30202	0.503455	1	GLYMA_18G050500/GLYMA_02G095400	-/-	2
BP	GO:1903829	positive regulation of cellular protein localization	2/2941	17/30202	0.503455	1	GLYMA_15G143300/GLYMA_09G038200	-/-	2
BP	GO:0006829	zinc ion transport	5/2941	48/30202	0.507102	1	GLYMA_08G328000/GLYMA_18G060300/GLYMA_11G132500/GLYMA_18G050500/GLYMA_02G095400	-/-/-/-/-	5
BP	GO:0071417	cellular response to organonitrogen compound	5/2941	48/30202	0.507102	1	GLYMA_16G173100/GLYMA_06G107800/GLYMA_05G000700/GLYMA_04G254300/GLYMA_05G152100	-/-/-/-/-	5
BP	GO:0071577	zinc ion transmembrane transport	5/2941	48/30202	0.507102	1	GLYMA_08G328000/GLYMA_18G060300/GLYMA_11G132500/GLYMA_18G050500/GLYMA_02G095400	-/-/-/-/-	5
BP	GO:0048284	organelle fusion	14/2941	141/30202	0.510918	1	GLYMA_13G236300/GLYMA_09G258400/GLYMA_09G019800/GLYMA_14G017700/GLYMA_16G154200/GLYMA_12G091300/GLYMA_16G151200/GLYMA_08G237500/GLYMA_12G206300/GLYMA_17G236900/GLYMA_15G077400/GLYMA_12G201100/GLYMA_18G114700/GLYMA_02G195400	-/-/-/-/-/-/-/-/-/-/-/-/-/-	14
BP	GO:0022616	DNA strand elongation	4/2941	38/30202	0.5135	1	GLYMA_03G144600/GLYMA_03G219200/GLYMA_11G193100/GLYMA_01G187400	-/-/-/-	4
BP	GO:0030245	cellulose catabolic process	4/2941	38/30202	0.5135	1	GLYMA_02G269400/GLYMA_18G030700/GLYMA_05G236400/GLYMA_09G018500	-/-/-/-	4
BP	GO:0051275	beta-glucan catabolic process	4/2941	38/30202	0.5135	1	GLYMA_02G269400/GLYMA_18G030700/GLYMA_05G236400/GLYMA_09G018500	-/-/-/-	4
BP	GO:0009060	aerobic respiration	13/2941	131/30202	0.514403	1	GLYMA_05G045900/GLYMA_15G010900/GLYMA_09G246700/GLYMA_12G098900/GLYMA_12G159300/GLYMA_10G006500/GLYMA_11G080600/GLYMA_04G123800/GLYMA_02G015800/GLYMA_01G230900/GLYMA_02G241200/GLYMA_14G211000/novel.469	-/-/-/-/-/-/-/-/-/-/-/IDH1/-	13
BP	GO:0000413	protein peptidyl-prolyl isomerization	12/2941	121/30202	0.518186	1	GLYMA_06G005100/GLYMA_19G249000/GLYMA_12G148600/GLYMA_11G098700/GLYMA_02G279000/GLYMA_11G014400/GLYMA_19G222600/GLYMA_20G249300/GLYMA_08G089700/GLYMA_20G055800/GLYMA_03G251600/GLYMA_10G298200	-/-/-/-/-/-/-/-/-/-/-/-	12
BP	GO:0006099	tricarboxylic acid cycle	9/2941	90/30202	0.518306	1	GLYMA_05G045900/GLYMA_12G098900/GLYMA_12G159300/GLYMA_10G006500/GLYMA_11G080600/GLYMA_02G015800/GLYMA_02G241200/GLYMA_14G211000/novel.469	-/-/-/-/-/-/-/IDH1/-	9
BP	GO:0006101	citrate metabolic process	9/2941	90/30202	0.518306	1	GLYMA_05G045900/GLYMA_12G098900/GLYMA_12G159300/GLYMA_10G006500/GLYMA_11G080600/GLYMA_02G015800/GLYMA_02G241200/GLYMA_14G211000/novel.469	-/-/-/-/-/-/-/IDH1/-	9
BP	GO:0009267	cellular response to starvation	6/2941	59/30202	0.519086	1	GLYMA_20G031700/GLYMA_17G140700/GLYMA_02G008800/GLYMA_05G058300/GLYMA_11G031800/GLYMA_01G210200	-/-/-/-/-/-	6
BP	GO:1902531	regulation of intracellular signal transduction	6/2941	59/30202	0.519086	1	GLYMA_06G163900/GLYMA_20G202200/GLYMA_10G167300/GLYMA_20G065900/GLYMA_13G003700/GLYMA_10G188500	-/-/-/-/-/-	6
BP	GO:0014070	response to organic cyclic compound	14/2941	142/30202	0.521937	1	GLYMA_06G005100/GLYMA_17G091500/GLYMA_06G107800/GLYMA_13G156500/GLYMA_04G067300/GLYMA_13G234500/GLYMA_17G091300/GLYMA_02G204700/GLYMA_02G086100/GLYMA_15G078600/GLYMA_09G025400/GLYMA_15G131500/GLYMA_04G254300/GLYMA_05G152100	-/-/-/-/-/-/-/-/-/-/-/-/-/-	14
BP	GO:0007140	male meiotic nuclear division	3/2941	28/30202	0.522005	1	GLYMA_08G306600/GLYMA_11G213200/GLYMA_03G166000	-/-/-	3
BP	GO:0032963	collagen metabolic process	3/2941	28/30202	0.522005	1	GLYMA_02G028100/GLYMA_01G036900/GLYMA_09G065900	-/-/-	3
BP	GO:0009110	vitamin biosynthetic process	8/2941	80/30202	0.523339	1	GLYMA_15G087200/GLYMA_08G132700/GLYMA_20G142000/GLYMA_07G185100/GLYMA_06G269700/GLYMA_10G251500/GLYMA_01G116100/GLYMA_12G135000	-/-/-/-/-/-/-/-	8
BP	GO:0070838	divalent metal ion transport	19/2941	194/30202	0.525036	1	GLYMA_11G048300/GLYMA_08G328000/GLYMA_01G193600/GLYMA_14G059200/GLYMA_18G060300/GLYMA_11G132500/GLYMA_18G027100/GLYMA_13G088700/GLYMA_12G030100/GLYMA_18G027200/GLYMA_13G369900/GLYMA_18G050500/GLYMA_11G230100/GLYMA_07G149600/GLYMA_03G157700/GLYMA_02G095400/GLYMA_18G200500/GLYMA_17G165200/GLYMA_13G082200	-/-/-/-/-/-/-/-/-/-/-/-/-/-/-/-/-/-/-	19
BP	GO:0009627	systemic acquired resistance	5/2941	49/30202	0.525896	1	GLYMA_07G139400/GLYMA_07G141500/GLYMA_18G190000/GLYMA_18G191600/GLYMA_16G100100	-/-/-/-/-	5
BP	GO:0009694	jasmonic acid metabolic process	5/2941	49/30202	0.525896	1	GLYMA_06G115100/GLYMA_16G145100/GLYMA_02G219700/GLYMA_03G256200/GLYMA_14G078600	-/-/-/-/-	5
BP	GO:0072350	tricarboxylic acid metabolic process	10/2941	101/30202	0.526908	1	GLYMA_05G045900/GLYMA_12G098900/GLYMA_12G159300/GLYMA_10G006500/GLYMA_11G080600/GLYMA_02G015800/GLYMA_19G228400/GLYMA_02G241200/GLYMA_14G211000/novel.469	-/-/-/-/-/-/-/-/IDH1/-	10
BP	GO:0042430	indole-containing compound metabolic process	7/2941	70/30202	0.529139	1	GLYMA_11G060200/GLYMA_02G255400/GLYMA_19G014800/GLYMA_12G073000/GLYMA_14G061200/GLYMA_03G167900/GLYMA_13G285300	-/-/-/-/-/-/CYP82A2	7
BP	GO:0000910	cytokinesis	9/2941	91/30202	0.532037	1	GLYMA_12G096900/GLYMA_13G010700/GLYMA_06G324300/GLYMA_16G165900/GLYMA_12G191700/GLYMA_14G012900/GLYMA_02G301200/GLYMA_09G208200/GLYMA_19G214100	-/-/-/-/-/-/-/-/-	9
BP	GO:0010558	negative regulation of macromolecule biosynthetic process	34/2941	350/30202	0.532633	1	GLYMA_17G091500/GLYMA_01G154300/GLYMA_02G243800/GLYMA_03G036600/GLYMA_03G084300/GLYMA_16G092800/GLYMA_06G204100/GLYMA_02G250900/GLYMA_20G225900/GLYMA_12G181400/GLYMA_09G024000/GLYMA_04G191500/GLYMA_08G353900/GLYMA_04G067300/GLYMA_06G136500/GLYMA_08G028000/GLYMA_04G228400/GLYMA_11G075500/GLYMA_08G293100/GLYMA_17G091300/GLYMA_02G086100/GLYMA_12G084700/GLYMA_13G107200/GLYMA_15G209000/GLYMA_05G221500…	-/-/-/-/-/-/-/-/-/-/-/-/-/-/-/-/-/-/-/-/-/-/-/-/-/-/-/-/-/-/-/-/-/-	34
BP	GO:0006544	glycine metabolic process	4/2941	39/30202	0.534537	1	GLYMA_06G107800/GLYMA_11G042200/GLYMA_04G254300/GLYMA_05G152100	-/-/-/-	4
BP	GO:0006488	dolichol-linked oligosaccharide biosynthetic process	2/2941	18/30202	0.534759	1	GLYMA_10G105900/GLYMA_11G110300	-/-	2
BP	GO:0006782	protoporphyrinogen IX biosynthetic process	2/2941	18/30202	0.534759	1	GLYMA_06G002900/GLYMA_13G269900	GSA1/-	2
BP	GO:0006882	cellular zinc ion homeostasis	2/2941	18/30202	0.534759	1	GLYMA_18G050500/GLYMA_02G095400	-/-	2
BP	GO:0016103	diterpenoid catabolic process	2/2941	18/30202	0.534759	1	GLYMA_13G218200/GLYMA_13G259400	-/-	2
BP	GO:0016115	terpenoid catabolic process	2/2941	18/30202	0.534759	1	GLYMA_13G218200/GLYMA_13G259400	-/-	2
BP	GO:0016558	protein import into peroxisome matrix	2/2941	18/30202	0.534759	1	GLYMA_11G125400/GLYMA_17G089700	-/-	2
BP	GO:0034969	histone arginine methylation	2/2941	18/30202	0.534759	1	GLYMA_04G074200/GLYMA_06G075300	-/-	2
BP	GO:0035493	SNARE complex assembly	2/2941	18/30202	0.534759	1	GLYMA_09G258400/GLYMA_12G201100	-/-	2
BP	GO:0043487	regulation of RNA stability	2/2941	18/30202	0.534759	1	GLYMA_15G075400/GLYMA_13G178200	-/-	2
BP	GO:0045487	gibberellin catabolic process	2/2941	18/30202	0.534759	1	GLYMA_13G218200/GLYMA_13G259400	-/-	2
BP	GO:0046033	AMP metabolic process	2/2941	18/30202	0.534759	1	GLYMA_13G144800/GLYMA_08G295700	-/-	2
BP	GO:0046501	protoporphyrinogen IX metabolic process	2/2941	18/30202	0.534759	1	GLYMA_06G002900/GLYMA_13G269900	GSA1/-	2
BP	GO:0055069	zinc ion homeostasis	2/2941	18/30202	0.534759	1	GLYMA_18G050500/GLYMA_02G095400	-/-	2
BP	GO:0070189	kynurenine metabolic process	2/2941	18/30202	0.534759	1	GLYMA_02G255400/GLYMA_14G061200	-/-	2
BP	GO:1904666	regulation of ubiquitin protein ligase activity	2/2941	18/30202	0.534759	1	GLYMA_03G141800/GLYMA_11G219600	-/-	2
BP	GO:0009814	defense response, incompatible interaction	6/2941	60/30202	0.535993	1	GLYMA_07G139400/GLYMA_07G141500/GLYMA_18G190000/GLYMA_10G230000/GLYMA_18G191600/GLYMA_16G100100	-/-/-/-/-/-	6
BP	GO:0019682	glyceraldehyde-3-phosphate metabolic process	6/2941	60/30202	0.535993	1	GLYMA_03G246300/GLYMA_18G284600/GLYMA_13G146200/GLYMA_16G089000/GLYMA_15G038100/GLYMA_02G096800	-/-/-/-/-/-	6
BP	GO:0032515	negative regulation of phosphoprotein phosphatase activity	6/2941	60/30202	0.535993	1	GLYMA_09G040500/GLYMA_01G124700/GLYMA_14G056300/GLYMA_18G206000/GLYMA_07G243600/GLYMA_07G155500	PR10/-/-/-/-/-	6
BP	GO:0035308	negative regulation of protein dephosphorylation	6/2941	60/30202	0.535993	1	GLYMA_09G040500/GLYMA_01G124700/GLYMA_14G056300/GLYMA_18G206000/GLYMA_07G243600/GLYMA_07G155500	PR10/-/-/-/-/-	6
BP	GO:0031667	response to nutrient levels	8/2941	81/30202	0.537866	1	GLYMA_20G031700/GLYMA_17G140700/GLYMA_02G008800/GLYMA_05G058300/GLYMA_11G031800/GLYMA_01G210200/GLYMA_12G073000/GLYMA_03G070200	-/-/-/-/-/-/-/-	8
BP	GO:0034249	negative regulation of cellular amide metabolic process	8/2941	81/30202	0.537866	1	GLYMA_16G092800/GLYMA_09G024000/GLYMA_08G353900/GLYMA_06G136500/GLYMA_04G228400/GLYMA_17G091300/GLYMA_15G209000/GLYMA_08G354000	-/-/-/-/-/-/-/-	8
BP	GO:0046839	phospholipid dephosphorylation	5/2941	50/30202	0.544368	1	GLYMA_20G170500/GLYMA_10G221000/GLYMA_08G144500/GLYMA_07G107000/GLYMA_19G158700	-/-/-/-/-	5
BP	GO:0046856	phosphatidylinositol dephosphorylation	5/2941	50/30202	0.544368	1	GLYMA_20G170500/GLYMA_10G221000/GLYMA_08G144500/GLYMA_07G107000/GLYMA_19G158700	-/-/-/-/-	5
BP	GO:0009808	lignin metabolic process	7/2941	71/30202	0.544619	1	GLYMA_01G020900/GLYMA_10G262400/GLYMA_19G126000/GLYMA_14G221200/GLYMA_01G021000/GLYMA_20G128600/GLYMA_03G122000	-/-/CYP98A2/-/-/-/-	7
BP	GO:0009813	flavonoid biosynthetic process	3/2941	29/30202	0.546341	1	GLYMA_20G241600/GLYMA_08G109400/GLYMA_17G173200	CHI1B1/CHS1/-	3
BP	GO:0042447	hormone catabolic process	3/2941	29/30202	0.546341	1	GLYMA_13G048100/GLYMA_13G218200/GLYMA_13G259400	-/-/-	3
BP	GO:1903322	positive regulation of protein modification by small protein conjugation or removal	3/2941	29/30202	0.546341	1	GLYMA_09G237300/GLYMA_17G103600/GLYMA_11G219600	-/-/-	3
BP	GO:0000272	polysaccharide catabolic process	28/2941	290/30202	0.548269	1	GLYMA_11G071300/GLYMA_01G171900/GLYMA_05G044000/GLYMA_09G168300/GLYMA_10G277200/GLYMA_10G106600/GLYMA_08G180900/GLYMA_02G269400/GLYMA_20G026700/GLYMA_18G030700/GLYMA_20G133900/GLYMA_16G014100/GLYMA_12G197100/GLYMA_19G231300/GLYMA_03G218700/GLYMA_06G301500/GLYMA_10G013900/GLYMA_08G334000/GLYMA_17G126500/GLYMA_06G030500/GLYMA_14G170900/GLYMA_05G236400/GLYMA_18G012200/GLYMA_08G147900/GLYMA_01G209500…	-/-/-/-/-/-/-/-/-/-/-/-/-/-/-/-/-/-/-/-/-/-/-/-/-/-/-/-	28
BP	GO:0000281	mitotic cytokinesis	8/2941	82/30202	0.552219	1	GLYMA_12G096900/GLYMA_06G324300/GLYMA_16G165900/GLYMA_12G191700/GLYMA_14G012900/GLYMA_02G301200/GLYMA_09G208200/GLYMA_19G214100	-/-/-/-/-/-/-/-	8
BP	GO:0061640	cytoskeleton-dependent cytokinesis	8/2941	82/30202	0.552219	1	GLYMA_12G096900/GLYMA_06G324300/GLYMA_16G165900/GLYMA_12G191700/GLYMA_14G012900/GLYMA_02G301200/GLYMA_09G208200/GLYMA_19G214100	-/-/-/-/-/-/-/-	8
BP	GO:1903825	organic acid transmembrane transport	21/2941	218/30202	0.554527	1	GLYMA_20G181900/GLYMA_14G054800/GLYMA_08G272600/GLYMA_11G226000/GLYMA_06G088300/GLYMA_18G071900/GLYMA_13G031600/GLYMA_10G255300/GLYMA_08G115600/GLYMA_09G050600/GLYMA_17G015500/GLYMA_02G179100/GLYMA_05G215600/GLYMA_10G208800/GLYMA_04G209200/GLYMA_01G218600/GLYMA_04G209100/GLYMA_18G071700/GLYMA_17G192000/GLYMA_02G260100/GLYMA_15G038200	-/-/-/-/-/-/-/-/-/-/-/-/-/-/-/-/-/-/-/-/-	21
BP	GO:1905039	carboxylic acid transmembrane transport	21/2941	218/30202	0.554527	1	GLYMA_20G181900/GLYMA_14G054800/GLYMA_08G272600/GLYMA_11G226000/GLYMA_06G088300/GLYMA_18G071900/GLYMA_13G031600/GLYMA_10G255300/GLYMA_08G115600/GLYMA_09G050600/GLYMA_17G015500/GLYMA_02G179100/GLYMA_05G215600/GLYMA_10G208800/GLYMA_04G209200/GLYMA_01G218600/GLYMA_04G209100/GLYMA_18G071700/GLYMA_17G192000/GLYMA_02G260100/GLYMA_15G038200	-/-/-/-/-/-/-/-/-/-/-/-/-/-/-/-/-/-/-/-/-	21
BP	GO:0009314	response to radiation	31/2941	322/30202	0.554594	1	GLYMA_06G005100/GLYMA_13G265000/GLYMA_18G050800/GLYMA_11G228800/GLYMA_08G180000/GLYMA_15G052400/GLYMA_17G042100/GLYMA_05G128000/GLYMA_16G165500/GLYMA_02G069500/GLYMA_10G068900/GLYMA_13G009500/GLYMA_16G165800/GLYMA_08G165400/GLYMA_02G080800/GLYMA_08G221300/GLYMA_19G222600/GLYMA_17G262400/GLYMA_11G074900/GLYMA_05G239400/GLYMA_16G163200/GLYMA_13G221300/GLYMA_09G052600/GLYMA_16G165200/GLYMA_01G089000…	-/-/-/-/-/-/-/-/-/-/-/-/-/-/-/-/-/-/-/-/-/-/-/-/-/-/-/-/-/-/-	31
BP	GO:0098869	cellular oxidant detoxification	31/2941	322/30202	0.554594	1	GLYMA_13G306900/GLYMA_06G139300/GLYMA_05G212500/GLYMA_10G078400/GLYMA_04G225500/GLYMA_10G222400/GLYMA_14G056300/GLYMA_10G291100/GLYMA_06G162300/GLYMA_17G047200/GLYMA_02G234200/GLYMA_12G178800/GLYMA_09G072100/GLYMA_15G180900/GLYMA_10G041900/GLYMA_13G070900/GLYMA_12G241800/GLYMA_19G190800/GLYMA_05G103600/GLYMA_17G163200/GLYMA_02G209000/GLYMA_13G307000/GLYMA_17G013600/GLYMA_13G207000/GLYMA_14G201800…	-/-/-/-/-/-/-/-/-/-/-/-/-/-/-/-/-/-/-/-/-/-/-/-/-/-/-/-/-/-/-	31
BP	GO:0009686	gibberellin biosynthetic process	4/2941	40/30202	0.555108	1	GLYMA_16G200800/GLYMA_13G218200/GLYMA_13G259400/GLYMA_15G002200	-/-/-/-	4
BP	GO:0044419	interspecies interaction between organisms	4/2941	40/30202	0.555108	1	GLYMA_19G200000/GLYMA_10G133900/GLYMA_01G028500/GLYMA_02G036800	-/-/-/-	4
BP	GO:0010243	response to organonitrogen compound	18/2941	187/30202	0.556971	1	GLYMA_13G133000/GLYMA_05G219600/GLYMA_16G173100/GLYMA_06G107800/GLYMA_19G072700/GLYMA_06G293400/GLYMA_12G203900/GLYMA_05G000700/GLYMA_04G121000/GLYMA_06G317800/GLYMA_18G186900/GLYMA_12G112000/GLYMA_05G219400/GLYMA_08G025700/GLYMA_20G133200/GLYMA_04G254300/GLYMA_12G073000/GLYMA_05G152100	-/-/-/-/-/-/-/-/-/-/-/-/-/-/-/-/-/-	18
BP	GO:0006865	amino acid transport	19/2941	198/30202	0.562206	1	GLYMA_20G181900/GLYMA_14G054800/GLYMA_08G272600/GLYMA_11G226000/GLYMA_06G088300/GLYMA_18G071900/GLYMA_13G031600/GLYMA_10G255300/GLYMA_09G050600/GLYMA_02G179100/GLYMA_05G215600/GLYMA_10G208800/GLYMA_04G209200/GLYMA_01G218600/GLYMA_04G209100/GLYMA_18G071700/GLYMA_17G192000/GLYMA_02G260100/GLYMA_15G038200	-/-/-/-/-/-/-/-/-/-/-/-/-/-/-/-/-/-/-	19
BP	GO:0007029	endoplasmic reticulum organization	5/2941	51/30202	0.562492	1	GLYMA_20G230200/GLYMA_13G246800/GLYMA_15G067100/GLYMA_17G146400/GLYMA_10G158400	-/-/-/-/-	5
BP	GO:0016093	polyprenol metabolic process	2/2941	19/30202	0.564677	1	GLYMA_09G198800/GLYMA_11G110300	-/-	2
BP	GO:0018065	protein-cofactor linkage	2/2941	19/30202	0.564677	1	GLYMA_08G314300/GLYMA_12G021100	-/-	2
BP	GO:0042127	regulation of cell proliferation	8/2941	83/30202	0.566384	1	GLYMA_20G135400/GLYMA_11G084500/GLYMA_04G042000/GLYMA_15G230300/GLYMA_06G042900/GLYMA_20G126700/GLYMA_11G052500/GLYMA_04G001100	-/-/-/-/-/-/-/-	8
BP	GO:0006997	nucleus organization	6/2941	62/30202	0.569008	1	GLYMA_13G236300/GLYMA_06G222100/GLYMA_02G305200/GLYMA_14G008200/GLYMA_12G206300/GLYMA_15G077400	-/-/-/-/-/-	6
BP	GO:0010923	negative regulation of phosphatase activity	6/2941	62/30202	0.569008	1	GLYMA_09G040500/GLYMA_01G124700/GLYMA_14G056300/GLYMA_18G206000/GLYMA_07G243600/GLYMA_07G155500	PR10/-/-/-/-/-	6
BP	GO:0031669	cellular response to nutrient levels	6/2941	62/30202	0.569008	1	GLYMA_20G031700/GLYMA_17G140700/GLYMA_02G008800/GLYMA_05G058300/GLYMA_11G031800/GLYMA_01G210200	-/-/-/-/-/-	6
BP	GO:0035305	negative regulation of dephosphorylation	6/2941	62/30202	0.569008	1	GLYMA_09G040500/GLYMA_01G124700/GLYMA_14G056300/GLYMA_18G206000/GLYMA_07G243600/GLYMA_07G155500	PR10/-/-/-/-/-	6
BP	GO:0009743	response to carbohydrate	3/2941	30/30202	0.569934	1	GLYMA_09G007900/GLYMA_15G112300/GLYMA_08G165400	-/-/-	3
BP	GO:0009812	flavonoid metabolic process	3/2941	30/30202	0.569934	1	GLYMA_20G241600/GLYMA_08G109400/GLYMA_17G173200	CHI1B1/CHS1/-	3
BP	GO:0035999	tetrahydrofolate interconversion	3/2941	30/30202	0.569934	1	GLYMA_06G107800/GLYMA_04G254300/GLYMA_05G152100	-/-/-	3
BP	GO:0048232	male gamete generation	3/2941	30/30202	0.569934	1	GLYMA_08G306600/GLYMA_11G213200/GLYMA_03G166000	-/-/-	3
BP	GO:0061615	glycolytic process through fructose-6-phosphate	3/2941	30/30202	0.569934	1	GLYMA_08G199800/GLYMA_09G007900/GLYMA_15G112300	-/-/-	3
BP	GO:1901071	glucosamine-containing compound metabolic process	3/2941	30/30202	0.569934	1	GLYMA_17G076100/GLYMA_19G003100/GLYMA_01G160100	-/-/-	3
BP	GO:0030243	cellulose metabolic process	12/2941	126/30202	0.576473	1	GLYMA_12G096900/GLYMA_06G324300/GLYMA_16G165900/GLYMA_12G191700/GLYMA_14G012900/GLYMA_02G269400/GLYMA_18G030700/GLYMA_02G301200/GLYMA_09G208200/GLYMA_05G236400/GLYMA_19G214100/GLYMA_09G018500	-/-/-/-/-/-/-/-/-/-/-/-	12
BP	GO:0055072	iron ion homeostasis	17/2941	179/30202	0.580444	1	GLYMA_07G155200/GLYMA_03G050100/GLYMA_14G056800/GLYMA_17G012300/GLYMA_12G023300/GLYMA_17G261500/GLYMA_11G232600/GLYMA_05G056100/GLYMA_01G124500/GLYMA_18G050500/GLYMA_02G095400/GLYMA_18G205800/GLYMA_07G261800/GLYMA_11G097300/GLYMA_17G165200/GLYMA_17G138300/GLYMA_14G223000	-/-/-/-/-/-/-/-/-/-/-/-/-/-/-/-/-	17
BP	GO:0006575	cellular modified amino acid metabolic process	21/2941	221/30202	0.580602	1	GLYMA_15G251900/GLYMA_04G077300/GLYMA_06G107800/GLYMA_01G106100/GLYMA_14G031000/GLYMA_15G252200/GLYMA_01G040000/GLYMA_13G267800/GLYMA_08G118900/GLYMA_07G126200/GLYMA_06G078400/GLYMA_15G251500/GLYMA_08G306800/GLYMA_11G235800/GLYMA_05G152000/GLYMA_04G254300/GLYMA_20G148900/GLYMA_05G161600/GLYMA_11G236100/GLYMA_05G152100/GLYMA_08G175200	-/-/-/-/-/GST3/-/-/-/-/-/-/-/-/-/-/-/-/-/-/-	21
BP	GO:0051640	organelle localization	27/2941	284/30202	0.581966	1	GLYMA_08G266500/GLYMA_13G010700/GLYMA_15G143300/GLYMA_09G035700/GLYMA_18G075600/GLYMA_20G230200/GLYMA_13G246800/GLYMA_14G017700/GLYMA_15G067100/GLYMA_16G154200/GLYMA_18G042700/GLYMA_18G211800/GLYMA_01G212200/GLYMA_17G146400/GLYMA_17G076700/GLYMA_09G038200/GLYMA_17G103300/GLYMA_16G151200/GLYMA_15G271800/GLYMA_05G002000/GLYMA_11G244500/GLYMA_07G152700/GLYMA_17G236900/GLYMA_12G201100/GLYMA_02G195400…	-/-/-/-/-/-/-/-/-/-/-/-/-/-/-/-/-/-/-/-/-/-/-/-/-/-/-	27
BP	GO:0009416	response to light stimulus	29/2941	305/30202	0.58259	1	GLYMA_06G005100/GLYMA_13G265000/GLYMA_18G050800/GLYMA_11G228800/GLYMA_08G180000/GLYMA_15G052400/GLYMA_17G042100/GLYMA_05G128000/GLYMA_16G165500/GLYMA_02G069500/GLYMA_10G068900/GLYMA_16G165800/GLYMA_08G165400/GLYMA_02G080800/GLYMA_08G221300/GLYMA_19G222600/GLYMA_17G262400/GLYMA_11G074900/GLYMA_05G239400/GLYMA_16G163200/GLYMA_13G221300/GLYMA_09G052600/GLYMA_16G165200/GLYMA_08G046500/GLYMA_12G073000…	-/-/-/-/-/-/-/-/-/-/-/-/-/-/-/-/-/-/-/-/-/-/-/-/-/-/-/-/-	29
BP	GO:0070988	demethylation	6/2941	63/30202	0.585078	1	GLYMA_10G153000/GLYMA_12G055000/GLYMA_10G284500/GLYMA_11G257000/GLYMA_14G159400/GLYMA_11G130600	-/-/-/-/-/-	6
BP	GO:0032879	regulation of localization	14/2941	148/30202	0.586322	1	GLYMA_15G143300/GLYMA_14G059200/GLYMA_18G027100/GLYMA_16G116200/GLYMA_14G076000/GLYMA_09G038200/GLYMA_09G198200/GLYMA_18G027200/GLYMA_11G085900/GLYMA_06G071100/GLYMA_11G230100/GLYMA_17G118300/GLYMA_01G158700/GLYMA_12G201100	-/-/-/-/-/-/-/-/-/-/-/-/-/-	14
BP	GO:0045787	positive regulation of cell cycle	10/2941	106/30202	0.590172	1	GLYMA_13G010700/GLYMA_03G165600/GLYMA_20G135400/GLYMA_11G084500/GLYMA_04G042000/GLYMA_06G042900/GLYMA_20G126700/GLYMA_11G052500/GLYMA_04G001100/GLYMA_19G166900	-/-/-/-/-/-/-/-/-/-	10
BP	GO:0009738	abscisic acid-activated signaling pathway	13/2941	138/30202	0.592354	1	GLYMA_14G222000/GLYMA_09G040500/GLYMA_01G124700/GLYMA_05G213200/GLYMA_14G056300/GLYMA_18G206000/GLYMA_11G128900/GLYMA_04G175300/GLYMA_07G243600/GLYMA_07G155500/GLYMA_03G138000/GLYMA_13G106800/GLYMA_09G066500	-/PR10/-/-/-/-/-/-/-/-/-/-/-	13
BP	GO:0006896	Golgi to vacuole transport	3/2941	31/30202	0.592751	1	GLYMA_09G274300/GLYMA_15G156400/GLYMA_18G114700	-/-/-	3
BP	GO:0015858	nucleoside transport	3/2941	31/30202	0.592751	1	GLYMA_06G221300/GLYMA_12G105700/GLYMA_09G247200	-/-/-	3
BP	GO:0031936	negative regulation of chromatin silencing	3/2941	31/30202	0.592751	1	GLYMA_20G225900/GLYMA_11G075500/GLYMA_02G015100	-/-/-	3
BP	GO:0060969	negative regulation of gene silencing	3/2941	31/30202	0.592751	1	GLYMA_20G225900/GLYMA_11G075500/GLYMA_02G015100	-/-/-	3
BP	GO:1901642	nucleoside transmembrane transport	3/2941	31/30202	0.592751	1	GLYMA_06G221300/GLYMA_12G105700/GLYMA_09G247200	-/-/-	3
BP	GO:0003400	regulation of COPII vesicle coating	2/2941	20/30202	0.593183	1	GLYMA_15G143300/GLYMA_09G038200	-/-	2
BP	GO:0006122	mitochondrial electron transport, ubiquinol to cytochrome c	2/2941	20/30202	0.593183	1	GLYMA_09G246700/GLYMA_01G230900	-/-	2
BP	GO:0007135	meiosis II	2/2941	20/30202	0.593183	1	GLYMA_08G306600/GLYMA_03G166000	-/-	2
BP	GO:0009787	regulation of abscisic acid-activated signaling pathway	2/2941	20/30202	0.593183	1	GLYMA_13G106800/GLYMA_09G066500	-/-	2
BP	GO:0045116	protein neddylation	2/2941	20/30202	0.593183	1	GLYMA_09G237300/GLYMA_17G103600	-/-	2
BP	GO:0051050	positive regulation of transport	2/2941	20/30202	0.593183	1	GLYMA_15G143300/GLYMA_09G038200	-/-	2
BP	GO:0061983	meiosis II cell cycle process	2/2941	20/30202	0.593183	1	GLYMA_08G306600/GLYMA_03G166000	-/-	2
BP	GO:0090113	regulation of ER to Golgi vesicle-mediated transport by GTP hydrolysis	2/2941	20/30202	0.593183	1	GLYMA_15G143300/GLYMA_09G038200	-/-	2
BP	GO:1901419	regulation of response to alcohol	2/2941	20/30202	0.593183	1	GLYMA_13G106800/GLYMA_09G066500	-/-	2
BP	GO:1905957	regulation of cellular response to alcohol	2/2941	20/30202	0.593183	1	GLYMA_13G106800/GLYMA_09G066500	-/-	2
BP	GO:0006914	autophagy	11/2941	117/30202	0.594675	1	GLYMA_17G140700/GLYMA_02G008800/GLYMA_05G058300/GLYMA_19G072700/GLYMA_17G180900/GLYMA_11G031800/GLYMA_17G084700/GLYMA_08G146700/GLYMA_01G210200/GLYMA_05G041600/GLYMA_02G280700	-/-/-/-/-/-/-/-/-/-/-	11
BP	GO:0061919	process utilizing autophagic mechanism	11/2941	117/30202	0.594675	1	GLYMA_17G140700/GLYMA_02G008800/GLYMA_05G058300/GLYMA_19G072700/GLYMA_17G180900/GLYMA_11G031800/GLYMA_17G084700/GLYMA_08G146700/GLYMA_01G210200/GLYMA_05G041600/GLYMA_02G280700	-/-/-/-/-/-/-/-/-/-/-	11
BP	GO:0016102	diterpenoid biosynthetic process	4/2941	42/30202	0.59473	1	GLYMA_16G200800/GLYMA_13G218200/GLYMA_13G259400/GLYMA_15G002200	-/-/-/-	4
BP	GO:0042742	defense response to bacterium	14/2941	149/30202	0.596704	1	GLYMA_10G253000/GLYMA_08G066000/GLYMA_01G241000/GLYMA_10G252800/GLYMA_20G140200/GLYMA_17G224300/GLYMA_10G109200/GLYMA_07G135600/GLYMA_12G232000/GLYMA_02G283300/GLYMA_17G165200/GLYMA_18G043500/GLYMA_12G073000/GLYMA_03G256200	-/-/-/-/-/-/-/-/-/-/-/-/-/-	14
BP	GO:0048366	leaf development	9/2941	96/30202	0.598312	1	GLYMA_18G151400/GLYMA_07G155200/GLYMA_03G050100/GLYMA_14G056800/GLYMA_11G232600/GLYMA_01G124500/GLYMA_18G205800/GLYMA_10G164100/GLYMA_01G187400	-/-/-/-/-/-/-/-/-	9
BP	GO:0009084	glutamine family amino acid biosynthetic process	6/2941	64/30202	0.600834	1	GLYMA_05G141900/GLYMA_14G162300/GLYMA_19G065600/GLYMA_06G127400/GLYMA_18G041100/GLYMA_01G099800	-/-/-/-/-/-	6
BP	GO:0006470	protein dephosphorylation	40/2941	423/30202	0.60224	1	GLYMA_20G203900/GLYMA_20G112700/GLYMA_09G040500/GLYMA_06G238200/GLYMA_01G124700/GLYMA_05G227100/GLYMA_14G056300/GLYMA_05G112400/GLYMA_18G206000/GLYMA_04G016100/GLYMA_18G035000/GLYMA_02G009100/GLYMA_02G299400/GLYMA_10G009800/GLYMA_11G222600/GLYMA_19G230600/GLYMA_20G131500/GLYMA_17G105800/GLYMA_18G241800/GLYMA_02G250200/GLYMA_19G069200/GLYMA_19G129300/GLYMA_11G050900/GLYMA_14G162100/GLYMA_07G243600…	-/-/PR10/-/-/-/-/-/-/-/-/-/-/-/-/-/-/-/-/-/-/-/-/-/-/-/-/-/-/-/-/-/-/-/-/-/-/-/-/-	40
BP	GO:0071241	cellular response to inorganic substance	7/2941	75/30202	0.604208	1	GLYMA_20G051500/GLYMA_14G049500/GLYMA_13G076700/GLYMA_15G193200/GLYMA_13G150400/GLYMA_14G041500/GLYMA_06G019200	-/-/-/-/-/-/-	7
BP	GO:0051273	beta-glucan metabolic process	14/2941	150/30202	0.60697	1	GLYMA_12G096900/GLYMA_06G324300/GLYMA_16G165900/GLYMA_12G191700/GLYMA_14G012900/GLYMA_08G157400/GLYMA_02G269400/GLYMA_18G030700/GLYMA_02G301200/GLYMA_08G308200/GLYMA_09G208200/GLYMA_05G236400/GLYMA_19G214100/GLYMA_09G018500	-/-/-/-/-/-/-/-/-/-/-/-/-/-	14
BP	GO:0046034	ATP metabolic process	26/2941	277/30202	0.608427	1	GLYMA_08G199800/GLYMA_15G010900/GLYMA_19G017200/GLYMA_16G173100/GLYMA_17G185800/GLYMA_09G246700/GLYMA_11G095600/GLYMA_09G007900/GLYMA_14G189400/GLYMA_05G000700/GLYMA_15G112300/GLYMA_13G146200/GLYMA_08G165400/GLYMA_13G336200/GLYMA_03G190500/GLYMA_12G231900/GLYMA_08G222900/GLYMA_01G230900/GLYMA_12G232000/GLYMA_15G038100/GLYMA_12G037400/GLYMA_08G144400/GLYMA_02G184000/GLYMA_11G111100/GLYMA_13G087800…	-/-/-/-/-/-/-/-/-/-/-/-/-/-/-/-/-/-/-/-/-/-/-/-/-/-	26
BP	GO:0031146	SCF-dependent proteasomal ubiquitin-dependent protein catabolic process	13/2941	140/30202	0.613614	1	GLYMA_06G043400/GLYMA_06G115200/GLYMA_07G028300/GLYMA_08G210700/GLYMA_14G118200/GLYMA_17G107400/GLYMA_17G167800/GLYMA_06G120600/GLYMA_07G032000/GLYMA_02G254300/GLYMA_17G220600/GLYMA_08G214500/GLYMA_13G166200	-/-/-/-/-/-/-/-/-/-/-/-/-	13
BP	GO:0071218	cellular response to misfolded protein	4/2941	43/30202	0.613732	1	GLYMA_19G072700/GLYMA_06G293400/GLYMA_12G203900/GLYMA_12G112000	-/-/-/-	4
BP	GO:0007007	inner mitochondrial membrane organization	3/2941	32/30202	0.614767	1	GLYMA_12G063000/GLYMA_11G139400/GLYMA_08G237500	-/-/-	3
BP	GO:0042214	terpene metabolic process	3/2941	32/30202	0.614767	1	GLYMA_15G250100/GLYMA_08G176300/GLYMA_15G002200	-/-/-	3
BP	GO:0055088	lipid homeostasis	7/2941	76/30202	0.618452	1	GLYMA_11G035200/GLYMA_05G180100/GLYMA_19G033900/GLYMA_05G010200/GLYMA_11G228900/GLYMA_14G082900/GLYMA_02G051600	-/-/-/-/-/-/-	7
BP	GO:0006026	aminoglycan catabolic process	2/2941	21/30202	0.620267	1	GLYMA_17G076100/GLYMA_01G160100	-/-	2
BP	GO:0006030	chitin metabolic process	2/2941	21/30202	0.620267	1	GLYMA_17G076100/GLYMA_01G160100	-/-	2
BP	GO:0006032	chitin catabolic process	2/2941	21/30202	0.620267	1	GLYMA_17G076100/GLYMA_01G160100	-/-	2
BP	GO:0006152	purine nucleoside catabolic process	2/2941	21/30202	0.620267	1	GLYMA_15G186100/GLYMA_05G152000	-/-	2
BP	GO:0006573	valine metabolic process	2/2941	21/30202	0.620267	1	GLYMA_13G241000/GLYMA_04G196100	-/-	2
BP	GO:0006625	protein targeting to peroxisome	2/2941	21/30202	0.620267	1	GLYMA_11G125400/GLYMA_17G089700	-/-	2
BP	GO:0015860	purine nucleoside transmembrane transport	2/2941	21/30202	0.620267	1	GLYMA_06G221300/GLYMA_09G247200	-/-	2
BP	GO:0043967	histone H4 acetylation	2/2941	21/30202	0.620267	1	GLYMA_13G010700/GLYMA_02G250900	-/-	2
BP	GO:0046348	amino sugar catabolic process	2/2941	21/30202	0.620267	1	GLYMA_17G076100/GLYMA_01G160100	-/-	2
BP	GO:0051095	regulation of helicase activity	2/2941	21/30202	0.620267	1	GLYMA_05G014200/GLYMA_07G238400	-/-	2
BP	GO:0072662	protein localization to peroxisome	2/2941	21/30202	0.620267	1	GLYMA_11G125400/GLYMA_17G089700	-/-	2
BP	GO:0072663	establishment of protein localization to peroxisome	2/2941	21/30202	0.620267	1	GLYMA_11G125400/GLYMA_17G089700	-/-	2
BP	GO:0099116	tRNA 5'-end processing	2/2941	21/30202	0.620267	1	GLYMA_05G230100/GLYMA_12G183200	-/-	2
BP	GO:1901072	glucosamine-containing compound catabolic process	2/2941	21/30202	0.620267	1	GLYMA_17G076100/GLYMA_01G160100	-/-	2
BP	GO:0055080	cation homeostasis	37/2941	396/30202	0.63003	1	GLYMA_06G032200/GLYMA_06G242900/GLYMA_07G155200/GLYMA_03G050100/GLYMA_14G056800/GLYMA_17G012300/GLYMA_12G023300/GLYMA_17G261500/GLYMA_14G059200/GLYMA_13G097900/GLYMA_18G027100/GLYMA_13G116400/GLYMA_11G232600/GLYMA_09G129900/GLYMA_05G056100/GLYMA_09G031400/GLYMA_18G027200/GLYMA_06G189900/GLYMA_01G124500/GLYMA_18G050500/GLYMA_17G088800/GLYMA_05G038300/GLYMA_11G230100/GLYMA_07G149600/GLYMA_02G095400…	-/-/-/-/-/-/-/-/-/-/-/-/-/-/-/-/-/-/-/-/-/-/-/-/-/-/-/-/-/-/-/-/-/-/-/-/-	37
BP	GO:0098771	inorganic ion homeostasis	37/2941	396/30202	0.63003	1	GLYMA_06G032200/GLYMA_06G242900/GLYMA_07G155200/GLYMA_03G050100/GLYMA_14G056800/GLYMA_17G012300/GLYMA_12G023300/GLYMA_17G261500/GLYMA_14G059200/GLYMA_13G097900/GLYMA_18G027100/GLYMA_13G116400/GLYMA_11G232600/GLYMA_09G129900/GLYMA_05G056100/GLYMA_09G031400/GLYMA_18G027200/GLYMA_06G189900/GLYMA_01G124500/GLYMA_18G050500/GLYMA_17G088800/GLYMA_05G038300/GLYMA_11G230100/GLYMA_07G149600/GLYMA_02G095400…	-/-/-/-/-/-/-/-/-/-/-/-/-/-/-/-/-/-/-/-/-/-/-/-/-/-/-/-/-/-/-/-/-/-/-/-/-	37
BP	GO:0009909	regulation of flower development	6/2941	66/30202	0.631344	1	GLYMA_06G059600/GLYMA_02G069500/GLYMA_12G074400/GLYMA_08G105400/GLYMA_11G022600/GLYMA_18G278100	-/-/-/-/-/-	6
BP	GO:0030641	regulation of cellular pH	6/2941	66/30202	0.631344	1	GLYMA_13G097900/GLYMA_09G031400/GLYMA_06G189900/GLYMA_17G088800/GLYMA_05G038300/GLYMA_04G069500	-/-/-/-/-/-	6
BP	GO:0051453	regulation of intracellular pH	6/2941	66/30202	0.631344	1	GLYMA_13G097900/GLYMA_09G031400/GLYMA_06G189900/GLYMA_17G088800/GLYMA_05G038300/GLYMA_04G069500	-/-/-/-/-/-	6
BP	GO:0009141	nucleoside triphosphate metabolic process	31/2941	333/30202	0.63176	1	GLYMA_08G199800/GLYMA_03G109500/GLYMA_15G010900/GLYMA_19G017200/GLYMA_16G173100/GLYMA_17G185800/GLYMA_09G246700/GLYMA_11G095600/GLYMA_09G007900/GLYMA_14G189400/GLYMA_05G000700/GLYMA_15G112300/GLYMA_13G146200/GLYMA_08G165400/GLYMA_13G336200/GLYMA_03G190500/GLYMA_12G231900/GLYMA_08G222900/GLYMA_01G230900/GLYMA_12G232000/GLYMA_15G038100/GLYMA_12G037400/GLYMA_08G144400/GLYMA_08G264800/GLYMA_05G216700…	-/-/-/-/-/-/-/-/-/-/-/-/-/-/-/-/-/-/-/-/-/-/-/-/-/-/-/-/-/-/-	31
BP	GO:0001522	pseudouridine synthesis	4/2941	44/30202	0.632171	1	GLYMA_03G164500/GLYMA_08G176900/GLYMA_15G056100/GLYMA_03G245900	-/-/-/-	4
BP	GO:0005977	glycogen metabolic process	4/2941	44/30202	0.632171	1	GLYMA_18G092600/GLYMA_20G026700/GLYMA_08G334000/GLYMA_04G011900	-/-/-/-	4
BP	GO:0006112	energy reserve metabolic process	4/2941	44/30202	0.632171	1	GLYMA_18G092600/GLYMA_20G026700/GLYMA_08G334000/GLYMA_04G011900	-/-/-/-	4
BP	GO:0060968	regulation of gene silencing	4/2941	44/30202	0.632171	1	GLYMA_20G225900/GLYMA_11G075500/GLYMA_02G086100/GLYMA_02G015100	-/-/-/-	4
BP	GO:0030244	cellulose biosynthetic process	8/2941	88/30202	0.633951	1	GLYMA_12G096900/GLYMA_06G324300/GLYMA_16G165900/GLYMA_12G191700/GLYMA_14G012900/GLYMA_02G301200/GLYMA_09G208200/GLYMA_19G214100	-/-/-/-/-/-/-/-	8
BP	GO:0006081	cellular aldehyde metabolic process	13/2941	142/30202	0.634334	1	GLYMA_12G015400/GLYMA_05G045900/GLYMA_03G246300/GLYMA_18G284600/GLYMA_15G087200/GLYMA_13G146200/GLYMA_12G057400/GLYMA_14G156400/GLYMA_16G089000/GLYMA_15G038100/GLYMA_02G096800/GLYMA_01G116100/GLYMA_14G211000	-/-/-/-/-/-/-/-/-/-/-/-/IDH1	13
BP	GO:0071215	cellular response to abscisic acid stimulus	13/2941	142/30202	0.634334	1	GLYMA_14G222000/GLYMA_09G040500/GLYMA_01G124700/GLYMA_05G213200/GLYMA_14G056300/GLYMA_18G206000/GLYMA_11G128900/GLYMA_04G175300/GLYMA_07G243600/GLYMA_07G155500/GLYMA_03G138000/GLYMA_13G106800/GLYMA_09G066500	-/PR10/-/-/-/-/-/-/-/-/-/-/-	13
BP	GO:0097306	cellular response to alcohol	13/2941	142/30202	0.634334	1	GLYMA_14G222000/GLYMA_09G040500/GLYMA_01G124700/GLYMA_05G213200/GLYMA_14G056300/GLYMA_18G206000/GLYMA_11G128900/GLYMA_04G175300/GLYMA_07G243600/GLYMA_07G155500/GLYMA_03G138000/GLYMA_13G106800/GLYMA_09G066500	-/PR10/-/-/-/-/-/-/-/-/-/-/-	13
BP	GO:0042343	indole glucosinolate metabolic process	3/2941	33/30202	0.635963	1	GLYMA_11G060200/GLYMA_19G014800/GLYMA_13G285300	-/-/CYP82A2	3
BP	GO:0045815	positive regulation of gene expression, epigenetic	3/2941	33/30202	0.635963	1	GLYMA_20G225900/GLYMA_11G075500/GLYMA_02G015100	-/-/-	3
BP	GO:0045910	negative regulation of DNA recombination	3/2941	33/30202	0.635963	1	GLYMA_20G225900/GLYMA_11G075500/GLYMA_02G015100	-/-/-	3
BP	GO:0042180	cellular ketone metabolic process	11/2941	121/30202	0.639972	1	GLYMA_03G165600/GLYMA_05G034600/GLYMA_02G255400/GLYMA_07G190700/GLYMA_17G092700/GLYMA_08G044400/GLYMA_07G226600/GLYMA_17G048000/GLYMA_14G061200/GLYMA_13G107000/GLYMA_19G166900	-/-/-/-/-/-/-/-/-/-/-	11
BP	GO:0006471	protein ADP-ribosylation	1/2941	10/30202	0.641086	1	GLYMA_06G156000	-	1
BP	GO:0006527	arginine catabolic process	1/2941	10/30202	0.641086	1	GLYMA_05G141900	-	1
BP	GO:0006538	glutamate catabolic process	1/2941	10/30202	0.641086	1	GLYMA_18G043600	-	1
BP	GO:0006562	proline catabolic process	1/2941	10/30202	0.641086	1	GLYMA_19G043000	-	1
BP	GO:0007041	lysosomal transport	1/2941	10/30202	0.641086	1	GLYMA_14G155300	-	1
BP	GO:0009176	pyrimidine deoxyribonucleoside monophosphate metabolic process	1/2941	10/30202	0.641086	1	GLYMA_02G129200	-	1
BP	GO:0009177	pyrimidine deoxyribonucleoside monophosphate biosynthetic process	1/2941	10/30202	0.641086	1	GLYMA_02G129200	-	1
BP	GO:0009249	protein lipoylation	1/2941	10/30202	0.641086	1	GLYMA_08G314300	-	1
BP	GO:0010048	vernalization response	1/2941	10/30202	0.641086	1	GLYMA_08G105400	-	1
BP	GO:0010114	response to red light	1/2941	10/30202	0.641086	1	GLYMA_13G221300	-	1
BP	GO:0010133	proline catabolic process to glutamate	1/2941	10/30202	0.641086	1	GLYMA_19G043000	-	1
BP	GO:0015695	organic cation transport	1/2941	10/30202	0.641086	1	GLYMA_08G075400	-	1
BP	GO:0019184	nonribosomal peptide biosynthetic process	1/2941	10/30202	0.641086	1	GLYMA_17G176200	-	1
BP	GO:0019509	L-methionine salvage from methylthioadenosine	1/2941	10/30202	0.641086	1	GLYMA_20G150100	-	1
BP	GO:0019632	shikimate metabolic process	1/2941	10/30202	0.641086	1	GLYMA_19G239800	-	1
BP	GO:0032957	inositol trisphosphate metabolic process	1/2941	10/30202	0.641086	1	GLYMA_11G218500	-	1
BP	GO:0043102	amino acid salvage	1/2941	10/30202	0.641086	1	GLYMA_20G150100	-	1
BP	GO:0043328	protein transport to vacuole involved in ubiquitin-dependent protein catabolic process via the multivesicular body sorting pathway	1/2941	10/30202	0.641086	1	GLYMA_07G191000	-	1
BP	GO:0045143	homologous chromosome segregation	1/2941	10/30202	0.641086	1	GLYMA_13G010700	-	1
BP	GO:0045901	positive regulation of translational elongation	1/2941	10/30202	0.641086	1	GLYMA_02G112400	-	1
BP	GO:0071267	L-methionine salvage	1/2941	10/30202	0.641086	1	GLYMA_20G150100	-	1
BP	GO:0009860	pollen tube growth	2/2941	22/30202	0.645936	1	GLYMA_08G056500/GLYMA_16G208300	-/-	2
BP	GO:0015919	peroxisomal membrane transport	2/2941	22/30202	0.645936	1	GLYMA_11G125400/GLYMA_17G089700	-/-	2
BP	GO:0032868	response to insulin	2/2941	22/30202	0.645936	1	GLYMA_16G173100/GLYMA_05G000700	-/-	2
BP	GO:0032869	cellular response to insulin stimulus	2/2941	22/30202	0.645936	1	GLYMA_16G173100/GLYMA_05G000700	-/-	2
BP	GO:0033157	regulation of intracellular protein transport	2/2941	22/30202	0.645936	1	GLYMA_15G143300/GLYMA_09G038200	-/-	2
BP	GO:0036265	RNA (guanine-N7)-methylation	2/2941	22/30202	0.645936	1	GLYMA_05G033800/GLYMA_13G099200	-/-	2
BP	GO:0043434	response to peptide hormone	2/2941	22/30202	0.645936	1	GLYMA_16G173100/GLYMA_05G000700	-/-	2
BP	GO:0051223	regulation of protein transport	2/2941	22/30202	0.645936	1	GLYMA_15G143300/GLYMA_09G038200	-/-	2
BP	GO:0070201	regulation of establishment of protein localization	2/2941	22/30202	0.645936	1	GLYMA_15G143300/GLYMA_09G038200	-/-	2
BP	GO:0071375	cellular response to peptide hormone stimulus	2/2941	22/30202	0.645936	1	GLYMA_16G173100/GLYMA_05G000700	-/-	2
BP	GO:0090087	regulation of peptide transport	2/2941	22/30202	0.645936	1	GLYMA_15G143300/GLYMA_09G038200	-/-	2
BP	GO:1901652	response to peptide	2/2941	22/30202	0.645936	1	GLYMA_16G173100/GLYMA_05G000700	-/-	2
BP	GO:1901653	cellular response to peptide	2/2941	22/30202	0.645936	1	GLYMA_16G173100/GLYMA_05G000700	-/-	2
BP	GO:2000243	positive regulation of reproductive process	2/2941	22/30202	0.645936	1	GLYMA_02G069500/GLYMA_10G068900	-/-	2
BP	GO:0008284	positive regulation of cell proliferation	7/2941	78/30202	0.646073	1	GLYMA_20G135400/GLYMA_11G084500/GLYMA_04G042000/GLYMA_06G042900/GLYMA_20G126700/GLYMA_11G052500/GLYMA_04G001100	-/-/-/-/-/-/-	7
BP	GO:0042558	pteridine-containing compound metabolic process	6/2941	67/30202	0.646076	1	GLYMA_02G087800/GLYMA_06G107800/GLYMA_13G267800/GLYMA_10G117200/GLYMA_04G254300/GLYMA_05G152100	-/-/-/-/-/-	6
BP	GO:0042594	response to starvation	6/2941	67/30202	0.646076	1	GLYMA_20G031700/GLYMA_17G140700/GLYMA_02G008800/GLYMA_05G058300/GLYMA_11G031800/GLYMA_01G210200	-/-/-/-/-/-	6
BP	GO:0071669	plant-type cell wall organization or biogenesis	29/2941	314/30202	0.646469	1	GLYMA_12G096900/GLYMA_18G272200/GLYMA_02G307700/GLYMA_18G054000/GLYMA_02G083500/GLYMA_06G324300/GLYMA_16G165900/GLYMA_05G190200/GLYMA_07G077400/GLYMA_12G191700/GLYMA_18G260900/GLYMA_13G089700/GLYMA_08G104600/GLYMA_14G012900/GLYMA_12G062700/GLYMA_12G207600/GLYMA_02G301200/GLYMA_04G211300/GLYMA_05G147600/GLYMA_08G249900/GLYMA_09G236200/GLYMA_07G229000/GLYMA_06G143300/GLYMA_09G208200/GLYMA_13G293500…	-/-/-/-/-/-/-/-/-/-/-/-/-/-/-/-/-/-/-/-/-/-/-/-/-/-/-/-/-	29
BP	GO:0015985	energy coupled proton transport, down electrochemical gradient	5/2941	56/30202	0.647145	1	GLYMA_15G010900/GLYMA_12G231900/GLYMA_08G222900/GLYMA_12G232000/GLYMA_02G184000	-/-/-/-/-	5
BP	GO:0015986	ATP synthesis coupled proton transport	5/2941	56/30202	0.647145	1	GLYMA_15G010900/GLYMA_12G231900/GLYMA_08G222900/GLYMA_12G232000/GLYMA_02G184000	-/-/-/-/-	5
BP	GO:0006813	potassium ion transport	10/2941	111/30202	0.649254	1	GLYMA_03G014000/GLYMA_16G015600/GLYMA_08G232100/GLYMA_13G186600/GLYMA_10G119600/GLYMA_19G010900/GLYMA_06G071100/GLYMA_06G313500/GLYMA_17G118300/GLYMA_10G053900	-/-/-/-/-/-/-/-/-/-	10
BP	GO:0045934	negative regulation of nucleobase-containing compound metabolic process	26/2941	283/30202	0.652535	1	GLYMA_17G091500/GLYMA_01G154300/GLYMA_02G243800/GLYMA_03G036600/GLYMA_03G084300/GLYMA_06G204100/GLYMA_02G250900/GLYMA_20G225900/GLYMA_12G181400/GLYMA_04G191500/GLYMA_04G067300/GLYMA_08G028000/GLYMA_11G075500/GLYMA_08G293100/GLYMA_02G086100/GLYMA_12G084700/GLYMA_13G107200/GLYMA_05G221500/GLYMA_02G015100/GLYMA_18G267200/GLYMA_15G230300/GLYMA_08G246400/GLYMA_10G266000/GLYMA_02G118500/GLYMA_01G131900…	-/-/-/-/-/-/-/-/-/-/-/-/-/-/-/-/-/-/-/-/-/-/-/-/-/-	26
BP	GO:0022406	membrane docking	12/2941	133/30202	0.652619	1	GLYMA_20G230200/GLYMA_13G246800/GLYMA_14G017700/GLYMA_15G067100/GLYMA_16G154200/GLYMA_01G212200/GLYMA_17G146400/GLYMA_16G151200/GLYMA_17G236900/GLYMA_12G201100/GLYMA_02G195400/GLYMA_10G158400	-/-/-/-/-/-/-/-/-/-/-/-	12
BP	GO:0140056	organelle localization by membrane tethering	12/2941	133/30202	0.652619	1	GLYMA_20G230200/GLYMA_13G246800/GLYMA_14G017700/GLYMA_15G067100/GLYMA_16G154200/GLYMA_01G212200/GLYMA_17G146400/GLYMA_16G151200/GLYMA_17G236900/GLYMA_12G201100/GLYMA_02G195400/GLYMA_10G158400	-/-/-/-/-/-/-/-/-/-/-/-	12
BP	GO:0015711	organic anion transport	40/2941	432/30202	0.656087	1	GLYMA_20G181900/GLYMA_14G054800/GLYMA_07G033100/GLYMA_19G114100/GLYMA_08G272600/GLYMA_11G226000/GLYMA_04G032500/GLYMA_06G088300/GLYMA_18G071900/GLYMA_13G031600/GLYMA_04G076600/GLYMA_04G104300/GLYMA_04G104400/GLYMA_15G273600/GLYMA_01G044200/GLYMA_13G362300/GLYMA_10G255300/GLYMA_08G115600/GLYMA_08G154900/GLYMA_02G019400/GLYMA_09G050600/GLYMA_17G015500/GLYMA_06G077800/GLYMA_02G179100/GLYMA_04G144900…	-/-/-/-/-/-/-/-/-/-/-/-/-/-/-/-/-/-/-/-/-/-/-/-/-/-/-/-/-/-/-/-/-/-/-/-/-/-/-/-	40
BP	GO:0009736	cytokinin-activated signaling pathway	3/2941	34/30202	0.65633	1	GLYMA_07G253100/GLYMA_08G201100/GLYMA_10G157800	-/-/-	3
BP	GO:0071368	cellular response to cytokinin stimulus	3/2941	34/30202	0.65633	1	GLYMA_07G253100/GLYMA_08G201100/GLYMA_10G157800	-/-/-	3
BP	GO:0008154	actin polymerization or depolymerization	7/2941	79/30202	0.659434	1	GLYMA_11G106600/GLYMA_12G031700/GLYMA_05G172600/GLYMA_08G032600/GLYMA_19G164400/GLYMA_09G202200/GLYMA_03G162900	-/-/-/-/-/-/-	7
BP	GO:0030004	cellular monovalent inorganic cation homeostasis	6/2941	68/30202	0.660444	1	GLYMA_13G097900/GLYMA_09G031400/GLYMA_06G189900/GLYMA_17G088800/GLYMA_05G038300/GLYMA_04G069500	-/-/-/-/-/-	6
BP	GO:0051274	beta-glucan biosynthetic process	10/2941	112/30202	0.660486	1	GLYMA_12G096900/GLYMA_06G324300/GLYMA_16G165900/GLYMA_12G191700/GLYMA_14G012900/GLYMA_08G157400/GLYMA_02G301200/GLYMA_08G308200/GLYMA_09G208200/GLYMA_19G214100	-/-/-/-/-/-/-/-/-/-	10
BP	GO:0010629	negative regulation of gene expression	45/2941	486/30202	0.662533	1	GLYMA_17G091500/GLYMA_03G036600/GLYMA_03G084300/GLYMA_15G048200/GLYMA_16G092800/GLYMA_06G204100/GLYMA_02G250900/GLYMA_20G225900/GLYMA_02G112000/GLYMA_12G181400/GLYMA_09G024000/GLYMA_04G191500/GLYMA_13G156500/GLYMA_08G353900/GLYMA_08G184300/GLYMA_04G067300/GLYMA_06G136500/GLYMA_08G028000/GLYMA_04G228400/GLYMA_11G075500/GLYMA_08G293100/GLYMA_17G091300/GLYMA_02G086100/GLYMA_12G084700/GLYMA_13G107200…	-/-/-/-/-/-/-/-/-/-/-/-/-/-/-/-/-/-/-/-/-/-/-/-/-/-/-/-/-/-/-/-/-/-/-/-/-/-/-/-/-/-/-/-/-	45
BP	GO:0065004	protein-DNA complex assembly	22/2941	242/30202	0.665018	1	GLYMA_05G188700/GLYMA_02G224100/GLYMA_15G032300/GLYMA_18G064300/GLYMA_20G225900/GLYMA_07G202500/GLYMA_08G227400/GLYMA_11G075500/GLYMA_10G205200/GLYMA_03G219200/GLYMA_17G099200/GLYMA_09G047300/GLYMA_18G186900/GLYMA_02G015100/GLYMA_10G198500/GLYMA_U033600/GLYMA_13G173100/GLYMA_06G309800/GLYMA_15G222200/GLYMA_08G245000/GLYMA_18G266200/GLYMA_07G238400	-/-/-/-/-/-/-/-/-/-/-/-/-/-/-/-/-/-/-/-/-/-	22
BP	GO:0015994	chlorophyll metabolic process	4/2941	46/30202	0.667304	1	GLYMA_06G002900/GLYMA_17G021800/GLYMA_02G273800/GLYMA_08G007900	GSA1/-/-/-	4
BP	GO:0051052	regulation of DNA metabolic process	15/2941	167/30202	0.667516	1	GLYMA_09G156600/GLYMA_02G243800/GLYMA_02G303900/GLYMA_20G225900/GLYMA_05G112400/GLYMA_16G207400/GLYMA_10G133800/GLYMA_11G075500/GLYMA_20G083300/GLYMA_15G075400/GLYMA_13G354600/GLYMA_02G015100/GLYMA_13G178200/GLYMA_08G010600/GLYMA_15G019600	-/-/-/-/-/-/-/-/-/-/-/-/-/-/-	15
BP	GO:0006265	DNA topological change	2/2941	23/30202	0.670208	1	GLYMA_09G120200/GLYMA_14G137100	-/-	2
BP	GO:0043574	peroxisomal transport	2/2941	23/30202	0.670208	1	GLYMA_11G125400/GLYMA_17G089700	-/-	2
BP	GO:0097428	protein maturation by iron-sulfur cluster transfer	2/2941	23/30202	0.670208	1	GLYMA_13G354600/GLYMA_15G019600	-/-	2
BP	GO:0106074	aminoacyl-tRNA metabolism involved in translational fidelity	2/2941	23/30202	0.670208	1	GLYMA_17G010800/GLYMA_11G034100	-/-	2
BP	GO:1902475	L-alpha-amino acid transmembrane transport	2/2941	23/30202	0.670208	1	GLYMA_08G272600/GLYMA_09G050600	-/-	2
BP	GO:0071804	cellular potassium ion transport	9/2941	102/30202	0.671277	1	GLYMA_03G014000/GLYMA_08G232100/GLYMA_13G186600/GLYMA_10G119600/GLYMA_19G010900/GLYMA_06G071100/GLYMA_06G313500/GLYMA_17G118300/GLYMA_10G053900	-/-/-/-/-/-/-/-/-	9
BP	GO:0071805	potassium ion transmembrane transport	9/2941	102/30202	0.671277	1	GLYMA_03G014000/GLYMA_08G232100/GLYMA_13G186600/GLYMA_10G119600/GLYMA_19G010900/GLYMA_06G071100/GLYMA_06G313500/GLYMA_17G118300/GLYMA_10G053900	-/-/-/-/-/-/-/-/-	9
BP	GO:0000226	microtubule cytoskeleton organization	23/2941	254/30202	0.674584	1	GLYMA_20G211700/GLYMA_17G072000/GLYMA_16G095700/GLYMA_19G072700/GLYMA_02G214300/GLYMA_10G178100/GLYMA_15G127600/GLYMA_01G244400/GLYMA_08G014200/GLYMA_17G034900/GLYMA_10G235100/GLYMA_07G259400/GLYMA_10G119700/GLYMA_14G018300/GLYMA_10G002200/GLYMA_04G088500/GLYMA_17G098700/GLYMA_06G024100/GLYMA_06G090500/GLYMA_05G207500/GLYMA_10G178400/GLYMA_19G113000/GLYMA_04G023900	-/-/-/-/-/-/-/-/-/-/-/-/-/-/-/-/-/-/-/-/-/-/-	23
BP	GO:0006568	tryptophan metabolic process	3/2941	35/30202	0.675862	1	GLYMA_02G255400/GLYMA_14G061200/GLYMA_03G167900	-/-/-	3
BP	GO:0006586	indolalkylamine metabolic process	3/2941	35/30202	0.675862	1	GLYMA_02G255400/GLYMA_14G061200/GLYMA_03G167900	-/-/-	3
BP	GO:0009065	glutamine family amino acid catabolic process	3/2941	35/30202	0.675862	1	GLYMA_19G043000/GLYMA_05G141900/GLYMA_18G043600	-/-/-	3
BP	GO:0019321	pentose metabolic process	3/2941	35/30202	0.675862	1	GLYMA_17G066200/GLYMA_19G124500/GLYMA_10G018400	-/-/-	3
BP	GO:0034762	regulation of transmembrane transport	3/2941	35/30202	0.675862	1	GLYMA_14G076000/GLYMA_06G071100/GLYMA_17G118300	-/-/-	3
BP	GO:0034765	regulation of ion transmembrane transport	3/2941	35/30202	0.675862	1	GLYMA_14G076000/GLYMA_06G071100/GLYMA_17G118300	-/-/-	3
BP	GO:0002252	immune effector process	1/2941	11/30202	0.676047	1	GLYMA_03G256200	-	1
BP	GO:0006167	AMP biosynthetic process	1/2941	11/30202	0.676047	1	GLYMA_13G144800	-	1
BP	GO:0006264	mitochondrial DNA replication	1/2941	11/30202	0.676047	1	GLYMA_05G014200	-	1
BP	GO:0006449	regulation of translational termination	1/2941	11/30202	0.676047	1	GLYMA_02G112400	-	1
BP	GO:0006777	Mo-molybdopterin cofactor biosynthetic process	1/2941	11/30202	0.676047	1	GLYMA_15G268400	-	1
BP	GO:0009221	pyrimidine deoxyribonucleotide biosynthetic process	1/2941	11/30202	0.676047	1	GLYMA_02G129200	-	1
BP	GO:0009265	2'-deoxyribonucleotide biosynthetic process	1/2941	11/30202	0.676047	1	GLYMA_02G129200	-	1
BP	GO:0009846	pollen germination	1/2941	11/30202	0.676047	1	GLYMA_08G056500	-	1
BP	GO:0009852	auxin catabolic process	1/2941	11/30202	0.676047	1	GLYMA_13G048100	-	1
BP	GO:0010205	photoinhibition	1/2941	11/30202	0.676047	1	GLYMA_09G052600	-	1
BP	GO:0015918	sterol transport	1/2941	11/30202	0.676047	1	GLYMA_02G270200	-	1
BP	GO:0016559	peroxisome fission	1/2941	11/30202	0.676047	1	GLYMA_02G280700	-	1
BP	GO:0019720	Mo-molybdopterin cofactor metabolic process	1/2941	11/30202	0.676047	1	GLYMA_15G268400	-	1
BP	GO:0032008	positive regulation of TOR signaling	1/2941	11/30202	0.676047	1	GLYMA_06G163900	-	1
BP	GO:0034063	stress granule assembly	1/2941	11/30202	0.676047	1	GLYMA_15G027500	-	1
BP	GO:0042454	ribonucleoside catabolic process	1/2941	11/30202	0.676047	1	GLYMA_05G152000	-	1
BP	GO:0043155	negative regulation of photosynthesis, light reaction	1/2941	11/30202	0.676047	1	GLYMA_09G052600	-	1
BP	GO:0043545	molybdopterin cofactor metabolic process	1/2941	11/30202	0.676047	1	GLYMA_15G268400	-	1
BP	GO:0044804	autophagy of nucleus	1/2941	11/30202	0.676047	1	GLYMA_08G146700	-	1
BP	GO:0046385	deoxyribose phosphate biosynthetic process	1/2941	11/30202	0.676047	1	GLYMA_02G129200	-	1
BP	GO:0046900	tetrahydrofolylpolyglutamate metabolic process	1/2941	11/30202	0.676047	1	GLYMA_13G267800	-	1
BP	GO:0051189	prosthetic group metabolic process	1/2941	11/30202	0.676047	1	GLYMA_15G268400	-	1
BP	GO:0051560	mitochondrial calcium ion homeostasis	1/2941	11/30202	0.676047	1	GLYMA_01G178500	-	1
BP	GO:0051701	interaction with host	1/2941	11/30202	0.676047	1	GLYMA_10G133900	-	1
BP	GO:0071034	CUT catabolic process	1/2941	11/30202	0.676047	1	GLYMA_02G112000	-	1
BP	GO:0071043	CUT metabolic process	1/2941	11/30202	0.676047	1	GLYMA_02G112000	-	1
BP	GO:0090481	pyrimidine nucleotide-sugar transmembrane transport	5/2941	58/30202	0.677949	1	GLYMA_04G076600/GLYMA_01G044200/GLYMA_02G019400/GLYMA_06G077800/GLYMA_01G245500	-/-/-/-/-	5
BP	GO:1990748	cellular detoxification	33/2941	362/30202	0.681737	1	GLYMA_12G015400/GLYMA_13G306900/GLYMA_06G139300/GLYMA_05G212500/GLYMA_10G078400/GLYMA_04G225500/GLYMA_10G222400/GLYMA_14G056300/GLYMA_10G291100/GLYMA_06G162300/GLYMA_17G047200/GLYMA_02G234200/GLYMA_12G178800/GLYMA_09G072100/GLYMA_15G180900/GLYMA_10G041900/GLYMA_13G070900/GLYMA_12G241800/GLYMA_19G190800/GLYMA_05G103600/GLYMA_14G156400/GLYMA_17G163200/GLYMA_02G209000/GLYMA_13G307000/GLYMA_17G013600…	-/-/-/-/-/-/-/-/-/-/-/-/-/-/-/-/-/-/-/-/-/-/-/-/-/-/-/-/-/-/-/-/-	33
BP	GO:0016073	snRNA metabolic process	4/2941	47/30202	0.683982	1	GLYMA_03G164500/GLYMA_08G176900/GLYMA_02G112000/GLYMA_15G056100	-/-/-/-	4
BP	GO:0051301	cell division	15/2941	169/30202	0.685393	1	GLYMA_12G096900/GLYMA_13G010700/GLYMA_08G322800/GLYMA_06G324300/GLYMA_16G165900/GLYMA_12G191700/GLYMA_14G012900/GLYMA_15G173500/GLYMA_02G157700/GLYMA_02G301200/GLYMA_18G089400/GLYMA_08G333800/GLYMA_09G208200/GLYMA_09G068000/GLYMA_19G214100	-/-/-/-/-/-/-/-/-/-/-/-/-/-/-	15
BP	GO:0072594	establishment of protein localization to organelle	35/2941	384/30202	0.68578	1	GLYMA_08G048100/GLYMA_19G072000/GLYMA_11G195900/GLYMA_12G078100/GLYMA_15G035600/GLYMA_09G274300/GLYMA_05G079100/GLYMA_12G063000/GLYMA_07G009600/GLYMA_11G125400/GLYMA_02G299400/GLYMA_10G127800/GLYMA_08G023900/GLYMA_20G105800/GLYMA_17G089700/GLYMA_15G156400/GLYMA_10G193200/GLYMA_11G139400/GLYMA_13G338700/GLYMA_12G200200/GLYMA_20G079300/GLYMA_02G305200/GLYMA_14G008200/GLYMA_10G297700/GLYMA_06G227200…	-/-/-/-/-/-/-/-/-/-/-/-/-/-/-/-/-/-/-/-/-/-/-/-/-/-/-/-/-/-/-/-/-/-/-	35
BP	GO:0050801	ion homeostasis	37/2941	406/30202	0.689721	1	GLYMA_06G032200/GLYMA_06G242900/GLYMA_07G155200/GLYMA_03G050100/GLYMA_14G056800/GLYMA_17G012300/GLYMA_12G023300/GLYMA_17G261500/GLYMA_14G059200/GLYMA_13G097900/GLYMA_18G027100/GLYMA_13G116400/GLYMA_11G232600/GLYMA_09G129900/GLYMA_05G056100/GLYMA_09G031400/GLYMA_18G027200/GLYMA_06G189900/GLYMA_01G124500/GLYMA_18G050500/GLYMA_17G088800/GLYMA_05G038300/GLYMA_11G230100/GLYMA_07G149600/GLYMA_02G095400…	-/-/-/-/-/-/-/-/-/-/-/-/-/-/-/-/-/-/-/-/-/-/-/-/-/-/-/-/-/-/-/-/-/-/-/-/-	37
BP	GO:0016114	terpenoid biosynthetic process	11/2941	126/30202	0.692563	1	GLYMA_01G215500/GLYMA_11G027000/GLYMA_17G021800/GLYMA_16G200800/GLYMA_13G218200/GLYMA_15G065600/GLYMA_16G089000/GLYMA_11G055700/GLYMA_07G226600/GLYMA_13G259400/GLYMA_15G002200	-/-/-/-/-/-/-/-/-/-/-	11
BP	GO:0010268	brassinosteroid homeostasis	5/2941	59/30202	0.692658	1	GLYMA_19G033900/GLYMA_05G010200/GLYMA_11G228900/GLYMA_14G082900/GLYMA_02G051600	-/-/-/-/-	5
BP	GO:0006074	(1->3)-beta-D-glucan metabolic process	2/2941	24/30202	0.693113	1	GLYMA_08G157400/GLYMA_08G308200	-/-	2
BP	GO:0006075	(1->3)-beta-D-glucan biosynthetic process	2/2941	24/30202	0.693113	1	GLYMA_08G157400/GLYMA_08G308200	-/-	2
BP	GO:0006490	oligosaccharide-lipid intermediate biosynthetic process	2/2941	24/30202	0.693113	1	GLYMA_10G105900/GLYMA_11G110300	-/-	2
BP	GO:0006551	leucine metabolic process	2/2941	24/30202	0.693113	1	GLYMA_02G131500/GLYMA_07G235400	-/-	2
BP	GO:0010073	meristem maintenance	2/2941	24/30202	0.693113	1	GLYMA_02G305700/GLYMA_07G174100	-/-	2
BP	GO:0016119	carotene metabolic process	2/2941	24/30202	0.693113	1	GLYMA_15G250100/GLYMA_08G176300	-/-	2
BP	GO:0019252	starch biosynthetic process	2/2941	24/30202	0.693113	1	GLYMA_07G049900/GLYMA_04G011900	-/-	2
BP	GO:0031056	regulation of histone modification	2/2941	24/30202	0.693113	1	GLYMA_03G165600/GLYMA_19G166900	-/-	2
BP	GO:0042435	indole-containing compound biosynthetic process	2/2941	24/30202	0.693113	1	GLYMA_12G073000/GLYMA_03G167900	-/-	2
BP	GO:0048207	vesicle targeting, rough ER to cis-Golgi	2/2941	24/30202	0.693113	1	GLYMA_15G143300/GLYMA_09G038200	-/-	2
BP	GO:0048208	COPII vesicle coating	2/2941	24/30202	0.693113	1	GLYMA_15G143300/GLYMA_09G038200	-/-	2
BP	GO:0070192	chromosome organization involved in meiotic cell cycle	2/2941	24/30202	0.693113	1	GLYMA_02G157700/GLYMA_15G149000	-/-	2
BP	GO:0120029	proton export across plasma membrane	2/2941	24/30202	0.693113	1	GLYMA_13G097900/GLYMA_06G189900	-/-	2
BP	GO:2000242	negative regulation of reproductive process	2/2941	24/30202	0.693113	1	GLYMA_13G010700/GLYMA_08G105400	-/-	2
BP	GO:0032527	protein exit from endoplasmic reticulum	3/2941	36/30202	0.69456	1	GLYMA_15G143300/GLYMA_19G072700/GLYMA_09G038200	-/-/-	3
BP	GO:0048582	positive regulation of post-embryonic development	3/2941	36/30202	0.69456	1	GLYMA_14G049500/GLYMA_02G069500/GLYMA_10G068900	-/-/-	3
BP	GO:0009991	response to extracellular stimulus	8/2941	93/30202	0.695241	1	GLYMA_20G031700/GLYMA_17G140700/GLYMA_02G008800/GLYMA_05G058300/GLYMA_11G031800/GLYMA_01G210200/GLYMA_12G073000/GLYMA_03G070200	-/-/-/-/-/-/-/-	8
BP	GO:0016999	antibiotic metabolic process	34/2941	375/30202	0.695652	1	GLYMA_12G015400/GLYMA_13G168700/GLYMA_05G045900/GLYMA_13G306900/GLYMA_05G034600/GLYMA_10G078400/GLYMA_10G222400/GLYMA_12G098900/GLYMA_19G009100/GLYMA_02G234200/GLYMA_12G159300/GLYMA_12G241800/GLYMA_10G006500/GLYMA_19G190800/GLYMA_11G080600/GLYMA_05G103600/GLYMA_14G156400/GLYMA_16G145100/GLYMA_17G163200/GLYMA_07G190700/GLYMA_02G209000/GLYMA_02G015800/GLYMA_13G307000/GLYMA_17G013600/GLYMA_13G207000…	-/-/-/-/-/-/-/-/-/-/-/-/-/-/-/-/-/-/-/-/-/-/-/-/-/-/-/-/-/-/-/-/IDH1/-	34
BP	GO:0051788	response to misfolded protein	4/2941	48/30202	0.700062	1	GLYMA_19G072700/GLYMA_06G293400/GLYMA_12G203900/GLYMA_12G112000	-/-/-/-	4
BP	GO:2001251	negative regulation of chromosome organization	6/2941	71/30202	0.701307	1	GLYMA_03G165600/GLYMA_20G225900/GLYMA_11G075500/GLYMA_02G015100/GLYMA_19G166900/GLYMA_07G238400	-/-/-/-/-/-	6
BP	GO:0009664	plant-type cell wall organization	13/2941	149/30202	0.702079	1	GLYMA_18G054000/GLYMA_02G083500/GLYMA_07G077400/GLYMA_18G260900/GLYMA_13G089700/GLYMA_12G062700/GLYMA_04G211300/GLYMA_09G236200/GLYMA_07G229000/GLYMA_06G143300/GLYMA_11G139100/GLYMA_17G101400/GLYMA_17G030700	-/-/-/-/-/-/-/-/-/-/-/-/-	13
BP	GO:0097237	cellular response to toxic substance	33/2941	366/30202	0.705663	1	GLYMA_12G015400/GLYMA_13G306900/GLYMA_06G139300/GLYMA_05G212500/GLYMA_10G078400/GLYMA_04G225500/GLYMA_10G222400/GLYMA_14G056300/GLYMA_10G291100/GLYMA_06G162300/GLYMA_17G047200/GLYMA_02G234200/GLYMA_12G178800/GLYMA_09G072100/GLYMA_15G180900/GLYMA_10G041900/GLYMA_13G070900/GLYMA_12G241800/GLYMA_19G190800/GLYMA_05G103600/GLYMA_14G156400/GLYMA_17G163200/GLYMA_02G209000/GLYMA_13G307000/GLYMA_17G013600…	-/-/-/-/-/-/-/-/-/-/-/-/-/-/-/-/-/-/-/-/-/-/-/-/-/-/-/-/-/-/-/-/-	33
BP	GO:0010167	response to nitrate	5/2941	60/30202	0.706901	1	GLYMA_17G124900/GLYMA_15G193200/GLYMA_06G019200/GLYMA_17G153300/GLYMA_19G089800	-/-/-/-/-	5
BP	GO:0010228	vegetative to reproductive phase transition of meristem	5/2941	60/30202	0.706901	1	GLYMA_09G143500/GLYMA_02G069500/GLYMA_10G068900/GLYMA_16G163200/GLYMA_05G067100	-/-/-/-/-	5
BP	GO:0051261	protein depolymerization	5/2941	60/30202	0.706901	1	GLYMA_04G033500/GLYMA_11G106600/GLYMA_12G031700/GLYMA_19G164400/GLYMA_03G162900	-/-/-/-/-	5
BP	GO:0000050	urea cycle	1/2941	12/30202	0.707605	1	GLYMA_03G028000	-	1
BP	GO:0000082	G1/S transition of mitotic cell cycle	1/2941	12/30202	0.707605	1	GLYMA_15G230300	-	1
BP	GO:0006208	pyrimidine nucleobase catabolic process	1/2941	12/30202	0.707605	1	GLYMA_15G055500	-	1
BP	GO:0006272	leading strand elongation	1/2941	12/30202	0.707605	1	GLYMA_01G187400	-	1
BP	GO:0006542	glutamine biosynthetic process	1/2941	12/30202	0.707605	1	GLYMA_18G041100	-	1
BP	GO:0006722	triterpenoid metabolic process	1/2941	12/30202	0.707605	1	GLYMA_15G065600	-	1
BP	GO:0007143	female meiotic nuclear division	1/2941	12/30202	0.707605	1	GLYMA_11G213200	-	1
BP	GO:0007292	female gamete generation	1/2941	12/30202	0.707605	1	GLYMA_11G213200	-	1
BP	GO:0009404	toxin metabolic process	1/2941	12/30202	0.707605	1	GLYMA_12G073000	-	1
BP	GO:0009445	putrescine metabolic process	1/2941	12/30202	0.707605	1	GLYMA_03G028000	-	1
BP	GO:0009446	putrescine biosynthetic process	1/2941	12/30202	0.707605	1	GLYMA_03G028000	-	1
BP	GO:0016104	triterpenoid biosynthetic process	1/2941	12/30202	0.707605	1	GLYMA_15G065600	-	1
BP	GO:0019348	dolichol metabolic process	1/2941	12/30202	0.707605	1	GLYMA_11G110300	-	1
BP	GO:0019516	lactate oxidation	1/2941	12/30202	0.707605	1	GLYMA_05G141300	-	1
BP	GO:0019566	arabinose metabolic process	1/2941	12/30202	0.707605	1	GLYMA_19G124500	-	1
BP	GO:0031054	pre-miRNA processing	1/2941	12/30202	0.707605	1	GLYMA_17G091300	-	1
BP	GO:0032544	plastid translation	1/2941	12/30202	0.707605	1	GLYMA_03G120300	-	1
BP	GO:0040020	regulation of meiotic nuclear division	1/2941	12/30202	0.707605	1	GLYMA_13G010700	-	1
BP	GO:0042256	mature ribosome assembly	1/2941	12/30202	0.707605	1	GLYMA_14G119400	-	1
BP	GO:0042776	mitochondrial ATP synthesis coupled proton transport	1/2941	12/30202	0.707605	1	GLYMA_15G010900	-	1
BP	GO:0044843	cell cycle G1/S phase transition	1/2941	12/30202	0.707605	1	GLYMA_15G230300	-	1
BP	GO:0046373	L-arabinose metabolic process	1/2941	12/30202	0.707605	1	GLYMA_19G124500	-	1
BP	GO:0051415	microtubule nucleation by interphase microtubule organizing center	1/2941	12/30202	0.707605	1	GLYMA_01G244400	-	1
BP	GO:0051418	microtubule nucleation by microtubule organizing center	1/2941	12/30202	0.707605	1	GLYMA_01G244400	-	1
BP	GO:0051445	regulation of meiotic cell cycle	1/2941	12/30202	0.707605	1	GLYMA_13G010700	-	1
BP	GO:0061014	positive regulation of mRNA catabolic process	1/2941	12/30202	0.707605	1	GLYMA_14G007900	-	1
BP	GO:0070129	regulation of mitochondrial translation	1/2941	12/30202	0.707605	1	GLYMA_18G187800	-	1
BP	GO:0070131	positive regulation of mitochondrial translation	1/2941	12/30202	0.707605	1	GLYMA_18G187800	-	1
BP	GO:0070542	response to fatty acid	1/2941	12/30202	0.707605	1	GLYMA_14G049500	-	1
BP	GO:0071398	cellular response to fatty acid	1/2941	12/30202	0.707605	1	GLYMA_14G049500	-	1
BP	GO:0090307	mitotic spindle assembly	1/2941	12/30202	0.707605	1	GLYMA_01G244400	-	1
BP	GO:0098754	detoxification	33/2941	367/30202	0.711484	1	GLYMA_12G015400/GLYMA_13G306900/GLYMA_06G139300/GLYMA_05G212500/GLYMA_10G078400/GLYMA_04G225500/GLYMA_10G222400/GLYMA_14G056300/GLYMA_10G291100/GLYMA_06G162300/GLYMA_17G047200/GLYMA_02G234200/GLYMA_12G178800/GLYMA_09G072100/GLYMA_15G180900/GLYMA_10G041900/GLYMA_13G070900/GLYMA_12G241800/GLYMA_19G190800/GLYMA_05G103600/GLYMA_14G156400/GLYMA_17G163200/GLYMA_02G209000/GLYMA_13G307000/GLYMA_17G013600…	-/-/-/-/-/-/-/-/-/-/-/-/-/-/-/-/-/-/-/-/-/-/-/-/-/-/-/-/-/-/-/-/-	33
BP	GO:0010027	thylakoid membrane organization	3/2941	37/30202	0.71243	1	GLYMA_12G200200/GLYMA_09G052600/GLYMA_06G116300	-/-/-	3
BP	GO:0019320	hexose catabolic process	3/2941	37/30202	0.71243	1	GLYMA_05G204700/GLYMA_07G271200/GLYMA_18G219100	-/-/-	3
BP	GO:0051094	positive regulation of developmental process	3/2941	37/30202	0.71243	1	GLYMA_14G049500/GLYMA_02G069500/GLYMA_10G068900	-/-/-	3
BP	GO:0051240	positive regulation of multicellular organismal process	3/2941	37/30202	0.71243	1	GLYMA_14G049500/GLYMA_02G069500/GLYMA_10G068900	-/-/-	3
BP	GO:0071396	cellular response to lipid	20/2941	227/30202	0.714092	1	GLYMA_06G005100/GLYMA_06G043400/GLYMA_03G148300/GLYMA_14G222000/GLYMA_09G040500/GLYMA_01G124700/GLYMA_05G213200/GLYMA_10G022900/GLYMA_14G056300/GLYMA_18G206000/GLYMA_14G049500/GLYMA_11G128900/GLYMA_02G204700/GLYMA_04G175300/GLYMA_07G243600/GLYMA_07G155500/GLYMA_03G138000/GLYMA_20G230600/GLYMA_13G106800/GLYMA_09G066500	-/-/-/-/PR10/-/-/-/-/-/-/-/-/-/-/-/-/-/-/-	20
BP	GO:0005978	glycogen biosynthetic process	2/2941	25/30202	0.714686	1	GLYMA_18G092600/GLYMA_04G011900	-/-	2
BP	GO:0009164	nucleoside catabolic process	2/2941	25/30202	0.714686	1	GLYMA_15G186100/GLYMA_05G152000	-/-	2
BP	GO:0009863	salicylic acid mediated signaling pathway	2/2941	25/30202	0.714686	1	GLYMA_13G234500/GLYMA_15G078600	-/-	2
BP	GO:0010972	negative regulation of G2/M transition of mitotic cell cycle	2/2941	25/30202	0.714686	1	GLYMA_02G243800/GLYMA_08G333800	-/-	2
BP	GO:0016145	S-glycoside catabolic process	2/2941	25/30202	0.714686	1	GLYMA_15G031400/GLYMA_12G054500	-/-	2
BP	GO:0019759	glycosinolate catabolic process	2/2941	25/30202	0.714686	1	GLYMA_15G031400/GLYMA_12G054500	-/-	2
BP	GO:0019762	glucosinolate catabolic process	2/2941	25/30202	0.714686	1	GLYMA_15G031400/GLYMA_12G054500	-/-	2
BP	GO:0034656	nucleobase-containing small molecule catabolic process	2/2941	25/30202	0.714686	1	GLYMA_15G186100/GLYMA_05G152000	-/-	2
BP	GO:0044818	mitotic G2/M transition checkpoint	2/2941	25/30202	0.714686	1	GLYMA_02G243800/GLYMA_08G333800	-/-	2
BP	GO:0048209	regulation of vesicle targeting, to, from or within Golgi	2/2941	25/30202	0.714686	1	GLYMA_15G143300/GLYMA_09G038200	-/-	2
BP	GO:0048588	developmental cell growth	2/2941	25/30202	0.714686	1	GLYMA_08G056500/GLYMA_16G208300	-/-	2
BP	GO:0060628	regulation of ER to Golgi vesicle-mediated transport	2/2941	25/30202	0.714686	1	GLYMA_15G143300/GLYMA_09G038200	-/-	2
BP	GO:0071446	cellular response to salicylic acid stimulus	2/2941	25/30202	0.714686	1	GLYMA_13G234500/GLYMA_15G078600	-/-	2
BP	GO:0090068	positive regulation of cell cycle process	2/2941	25/30202	0.714686	1	GLYMA_03G165600/GLYMA_19G166900	-/-	2
BP	GO:1902750	negative regulation of cell cycle G2/M phase transition	2/2941	25/30202	0.714686	1	GLYMA_02G243800/GLYMA_08G333800	-/-	2
BP	GO:1903313	positive regulation of mRNA metabolic process	2/2941	25/30202	0.714686	1	GLYMA_08G297800/GLYMA_14G007900	-/-	2
BP	GO:0009072	aromatic amino acid family metabolic process	9/2941	106/30202	0.715239	1	GLYMA_02G255400/GLYMA_10G209800/GLYMA_09G010000/GLYMA_19G182300/GLYMA_14G176600/GLYMA_14G061200/GLYMA_20G180800/GLYMA_01G054500/GLYMA_03G167900	-/-/-/-/-/-/-/-/-	9
BP	GO:0006828	manganese ion transport	4/2941	49/30202	0.715543	1	GLYMA_13G369900/GLYMA_18G050500/GLYMA_02G095400/GLYMA_17G165200	-/-/-/-	4
BP	GO:0071421	manganese ion transmembrane transport	4/2941	49/30202	0.715543	1	GLYMA_13G369900/GLYMA_18G050500/GLYMA_02G095400/GLYMA_17G165200	-/-/-/-	4
BP	GO:0009791	post-embryonic development	40/2941	443/30202	0.716821	1	GLYMA_06G005100/GLYMA_13G265000/GLYMA_07G155200/GLYMA_03G148300/GLYMA_03G050100/GLYMA_14G056800/GLYMA_02G305700/GLYMA_10G022900/GLYMA_06G059600/GLYMA_12G181400/GLYMA_18G092600/GLYMA_14G049500/GLYMA_08G023900/GLYMA_13G045500/GLYMA_11G232600/GLYMA_09G143500/GLYMA_16G200800/GLYMA_02G069500/GLYMA_10G068900/GLYMA_05G112000/GLYMA_08G237500/GLYMA_07G174100/GLYMA_12G084700/GLYMA_06G077800/GLYMA_01G124500…	-/-/-/-/-/-/-/-/-/-/-/-/-/-/-/-/-/-/-/-/-/-/-/-/-/-/-/-/-/-/-/-/-/-/-/-/-/GMPM1/-/-	40
BP	GO:0046467	membrane lipid biosynthetic process	13/2941	151/30202	0.719958	1	GLYMA_11G079800/GLYMA_03G101800/GLYMA_13G150200/GLYMA_16G142200/GLYMA_08G279700/GLYMA_02G126800/GLYMA_03G078300/GLYMA_19G200000/GLYMA_07G114200/GLYMA_11G063600/GLYMA_15G092700/GLYMA_03G101200/GLYMA_18G146900	-/-/-/-/-/-/-/-/-/-/-/-/-	13
BP	GO:0000079	regulation of cyclin-dependent protein serine/threonine kinase activity	11/2941	129/30202	0.721764	1	GLYMA_09G245400/GLYMA_06G000600/GLYMA_18G247800/GLYMA_20G135400/GLYMA_11G084500/GLYMA_04G042000/GLYMA_06G042900/GLYMA_20G126700/GLYMA_11G052500/GLYMA_04G001100/GLYMA_03G107800	-/-/-/-/-/-/-/-/-/-/-	11
BP	GO:1904029	regulation of cyclin-dependent protein kinase activity	11/2941	129/30202	0.721764	1	GLYMA_09G245400/GLYMA_06G000600/GLYMA_18G247800/GLYMA_20G135400/GLYMA_11G084500/GLYMA_04G042000/GLYMA_06G042900/GLYMA_20G126700/GLYMA_11G052500/GLYMA_04G001100/GLYMA_03G107800	-/-/-/-/-/-/-/-/-/-/-	11
BP	GO:0005996	monosaccharide metabolic process	25/2941	283/30202	0.725502	1	GLYMA_19G017200/GLYMA_12G239900/GLYMA_18G284600/GLYMA_06G206600/GLYMA_05G204700/GLYMA_17G066200/GLYMA_05G222000/GLYMA_06G015900/GLYMA_19G106800/GLYMA_19G124500/GLYMA_07G182300/GLYMA_01G023300/GLYMA_13G146200/GLYMA_08G165400/GLYMA_07G271200/GLYMA_18G275300/GLYMA_15G038100/GLYMA_09G203500/GLYMA_02G096800/GLYMA_07G185100/GLYMA_17G082000/GLYMA_10G018400/GLYMA_18G219100/GLYMA_04G089700/GLYMA_02G068800	-/-/-/-/-/-/-/-/-/-/-/-/-/-/-/-/-/-/-/-/-/-/-/-/-	25
BP	GO:0009832	plant-type cell wall biogenesis	17/2941	196/30202	0.727454	1	GLYMA_12G096900/GLYMA_18G272200/GLYMA_02G307700/GLYMA_06G324300/GLYMA_16G165900/GLYMA_05G190200/GLYMA_12G191700/GLYMA_08G104600/GLYMA_14G012900/GLYMA_12G207600/GLYMA_02G301200/GLYMA_05G147600/GLYMA_08G249900/GLYMA_09G208200/GLYMA_13G293500/GLYMA_19G214100/GLYMA_17G030700	-/-/-/-/-/-/-/-/-/-/-/-/-/-/-/-/-	17
BP	GO:0009751	response to salicylic acid	3/2941	38/30202	0.729481	1	GLYMA_13G234500/GLYMA_02G086100/GLYMA_15G078600	-/-/-	3
BP	GO:0043269	regulation of ion transport	3/2941	38/30202	0.729481	1	GLYMA_14G076000/GLYMA_06G071100/GLYMA_17G118300	-/-/-	3
BP	GO:0000271	polysaccharide biosynthetic process	24/2941	273/30202	0.731045	1	GLYMA_12G096900/GLYMA_02G287600/GLYMA_06G324300/GLYMA_16G165900/GLYMA_14G027400/GLYMA_05G190200/GLYMA_12G191700/GLYMA_18G092600/GLYMA_08G104600/GLYMA_14G012900/GLYMA_08G157400/GLYMA_12G214700/GLYMA_02G301200/GLYMA_13G286900/GLYMA_05G147600/GLYMA_08G308200/GLYMA_07G049900/GLYMA_09G208200/GLYMA_18G224200/GLYMA_19G214100/GLYMA_13G058100/GLYMA_07G022300/GLYMA_04G011900/GLYMA_09G266500	-/-/-/-/-/-/-/-/-/-/-/-/-/-/-/-/-/-/-/-/-/-/-/-	24
BP	GO:0006906	vesicle fusion	10/2941	119/30202	0.733061	1	GLYMA_09G258400/GLYMA_09G019800/GLYMA_14G017700/GLYMA_16G154200/GLYMA_12G091300/GLYMA_16G151200/GLYMA_17G236900/GLYMA_12G201100/GLYMA_18G114700/GLYMA_02G195400	-/-/-/-/-/-/-/-/-/-	10
BP	GO:0051049	regulation of transport	10/2941	119/30202	0.733061	1	GLYMA_15G143300/GLYMA_16G116200/GLYMA_14G076000/GLYMA_09G038200/GLYMA_09G198200/GLYMA_11G085900/GLYMA_06G071100/GLYMA_17G118300/GLYMA_01G158700/GLYMA_12G201100	-/-/-/-/-/-/-/-/-/-	10
BP	GO:0006662	glycerol ether metabolic process	5/2941	62/30202	0.733978	1	GLYMA_01G170300/GLYMA_09G240900/GLYMA_10G224100/GLYMA_07G213700/GLYMA_04G135300	-/-/-/-/-	5
BP	GO:0009867	jasmonic acid mediated signaling pathway	5/2941	62/30202	0.733978	1	GLYMA_13G234500/GLYMA_15G078600/GLYMA_02G283300/GLYMA_07G041400/GLYMA_03G256200	-/-/-/-/-	5
BP	GO:0016131	brassinosteroid metabolic process	5/2941	62/30202	0.733978	1	GLYMA_19G033900/GLYMA_05G010200/GLYMA_11G228900/GLYMA_14G082900/GLYMA_02G051600	-/-/-/-/-	5
BP	GO:0018904	ether metabolic process	5/2941	62/30202	0.733978	1	GLYMA_01G170300/GLYMA_09G240900/GLYMA_10G224100/GLYMA_07G213700/GLYMA_04G135300	-/-/-/-/-	5
BP	GO:0071395	cellular response to jasmonic acid stimulus	5/2941	62/30202	0.733978	1	GLYMA_13G234500/GLYMA_15G078600/GLYMA_02G283300/GLYMA_07G041400/GLYMA_03G256200	-/-/-/-/-	5
BP	GO:1902275	regulation of chromatin organization	5/2941	62/30202	0.733978	1	GLYMA_03G165600/GLYMA_20G225900/GLYMA_11G075500/GLYMA_02G015100/GLYMA_19G166900	-/-/-/-/-	5
BP	GO:0000966	RNA 5'-end processing	2/2941	26/30202	0.734969	1	GLYMA_05G230100/GLYMA_12G183200	-/-	2
BP	GO:0006901	vesicle coating	2/2941	26/30202	0.734969	1	GLYMA_15G143300/GLYMA_09G038200	-/-	2
BP	GO:0010224	response to UV-B	2/2941	26/30202	0.734969	1	GLYMA_17G042100/GLYMA_12G073000	-/-	2
BP	GO:0034471	ncRNA 5'-end processing	2/2941	26/30202	0.734969	1	GLYMA_05G230100/GLYMA_12G183200	-/-	2
BP	GO:0043467	regulation of generation of precursor metabolites and energy	2/2941	26/30202	0.734969	1	GLYMA_08G165400/GLYMA_09G052600	-/-	2
BP	GO:2001252	positive regulation of chromosome organization	2/2941	26/30202	0.734969	1	GLYMA_03G165600/GLYMA_19G166900	-/-	2
BP	GO:0000002	mitochondrial genome maintenance	1/2941	13/30202	0.736089	1	GLYMA_05G014200	-	1
BP	GO:0006195	purine nucleotide catabolic process	1/2941	13/30202	0.736089	1	GLYMA_13G232600	-	1
BP	GO:0006266	DNA ligation	1/2941	13/30202	0.736089	1	GLYMA_11G193100	-	1
BP	GO:0007205	protein kinase C-activating G protein-coupled receptor signaling pathway	1/2941	13/30202	0.736089	1	GLYMA_05G022500	-	1
BP	GO:0009052	pentose-phosphate shunt, non-oxidative branch	1/2941	13/30202	0.736089	1	GLYMA_03G246300	-	1
BP	GO:0009593	detection of chemical stimulus	1/2941	13/30202	0.736089	1	GLYMA_14G049500	-	1
BP	GO:0009720	detection of hormone stimulus	1/2941	13/30202	0.736089	1	GLYMA_14G049500	-	1
BP	GO:0009726	detection of endogenous stimulus	1/2941	13/30202	0.736089	1	GLYMA_14G049500	-	1
BP	GO:0009727	detection of ethylene stimulus	1/2941	13/30202	0.736089	1	GLYMA_14G049500	-	1
BP	GO:0009911	positive regulation of flower development	1/2941	13/30202	0.736089	1	GLYMA_02G069500	-	1
BP	GO:0010304	PSII associated light-harvesting complex II catabolic process	1/2941	13/30202	0.736089	1	GLYMA_09G052600	-	1
BP	GO:0031145	anaphase-promoting complex-dependent catabolic process	1/2941	13/30202	0.736089	1	GLYMA_12G021800	-	1
BP	GO:0032006	regulation of TOR signaling	1/2941	13/30202	0.736089	1	GLYMA_06G163900	-	1
BP	GO:0032042	mitochondrial DNA metabolic process	1/2941	13/30202	0.736089	1	GLYMA_05G014200	-	1
BP	GO:0033120	positive regulation of RNA splicing	1/2941	13/30202	0.736089	1	GLYMA_08G297800	-	1
BP	GO:0043243	positive regulation of protein complex disassembly	1/2941	13/30202	0.736089	1	GLYMA_02G112400	-	1
BP	GO:0043649	dicarboxylic acid catabolic process	1/2941	13/30202	0.736089	1	GLYMA_18G043600	-	1
BP	GO:0046838	phosphorylated carbohydrate dephosphorylation	1/2941	13/30202	0.736089	1	GLYMA_09G011100	-	1
BP	GO:0048026	positive regulation of mRNA splicing, via spliceosome	1/2941	13/30202	0.736089	1	GLYMA_08G297800	-	1
BP	GO:0050685	positive regulation of mRNA processing	1/2941	13/30202	0.736089	1	GLYMA_08G297800	-	1
BP	GO:0051090	regulation of DNA binding transcription factor activity	1/2941	13/30202	0.736089	1	GLYMA_19G130400	-	1
BP	GO:0051228	mitotic spindle disassembly	1/2941	13/30202	0.736089	1	GLYMA_19G072700	-	1
BP	GO:0051230	spindle disassembly	1/2941	13/30202	0.736089	1	GLYMA_19G072700	-	1
BP	GO:0052746	inositol phosphorylation	1/2941	13/30202	0.736089	1	GLYMA_11G218500	-	1
BP	GO:0070071	proton-transporting two-sector ATPase complex assembly	1/2941	13/30202	0.736089	1	GLYMA_16G066000	-	1
BP	GO:0070898	RNA polymerase III transcriptional preinitiation complex assembly	1/2941	13/30202	0.736089	1	GLYMA_10G205200	-	1
BP	GO:0097352	autophagosome maturation	1/2941	13/30202	0.736089	1	GLYMA_19G072700	-	1
BP	GO:2000030	regulation of response to red or far red light	1/2941	13/30202	0.736089	1	GLYMA_13G221300	-	1
BP	GO:0009250	glucan biosynthetic process	14/2941	164/30202	0.736209	1	GLYMA_12G096900/GLYMA_06G324300/GLYMA_16G165900/GLYMA_12G191700/GLYMA_18G092600/GLYMA_14G012900/GLYMA_08G157400/GLYMA_02G301200/GLYMA_08G308200/GLYMA_07G049900/GLYMA_09G208200/GLYMA_19G214100/GLYMA_07G022300/GLYMA_04G011900	-/-/-/-/-/-/-/-/-/-/-/-/-/-	14
BP	GO:0031668	cellular response to extracellular stimulus	6/2941	74/30202	0.738717	1	GLYMA_20G031700/GLYMA_17G140700/GLYMA_02G008800/GLYMA_05G058300/GLYMA_11G031800/GLYMA_01G210200	-/-/-/-/-/-	6
BP	GO:0031935	regulation of chromatin silencing	3/2941	39/30202	0.745726	1	GLYMA_20G225900/GLYMA_11G075500/GLYMA_02G015100	-/-/-	3
BP	GO:0032509	endosome transport via multivesicular body sorting pathway	3/2941	39/30202	0.745726	1	GLYMA_15G173500/GLYMA_07G191000/GLYMA_09G068000	-/-/-	3
BP	GO:0071985	multivesicular body sorting pathway	3/2941	39/30202	0.745726	1	GLYMA_15G173500/GLYMA_07G191000/GLYMA_09G068000	-/-/-	3
BP	GO:0071496	cellular response to external stimulus	6/2941	75/30202	0.750413	1	GLYMA_20G031700/GLYMA_17G140700/GLYMA_02G008800/GLYMA_05G058300/GLYMA_11G031800/GLYMA_01G210200	-/-/-/-/-/-	6
BP	GO:0045039	protein import into mitochondrial inner membrane	2/2941	27/30202	0.754008	1	GLYMA_12G063000/GLYMA_11G139400	-/-	2
BP	GO:0019318	hexose metabolic process	21/2941	244/30202	0.755646	1	GLYMA_19G017200/GLYMA_12G239900/GLYMA_18G284600/GLYMA_06G206600/GLYMA_05G204700/GLYMA_05G222000/GLYMA_06G015900/GLYMA_19G106800/GLYMA_07G182300/GLYMA_01G023300/GLYMA_13G146200/GLYMA_08G165400/GLYMA_07G271200/GLYMA_18G275300/GLYMA_15G038100/GLYMA_09G203500/GLYMA_02G096800/GLYMA_17G082000/GLYMA_18G219100/GLYMA_04G089700/GLYMA_02G068800	-/-/-/-/-/-/-/-/-/-/-/-/-/-/-/-/-/-/-/-/-	21
BP	GO:0071229	cellular response to acid chemical	28/2941	321/30202	0.75771	1	GLYMA_06G043400/GLYMA_03G148300/GLYMA_14G222000/GLYMA_09G040500/GLYMA_01G124700/GLYMA_05G213200/GLYMA_06G107800/GLYMA_10G022900/GLYMA_14G056300/GLYMA_18G206000/GLYMA_14G049500/GLYMA_13G234500/GLYMA_11G128900/GLYMA_15G078600/GLYMA_04G175300/GLYMA_07G243600/GLYMA_07G155500/GLYMA_02G283300/GLYMA_04G254300/GLYMA_03G138000/GLYMA_20G230600/GLYMA_15G193200/GLYMA_13G106800/GLYMA_07G041400/GLYMA_06G019200…	-/-/-/PR10/-/-/-/-/-/-/-/-/-/-/-/-/-/-/-/-/-/-/-/-/-/-/-/-	28
BP	GO:0035670	plant-type ovary development	4/2941	52/30202	0.758427	1	GLYMA_13G045500/GLYMA_09G149000/GLYMA_12G073000/GLYMA_20G153700	-/-/-/-	4
BP	GO:0048481	plant ovule development	4/2941	52/30202	0.758427	1	GLYMA_13G045500/GLYMA_09G149000/GLYMA_12G073000/GLYMA_20G153700	-/-/-/-	4
BP	GO:0016143	S-glycoside metabolic process	5/2941	64/30202	0.759185	1	GLYMA_11G060200/GLYMA_15G031400/GLYMA_12G054500/GLYMA_19G014800/GLYMA_13G285300	-/-/-/-/CYP82A2	5
BP	GO:0019757	glycosinolate metabolic process	5/2941	64/30202	0.759185	1	GLYMA_11G060200/GLYMA_15G031400/GLYMA_12G054500/GLYMA_19G014800/GLYMA_13G285300	-/-/-/-/CYP82A2	5
BP	GO:0019760	glucosinolate metabolic process	5/2941	64/30202	0.759185	1	GLYMA_11G060200/GLYMA_15G031400/GLYMA_12G054500/GLYMA_19G014800/GLYMA_13G285300	-/-/-/-/CYP82A2	5
BP	GO:0009668	plastid membrane organization	3/2941	40/30202	0.761182	1	GLYMA_12G200200/GLYMA_09G052600/GLYMA_06G116300	-/-/-	3
BP	GO:0015800	acidic amino acid transport	1/2941	14/30202	0.761799	1	GLYMA_09G050600	-	1
BP	GO:0015813	L-glutamate transmembrane transport	1/2941	14/30202	0.761799	1	GLYMA_09G050600	-	1
BP	GO:0031297	replication fork processing	1/2941	14/30202	0.761799	1	GLYMA_13G010700	-	1
BP	GO:0048478	replication fork protection	1/2941	14/30202	0.761799	1	GLYMA_02G243800	-	1
BP	GO:0071731	response to nitric oxide	1/2941	14/30202	0.761799	1	GLYMA_14G049500	-	1
BP	GO:0071732	cellular response to nitric oxide	1/2941	14/30202	0.761799	1	GLYMA_14G049500	-	1
BP	GO:0097366	response to bronchodilator	1/2941	14/30202	0.761799	1	GLYMA_14G049500	-	1
BP	GO:1902022	L-lysine transport	1/2941	14/30202	0.761799	1	GLYMA_09G050600	-	1
BP	GO:1903401	L-lysine transmembrane transport	1/2941	14/30202	0.761799	1	GLYMA_09G050600	-	1
BP	GO:0006955	immune response	11/2941	134/30202	0.766308	1	GLYMA_05G197000/GLYMA_07G139400/GLYMA_07G141500/GLYMA_18G190000/GLYMA_10G230000/GLYMA_07G199800/GLYMA_03G256200/GLYMA_11G252700/GLYMA_18G191600/GLYMA_16G100100/GLYMA_13G176600	-/-/-/-/-/-/-/-/-/-/-	11
BP	GO:0045087	innate immune response	11/2941	134/30202	0.766308	1	GLYMA_05G197000/GLYMA_07G139400/GLYMA_07G141500/GLYMA_18G190000/GLYMA_10G230000/GLYMA_07G199800/GLYMA_03G256200/GLYMA_11G252700/GLYMA_18G191600/GLYMA_16G100100/GLYMA_13G176600	-/-/-/-/-/-/-/-/-/-/-	11
BP	GO:0009642	response to light intensity	2/2941	28/30202	0.771855	1	GLYMA_19G222600/GLYMA_09G052600	-/-	2
BP	GO:0034629	cellular protein-containing complex localization	2/2941	28/30202	0.771855	1	GLYMA_02G305200/GLYMA_14G008200	-/-	2
BP	GO:0043101	purine-containing compound salvage	2/2941	28/30202	0.771855	1	GLYMA_13G144800/GLYMA_08G295700	-/-	2
BP	GO:0060260	regulation of transcription initiation from RNA polymerase II promoter	2/2941	28/30202	0.771855	1	GLYMA_18G186900/GLYMA_03G258000	-/-	2
BP	GO:0060261	positive regulation of transcription initiation from RNA polymerase II promoter	2/2941	28/30202	0.771855	1	GLYMA_18G186900/GLYMA_03G258000	-/-	2
BP	GO:2000144	positive regulation of DNA-templated transcription, initiation	2/2941	28/30202	0.771855	1	GLYMA_18G186900/GLYMA_03G258000	-/-	2
BP	GO:2000241	regulation of reproductive process	9/2941	112/30202	0.773615	1	GLYMA_13G010700/GLYMA_06G059600/GLYMA_02G069500/GLYMA_10G068900/GLYMA_12G074400/GLYMA_16G163200/GLYMA_08G105400/GLYMA_11G022600/GLYMA_18G278100	-/-/-/-/-/-/-/-/-	9
BP	GO:0048437	floral organ development	7/2941	89/30202	0.775345	1	GLYMA_03G148300/GLYMA_10G022900/GLYMA_13G045500/GLYMA_09G149000/GLYMA_20G230600/GLYMA_12G073000/GLYMA_20G153700	-/-/-/-/-/-/-	7
BP	GO:0072523	purine-containing compound catabolic process	3/2941	41/30202	0.775866	1	GLYMA_15G186100/GLYMA_05G152000/GLYMA_13G232600	-/-/-	3
BP	GO:0018208	peptidyl-proline modification	12/2941	147/30202	0.779573	1	GLYMA_06G005100/GLYMA_19G249000/GLYMA_12G148600/GLYMA_11G098700/GLYMA_02G279000/GLYMA_11G014400/GLYMA_19G222600/GLYMA_20G249300/GLYMA_08G089700/GLYMA_20G055800/GLYMA_03G251600/GLYMA_10G298200	-/-/-/-/-/-/-/-/-/-/-/-	12
BP	GO:0015780	nucleotide-sugar transmembrane transport	5/2941	66/30202	0.782551	1	GLYMA_04G076600/GLYMA_01G044200/GLYMA_02G019400/GLYMA_06G077800/GLYMA_01G245500	-/-/-/-/-	5
BP	GO:0002376	immune system process	11/2941	136/30202	0.782663	1	GLYMA_05G197000/GLYMA_07G139400/GLYMA_07G141500/GLYMA_18G190000/GLYMA_10G230000/GLYMA_07G199800/GLYMA_03G256200/GLYMA_11G252700/GLYMA_18G191600/GLYMA_16G100100/GLYMA_13G176600	-/-/-/-/-/-/-/-/-/-/-	11
BP	GO:0015914	phospholipid transport	6/2941	78/30202	0.783201	1	GLYMA_19G114100/GLYMA_04G032500/GLYMA_04G104300/GLYMA_04G104400/GLYMA_04G144900/GLYMA_07G270900	-/-/-/-/-/-	6
BP	GO:0005986	sucrose biosynthetic process	1/2941	15/30202	0.785005	1	GLYMA_07G182300	-	1
BP	GO:0006546	glycine catabolic process	1/2941	15/30202	0.785005	1	GLYMA_11G042200	-	1
BP	GO:0007020	microtubule nucleation	1/2941	15/30202	0.785005	1	GLYMA_01G244400	-	1
BP	GO:0007568	aging	1/2941	15/30202	0.785005	1	GLYMA_05G211700	ACS1	1
BP	GO:0008298	intracellular mRNA localization	1/2941	15/30202	0.785005	1	GLYMA_02G112000	-	1
BP	GO:0008608	attachment of spindle microtubules to kinetochore	1/2941	15/30202	0.785005	1	GLYMA_13G010700	-	1
BP	GO:0009644	response to high light intensity	1/2941	15/30202	0.785005	1	GLYMA_09G052600	-	1
BP	GO:0009910	negative regulation of flower development	1/2941	15/30202	0.785005	1	GLYMA_08G105400	-	1
BP	GO:0010017	red or far-red light signaling pathway	1/2941	15/30202	0.785005	1	GLYMA_13G221300	-	1
BP	GO:0010030	positive regulation of seed germination	1/2941	15/30202	0.785005	1	GLYMA_14G049500	-	1
BP	GO:0010206	photosystem II repair	1/2941	15/30202	0.785005	1	GLYMA_09G052600	-	1
BP	GO:0019464	glycine decarboxylation via glycine cleavage system	1/2941	15/30202	0.785005	1	GLYMA_11G042200	-	1
BP	GO:0019627	urea metabolic process	1/2941	15/30202	0.785005	1	GLYMA_03G028000	-	1
BP	GO:0032465	regulation of cytokinesis	1/2941	15/30202	0.785005	1	GLYMA_13G010700	-	1
BP	GO:0045931	positive regulation of mitotic cell cycle	1/2941	15/30202	0.785005	1	GLYMA_13G010700	-	1
BP	GO:0051303	establishment of chromosome localization	1/2941	15/30202	0.785005	1	GLYMA_13G010700	-	1
BP	GO:0051310	metaphase plate congression	1/2941	15/30202	0.785005	1	GLYMA_13G010700	-	1
BP	GO:0061013	regulation of mRNA catabolic process	1/2941	15/30202	0.785005	1	GLYMA_14G007900	-	1
BP	GO:0071033	nuclear retention of pre-mRNA at the site of transcription	1/2941	15/30202	0.785005	1	GLYMA_02G112000	-	1
BP	GO:0071489	cellular response to red or far red light	1/2941	15/30202	0.785005	1	GLYMA_13G221300	-	1
BP	GO:1904668	positive regulation of ubiquitin protein ligase activity	1/2941	15/30202	0.785005	1	GLYMA_11G219600	-	1
BP	GO:0043647	inositol phosphate metabolic process	2/2941	29/30202	0.78856	1	GLYMA_11G218500/GLYMA_09G011100	-/-	2
BP	GO:1901701	cellular response to oxygen-containing compound	40/2941	458/30202	0.788959	1	GLYMA_06G005100/GLYMA_06G043400/GLYMA_12G015400/GLYMA_03G148300/GLYMA_14G222000/GLYMA_09G040500/GLYMA_16G173100/GLYMA_01G124700/GLYMA_05G213200/GLYMA_06G107800/GLYMA_10G022900/GLYMA_14G056300/GLYMA_18G206000/GLYMA_17G047200/GLYMA_14G049500/GLYMA_12G178800/GLYMA_09G072100/GLYMA_15G180900/GLYMA_05G000700/GLYMA_13G234500/GLYMA_11G128900/GLYMA_02G204700/GLYMA_15G078600/GLYMA_14G156400/GLYMA_04G175300…	-/-/-/-/-/PR10/-/-/-/-/-/-/-/-/-/-/-/-/-/-/-/-/-/-/-/-/-/-/-/-/-/-/-/-/-/-/-/-/-/-	40
BP	GO:0007031	peroxisome organization	3/2941	42/30202	0.7898	1	GLYMA_11G125400/GLYMA_17G089700/GLYMA_02G280700	-/-/-	3
BP	GO:0045324	late endosome to vacuole transport	3/2941	42/30202	0.7898	1	GLYMA_15G173500/GLYMA_07G191000/GLYMA_09G068000	-/-/-	3
BP	GO:0090174	organelle membrane fusion	10/2941	126/30202	0.79452	1	GLYMA_09G258400/GLYMA_09G019800/GLYMA_14G017700/GLYMA_16G154200/GLYMA_12G091300/GLYMA_16G151200/GLYMA_17G236900/GLYMA_12G201100/GLYMA_18G114700/GLYMA_02G195400	-/-/-/-/-/-/-/-/-/-	10
BP	GO:0071900	regulation of protein serine/threonine kinase activity	12/2941	149/30202	0.79468	1	GLYMA_09G245400/GLYMA_06G000600/GLYMA_18G247800/GLYMA_20G135400/GLYMA_11G084500/GLYMA_04G042000/GLYMA_06G042900/GLYMA_20G126700/GLYMA_05G067100/GLYMA_11G052500/GLYMA_04G001100/GLYMA_03G107800	-/-/-/-/-/-/-/-/-/-/-/-	12
BP	GO:0030198	extracellular matrix organization	4/2941	55/30202	0.79612	1	GLYMA_02G028100/GLYMA_01G036900/GLYMA_09G065900/GLYMA_17G030700	-/-/-/-	4
BP	GO:0043062	extracellular structure organization	4/2941	55/30202	0.79612	1	GLYMA_02G028100/GLYMA_01G036900/GLYMA_09G065900/GLYMA_17G030700	-/-/-/-	4
BP	GO:0048440	carpel development	4/2941	55/30202	0.79612	1	GLYMA_13G045500/GLYMA_09G149000/GLYMA_12G073000/GLYMA_20G153700	-/-/-/-	4
BP	GO:0048467	gynoecium development	4/2941	55/30202	0.79612	1	GLYMA_13G045500/GLYMA_09G149000/GLYMA_12G073000/GLYMA_20G153700	-/-/-/-	4
BP	GO:0061025	membrane fusion	11/2941	138/30202	0.798184	1	GLYMA_09G258400/GLYMA_09G019800/GLYMA_14G017700/GLYMA_16G154200/GLYMA_12G091300/GLYMA_16G151200/GLYMA_08G237500/GLYMA_17G236900/GLYMA_12G201100/GLYMA_18G114700/GLYMA_02G195400	-/-/-/-/-/-/-/-/-/-/-	11
BP	GO:0015980	energy derivation by oxidation of organic compounds	19/2941	229/30202	0.800187	1	GLYMA_05G045900/GLYMA_15G010900/GLYMA_17G185800/GLYMA_09G246700/GLYMA_12G098900/GLYMA_18G092600/GLYMA_12G159300/GLYMA_10G006500/GLYMA_20G026700/GLYMA_11G080600/GLYMA_04G123800/GLYMA_02G015800/GLYMA_01G230900/GLYMA_08G334000/GLYMA_02G241200/GLYMA_01G058600/GLYMA_04G011900/GLYMA_14G211000/novel.469	-/-/-/-/-/-/-/-/-/-/-/-/-/-/-/-/-/IDH1/-	19
BP	GO:0071824	protein-DNA complex subunit organization	23/2941	274/30202	0.802085	1	GLYMA_05G188700/GLYMA_02G224100/GLYMA_15G032300/GLYMA_18G064300/GLYMA_20G225900/GLYMA_07G202500/GLYMA_15G097000/GLYMA_08G227400/GLYMA_11G075500/GLYMA_10G205200/GLYMA_03G219200/GLYMA_17G099200/GLYMA_09G047300/GLYMA_18G186900/GLYMA_02G015100/GLYMA_10G198500/GLYMA_U033600/GLYMA_13G173100/GLYMA_06G309800/GLYMA_15G222200/GLYMA_08G245000/GLYMA_18G266200/GLYMA_07G238400	-/-/-/-/-/-/-/-/-/-/-/-/-/-/-/-/-/-/-/-/-/-/-	23
BP	GO:0000076	DNA replication checkpoint	2/2941	30/30202	0.804176	1	GLYMA_02G243800/GLYMA_08G333800	-/-	2
BP	GO:0000184	nuclear-transcribed mRNA catabolic process, nonsense-mediated decay	2/2941	30/30202	0.804176	1	GLYMA_15G075400/GLYMA_13G178200	-/-	2
BP	GO:0000266	mitochondrial fission	2/2941	30/30202	0.804176	1	GLYMA_13G224400/GLYMA_02G280700	-/-	2
BP	GO:0033499	galactose catabolic process via UDP-galactose	2/2941	30/30202	0.804176	1	GLYMA_05G204700/GLYMA_07G271200	-/-	2
BP	GO:0046940	nucleoside monophosphate phosphorylation	2/2941	30/30202	0.804176	1	GLYMA_09G234300/GLYMA_08G147500	-/-	2
BP	GO:0051606	detection of stimulus	2/2941	30/30202	0.804176	1	GLYMA_14G049500/GLYMA_16G105100	-/-	2
BP	GO:0071236	cellular response to antibiotic	2/2941	30/30202	0.804176	1	GLYMA_13G234500/GLYMA_15G078600	-/-	2
BP	GO:0090114	COPII-coated vesicle budding	2/2941	30/30202	0.804176	1	GLYMA_15G143300/GLYMA_09G038200	-/-	2
BP	GO:0009733	response to auxin	39/2941	451/30202	0.805654	1	GLYMA_12G035700/GLYMA_18G259100/GLYMA_19G258800/GLYMA_07G164600/GLYMA_08G155700/GLYMA_12G035300/GLYMA_04G066300/GLYMA_13G361200/GLYMA_12G174100/GLYMA_07G043500/GLYMA_19G161100/GLYMA_08G004100/GLYMA_13G361100/GLYMA_20G149800/GLYMA_04G231100/GLYMA_09G221200/GLYMA_12G035100/GLYMA_11G204200/GLYMA_06G278400/GLYMA_16G011900/GLYMA_13G356600/GLYMA_08G155500/GLYMA_04G170100/GLYMA_02G142600/GLYMA_13G112600…	-/-/-/-/-/-/-/-/-/-/-/-/-/-/-/-/-/-/-/-/-/-/-/-/-/-/-/-/-/-/-/-/-/-/-/-/-/-/-	39
BP	GO:0002182	cytoplasmic translational elongation	1/2941	16/30202	0.805951	1	GLYMA_12G095500	-	1
BP	GO:0006836	neurotransmitter transport	1/2941	16/30202	0.805951	1	GLYMA_09G050600	-	1
BP	GO:0007187	G-protein coupled receptor signaling pathway, coupled to cyclic nucleotide second messenger	1/2941	16/30202	0.805951	1	GLYMA_07G163200	-	1
BP	GO:0007188	adenylate cyclase-modulating G-protein coupled receptor signaling pathway	1/2941	16/30202	0.805951	1	GLYMA_07G163200	-	1
BP	GO:0009245	lipid A biosynthetic process	1/2941	16/30202	0.805951	1	GLYMA_13G150200	-	1
BP	GO:0010026	trichome differentiation	1/2941	16/30202	0.805951	1	GLYMA_05G172600	-	1
BP	GO:0010212	response to ionizing radiation	1/2941	16/30202	0.805951	1	GLYMA_01G089000	-	1
BP	GO:0017182	peptidyl-diphthamide metabolic process	1/2941	16/30202	0.805951	1	GLYMA_12G095500	-	1
BP	GO:0017183	peptidyl-diphthamide biosynthetic process from peptidyl-histidine	1/2941	16/30202	0.805951	1	GLYMA_12G095500	-	1
BP	GO:0031053	primary miRNA processing	1/2941	16/30202	0.805951	1	GLYMA_17G091300	-	1
BP	GO:0032262	pyrimidine nucleotide salvage	1/2941	16/30202	0.805951	1	GLYMA_02G129200	-	1
BP	GO:0046113	nucleobase catabolic process	1/2941	16/30202	0.805951	1	GLYMA_15G055500	-	1
BP	GO:0046493	lipid A metabolic process	1/2941	16/30202	0.805951	1	GLYMA_13G150200	-	1
BP	GO:1900247	regulation of cytoplasmic translational elongation	1/2941	16/30202	0.805951	1	GLYMA_12G095500	-	1
BP	GO:1901269	lipooligosaccharide metabolic process	1/2941	16/30202	0.805951	1	GLYMA_13G150200	-	1
BP	GO:1901271	lipooligosaccharide biosynthetic process	1/2941	16/30202	0.805951	1	GLYMA_13G150200	-	1
BP	GO:2000765	regulation of cytoplasmic translation	1/2941	16/30202	0.805951	1	GLYMA_12G095500	-	1
BP	GO:0045333	cellular respiration	15/2941	185/30202	0.807072	1	GLYMA_05G045900/GLYMA_15G010900/GLYMA_17G185800/GLYMA_09G246700/GLYMA_12G098900/GLYMA_12G159300/GLYMA_10G006500/GLYMA_11G080600/GLYMA_04G123800/GLYMA_02G015800/GLYMA_01G230900/GLYMA_02G241200/GLYMA_01G058600/GLYMA_14G211000/novel.469	-/-/-/-/-/-/-/-/-/-/-/-/-/IDH1/-	15
BP	GO:1901658	glycosyl compound catabolic process	4/2941	56/30202	0.80758	1	GLYMA_15G186100/GLYMA_15G031400/GLYMA_12G054500/GLYMA_05G152000	-/-/-/-	4
BP	GO:0006913	nucleocytoplasmic transport	17/2941	208/30202	0.809152	1	GLYMA_09G035700/GLYMA_14G092900/GLYMA_18G042700/GLYMA_16G012200/GLYMA_07G043800/GLYMA_17G076700/GLYMA_06G222100/GLYMA_15G267100/GLYMA_02G305200/GLYMA_14G008200/GLYMA_10G104900/GLYMA_10G297700/GLYMA_07G081200/GLYMA_11G244500/GLYMA_07G152700/GLYMA_11G068600/GLYMA_01G119400	-/-/-/-/-/-/-/-/-/-/-/-/-/-/-/-/-	17
BP	GO:0051169	nuclear transport	17/2941	208/30202	0.809152	1	GLYMA_09G035700/GLYMA_14G092900/GLYMA_18G042700/GLYMA_16G012200/GLYMA_07G043800/GLYMA_17G076700/GLYMA_06G222100/GLYMA_15G267100/GLYMA_02G305200/GLYMA_14G008200/GLYMA_10G104900/GLYMA_10G297700/GLYMA_07G081200/GLYMA_11G244500/GLYMA_07G152700/GLYMA_11G068600/GLYMA_01G119400	-/-/-/-/-/-/-/-/-/-/-/-/-/-/-/-/-	17
BP	GO:0000724	double-strand break repair via homologous recombination	13/2941	163/30202	0.812498	1	GLYMA_13G010700/GLYMA_03G165600/GLYMA_06G322800/GLYMA_03G219200/GLYMA_15G174100/GLYMA_13G354600/GLYMA_09G047300/GLYMA_05G020600/GLYMA_01G089000/GLYMA_15G019600/GLYMA_11G104200/GLYMA_19G166900/GLYMA_07G238400	-/-/-/-/-/-/-/-/-/-/-/-/-	13
BP	GO:0051336	regulation of hydrolase activity	34/2941	398/30202	0.813411	1	GLYMA_14G038200/GLYMA_08G342000/GLYMA_16G211700/GLYMA_15G227500/GLYMA_20G112700/GLYMA_15G115300/GLYMA_09G040500/GLYMA_01G124700/GLYMA_04G200800/GLYMA_08G342100/GLYMA_14G056300/GLYMA_14G038500/GLYMA_18G206000/GLYMA_14G038300/GLYMA_16G116200/GLYMA_12G234700/GLYMA_09G198200/GLYMA_08G341800/GLYMA_11G085900/GLYMA_06G270500/GLYMA_16G212500/GLYMA_06G036300/GLYMA_07G243600/GLYMA_07G155500/GLYMA_01G158700…	-/-/-/-/-/-/PR10/-/-/-/-/-/-/-/-/-/-/-/-/-/-/-/-/-/-/-/-/-/-/-/-/-/-/-	34
BP	GO:0035690	cellular response to drug	3/2941	44/30202	0.815505	1	GLYMA_14G049500/GLYMA_13G234500/GLYMA_15G078600	-/-/-	3
BP	GO:0046365	monosaccharide catabolic process	3/2941	44/30202	0.815505	1	GLYMA_05G204700/GLYMA_07G271200/GLYMA_18G219100	-/-/-	3
BP	GO:0007064	mitotic sister chromatid cohesion	2/2941	31/30202	0.818757	1	GLYMA_12G002000/GLYMA_07G023800	-/-	2
BP	GO:0044774	mitotic DNA integrity checkpoint	2/2941	31/30202	0.818757	1	GLYMA_02G243800/GLYMA_08G333800	-/-	2
BP	GO:0048199	vesicle targeting, to, from or within Golgi	2/2941	31/30202	0.818757	1	GLYMA_15G143300/GLYMA_09G038200	-/-	2
BP	GO:0010639	negative regulation of organelle organization	9/2941	118/30202	0.82287	1	GLYMA_13G010700/GLYMA_03G165600/GLYMA_02G303900/GLYMA_20G225900/GLYMA_08G032600/GLYMA_11G075500/GLYMA_02G015100/GLYMA_19G166900/GLYMA_07G238400	-/-/-/-/-/-/-/-/-	9
BP	GO:0051129	negative regulation of cellular component organization	9/2941	118/30202	0.82287	1	GLYMA_13G010700/GLYMA_03G165600/GLYMA_02G303900/GLYMA_20G225900/GLYMA_08G032600/GLYMA_11G075500/GLYMA_02G015100/GLYMA_19G166900/GLYMA_07G238400	-/-/-/-/-/-/-/-/-	9
BP	GO:0000373	Group II intron splicing	1/2941	17/30202	0.824857	1	GLYMA_10G140900	-	1
BP	GO:0001678	cellular glucose homeostasis	1/2941	17/30202	0.824857	1	GLYMA_11G095600	-	1
BP	GO:0001731	formation of translation preinitiation complex	1/2941	17/30202	0.824857	1	GLYMA_08G171500	-	1
BP	GO:0006446	regulation of translational initiation	1/2941	17/30202	0.824857	1	GLYMA_14G007900	-	1
BP	GO:0006570	tyrosine metabolic process	1/2941	17/30202	0.824857	1	GLYMA_09G010000	-	1
BP	GO:0006999	nuclear pore organization	1/2941	17/30202	0.824857	1	GLYMA_06G222100	-	1
BP	GO:0009219	pyrimidine deoxyribonucleotide metabolic process	1/2941	17/30202	0.824857	1	GLYMA_02G129200	-	1
BP	GO:0009581	detection of external stimulus	1/2941	17/30202	0.824857	1	GLYMA_16G105100	-	1
BP	GO:0009582	detection of abiotic stimulus	1/2941	17/30202	0.824857	1	GLYMA_16G105100	-	1
BP	GO:0009695	jasmonic acid biosynthetic process	1/2941	17/30202	0.824857	1	GLYMA_14G078600	-	1
BP	GO:0009969	xyloglucan biosynthetic process	1/2941	17/30202	0.824857	1	GLYMA_07G022300	-	1
BP	GO:0030837	negative regulation of actin filament polymerization	1/2941	17/30202	0.824857	1	GLYMA_08G032600	-	1
BP	GO:0031333	negative regulation of protein complex assembly	1/2941	17/30202	0.824857	1	GLYMA_08G032600	-	1
BP	GO:0032272	negative regulation of protein polymerization	1/2941	17/30202	0.824857	1	GLYMA_08G032600	-	1
BP	GO:0032511	late endosome to vacuole transport via multivesicular body sorting pathway	1/2941	17/30202	0.824857	1	GLYMA_07G191000	-	1
BP	GO:0032988	ribonucleoprotein complex disassembly	1/2941	17/30202	0.824857	1	GLYMA_18G004000	-	1
BP	GO:0033500	carbohydrate homeostasis	1/2941	17/30202	0.824857	1	GLYMA_11G095600	-	1
BP	GO:0035247	peptidyl-arginine omega-N-methylation	1/2941	17/30202	0.824857	1	GLYMA_15G133500	-	1
BP	GO:0042135	neurotransmitter catabolic process	1/2941	17/30202	0.824857	1	GLYMA_11G042200	-	1
BP	GO:0042593	glucose homeostasis	1/2941	17/30202	0.824857	1	GLYMA_11G095600	-	1
BP	GO:0044773	mitotic DNA damage checkpoint	1/2941	17/30202	0.824857	1	GLYMA_02G243800	-	1
BP	GO:0051494	negative regulation of cytoskeleton organization	1/2941	17/30202	0.824857	1	GLYMA_08G032600	-	1
BP	GO:1902626	assembly of large subunit precursor of preribosome	1/2941	17/30202	0.824857	1	GLYMA_19G189600	-	1
BP	GO:1902904	negative regulation of supramolecular fiber organization	1/2941	17/30202	0.824857	1	GLYMA_08G032600	-	1
BP	GO:0048827	phyllome development	13/2941	165/30202	0.825462	1	GLYMA_18G151400/GLYMA_07G155200/GLYMA_03G050100/GLYMA_14G056800/GLYMA_13G045500/GLYMA_11G232600/GLYMA_01G124500/GLYMA_18G205800/GLYMA_10G164100/GLYMA_09G149000/GLYMA_12G073000/GLYMA_20G153700/GLYMA_01G187400	-/-/-/-/-/-/-/-/-/-/-/-/-	13
BP	GO:0001932	regulation of protein phosphorylation	24/2941	290/30202	0.826679	1	GLYMA_06G005100/GLYMA_09G245400/GLYMA_20G112700/GLYMA_06G000600/GLYMA_18G247800/GLYMA_20G135400/GLYMA_17G149300/GLYMA_06G135800/GLYMA_19G259800/GLYMA_08G051600/GLYMA_03G260900/GLYMA_11G084500/GLYMA_08G146700/GLYMA_05G094400/GLYMA_05G243800/GLYMA_04G042000/GLYMA_06G153200/GLYMA_06G042900/GLYMA_20G126700/GLYMA_05G067100/GLYMA_14G195300/GLYMA_11G052500/GLYMA_04G001100/GLYMA_03G107800	-/-/-/-/-/-/-/-/-/-/-/-/-/-/-/-/-/-/-/-/-/-/-/-	24
BP	GO:0010200	response to chitin	3/2941	45/30202	0.827324	1	GLYMA_13G133000/GLYMA_20G133200/GLYMA_12G073000	-/-/-	3
BP	GO:0090698	post-embryonic plant morphogenesis	3/2941	45/30202	0.827324	1	GLYMA_03G148300/GLYMA_10G022900/GLYMA_20G230600	-/-/-	3
BP	GO:0009685	gibberellin metabolic process	4/2941	58/30202	0.82892	1	GLYMA_16G200800/GLYMA_13G218200/GLYMA_13G259400/GLYMA_15G002200	-/-/-/-	4
BP	GO:0051053	negative regulation of DNA metabolic process	4/2941	58/30202	0.82892	1	GLYMA_02G243800/GLYMA_20G225900/GLYMA_11G075500/GLYMA_02G015100	-/-/-/-	4
BP	GO:0006721	terpenoid metabolic process	12/2941	154/30202	0.829138	1	GLYMA_01G215500/GLYMA_11G027000/GLYMA_17G021800/GLYMA_16G200800/GLYMA_13G218200/GLYMA_15G065600/GLYMA_09G282900/GLYMA_16G089000/GLYMA_11G055700/GLYMA_07G226600/GLYMA_13G259400/GLYMA_15G002200	-/-/-/-/-/-/-/-/-/-/-/-	12
BP	GO:0002098	tRNA wobble uridine modification	2/2941	32/30202	0.832356	1	GLYMA_06G173000/GLYMA_12G095500	-/-	2
BP	GO:0006188	IMP biosynthetic process	2/2941	32/30202	0.832356	1	GLYMA_18G036300/GLYMA_08G295700	-/-	2
BP	GO:0006465	signal peptide processing	2/2941	32/30202	0.832356	1	GLYMA_06G116300/GLYMA_17G082700	-/-	2
BP	GO:0009932	cell tip growth	2/2941	32/30202	0.832356	1	GLYMA_08G056500/GLYMA_16G208300	-/-	2
BP	GO:0010252	auxin homeostasis	2/2941	32/30202	0.832356	1	GLYMA_07G164600/GLYMA_13G048100	-/-	2
BP	GO:0015807	L-amino acid transport	2/2941	32/30202	0.832356	1	GLYMA_08G272600/GLYMA_09G050600	-/-	2
BP	GO:0042023	DNA endoreduplication	2/2941	32/30202	0.832356	1	GLYMA_02G303900/GLYMA_09G164600	-/-	2
BP	GO:0043173	nucleotide salvage	2/2941	32/30202	0.832356	1	GLYMA_02G129200/GLYMA_08G295700	-/-	2
BP	GO:0048507	meristem development	2/2941	32/30202	0.832356	1	GLYMA_02G305700/GLYMA_07G174100	-/-	2
BP	GO:2000142	regulation of DNA-templated transcription, initiation	2/2941	32/30202	0.832356	1	GLYMA_18G186900/GLYMA_03G258000	-/-	2
BP	GO:0006887	exocytosis	13/2941	167/30202	0.837742	1	GLYMA_09G019800/GLYMA_16G154200/GLYMA_01G212200/GLYMA_14G199200/GLYMA_16G116200/GLYMA_12G091300/GLYMA_09G198200/GLYMA_16G151200/GLYMA_11G085900/GLYMA_14G199600/GLYMA_01G158700/GLYMA_12G201100/GLYMA_02G195400	-/-/-/-/-/-/-/-/-/-/-/-/-	13
BP	GO:0006012	galactose metabolic process	3/2941	46/30202	0.838488	1	GLYMA_05G204700/GLYMA_05G222000/GLYMA_07G271200	-/-/-	3
BP	GO:0009639	response to red or far red light	6/2941	84/30202	0.838793	1	GLYMA_06G005100/GLYMA_13G265000/GLYMA_11G074900/GLYMA_13G221300/GLYMA_08G334700/GLYMA_11G110900	-/-/-/-/-/-	6
BP	GO:0016132	brassinosteroid biosynthetic process	4/2941	59/30202	0.83883	1	GLYMA_19G033900/GLYMA_11G228900/GLYMA_14G082900/GLYMA_02G051600	-/-/-/-	4
BP	GO:0007017	microtubule-based process	38/2941	449/30202	0.840987	1	GLYMA_16G181900/GLYMA_17G045600/GLYMA_15G256400/GLYMA_09G190500/GLYMA_08G322800/GLYMA_20G211700/GLYMA_17G072000/GLYMA_16G095700/GLYMA_02G135700/GLYMA_19G072700/GLYMA_07G086500/GLYMA_02G214300/GLYMA_12G191000/GLYMA_10G178100/GLYMA_15G127600/GLYMA_10G104800/GLYMA_01G244400/GLYMA_08G014200/GLYMA_17G034900/GLYMA_14G016800/GLYMA_10G235100/GLYMA_07G259400/GLYMA_01G144500/GLYMA_10G119700/GLYMA_18G089400…	-/-/-/-/-/-/-/-/-/-/-/-/-/-/-/-/-/-/-/-/-/-/-/-/-/-/-/-/-/-/-/-/-/-/-/-/-/-	38
BP	GO:0000731	DNA synthesis involved in DNA repair	1/2941	18/30202	0.841922	1	GLYMA_13G010700	-	1
BP	GO:0006308	DNA catabolic process	1/2941	18/30202	0.841922	1	GLYMA_07G050300	-	1
BP	GO:0008156	negative regulation of DNA replication	1/2941	18/30202	0.841922	1	GLYMA_02G243800	-	1
BP	GO:0008655	pyrimidine-containing compound salvage	1/2941	18/30202	0.841922	1	GLYMA_02G129200	-	1
BP	GO:0016925	protein sumoylation	1/2941	18/30202	0.841922	1	GLYMA_08G350600	-	1
BP	GO:0034314	Arp2/3 complex-mediated actin nucleation	1/2941	18/30202	0.841922	1	GLYMA_05G172600	-	1
BP	GO:0043162	ubiquitin-dependent protein catabolic process via the multivesicular body sorting pathway	1/2941	18/30202	0.841922	1	GLYMA_07G191000	-	1
BP	GO:0045010	actin nucleation	1/2941	18/30202	0.841922	1	GLYMA_05G172600	-	1
BP	GO:0051096	positive regulation of helicase activity	1/2941	18/30202	0.841922	1	GLYMA_05G014200	-	1
BP	GO:2000104	negative regulation of DNA-dependent DNA replication	1/2941	18/30202	0.841922	1	GLYMA_02G243800	-	1
BP	GO:0009753	response to jasmonic acid	5/2941	72/30202	0.842138	1	GLYMA_13G234500/GLYMA_15G078600/GLYMA_02G283300/GLYMA_07G041400/GLYMA_03G256200	-/-/-/-/-	5
BP	GO:0000086	G2/M transition of mitotic cell cycle	2/2941	33/30202	0.845026	1	GLYMA_02G243800/GLYMA_08G333800	-/-	2
BP	GO:0006022	aminoglycan metabolic process	2/2941	33/30202	0.845026	1	GLYMA_17G076100/GLYMA_01G160100	-/-	2
BP	GO:0006903	vesicle targeting	2/2941	33/30202	0.845026	1	GLYMA_15G143300/GLYMA_09G038200	-/-	2
BP	GO:0010389	regulation of G2/M transition of mitotic cell cycle	2/2941	33/30202	0.845026	1	GLYMA_02G243800/GLYMA_08G333800	-/-	2
BP	GO:0006644	phospholipid metabolic process	28/2941	339/30202	0.845425	1	GLYMA_01G215500/GLYMA_20G170500/GLYMA_17G051800/GLYMA_11G079800/GLYMA_11G027000/GLYMA_05G180600/GLYMA_13G150200/GLYMA_11G238800/GLYMA_15G157700/GLYMA_18G242300/GLYMA_13G364900/GLYMA_10G221000/GLYMA_08G144500/GLYMA_08G213100/GLYMA_20G109900/GLYMA_10G105900/GLYMA_16G089000/GLYMA_08G138200/GLYMA_15G157500/GLYMA_18G018600/GLYMA_07G107000/GLYMA_19G158700/GLYMA_18G064000/GLYMA_03G239000/GLYMA_09G250200…	-/-/-/-/-/-/-/-/-/-/-/-/-/-/-/-/-/-/-/-/-/-/-/-/-/-/-/-	28
BP	GO:0016101	diterpenoid metabolic process	4/2941	60/30202	0.848253	1	GLYMA_16G200800/GLYMA_13G218200/GLYMA_13G259400/GLYMA_15G002200	-/-/-/-	4
BP	GO:0035335	peptidyl-tyrosine dephosphorylation	3/2941	47/30202	0.849023	1	GLYMA_05G112400/GLYMA_18G241800/GLYMA_19G129300	-/-/-	3
BP	GO:0051156	glucose 6-phosphate metabolic process	5/2941	73/30202	0.850631	1	GLYMA_19G017200/GLYMA_03G246300/GLYMA_18G284600/GLYMA_11G095600/GLYMA_02G096800	-/-/-/-/-	5
BP	GO:0042325	regulation of phosphorylation	25/2941	307/30202	0.852538	1	GLYMA_06G005100/GLYMA_09G245400/GLYMA_20G112700/GLYMA_06G000600/GLYMA_18G247800/GLYMA_20G135400/GLYMA_17G149300/GLYMA_06G135800/GLYMA_19G259800/GLYMA_08G051600/GLYMA_08G165400/GLYMA_03G260900/GLYMA_11G084500/GLYMA_08G146700/GLYMA_05G094400/GLYMA_05G243800/GLYMA_04G042000/GLYMA_06G153200/GLYMA_06G042900/GLYMA_20G126700/GLYMA_05G067100/GLYMA_14G195300/GLYMA_11G052500/GLYMA_04G001100/GLYMA_03G107800	-/-/-/-/-/-/-/-/-/-/-/-/-/-/-/-/-/-/-/-/-/-/-/-/-	25
BP	GO:0034655	nucleobase-containing compound catabolic process	34/2941	408/30202	0.853257	1	GLYMA_08G199800/GLYMA_07G050300/GLYMA_19G017200/GLYMA_15G048200/GLYMA_15G186100/GLYMA_16G173100/GLYMA_02G112000/GLYMA_11G095600/GLYMA_09G007900/GLYMA_14G189400/GLYMA_08G027700/GLYMA_08G184300/GLYMA_05G000700/GLYMA_15G112300/GLYMA_05G221200/GLYMA_17G116600/GLYMA_13G146200/GLYMA_08G165400/GLYMA_13G336200/GLYMA_06G216700/GLYMA_03G190500/GLYMA_04G221900/GLYMA_20G036100/GLYMA_15G075400/GLYMA_14G007900…	-/-/-/-/-/-/-/-/-/-/-/-/-/-/-/-/-/-/-/-/-/-/-/-/-/-/-/-/-/-/-/-/-/-	34
BP	GO:0000422	autophagy of mitochondrion	2/2941	34/30202	0.85682	1	GLYMA_08G146700/GLYMA_02G280700	-/-	2
BP	GO:0007098	centrosome cycle	2/2941	34/30202	0.85682	1	GLYMA_17G072000/GLYMA_17G034900	-/-	2
BP	GO:0032886	regulation of microtubule-based process	2/2941	34/30202	0.85682	1	GLYMA_01G144500/GLYMA_17G098700	-/-	2
BP	GO:0044839	cell cycle G2/M phase transition	2/2941	34/30202	0.85682	1	GLYMA_02G243800/GLYMA_08G333800	-/-	2
BP	GO:0061726	mitochondrion disassembly	2/2941	34/30202	0.85682	1	GLYMA_08G146700/GLYMA_02G280700	-/-	2
BP	GO:1902749	regulation of cell cycle G2/M phase transition	2/2941	34/30202	0.85682	1	GLYMA_02G243800/GLYMA_08G333800	-/-	2
BP	GO:0006771	riboflavin metabolic process	1/2941	19/30202	0.857324	1	GLYMA_08G132700	-	1
BP	GO:0009231	riboflavin biosynthetic process	1/2941	19/30202	0.857324	1	GLYMA_08G132700	-	1
BP	GO:0009435	NAD biosynthetic process	1/2941	19/30202	0.857324	1	GLYMA_05G007600	-	1
BP	GO:0010207	photosystem II assembly	1/2941	19/30202	0.857324	1	GLYMA_12G200200	-	1
BP	GO:0033617	mitochondrial respiratory chain complex IV assembly	1/2941	19/30202	0.857324	1	GLYMA_18G203300	-	1
BP	GO:0043174	nucleoside salvage	1/2941	19/30202	0.857324	1	GLYMA_13G144800	-	1
BP	GO:0046513	ceramide biosynthetic process	1/2941	19/30202	0.857324	1	GLYMA_02G126800	-	1
BP	GO:0017001	antibiotic catabolic process	19/2941	240/30202	0.857757	1	GLYMA_12G015400/GLYMA_13G168700/GLYMA_13G306900/GLYMA_10G078400/GLYMA_10G222400/GLYMA_19G009100/GLYMA_02G234200/GLYMA_12G241800/GLYMA_19G190800/GLYMA_05G103600/GLYMA_14G156400/GLYMA_17G163200/GLYMA_02G209000/GLYMA_13G307000/GLYMA_17G013600/GLYMA_13G207000/GLYMA_14G201800/GLYMA_02G198400/GLYMA_07G260300	-/-/-/-/-/-/-/-/-/-/-/-/-/-/-/-/-/-/-	19
BP	GO:0044270	cellular nitrogen compound catabolic process	40/2941	476/30202	0.858014	1	GLYMA_02G213700/GLYMA_08G199800/GLYMA_07G050300/GLYMA_19G017200/GLYMA_15G048200/GLYMA_02G255400/GLYMA_15G186100/GLYMA_16G173100/GLYMA_02G112000/GLYMA_14G181400/GLYMA_11G095600/GLYMA_09G007900/GLYMA_14G189400/GLYMA_08G027700/GLYMA_08G184300/GLYMA_05G000700/GLYMA_15G112300/GLYMA_05G221200/GLYMA_17G116600/GLYMA_13G146200/GLYMA_08G165400/GLYMA_13G336200/GLYMA_06G216700/GLYMA_03G190500/GLYMA_04G221900…	-/-/-/-/-/-/-/-/-/-/-/-/-/-/-/-/-/-/-/-/-/-/-/-/-/-/-/-/-/-/-/-/-/-/-/-/-/-/-/-	40
BP	GO:0016128	phytosteroid metabolic process	5/2941	74/30202	0.85874	1	GLYMA_19G033900/GLYMA_05G010200/GLYMA_11G228900/GLYMA_14G082900/GLYMA_02G051600	-/-/-/-/-	5
BP	GO:0006098	pentose-phosphate shunt	3/2941	48/30202	0.858954	1	GLYMA_03G246300/GLYMA_18G284600/GLYMA_02G096800	-/-/-	3
BP	GO:0046653	tetrahydrofolate metabolic process	3/2941	48/30202	0.858954	1	GLYMA_06G107800/GLYMA_04G254300/GLYMA_05G152100	-/-/-	3
BP	GO:0031401	positive regulation of protein modification process	14/2941	183/30202	0.861807	1	GLYMA_03G165600/GLYMA_09G237300/GLYMA_17G103600/GLYMA_06G135800/GLYMA_19G259800/GLYMA_08G051600/GLYMA_03G260900/GLYMA_08G146700/GLYMA_05G094400/GLYMA_05G243800/GLYMA_06G153200/GLYMA_11G219600/GLYMA_14G195300/GLYMA_19G166900	-/-/-/-/-/-/-/-/-/-/-/-/-/-	14
BP	GO:0006760	folic acid-containing compound metabolic process	4/2941	62/30202	0.865705	1	GLYMA_06G107800/GLYMA_13G267800/GLYMA_04G254300/GLYMA_05G152100	-/-/-/-	4
BP	GO:0072666	establishment of protein localization to vacuole	4/2941	62/30202	0.865705	1	GLYMA_09G274300/GLYMA_15G156400/GLYMA_07G191000/GLYMA_18G114700	-/-/-/-	4
BP	GO:0018107	peptidyl-threonine phosphorylation	5/2941	75/30202	0.866478	1	GLYMA_01G192100/GLYMA_13G224300/GLYMA_14G058900/GLYMA_09G265500/GLYMA_08G117200	-/-/-/-/-	5
BP	GO:0018210	peptidyl-threonine modification	5/2941	75/30202	0.866478	1	GLYMA_01G192100/GLYMA_13G224300/GLYMA_14G058900/GLYMA_09G265500/GLYMA_08G117200	-/-/-/-/-	5
BP	GO:0003002	regionalization	2/2941	35/30202	0.867787	1	GLYMA_20G149800/GLYMA_10G003400	-/-	2
BP	GO:0005982	starch metabolic process	2/2941	35/30202	0.867787	1	GLYMA_07G049900/GLYMA_04G011900	-/-	2
BP	GO:0019388	galactose catabolic process	2/2941	35/30202	0.867787	1	GLYMA_05G204700/GLYMA_07G271200	-/-	2
BP	GO:0042559	pteridine-containing compound biosynthetic process	2/2941	35/30202	0.867787	1	GLYMA_02G087800/GLYMA_10G117200	-/-	2
BP	GO:0045005	DNA-dependent DNA replication maintenance of fidelity	2/2941	35/30202	0.867787	1	GLYMA_13G010700/GLYMA_02G243800	-/-	2
BP	GO:0046040	IMP metabolic process	2/2941	35/30202	0.867787	1	GLYMA_18G036300/GLYMA_08G295700	-/-	2
BP	GO:0051648	vesicle localization	2/2941	35/30202	0.867787	1	GLYMA_15G143300/GLYMA_09G038200	-/-	2
BP	GO:0051650	establishment of vesicle localization	2/2941	35/30202	0.867787	1	GLYMA_15G143300/GLYMA_09G038200	-/-	2
BP	GO:0048194	Golgi vesicle budding	3/2941	49/30202	0.868307	1	GLYMA_15G143300/GLYMA_09G038200/GLYMA_04G144900	-/-/-	3
BP	GO:0009834	plant-type secondary cell wall biogenesis	6/2941	88/30202	0.869012	1	GLYMA_02G307700/GLYMA_05G190200/GLYMA_08G104600/GLYMA_12G207600/GLYMA_05G147600/GLYMA_13G293500	-/-/-/-/-/-	6
BP	GO:0006303	double-strand break repair via nonhomologous end joining	1/2941	20/30202	0.871226	1	GLYMA_01G187400	-	1
BP	GO:0006312	mitotic recombination	1/2941	20/30202	0.871226	1	GLYMA_13G010700	-	1
BP	GO:0006620	posttranslational protein targeting to endoplasmic reticulum membrane	1/2941	20/30202	0.871226	1	GLYMA_06G227200	-	1
BP	GO:0007043	cell-cell junction assembly	1/2941	20/30202	0.871226	1	GLYMA_17G023100	-	1
BP	GO:0031952	regulation of protein autophosphorylation	1/2941	20/30202	0.871226	1	GLYMA_20G112700	-	1
BP	GO:0034329	cell junction assembly	1/2941	20/30202	0.871226	1	GLYMA_17G023100	-	1
BP	GO:0035195	gene silencing by miRNA	1/2941	20/30202	0.871226	1	GLYMA_17G091300	-	1
BP	GO:0035196	production of miRNAs involved in gene silencing by miRNA	1/2941	20/30202	0.871226	1	GLYMA_17G091300	-	1
BP	GO:0048280	vesicle fusion with Golgi apparatus	1/2941	20/30202	0.871226	1	GLYMA_18G114700	-	1
BP	GO:0072318	clathrin coat disassembly	1/2941	20/30202	0.871226	1	GLYMA_04G033500	-	1
BP	GO:0072319	vesicle uncoating	1/2941	20/30202	0.871226	1	GLYMA_04G033500	-	1
BP	GO:0015849	organic acid transport	22/2941	278/30202	0.873229	1	GLYMA_20G181900/GLYMA_14G054800/GLYMA_08G272600/GLYMA_11G226000/GLYMA_06G088300/GLYMA_18G071900/GLYMA_13G031600/GLYMA_10G255300/GLYMA_08G115600/GLYMA_09G050600/GLYMA_17G015500/GLYMA_02G179100/GLYMA_05G215600/GLYMA_10G208800/GLYMA_04G209200/GLYMA_01G218600/GLYMA_04G209100/GLYMA_05G233400/GLYMA_18G071700/GLYMA_17G192000/GLYMA_02G260100/GLYMA_15G038200	-/-/-/-/-/-/-/-/-/-/-/-/-/-/-/-/-/-/-/-/-/-	22
BP	GO:0046942	carboxylic acid transport	22/2941	278/30202	0.873229	1	GLYMA_20G181900/GLYMA_14G054800/GLYMA_08G272600/GLYMA_11G226000/GLYMA_06G088300/GLYMA_18G071900/GLYMA_13G031600/GLYMA_10G255300/GLYMA_08G115600/GLYMA_09G050600/GLYMA_17G015500/GLYMA_02G179100/GLYMA_05G215600/GLYMA_10G208800/GLYMA_04G209200/GLYMA_01G218600/GLYMA_04G209100/GLYMA_05G233400/GLYMA_18G071700/GLYMA_17G192000/GLYMA_02G260100/GLYMA_15G038200	-/-/-/-/-/-/-/-/-/-/-/-/-/-/-/-/-/-/-/-/-/-	22
BP	GO:0000725	recombinational repair	13/2941	174/30202	0.875569	1	GLYMA_13G010700/GLYMA_03G165600/GLYMA_06G322800/GLYMA_03G219200/GLYMA_15G174100/GLYMA_13G354600/GLYMA_09G047300/GLYMA_05G020600/GLYMA_01G089000/GLYMA_15G019600/GLYMA_11G104200/GLYMA_19G166900/GLYMA_07G238400	-/-/-/-/-/-/-/-/-/-/-/-/-	13
BP	GO:0010563	negative regulation of phosphorus metabolic process	6/2941	89/30202	0.875783	1	GLYMA_09G040500/GLYMA_01G124700/GLYMA_14G056300/GLYMA_18G206000/GLYMA_07G243600/GLYMA_07G155500	PR10/-/-/-/-/-	6
BP	GO:0045936	negative regulation of phosphate metabolic process	6/2941	89/30202	0.875783	1	GLYMA_09G040500/GLYMA_01G124700/GLYMA_14G056300/GLYMA_18G206000/GLYMA_07G243600/GLYMA_07G155500	PR10/-/-/-/-/-	6
BP	GO:0006643	membrane lipid metabolic process	14/2941	186/30202	0.87649	1	GLYMA_11G079800/GLYMA_03G101800/GLYMA_13G150200/GLYMA_16G142200/GLYMA_04G051500/GLYMA_08G279700/GLYMA_02G126800/GLYMA_03G078300/GLYMA_19G200000/GLYMA_07G114200/GLYMA_11G063600/GLYMA_15G092700/GLYMA_03G101200/GLYMA_18G146900	-/-/-/-/-/-/-/-/-/-/-/-/-/-	14
BP	GO:0051338	regulation of transferase activity	24/2941	302/30202	0.877568	1	GLYMA_09G245400/GLYMA_09G237300/GLYMA_06G000600/GLYMA_17G103600/GLYMA_18G247800/GLYMA_20G135400/GLYMA_17G149300/GLYMA_06G135800/GLYMA_19G259800/GLYMA_03G260900/GLYMA_11G084500/GLYMA_08G146700/GLYMA_03G141800/GLYMA_05G094400/GLYMA_04G042000/GLYMA_06G153200/GLYMA_06G042900/GLYMA_20G126700/GLYMA_05G067100/GLYMA_11G219600/GLYMA_14G195300/GLYMA_11G052500/GLYMA_04G001100/GLYMA_03G107800	-/-/-/-/-/-/-/-/-/-/-/-/-/-/-/-/-/-/-/-/-/-/-/-	24
BP	GO:0007389	pattern specification process	2/2941	36/30202	0.877977	1	GLYMA_20G149800/GLYMA_10G003400	-/-	2
BP	GO:0032880	regulation of protein localization	2/2941	36/30202	0.877977	1	GLYMA_15G143300/GLYMA_09G038200	-/-	2
BP	GO:0072530	purine-containing compound transmembrane transport	2/2941	36/30202	0.877977	1	GLYMA_06G221300/GLYMA_09G247200	-/-	2
BP	GO:1903827	regulation of cellular protein localization	2/2941	36/30202	0.877977	1	GLYMA_15G143300/GLYMA_09G038200	-/-	2
BP	GO:0031399	regulation of protein modification process	36/2941	438/30202	0.878956	1	GLYMA_06G005100/GLYMA_03G165600/GLYMA_09G245400/GLYMA_20G112700/GLYMA_09G040500/GLYMA_09G237300/GLYMA_01G124700/GLYMA_06G000600/GLYMA_14G056300/GLYMA_17G103600/GLYMA_18G247800/GLYMA_20G135400/GLYMA_18G206000/GLYMA_17G149300/GLYMA_06G135800/GLYMA_19G259800/GLYMA_08G051600/GLYMA_03G260900/GLYMA_11G084500/GLYMA_08G146700/GLYMA_03G141800/GLYMA_05G094400/GLYMA_07G243600/GLYMA_07G155500/GLYMA_05G243800…	-/-/-/-/PR10/-/-/-/-/-/-/-/-/-/-/-/-/-/-/-/-/-/-/-/-/-/-/-/-/-/-/-/-/-/-/-	36
BP	GO:0006400	tRNA modification	12/2941	163/30202	0.879857	1	GLYMA_08G133700/GLYMA_08G152700/GLYMA_06G173000/GLYMA_05G176200/GLYMA_17G148200/GLYMA_14G068600/GLYMA_08G143000/GLYMA_14G218500/GLYMA_15G022200/GLYMA_02G247700/GLYMA_12G095500/GLYMA_07G260400	-/-/-/-/-/-/-/-/-/-/-/-	12
BP	GO:0048580	regulation of post-embryonic development	9/2941	127/30202	0.880752	1	GLYMA_06G059600/GLYMA_14G049500/GLYMA_02G069500/GLYMA_10G068900/GLYMA_12G074400/GLYMA_16G163200/GLYMA_08G105400/GLYMA_11G022600/GLYMA_18G278100	-/-/-/-/-/-/-/-/-	9
BP	GO:0000459	exonucleolytic trimming involved in rRNA processing	1/2941	21/30202	0.883774	1	GLYMA_02G112000	-	1
BP	GO:0000467	exonucleolytic trimming to generate mature 3'-end of 5.8S rRNA from tricistronic rRNA transcript (SSU-rRNA, 5.8S rRNA, LSU-rRNA)	1/2941	21/30202	0.883774	1	GLYMA_02G112000	-	1
BP	GO:0006517	protein deglycosylation	1/2941	21/30202	0.883774	1	GLYMA_14G056500	-	1
BP	GO:0010497	plasmodesmata-mediated intercellular transport	1/2941	21/30202	0.883774	1	GLYMA_10G133900	-	1
BP	GO:0016078	tRNA catabolic process	1/2941	21/30202	0.883774	1	GLYMA_02G112000	-	1
BP	GO:0018202	peptidyl-histidine modification	1/2941	21/30202	0.883774	1	GLYMA_12G095500	-	1
BP	GO:0033619	membrane protein proteolysis	1/2941	21/30202	0.883774	1	GLYMA_18G233600	-	1
BP	GO:0034330	cell junction organization	1/2941	21/30202	0.883774	1	GLYMA_17G023100	-	1
BP	GO:0042548	regulation of photosynthesis, light reaction	1/2941	21/30202	0.883774	1	GLYMA_09G052600	-	1
BP	GO:0043633	polyadenylation-dependent RNA catabolic process	1/2941	21/30202	0.883774	1	GLYMA_02G112000	-	1
BP	GO:0043634	polyadenylation-dependent ncRNA catabolic process	1/2941	21/30202	0.883774	1	GLYMA_02G112000	-	1
BP	GO:0045216	cell-cell junction organization	1/2941	21/30202	0.883774	1	GLYMA_17G023100	-	1
BP	GO:0071029	nuclear ncRNA surveillance	1/2941	21/30202	0.883774	1	GLYMA_02G112000	-	1
BP	GO:0071035	nuclear polyadenylation-dependent rRNA catabolic process	1/2941	21/30202	0.883774	1	GLYMA_02G112000	-	1
BP	GO:0071038	nuclear polyadenylation-dependent tRNA catabolic process	1/2941	21/30202	0.883774	1	GLYMA_02G112000	-	1
BP	GO:0071046	nuclear polyadenylation-dependent ncRNA catabolic process	1/2941	21/30202	0.883774	1	GLYMA_02G112000	-	1
BP	GO:0071051	polyadenylation-dependent snoRNA 3'-end processing	1/2941	21/30202	0.883774	1	GLYMA_02G112000	-	1
BP	GO:1902533	positive regulation of intracellular signal transduction	1/2941	21/30202	0.883774	1	GLYMA_06G163900	-	1
BP	GO:0045859	regulation of protein kinase activity	20/2941	258/30202	0.884922	1	GLYMA_09G245400/GLYMA_06G000600/GLYMA_18G247800/GLYMA_20G135400/GLYMA_17G149300/GLYMA_06G135800/GLYMA_19G259800/GLYMA_03G260900/GLYMA_11G084500/GLYMA_08G146700/GLYMA_05G094400/GLYMA_04G042000/GLYMA_06G153200/GLYMA_06G042900/GLYMA_20G126700/GLYMA_05G067100/GLYMA_14G195300/GLYMA_11G052500/GLYMA_04G001100/GLYMA_03G107800	-/-/-/-/-/-/-/-/-/-/-/-/-/-/-/-/-/-/-/-	20
BP	GO:0042743	hydrogen peroxide metabolic process	15/2941	200/30202	0.886373	1	GLYMA_13G306900/GLYMA_10G078400/GLYMA_10G222400/GLYMA_02G234200/GLYMA_12G241800/GLYMA_19G190800/GLYMA_05G103600/GLYMA_17G163200/GLYMA_02G209000/GLYMA_13G307000/GLYMA_17G013600/GLYMA_13G207000/GLYMA_14G201800/GLYMA_02G198400/GLYMA_07G260300	-/-/-/-/-/-/-/-/-/-/-/-/-/-/-	15
BP	GO:0042744	hydrogen peroxide catabolic process	15/2941	200/30202	0.886373	1	GLYMA_13G306900/GLYMA_10G078400/GLYMA_10G222400/GLYMA_02G234200/GLYMA_12G241800/GLYMA_19G190800/GLYMA_05G103600/GLYMA_17G163200/GLYMA_02G209000/GLYMA_13G307000/GLYMA_17G013600/GLYMA_13G207000/GLYMA_14G201800/GLYMA_02G198400/GLYMA_07G260300	-/-/-/-/-/-/-/-/-/-/-/-/-/-/-	15
BP	GO:0006415	translational termination	2/2941	37/30202	0.887437	1	GLYMA_09G035700/GLYMA_02G112400	-/-	2
BP	GO:0016075	rRNA catabolic process	2/2941	37/30202	0.887437	1	GLYMA_02G112000/GLYMA_04G221900	-/-	2
BP	GO:0034661	ncRNA catabolic process	2/2941	37/30202	0.887437	1	GLYMA_02G112000/GLYMA_04G221900	-/-	2
BP	GO:0045332	phospholipid translocation	2/2941	37/30202	0.887437	1	GLYMA_19G114100/GLYMA_04G144900	-/-	2
BP	GO:0046292	formaldehyde metabolic process	2/2941	37/30202	0.887437	1	GLYMA_12G015400/GLYMA_14G156400	-/-	2
BP	GO:0046294	formaldehyde catabolic process	2/2941	37/30202	0.887437	1	GLYMA_12G015400/GLYMA_14G156400	-/-	2
BP	GO:0110095	cellular detoxification of aldehyde	2/2941	37/30202	0.887437	1	GLYMA_12G015400/GLYMA_14G156400	-/-	2
BP	GO:0110096	cellular response to aldehyde	2/2941	37/30202	0.887437	1	GLYMA_12G015400/GLYMA_14G156400	-/-	2
BP	GO:0140115	export across plasma membrane	2/2941	37/30202	0.887437	1	GLYMA_13G097900/GLYMA_06G189900	-/-	2
BP	GO:0016571	histone methylation	8/2941	117/30202	0.893129	1	GLYMA_04G074200/GLYMA_11G237200/GLYMA_04G200700/GLYMA_06G075300/GLYMA_18G020000/GLYMA_03G249800/GLYMA_06G164800/GLYMA_11G067000	-/-/-/-/-/-/-/-	8
BP	GO:0007186	G-protein-coupled receptor signaling pathway	3/2941	52/30202	0.893154	1	GLYMA_12G099500/GLYMA_07G163200/GLYMA_05G022500	-/-/-	3
BP	GO:0006479	protein methylation	12/2941	166/30202	0.893788	1	GLYMA_04G074200/GLYMA_11G237200/GLYMA_04G200700/GLYMA_15G133500/GLYMA_06G075300/GLYMA_18G020000/GLYMA_03G249800/GLYMA_06G237700/GLYMA_06G164800/GLYMA_11G067000/GLYMA_04G044500/GLYMA_10G176100	-/-/-/-/-/-/-/-/-/-/-/-	12
BP	GO:0008213	protein alkylation	12/2941	166/30202	0.893788	1	GLYMA_04G074200/GLYMA_11G237200/GLYMA_04G200700/GLYMA_15G133500/GLYMA_06G075300/GLYMA_18G020000/GLYMA_03G249800/GLYMA_06G237700/GLYMA_06G164800/GLYMA_11G067000/GLYMA_04G044500/GLYMA_10G176100	-/-/-/-/-/-/-/-/-/-/-/-	12
BP	GO:0007018	microtubule-based movement	13/2941	178/30202	0.893807	1	GLYMA_16G181900/GLYMA_17G045600/GLYMA_15G256400/GLYMA_09G190500/GLYMA_02G135700/GLYMA_07G086500/GLYMA_02G214300/GLYMA_12G191000/GLYMA_10G104800/GLYMA_14G016800/GLYMA_01G144500/GLYMA_13G310700/GLYMA_10G045500	-/-/-/-/-/-/-/-/-/-/-/-/-	13
BP	GO:0000726	non-recombinational repair	1/2941	22/30202	0.8951	1	GLYMA_01G187400	-	1
BP	GO:0006189	'de novo' IMP biosynthetic process	1/2941	22/30202	0.8951	1	GLYMA_18G036300	-	1
BP	GO:0006621	protein retention in ER lumen	1/2941	22/30202	0.8951	1	GLYMA_04G024300	-	1
BP	GO:0010315	auxin efflux	1/2941	22/30202	0.8951	1	GLYMA_07G164600	-	1
BP	GO:0010496	intercellular transport	1/2941	22/30202	0.8951	1	GLYMA_10G133900	-	1
BP	GO:0018026	peptidyl-lysine monomethylation	1/2941	22/30202	0.8951	1	GLYMA_10G176100	-	1
BP	GO:0019915	lipid storage	1/2941	22/30202	0.8951	1	GLYMA_06G078700	-	1
BP	GO:0030970	retrograde protein transport, ER to cytosol	1/2941	22/30202	0.8951	1	GLYMA_19G072700	-	1
BP	GO:0031929	TOR signaling	1/2941	22/30202	0.8951	1	GLYMA_06G163900	-	1
BP	GO:0042726	flavin-containing compound metabolic process	1/2941	22/30202	0.8951	1	GLYMA_08G132700	-	1
BP	GO:0042727	flavin-containing compound biosynthetic process	1/2941	22/30202	0.8951	1	GLYMA_08G132700	-	1
BP	GO:0045898	regulation of RNA polymerase II transcriptional preinitiation complex assembly	1/2941	22/30202	0.8951	1	GLYMA_18G186900	-	1
BP	GO:0045899	positive regulation of RNA polymerase II transcriptional preinitiation complex assembly	1/2941	22/30202	0.8951	1	GLYMA_18G186900	-	1
BP	GO:0046785	microtubule polymerization	1/2941	22/30202	0.8951	1	GLYMA_01G244400	-	1
BP	GO:0050000	chromosome localization	1/2941	22/30202	0.8951	1	GLYMA_13G010700	-	1
BP	GO:1903513	endoplasmic reticulum to cytosol transport	1/2941	22/30202	0.8951	1	GLYMA_19G072700	-	1
BP	GO:0043624	cellular protein complex disassembly	7/2941	105/30202	0.89594	1	GLYMA_04G033500/GLYMA_09G035700/GLYMA_11G106600/GLYMA_12G031700/GLYMA_19G164400/GLYMA_03G162900/GLYMA_02G112400	-/-/-/-/-/-/-	7
BP	GO:0031109	microtubule polymerization or depolymerization	2/2941	38/30202	0.896212	1	GLYMA_01G244400/GLYMA_17G098700	-/-	2
BP	GO:0042775	mitochondrial ATP synthesis coupled electron transport	3/2941	53/30202	0.90045	1	GLYMA_15G010900/GLYMA_09G246700/GLYMA_01G230900	-/-/-	3
BP	GO:1902170	cellular response to reactive nitrogen species	3/2941	53/30202	0.90045	1	GLYMA_14G049500/GLYMA_15G193200/GLYMA_06G019200	-/-/-	3
BP	GO:0046700	heterocycle catabolic process	38/2941	469/30202	0.902794	1	GLYMA_19G043000/GLYMA_08G199800/GLYMA_07G050300/GLYMA_19G017200/GLYMA_15G048200/GLYMA_02G255400/GLYMA_15G186100/GLYMA_16G173100/GLYMA_02G112000/GLYMA_11G095600/GLYMA_09G007900/GLYMA_14G189400/GLYMA_08G027700/GLYMA_08G184300/GLYMA_05G000700/GLYMA_15G112300/GLYMA_05G221200/GLYMA_17G116600/GLYMA_13G146200/GLYMA_08G165400/GLYMA_13G336200/GLYMA_06G216700/GLYMA_03G190500/GLYMA_04G221900/GLYMA_20G036100…	-/-/-/-/-/-/-/-/-/-/-/-/-/-/-/-/-/-/-/-/-/-/-/-/-/-/-/-/-/-/-/-/-/-/-/-/-/-	38
BP	GO:0007034	vacuolar transport	8/2941	119/30202	0.903141	1	GLYMA_09G274300/GLYMA_15G156400/GLYMA_15G173500/GLYMA_14G155300/GLYMA_07G191000/GLYMA_09G068000/GLYMA_18G114700/GLYMA_05G224200	-/-/-/-/-/-/-/-	8
BP	GO:0009555	pollen development	2/2941	39/30202	0.904347	1	GLYMA_08G056500/GLYMA_12G073000	-/-	2
BP	GO:0034204	lipid translocation	2/2941	39/30202	0.904347	1	GLYMA_19G114100/GLYMA_04G144900	-/-	2
BP	GO:0071249	cellular response to nitrate	2/2941	39/30202	0.904347	1	GLYMA_15G193200/GLYMA_06G019200	-/-	2
BP	GO:0009959	negative gravitropism	1/2941	23/30202	0.905322	1	GLYMA_08G334700	-	1
BP	GO:0034475	U4 snRNA 3'-end processing	1/2941	23/30202	0.905322	1	GLYMA_02G112000	-	1
BP	GO:0034497	protein localization to phagophore assembly site	1/2941	23/30202	0.905322	1	GLYMA_08G146700	-	1
BP	GO:0036065	fucosylation	1/2941	23/30202	0.905322	1	GLYMA_07G022300	-	1
BP	GO:0043966	histone H3 acetylation	1/2941	23/30202	0.905322	1	GLYMA_13G010700	-	1
BP	GO:2000574	regulation of microtubule motor activity	1/2941	23/30202	0.905322	1	GLYMA_06G270500	-	1
BP	GO:2000576	positive regulation of microtubule motor activity	1/2941	23/30202	0.905322	1	GLYMA_06G270500	-	1
BP	GO:2000580	regulation of ATP-dependent microtubule motor activity, plus-end-directed	1/2941	23/30202	0.905322	1	GLYMA_06G270500	-	1
BP	GO:2000582	positive regulation of ATP-dependent microtubule motor activity, plus-end-directed	1/2941	23/30202	0.905322	1	GLYMA_06G270500	-	1
BP	GO:0006040	amino sugar metabolic process	3/2941	54/30202	0.907294	1	GLYMA_17G076100/GLYMA_19G003100/GLYMA_01G160100	-/-/-	3
BP	GO:0006623	protein targeting to vacuole	3/2941	54/30202	0.907294	1	GLYMA_09G274300/GLYMA_15G156400/GLYMA_18G114700	-/-/-	3
BP	GO:0042147	retrograde transport, endosome to Golgi	3/2941	54/30202	0.907294	1	GLYMA_01G202500/GLYMA_14G155300/GLYMA_18G114700	-/-/-	3
BP	GO:0043254	regulation of protein complex assembly	8/2941	120/30202	0.907842	1	GLYMA_15G143300/GLYMA_15G027500/GLYMA_05G172600/GLYMA_08G032600/GLYMA_09G038200/GLYMA_18G186900/GLYMA_03G258000/GLYMA_12G201100	-/-/-/-/-/-/-/-	8
BP	GO:0072665	protein localization to vacuole	4/2941	68/30202	0.908067	1	GLYMA_09G274300/GLYMA_15G156400/GLYMA_07G191000/GLYMA_18G114700	-/-/-/-	4
BP	GO:0051783	regulation of nuclear division	10/2941	145/30202	0.908244	1	GLYMA_13G010700/GLYMA_02G303900/GLYMA_20G135400/GLYMA_11G084500/GLYMA_03G141800/GLYMA_04G042000/GLYMA_06G042900/GLYMA_20G126700/GLYMA_11G052500/GLYMA_04G001100	-/-/-/-/-/-/-/-/-/-	10
BP	GO:0030258	lipid modification	13/2941	182/30202	0.909803	1	GLYMA_20G170500/GLYMA_11G035200/GLYMA_05G180100/GLYMA_10G221000/GLYMA_06G270300/GLYMA_08G144500/GLYMA_17G222800/GLYMA_14G102600/GLYMA_07G107000/GLYMA_01G035100/GLYMA_19G158700/GLYMA_09G011100/GLYMA_17G027600	-/-/-/-/-/-/-/-/-/-/-/-/-	13
BP	GO:0048278	vesicle docking	7/2941	108/30202	0.91103	1	GLYMA_14G017700/GLYMA_16G154200/GLYMA_01G212200/GLYMA_16G151200/GLYMA_17G236900/GLYMA_12G201100/GLYMA_02G195400	-/-/-/-/-/-/-	7
BP	GO:0009888	tissue development	11/2941	158/30202	0.911102	1	GLYMA_10G000500/GLYMA_02G305700/GLYMA_20G149800/GLYMA_20G204500/GLYMA_05G172600/GLYMA_02G000700/GLYMA_07G174100/GLYMA_04G190300/GLYMA_06G077800/GLYMA_10G003400/GLYMA_16G067700	-/-/-/-/-/-/-/-/-/-/-	11
BP	GO:0006119	oxidative phosphorylation	5/2941	82/30202	0.911196	1	GLYMA_15G010900/GLYMA_17G185800/GLYMA_09G246700/GLYMA_08G165400/GLYMA_01G230900	-/-/-/-/-	5
BP	GO:0009606	tropism	5/2941	82/30202	0.911196	1	GLYMA_18G050800/GLYMA_17G098700/GLYMA_20G133100/GLYMA_14G206100/GLYMA_08G334700	-/-/-/-/-	5
BP	GO:0002097	tRNA wobble base modification	2/2941	40/30202	0.911882	1	GLYMA_06G173000/GLYMA_12G095500	-/-	2
BP	GO:0015743	malate transport	2/2941	40/30202	0.911882	1	GLYMA_08G115600/GLYMA_05G233400	-/-	2
BP	GO:0002831	regulation of response to biotic stimulus	1/2941	24/30202	0.914549	1	GLYMA_10G230000	-	1
BP	GO:0030091	protein repair	1/2941	24/30202	0.914549	1	GLYMA_09G052600	-	1
BP	GO:0032101	regulation of response to external stimulus	1/2941	24/30202	0.914549	1	GLYMA_10G230000	-	1
BP	GO:0033962	cytoplasmic mRNA processing body assembly	1/2941	24/30202	0.914549	1	GLYMA_15G027500	-	1
BP	GO:0043244	regulation of protein complex disassembly	1/2941	24/30202	0.914549	1	GLYMA_02G112400	-	1
BP	GO:0072529	pyrimidine-containing compound catabolic process	1/2941	24/30202	0.914549	1	GLYMA_15G055500	-	1
BP	GO:0010562	positive regulation of phosphorus metabolic process	10/2941	147/30202	0.916333	1	GLYMA_06G135800/GLYMA_19G259800/GLYMA_08G051600/GLYMA_08G165400/GLYMA_03G260900/GLYMA_08G146700/GLYMA_05G094400/GLYMA_05G243800/GLYMA_06G153200/GLYMA_14G195300	-/-/-/-/-/-/-/-/-/-	10
BP	GO:0042327	positive regulation of phosphorylation	10/2941	147/30202	0.916333	1	GLYMA_06G135800/GLYMA_19G259800/GLYMA_08G051600/GLYMA_08G165400/GLYMA_03G260900/GLYMA_08G146700/GLYMA_05G094400/GLYMA_05G243800/GLYMA_06G153200/GLYMA_14G195300	-/-/-/-/-/-/-/-/-/-	10
BP	GO:0045937	positive regulation of phosphate metabolic process	10/2941	147/30202	0.916333	1	GLYMA_06G135800/GLYMA_19G259800/GLYMA_08G051600/GLYMA_08G165400/GLYMA_03G260900/GLYMA_08G146700/GLYMA_05G094400/GLYMA_05G243800/GLYMA_06G153200/GLYMA_14G195300	-/-/-/-/-/-/-/-/-/-	10
BP	GO:0048367	shoot system development	27/2941	349/30202	0.916652	1	GLYMA_18G151400/GLYMA_07G155200/GLYMA_03G148300/GLYMA_03G050100/GLYMA_14G056800/GLYMA_10G022900/GLYMA_06G059600/GLYMA_13G045500/GLYMA_11G232600/GLYMA_09G143500/GLYMA_16G200800/GLYMA_02G069500/GLYMA_02G308700/GLYMA_01G124500/GLYMA_08G329900/GLYMA_12G074400/GLYMA_18G205800/GLYMA_10G164100/GLYMA_08G105400/GLYMA_11G022600/GLYMA_09G149000/GLYMA_18G278100/GLYMA_20G230600/GLYMA_12G073000/GLYMA_14G004200…	-/-/-/-/-/-/-/-/-/-/-/-/-/-/-/-/-/-/-/-/-/-/-/-/-/-/-	27
BP	GO:0071897	DNA biosynthetic process	11/2941	160/30202	0.918699	1	GLYMA_13G010700/GLYMA_03G144600/GLYMA_08G313300/GLYMA_16G156300/GLYMA_15G174100/GLYMA_15G075400/GLYMA_20G059200/GLYMA_05G020600/GLYMA_13G178200/GLYMA_09G011500/GLYMA_01G187400	-/-/-/-/-/-/-/-/-/-/-	11
BP	GO:0032386	regulation of intracellular transport	2/2941	41/30202	0.918857	1	GLYMA_15G143300/GLYMA_09G038200	-/-	2
BP	GO:0048646	anatomical structure formation involved in morphogenesis	2/2941	41/30202	0.918857	1	GLYMA_18G151400/GLYMA_12G203600	-/-	2
BP	GO:2000022	regulation of jasmonic acid mediated signaling pathway	2/2941	41/30202	0.918857	1	GLYMA_02G283300/GLYMA_07G041400	-/-	2
BP	GO:0006487	protein N-linked glycosylation	4/2941	70/30202	0.919288	1	GLYMA_19G003100/GLYMA_10G105900/GLYMA_11G071400/GLYMA_11G110300	-/-/-/-	4
BP	GO:0009611	response to wounding	3/2941	56/30202	0.919715	1	GLYMA_07G041400/GLYMA_12G073000/GLYMA_03G256200	-/-/-	3
BP	GO:0016482	cytosolic transport	3/2941	56/30202	0.919715	1	GLYMA_01G202500/GLYMA_14G155300/GLYMA_18G114700	-/-/-	3
BP	GO:0033692	cellular polysaccharide biosynthetic process	17/2941	233/30202	0.919899	1	GLYMA_12G096900/GLYMA_06G324300/GLYMA_16G165900/GLYMA_05G190200/GLYMA_12G191700/GLYMA_18G092600/GLYMA_08G104600/GLYMA_14G012900/GLYMA_08G157400/GLYMA_02G301200/GLYMA_05G147600/GLYMA_08G308200/GLYMA_07G049900/GLYMA_09G208200/GLYMA_19G214100/GLYMA_07G022300/GLYMA_04G011900	-/-/-/-/-/-/-/-/-/-/-/-/-/-/-/-/-	17
BP	GO:0035304	regulation of protein dephosphorylation	7/2941	110/30202	0.920011	1	GLYMA_20G112700/GLYMA_09G040500/GLYMA_01G124700/GLYMA_14G056300/GLYMA_18G206000/GLYMA_07G243600/GLYMA_07G155500	-/PR10/-/-/-/-/-	7
BP	GO:0043666	regulation of phosphoprotein phosphatase activity	7/2941	110/30202	0.920011	1	GLYMA_20G112700/GLYMA_09G040500/GLYMA_01G124700/GLYMA_14G056300/GLYMA_18G206000/GLYMA_07G243600/GLYMA_07G155500	-/PR10/-/-/-/-/-	7
BP	GO:0045017	glycerolipid biosynthetic process	10/2941	148/30202	0.920146	1	GLYMA_17G051800/GLYMA_11G079800/GLYMA_15G157700/GLYMA_09G239600/GLYMA_08G213100/GLYMA_12G114900/GLYMA_06G291300/GLYMA_15G157500/GLYMA_06G291700/GLYMA_15G092700	-/-/-/-/-/-/-/-/-/-	10
BP	GO:0007033	vacuole organization	5/2941	84/30202	0.921284	1	GLYMA_11G184700/GLYMA_17G180900/GLYMA_12G087700/GLYMA_08G146700/GLYMA_12G201100	-/-/-/-/-	5
BP	GO:0010215	cellulose microfibril organization	1/2941	25/30202	0.922877	1	GLYMA_17G030700	-	1
BP	GO:0043248	proteasome assembly	1/2941	25/30202	0.922877	1	GLYMA_06G236100	-	1
BP	GO:0070726	cell wall assembly	1/2941	25/30202	0.922877	1	GLYMA_17G030700	-	1
BP	GO:0071668	plant-type cell wall assembly	1/2941	25/30202	0.922877	1	GLYMA_17G030700	-	1
BP	GO:0006413	translational initiation	10/2941	149/30202	0.92381	1	GLYMA_18G096400/GLYMA_09G035700/GLYMA_02G072700/GLYMA_06G269500/GLYMA_11G232500/GLYMA_14G007900/GLYMA_14G023300/GLYMA_08G171500/GLYMA_08G316700/GLYMA_02G112400	-/-/-/-/-/-/-/-/-/-	10
BP	GO:0043549	regulation of kinase activity	20/2941	270/30202	0.92389	1	GLYMA_09G245400/GLYMA_06G000600/GLYMA_18G247800/GLYMA_20G135400/GLYMA_17G149300/GLYMA_06G135800/GLYMA_19G259800/GLYMA_03G260900/GLYMA_11G084500/GLYMA_08G146700/GLYMA_05G094400/GLYMA_04G042000/GLYMA_06G153200/GLYMA_06G042900/GLYMA_20G126700/GLYMA_05G067100/GLYMA_14G195300/GLYMA_11G052500/GLYMA_04G001100/GLYMA_03G107800	-/-/-/-/-/-/-/-/-/-/-/-/-/-/-/-/-/-/-/-	20
BP	GO:0009225	nucleotide-sugar metabolic process	4/2941	71/30202	0.924425	1	GLYMA_18G272200/GLYMA_01G167500/GLYMA_12G234300/GLYMA_08G249900	-/-/-/-	4
BP	GO:0016129	phytosteroid biosynthetic process	4/2941	71/30202	0.924425	1	GLYMA_19G033900/GLYMA_11G228900/GLYMA_14G082900/GLYMA_02G051600	-/-/-/-	4
BP	GO:0048438	floral whorl development	4/2941	71/30202	0.924425	1	GLYMA_13G045500/GLYMA_09G149000/GLYMA_12G073000/GLYMA_20G153700	-/-/-/-	4
BP	GO:0000291	nuclear-transcribed mRNA catabolic process, exonucleolytic	2/2941	42/30202	0.92531	1	GLYMA_02G112000/GLYMA_14G007900	-/-	2
BP	GO:0006476	protein deacetylation	2/2941	42/30202	0.92531	1	GLYMA_08G293100/GLYMA_06G156000	-/-	2
BP	GO:0006904	vesicle docking involved in exocytosis	2/2941	42/30202	0.92531	1	GLYMA_01G212200/GLYMA_12G201100	-/-	2
BP	GO:0009742	brassinosteroid mediated signaling pathway	2/2941	42/30202	0.92531	1	GLYMA_06G005100/GLYMA_02G204700	-/-	2
BP	GO:0015740	C4-dicarboxylate transport	2/2941	42/30202	0.92531	1	GLYMA_08G115600/GLYMA_05G233400	-/-	2
BP	GO:0043401	steroid hormone mediated signaling pathway	2/2941	42/30202	0.92531	1	GLYMA_06G005100/GLYMA_02G204700	-/-	2
BP	GO:0048545	response to steroid hormone	2/2941	42/30202	0.92531	1	GLYMA_06G005100/GLYMA_02G204700	-/-	2
BP	GO:0071367	cellular response to brassinosteroid stimulus	2/2941	42/30202	0.92531	1	GLYMA_06G005100/GLYMA_02G204700	-/-	2
BP	GO:0071383	cellular response to steroid hormone stimulus	2/2941	42/30202	0.92531	1	GLYMA_06G005100/GLYMA_02G204700	-/-	2
BP	GO:0140029	exocytic process	2/2941	42/30202	0.92531	1	GLYMA_01G212200/GLYMA_12G201100	-/-	2
BP	GO:1901988	negative regulation of cell cycle phase transition	3/2941	57/30202	0.925337	1	GLYMA_02G243800/GLYMA_08G333800/GLYMA_15G230300	-/-/-	3
BP	GO:1901991	negative regulation of mitotic cell cycle phase transition	3/2941	57/30202	0.925337	1	GLYMA_02G243800/GLYMA_08G333800/GLYMA_15G230300	-/-/-	3
BP	GO:0032147	activation of protein kinase activity	7/2941	112/30202	0.928194	1	GLYMA_06G135800/GLYMA_19G259800/GLYMA_03G260900/GLYMA_08G146700/GLYMA_05G094400/GLYMA_06G153200/GLYMA_14G195300	-/-/-/-/-/-/-	7
BP	GO:0008033	tRNA processing	15/2941	212/30202	0.928888	1	GLYMA_08G133700/GLYMA_08G152700/GLYMA_15G017900/GLYMA_06G173000/GLYMA_05G176200/GLYMA_17G148200/GLYMA_05G230100/GLYMA_14G068600/GLYMA_08G143000/GLYMA_14G218500/GLYMA_15G022200/GLYMA_12G183200/GLYMA_02G247700/GLYMA_12G095500/GLYMA_07G260400	-/-/-/-/-/-/-/-/-/-/-/-/-/-/-	15
BP	GO:0044772	mitotic cell cycle phase transition	11/2941	163/30202	0.92906	1	GLYMA_02G243800/GLYMA_06G000600/GLYMA_20G135400/GLYMA_11G084500/GLYMA_08G333800/GLYMA_04G042000/GLYMA_15G230300/GLYMA_06G042900/GLYMA_20G126700/GLYMA_11G052500/GLYMA_04G001100	-/-/-/-/-/-/-/-/-/-/-	11
BP	GO:0042773	ATP synthesis coupled electron transport	4/2941	72/30202	0.929265	1	GLYMA_15G010900/GLYMA_17G185800/GLYMA_09G246700/GLYMA_01G230900	-/-/-/-	4
BP	GO:0009113	purine nucleobase biosynthetic process	1/2941	26/30202	0.930393	1	GLYMA_10G156900	-	1
BP	GO:0009394	2'-deoxyribonucleotide metabolic process	1/2941	26/30202	0.930393	1	GLYMA_02G129200	-	1
BP	GO:0010928	regulation of auxin mediated signaling pathway	1/2941	26/30202	0.930393	1	GLYMA_07G164600	-	1
BP	GO:0016036	cellular response to phosphate starvation	1/2941	26/30202	0.930393	1	GLYMA_20G031700	-	1
BP	GO:0019692	deoxyribose phosphate metabolic process	1/2941	26/30202	0.930393	1	GLYMA_02G129200	-	1
BP	GO:0035437	maintenance of protein localization in endoplasmic reticulum	1/2941	26/30202	0.930393	1	GLYMA_04G024300	-	1
BP	GO:0070507	regulation of microtubule cytoskeleton organization	1/2941	26/30202	0.930393	1	GLYMA_17G098700	-	1
BP	GO:1905393	plant organ formation	1/2941	26/30202	0.930393	1	GLYMA_18G151400	-	1
BP	GO:0006835	dicarboxylic acid transport	3/2941	58/30202	0.930596	1	GLYMA_08G115600/GLYMA_09G050600/GLYMA_05G233400	-/-/-	3
BP	GO:1903008	organelle disassembly	3/2941	58/30202	0.930596	1	GLYMA_19G072700/GLYMA_08G146700/GLYMA_02G280700	-/-/-	3
BP	GO:0009965	leaf morphogenesis	2/2941	43/30202	0.931276	1	GLYMA_18G151400/GLYMA_01G187400	-/-	2
BP	GO:0030026	cellular manganese ion homeostasis	2/2941	43/30202	0.931276	1	GLYMA_06G032200/GLYMA_09G129900	-/-	2
BP	GO:0032507	maintenance of protein location in cell	2/2941	43/30202	0.931276	1	GLYMA_04G024300/GLYMA_08G032600	-/-	2
BP	GO:0045185	maintenance of protein location	2/2941	43/30202	0.931276	1	GLYMA_04G024300/GLYMA_08G032600	-/-	2
BP	GO:0097035	regulation of membrane lipid distribution	2/2941	43/30202	0.931276	1	GLYMA_19G114100/GLYMA_04G144900	-/-	2
BP	GO:0090502	RNA phosphodiester bond hydrolysis, endonucleolytic	16/2941	225/30202	0.931428	1	GLYMA_15G023700/GLYMA_15G017900/GLYMA_16G012200/GLYMA_07G043800/GLYMA_13G156500/GLYMA_05G230100/GLYMA_08G118900/GLYMA_17G091300/GLYMA_20G036100/GLYMA_15G267100/GLYMA_16G127900/GLYMA_09G025400/GLYMA_15G131500/GLYMA_16G210600/GLYMA_12G183200/GLYMA_15G147700	-/-/-/-/-/-/-/-/-/-/-/-/-/-/-/-	16
BP	GO:0032270	positive regulation of cellular protein metabolic process	20/2941	273/30202	0.931703	1	GLYMA_17G098600/GLYMA_03G165600/GLYMA_18G187800/GLYMA_09G237300/GLYMA_17G103600/GLYMA_06G135800/GLYMA_19G259800/GLYMA_08G051600/GLYMA_03G260900/GLYMA_08G146700/GLYMA_05G094400/GLYMA_05G243800/GLYMA_05G028000/GLYMA_14G007900/GLYMA_06G153200/GLYMA_08G171500/GLYMA_11G219600/GLYMA_02G112400/GLYMA_14G195300/GLYMA_19G166900	-/-/-/-/-/-/-/-/-/-/-/-/-/-/-/-/-/-/-/-	20
BP	GO:0044770	cell cycle phase transition	11/2941	164/30202	0.932252	1	GLYMA_02G243800/GLYMA_06G000600/GLYMA_20G135400/GLYMA_11G084500/GLYMA_08G333800/GLYMA_04G042000/GLYMA_15G230300/GLYMA_06G042900/GLYMA_20G126700/GLYMA_11G052500/GLYMA_04G001100	-/-/-/-/-/-/-/-/-/-/-	11
BP	GO:0001934	positive regulation of protein phosphorylation	9/2941	139/30202	0.932852	1	GLYMA_06G135800/GLYMA_19G259800/GLYMA_08G051600/GLYMA_03G260900/GLYMA_08G146700/GLYMA_05G094400/GLYMA_05G243800/GLYMA_06G153200/GLYMA_14G195300	-/-/-/-/-/-/-/-/-	9
BP	GO:0002229	defense response to oomycetes	4/2941	73/30202	0.933824	1	GLYMA_08G066000/GLYMA_17G224300/GLYMA_07G135600/GLYMA_18G043500	-/-/-/-	4
BP	GO:0006891	intra-Golgi vesicle-mediated transport	4/2941	73/30202	0.933824	1	GLYMA_01G154500/GLYMA_01G202500/GLYMA_11G113000/GLYMA_18G114700	-/-/-/-	4
BP	GO:0010948	negative regulation of cell cycle process	5/2941	87/30202	0.934516	1	GLYMA_13G010700/GLYMA_02G243800/GLYMA_02G303900/GLYMA_08G333800/GLYMA_15G230300	-/-/-/-/-	5
BP	GO:0000122	negative regulation of transcription by RNA polymerase II	3/2941	59/30202	0.935512	1	GLYMA_08G293100/GLYMA_13G107200/GLYMA_15G230300	-/-/-	3
BP	GO:0008064	regulation of actin polymerization or depolymerization	3/2941	59/30202	0.935512	1	GLYMA_05G172600/GLYMA_08G032600/GLYMA_09G202200	-/-/-	3
BP	GO:0009826	unidimensional cell growth	3/2941	59/30202	0.935512	1	GLYMA_08G056500/GLYMA_16G200800/GLYMA_16G208300	-/-/-	3
BP	GO:0030832	regulation of actin filament length	3/2941	59/30202	0.935512	1	GLYMA_05G172600/GLYMA_08G032600/GLYMA_09G202200	-/-/-	3
BP	GO:0110053	regulation of actin filament organization	3/2941	59/30202	0.935512	1	GLYMA_05G172600/GLYMA_08G032600/GLYMA_09G202200	-/-/-	3
BP	GO:0010921	regulation of phosphatase activity	7/2941	114/30202	0.935635	1	GLYMA_20G112700/GLYMA_09G040500/GLYMA_01G124700/GLYMA_14G056300/GLYMA_18G206000/GLYMA_07G243600/GLYMA_07G155500	-/PR10/-/-/-/-/-	7
BP	GO:0032984	protein-containing complex disassembly	9/2941	140/30202	0.936132	1	GLYMA_04G033500/GLYMA_09G035700/GLYMA_19G072700/GLYMA_11G106600/GLYMA_12G031700/GLYMA_19G164400/GLYMA_18G004000/GLYMA_03G162900/GLYMA_02G112400	-/-/-/-/-/-/-/-/-	9
BP	GO:0009741	response to brassinosteroid	2/2941	44/30202	0.936789	1	GLYMA_06G005100/GLYMA_02G204700	-/-	2
BP	GO:0015706	nitrate transport	2/2941	44/30202	0.936789	1	GLYMA_17G124900/GLYMA_19G089800	-/-	2
BP	GO:0035601	protein deacylation	2/2941	44/30202	0.936789	1	GLYMA_08G293100/GLYMA_06G156000	-/-	2
BP	GO:0055071	manganese ion homeostasis	2/2941	44/30202	0.936789	1	GLYMA_06G032200/GLYMA_09G129900	-/-	2
BP	GO:0006089	lactate metabolic process	1/2941	27/30202	0.937177	1	GLYMA_05G141300	-	1
BP	GO:0010029	regulation of seed germination	1/2941	27/30202	0.937177	1	GLYMA_14G049500	-	1
BP	GO:0032875	regulation of DNA endoreduplication	1/2941	27/30202	0.937177	1	GLYMA_02G303900	-	1
BP	GO:0034427	nuclear-transcribed mRNA catabolic process, exonucleolytic, 3'-5'	1/2941	27/30202	0.937177	1	GLYMA_02G112000	-	1
BP	GO:0034472	snRNA 3'-end processing	1/2941	27/30202	0.937177	1	GLYMA_02G112000	-	1
BP	GO:0048581	negative regulation of post-embryonic development	1/2941	27/30202	0.937177	1	GLYMA_08G105400	-	1
BP	GO:1900140	regulation of seedling development	1/2941	27/30202	0.937177	1	GLYMA_14G049500	-	1
BP	GO:0002239	response to oomycetes	4/2941	74/30202	0.938114	1	GLYMA_08G066000/GLYMA_17G224300/GLYMA_07G135600/GLYMA_18G043500	-/-/-/-	4
BP	GO:0006284	base-excision repair	4/2941	74/30202	0.938114	1	GLYMA_13G009500/GLYMA_04G033700/GLYMA_15G217300/GLYMA_15G265200	-/-/-/-	4
BP	GO:0009856	pollination	11/2941	166/30202	0.938268	1	GLYMA_07G208700/GLYMA_08G056500/GLYMA_06G261900/GLYMA_02G136700/GLYMA_01G117900/GLYMA_13G248800/GLYMA_13G283100/GLYMA_16G208300/GLYMA_07G080700/GLYMA_12G073000/GLYMA_13G303800	-/-/-/-/-/-/-/-/-/-/-	11
BP	GO:0044706	multi-multicellular organism process	11/2941	166/30202	0.938268	1	GLYMA_07G208700/GLYMA_08G056500/GLYMA_06G261900/GLYMA_02G136700/GLYMA_01G117900/GLYMA_13G248800/GLYMA_13G283100/GLYMA_16G208300/GLYMA_07G080700/GLYMA_12G073000/GLYMA_13G303800	-/-/-/-/-/-/-/-/-/-/-	11
BP	GO:0019220	regulation of phosphate metabolic process	31/2941	405/30202	0.9383	1	GLYMA_06G005100/GLYMA_09G245400/GLYMA_20G112700/GLYMA_09G040500/GLYMA_01G124700/GLYMA_06G000600/GLYMA_14G056300/GLYMA_18G247800/GLYMA_20G135400/GLYMA_18G206000/GLYMA_17G149300/GLYMA_06G135800/GLYMA_19G259800/GLYMA_08G051600/GLYMA_08G165400/GLYMA_03G260900/GLYMA_11G084500/GLYMA_08G146700/GLYMA_05G094400/GLYMA_07G243600/GLYMA_07G155500/GLYMA_05G243800/GLYMA_04G042000/GLYMA_06G153200/GLYMA_06G042900…	-/-/-/PR10/-/-/-/-/-/-/-/-/-/-/-/-/-/-/-/-/-/-/-/-/-/-/-/-/-/-/-	31
BP	GO:0051174	regulation of phosphorus metabolic process	31/2941	405/30202	0.9383	1	GLYMA_06G005100/GLYMA_09G245400/GLYMA_20G112700/GLYMA_09G040500/GLYMA_01G124700/GLYMA_06G000600/GLYMA_14G056300/GLYMA_18G247800/GLYMA_20G135400/GLYMA_18G206000/GLYMA_17G149300/GLYMA_06G135800/GLYMA_19G259800/GLYMA_08G051600/GLYMA_08G165400/GLYMA_03G260900/GLYMA_11G084500/GLYMA_08G146700/GLYMA_05G094400/GLYMA_07G243600/GLYMA_07G155500/GLYMA_05G243800/GLYMA_04G042000/GLYMA_06G153200/GLYMA_06G042900…	-/-/-/PR10/-/-/-/-/-/-/-/-/-/-/-/-/-/-/-/-/-/-/-/-/-/-/-/-/-/-/-	31
BP	GO:0006885	regulation of pH	7/2941	115/30202	0.939095	1	GLYMA_13G097900/GLYMA_13G116400/GLYMA_09G031400/GLYMA_06G189900/GLYMA_17G088800/GLYMA_05G038300/GLYMA_04G069500	-/-/-/-/-/-/-	7
BP	GO:0032940	secretion by cell	13/2941	192/30202	0.941212	1	GLYMA_09G019800/GLYMA_16G154200/GLYMA_01G212200/GLYMA_14G199200/GLYMA_16G116200/GLYMA_12G091300/GLYMA_09G198200/GLYMA_16G151200/GLYMA_11G085900/GLYMA_14G199600/GLYMA_01G158700/GLYMA_12G201100/GLYMA_02G195400	-/-/-/-/-/-/-/-/-/-/-/-/-	13
BP	GO:0006525	arginine metabolic process	2/2941	45/30202	0.94188	1	GLYMA_05G141900/GLYMA_03G028000	-/-	2
BP	GO:0009630	gravitropism	2/2941	45/30202	0.94188	1	GLYMA_20G133100/GLYMA_08G334700	-/-	2
BP	GO:0018108	peptidyl-tyrosine phosphorylation	2/2941	45/30202	0.94188	1	GLYMA_01G241000/GLYMA_15G015100	-/-	2
BP	GO:0018212	peptidyl-tyrosine modification	2/2941	45/30202	0.94188	1	GLYMA_01G241000/GLYMA_15G015100	-/-	2
BP	GO:0035303	regulation of dephosphorylation	7/2941	116/30202	0.942389	1	GLYMA_20G112700/GLYMA_09G040500/GLYMA_01G124700/GLYMA_14G056300/GLYMA_18G206000/GLYMA_07G243600/GLYMA_07G155500	-/PR10/-/-/-/-/-	7
BP	GO:0051247	positive regulation of protein metabolic process	20/2941	278/30202	0.943226	1	GLYMA_17G098600/GLYMA_03G165600/GLYMA_18G187800/GLYMA_09G237300/GLYMA_17G103600/GLYMA_06G135800/GLYMA_19G259800/GLYMA_08G051600/GLYMA_03G260900/GLYMA_08G146700/GLYMA_05G094400/GLYMA_05G243800/GLYMA_05G028000/GLYMA_14G007900/GLYMA_06G153200/GLYMA_08G171500/GLYMA_11G219600/GLYMA_02G112400/GLYMA_14G195300/GLYMA_19G166900	-/-/-/-/-/-/-/-/-/-/-/-/-/-/-/-/-/-/-/-	20
BP	GO:0006616	SRP-dependent cotranslational protein targeting to membrane, translocation	1/2941	28/30202	0.9433	1	GLYMA_06G227200	-	1
BP	GO:0009129	pyrimidine nucleoside monophosphate metabolic process	1/2941	28/30202	0.9433	1	GLYMA_02G129200	-	1
BP	GO:0009130	pyrimidine nucleoside monophosphate biosynthetic process	1/2941	28/30202	0.9433	1	GLYMA_02G129200	-	1
BP	GO:0016180	snRNA processing	1/2941	28/30202	0.9433	1	GLYMA_02G112000	-	1
BP	GO:0043900	regulation of multi-organism process	1/2941	28/30202	0.9433	1	GLYMA_10G230000	-	1
BP	GO:0043928	exonucleolytic nuclear-transcribed mRNA catabolic process involved in deadenylation-dependent decay	1/2941	28/30202	0.9433	1	GLYMA_02G112000	-	1
BP	GO:0051302	regulation of cell division	1/2941	28/30202	0.9433	1	GLYMA_13G010700	-	1
BP	GO:0006475	internal protein amino acid acetylation	6/2941	103/30202	0.943504	1	GLYMA_13G010700/GLYMA_03G165600/GLYMA_02G250900/GLYMA_06G173000/GLYMA_12G002000/GLYMA_19G166900	-/-/-/-/-/-	6
BP	GO:0016573	histone acetylation	6/2941	103/30202	0.943504	1	GLYMA_13G010700/GLYMA_03G165600/GLYMA_02G250900/GLYMA_06G173000/GLYMA_12G002000/GLYMA_19G166900	-/-/-/-/-/-	6
BP	GO:0018393	internal peptidyl-lysine acetylation	6/2941	103/30202	0.943504	1	GLYMA_13G010700/GLYMA_03G165600/GLYMA_02G250900/GLYMA_06G173000/GLYMA_12G002000/GLYMA_19G166900	-/-/-/-/-/-	6
BP	GO:0018394	peptidyl-lysine acetylation	6/2941	103/30202	0.943504	1	GLYMA_13G010700/GLYMA_03G165600/GLYMA_02G250900/GLYMA_06G173000/GLYMA_12G002000/GLYMA_19G166900	-/-/-/-/-/-	6
BP	GO:1902903	regulation of supramolecular fiber organization	3/2941	61/30202	0.944393	1	GLYMA_05G172600/GLYMA_08G032600/GLYMA_09G202200	-/-/-	3
BP	GO:0033365	protein localization to organelle	37/2941	478/30202	0.944715	1	GLYMA_04G024300/GLYMA_08G048100/GLYMA_19G072000/GLYMA_11G195900/GLYMA_12G078100/GLYMA_15G035600/GLYMA_09G274300/GLYMA_05G079100/GLYMA_12G063000/GLYMA_07G009600/GLYMA_11G125400/GLYMA_02G299400/GLYMA_10G127800/GLYMA_08G023900/GLYMA_20G105800/GLYMA_17G089700/GLYMA_15G156400/GLYMA_10G193200/GLYMA_11G139400/GLYMA_13G338700/GLYMA_12G200200/GLYMA_20G079300/GLYMA_02G305200/GLYMA_14G008200/GLYMA_10G297700…	-/-/-/-/-/-/-/-/-/-/-/-/-/-/-/-/-/-/-/-/-/-/-/-/-/-/-/-/-/-/-/-/-/-/-/-/-	37
BP	GO:1901136	carbohydrate derivative catabolic process	7/2941	117/30202	0.945523	1	GLYMA_17G076100/GLYMA_15G186100/GLYMA_15G031400/GLYMA_01G160100/GLYMA_12G054500/GLYMA_05G152000/GLYMA_13G232600	-/-/-/-/-/-/-	7
BP	GO:0009629	response to gravity	2/2941	46/30202	0.94658	1	GLYMA_20G133100/GLYMA_08G334700	-/-	2
BP	GO:0048229	gametophyte development	2/2941	46/30202	0.94658	1	GLYMA_08G056500/GLYMA_12G073000	-/-	2
BP	GO:0016197	endosomal transport	6/2941	104/30202	0.946752	1	GLYMA_01G202500/GLYMA_15G173500/GLYMA_14G155300/GLYMA_07G191000/GLYMA_09G068000/GLYMA_18G114700	-/-/-/-/-/-	6
BP	GO:0033044	regulation of chromosome organization	8/2941	131/30202	0.947927	1	GLYMA_03G165600/GLYMA_20G225900/GLYMA_11G075500/GLYMA_15G075400/GLYMA_02G015100/GLYMA_13G178200/GLYMA_19G166900/GLYMA_07G238400	-/-/-/-/-/-/-/-	8
BP	GO:0045492	xylan biosynthetic process	3/2941	62/30202	0.948394	1	GLYMA_05G190200/GLYMA_08G104600/GLYMA_05G147600	-/-/-	3
BP	GO:0060560	developmental growth involved in morphogenesis	3/2941	62/30202	0.948394	1	GLYMA_08G056500/GLYMA_16G200800/GLYMA_16G208300	-/-/-	3
BP	GO:0034982	mitochondrial protein processing	1/2941	29/30202	0.948826	1	GLYMA_08G237500	-	1
BP	GO:0006004	fucose metabolic process	5/2941	91/30202	0.949048	1	GLYMA_12G239900/GLYMA_06G206600/GLYMA_01G023300/GLYMA_18G275300/GLYMA_17G082000	-/-/-/-/-	5
BP	GO:0006268	DNA unwinding involved in DNA replication	5/2941	91/30202	0.949048	1	GLYMA_03G219200/GLYMA_15G174100/GLYMA_09G047300/GLYMA_05G020600/GLYMA_07G238400	-/-/-/-/-	5
BP	GO:0016236	macroautophagy	5/2941	91/30202	0.949048	1	GLYMA_19G072700/GLYMA_17G180900/GLYMA_17G084700/GLYMA_08G146700/GLYMA_05G041600	-/-/-/-/-	5
BP	GO:0000387	spliceosomal snRNP assembly	2/2941	47/30202	0.950915	1	GLYMA_18G013300/GLYMA_11G243800	-/-	2
BP	GO:0009411	response to UV	2/2941	47/30202	0.950915	1	GLYMA_17G042100/GLYMA_12G073000	-/-	2
BP	GO:0034755	iron ion transmembrane transport	2/2941	47/30202	0.950915	1	GLYMA_18G050500/GLYMA_02G095400	-/-	2
BP	GO:0055067	monovalent inorganic cation homeostasis	7/2941	119/30202	0.951341	1	GLYMA_13G097900/GLYMA_13G116400/GLYMA_09G031400/GLYMA_06G189900/GLYMA_17G088800/GLYMA_05G038300/GLYMA_04G069500	-/-/-/-/-/-/-	7
BP	GO:0006928	movement of cell or subcellular component	14/2941	209/30202	0.951989	1	GLYMA_16G181900/GLYMA_17G045600/GLYMA_15G256400/GLYMA_09G190500/GLYMA_02G135700/GLYMA_07G086500/GLYMA_02G214300/GLYMA_12G191000/GLYMA_10G104800/GLYMA_14G016800/GLYMA_01G144500/GLYMA_09G202200/GLYMA_13G310700/GLYMA_10G045500	-/-/-/-/-/-/-/-/-/-/-/-/-/-	14
BP	GO:0007052	mitotic spindle organization	3/2941	63/30202	0.952125	1	GLYMA_19G072700/GLYMA_02G214300/GLYMA_01G244400	-/-/-	3
BP	GO:0051225	spindle assembly	3/2941	63/30202	0.952125	1	GLYMA_17G072000/GLYMA_01G244400/GLYMA_17G098700	-/-/-	3
BP	GO:0072595	maintenance of protein localization in organelle	1/2941	30/30202	0.953814	1	GLYMA_04G024300	-	1
BP	GO:0018198	peptidyl-cysteine modification	2/2941	48/30202	0.954914	1	GLYMA_09G269800/GLYMA_12G021100	-/-	2
BP	GO:0022904	respiratory electron transport chain	5/2941	93/30202	0.955157	1	GLYMA_15G010900/GLYMA_17G185800/GLYMA_09G246700/GLYMA_01G230900/GLYMA_01G058600	-/-/-/-/-	5
BP	GO:1903047	mitotic cell cycle process	32/2941	427/30202	0.955476	1	GLYMA_12G096900/GLYMA_13G010700/GLYMA_02G243800/GLYMA_02G303900/GLYMA_06G324300/GLYMA_16G165900/GLYMA_06G000600/GLYMA_19G072700/GLYMA_02G214300/GLYMA_20G135400/GLYMA_12G191700/GLYMA_01G244400/GLYMA_14G012900/GLYMA_02G157700/GLYMA_15G149000/GLYMA_11G084500/GLYMA_02G301200/GLYMA_12G002000/GLYMA_09G047300/GLYMA_08G333800/GLYMA_09G208200/GLYMA_04G042000/GLYMA_15G230300/GLYMA_06G042900/GLYMA_01G089000…	-/-/-/-/-/-/-/-/-/-/-/-/-/-/-/-/-/-/-/-/-/-/-/-/-/-/-/-/-/-/-/-	32
BP	GO:0007088	regulation of mitotic nuclear division	8/2941	134/30202	0.955748	1	GLYMA_02G303900/GLYMA_20G135400/GLYMA_11G084500/GLYMA_04G042000/GLYMA_06G042900/GLYMA_20G126700/GLYMA_11G052500/GLYMA_04G001100	-/-/-/-/-/-/-/-	8
BP	GO:0090503	RNA phosphodiester bond hydrolysis, exonucleolytic	4/2941	79/30202	0.955999	1	GLYMA_02G112000/GLYMA_08G330300/GLYMA_04G221900/GLYMA_08G073700	-/-/-/-	4
BP	GO:0051347	positive regulation of transferase activity	10/2941	161/30202	0.95767	1	GLYMA_09G237300/GLYMA_17G103600/GLYMA_06G135800/GLYMA_19G259800/GLYMA_03G260900/GLYMA_08G146700/GLYMA_05G094400/GLYMA_06G153200/GLYMA_11G219600/GLYMA_14G195300	-/-/-/-/-/-/-/-/-/-	10
BP	GO:0022411	cellular component disassembly	11/2941	174/30202	0.95793	1	GLYMA_04G033500/GLYMA_09G035700/GLYMA_19G072700/GLYMA_11G106600/GLYMA_12G031700/GLYMA_08G146700/GLYMA_19G164400/GLYMA_18G004000/GLYMA_03G162900/GLYMA_02G112400/GLYMA_02G280700	-/-/-/-/-/-/-/-/-/-/-	11
BP	GO:0051130	positive regulation of cellular component organization	6/2941	108/30202	0.95813	1	GLYMA_03G165600/GLYMA_05G172600/GLYMA_18G186900/GLYMA_03G258000/GLYMA_02G112400/GLYMA_19G166900	-/-/-/-/-/-	6
BP	GO:0048870	cell motility	1/2941	31/30202	0.958316	1	GLYMA_09G202200	-	1
BP	GO:0051093	negative regulation of developmental process	1/2941	31/30202	0.958316	1	GLYMA_08G105400	-	1
BP	GO:0051241	negative regulation of multicellular organismal process	1/2941	31/30202	0.958316	1	GLYMA_08G105400	-	1
BP	GO:0051674	localization of cell	1/2941	31/30202	0.958316	1	GLYMA_09G202200	-	1
BP	GO:0006206	pyrimidine nucleobase metabolic process	2/2941	49/30202	0.958599	1	GLYMA_08G264800/GLYMA_15G055500	-/-	2
BP	GO:0098732	macromolecule deacylation	2/2941	49/30202	0.958599	1	GLYMA_08G293100/GLYMA_06G156000	-/-	2
BP	GO:0007093	mitotic cell cycle checkpoint	3/2941	65/30202	0.958844	1	GLYMA_02G243800/GLYMA_08G333800/GLYMA_01G089000	-/-/-	3
BP	GO:0032956	regulation of actin cytoskeleton organization	3/2941	65/30202	0.958844	1	GLYMA_05G172600/GLYMA_08G032600/GLYMA_09G202200	-/-/-	3
BP	GO:0052546	cell wall pectin metabolic process	3/2941	65/30202	0.958844	1	GLYMA_07G077400/GLYMA_13G089700/GLYMA_04G211300	-/-/-	3
BP	GO:1902850	microtubule cytoskeleton organization involved in mitosis	3/2941	65/30202	0.958844	1	GLYMA_19G072700/GLYMA_02G214300/GLYMA_01G244400	-/-/-	3
BP	GO:0031334	positive regulation of protein complex assembly	3/2941	66/30202	0.961861	1	GLYMA_05G172600/GLYMA_18G186900/GLYMA_03G258000	-/-/-	3
BP	GO:0044089	positive regulation of cellular component biogenesis	3/2941	66/30202	0.961861	1	GLYMA_05G172600/GLYMA_18G186900/GLYMA_03G258000	-/-/-	3
BP	GO:0016226	iron-sulfur cluster assembly	2/2941	50/30202	0.961995	1	GLYMA_13G354600/GLYMA_15G019600	-/-	2
BP	GO:0031163	metallo-sulfur cluster assembly	2/2941	50/30202	0.961995	1	GLYMA_13G354600/GLYMA_15G019600	-/-	2
BP	GO:0006000	fructose metabolic process	1/2941	32/30202	0.96238	1	GLYMA_07G182300	-	1
BP	GO:0046903	secretion	13/2941	203/30202	0.964404	1	GLYMA_09G019800/GLYMA_16G154200/GLYMA_01G212200/GLYMA_14G199200/GLYMA_16G116200/GLYMA_12G091300/GLYMA_09G198200/GLYMA_16G151200/GLYMA_11G085900/GLYMA_14G199600/GLYMA_01G158700/GLYMA_12G201100/GLYMA_02G195400	-/-/-/-/-/-/-/-/-/-/-/-/-	13
BP	GO:0044087	regulation of cellular component biogenesis	8/2941	138/30202	0.964536	1	GLYMA_15G143300/GLYMA_15G027500/GLYMA_05G172600/GLYMA_08G032600/GLYMA_09G038200/GLYMA_18G186900/GLYMA_03G258000/GLYMA_12G201100	-/-/-/-/-/-/-/-	8
BP	GO:0006892	post-Golgi vesicle-mediated transport	3/2941	67/30202	0.964669	1	GLYMA_09G274300/GLYMA_15G156400/GLYMA_18G114700	-/-/-	3
BP	GO:0032970	regulation of actin filament-based process	3/2941	67/30202	0.964669	1	GLYMA_05G172600/GLYMA_08G032600/GLYMA_09G202200	-/-/-	3
BP	GO:0033043	regulation of organelle organization	26/2941	363/30202	0.964936	1	GLYMA_13G010700/GLYMA_03G165600/GLYMA_15G143300/GLYMA_02G303900/GLYMA_20G225900/GLYMA_20G135400/GLYMA_15G027500/GLYMA_05G172600/GLYMA_08G032600/GLYMA_09G038200/GLYMA_11G075500/GLYMA_11G084500/GLYMA_03G141800/GLYMA_15G075400/GLYMA_09G202200/GLYMA_02G015100/GLYMA_17G098700/GLYMA_04G042000/GLYMA_13G178200/GLYMA_06G042900/GLYMA_20G126700/GLYMA_12G201100/GLYMA_11G052500/GLYMA_04G001100/GLYMA_19G166900…	-/-/-/-/-/-/-/-/-/-/-/-/-/-/-/-/-/-/-/-/-/-/-/-/-/-	26
BP	GO:0061024	membrane organization	29/2941	399/30202	0.965193	1	GLYMA_15G143300/GLYMA_19G114100/GLYMA_19G072000/GLYMA_09G258400/GLYMA_09G019800/GLYMA_15G035600/GLYMA_20G230200/GLYMA_13G246800/GLYMA_05G079100/GLYMA_12G063000/GLYMA_14G017700/GLYMA_15G067100/GLYMA_16G154200/GLYMA_17G146400/GLYMA_12G091300/GLYMA_09G038200/GLYMA_11G139400/GLYMA_16G151200/GLYMA_08G237500/GLYMA_13G338700/GLYMA_12G200200/GLYMA_04G144900/GLYMA_09G052600/GLYMA_17G236900/GLYMA_06G116300…	-/-/-/-/-/-/-/-/-/-/-/-/-/-/-/-/-/-/-/-/-/-/-/-/-/-/-/-/-	29
BP	GO:0006302	double-strand break repair	15/2941	229/30202	0.965601	1	GLYMA_13G010700/GLYMA_03G165600/GLYMA_06G322800/GLYMA_03G219200/GLYMA_15G174100/GLYMA_13G354600/GLYMA_09G047300/GLYMA_05G020600/GLYMA_08G010600/GLYMA_01G089000/GLYMA_15G019600/GLYMA_11G104200/GLYMA_19G166900/GLYMA_01G187400/GLYMA_07G238400	-/-/-/-/-/-/-/-/-/-/-/-/-/-/-	15
BP	GO:0006384	transcription initiation from RNA polymerase III promoter	1/2941	33/30202	0.966047	1	GLYMA_10G205200	-	1
BP	GO:0006743	ubiquinone metabolic process	1/2941	33/30202	0.966047	1	GLYMA_17G048000	-	1
BP	GO:0006744	ubiquinone biosynthetic process	1/2941	33/30202	0.966047	1	GLYMA_17G048000	-	1
BP	GO:0071028	nuclear mRNA surveillance	1/2941	33/30202	0.966047	1	GLYMA_02G112000	-	1
BP	GO:0090630	activation of GTPase activity	1/2941	33/30202	0.966047	1	GLYMA_18G001500	-	1
[truncated: 1,502 more rows]
