# Supplementary material for: Integrated Transcriptomic, Proteomic, and Metabolomic Analyses Revealed Molecular Mechanism for Salt Resistance in Soybean (Glycine max L.) Seedlings
Source: Int J Mol Sci. 2024 Dec 18;25(24):13559. doi: 10.3390/ijms252413559 (PMC11678865; doi:10.3390/ijms252413559)
Supplement: Supplementary file 1 [file ijms-25-13559-s001.zip › Supplementary materials-Table/Table s9- KEGG.xlsx]

## Sheet: Table s9- KEGG
KEGGID	Description	GeneRatio	BgRatio	pvalue	padj	geneID	geneName	keggID	Count
gmx03008	Ribosome biogenesis in eukaryotes	38/1277	186/10635	0.00064667	0.042822	GLYMA_14G119400/GLYMA_17G233900/GLYMA_07G261900/GLYMA_11G114300/GLYMA_03G164500/GLYMA_11G237200/GLYMA_04G200700/GLYMA_01G192100/GLYMA_08G176900/GLYMA_02G290200/GLYMA_18G020000/GLYMA_17G088200/GLYMA_17G149300/GLYMA_18G042700/GLYMA_17G128400/GLYMA_07G035600/GLYMA_14G196700/GLYMA_16G004800/GLYMA_17G062200/GLYMA_03G186500/GLYMA_12G057800/GLYMA_12G040200/GLYMA_06G164800/GLYMA_02G229800/GLYMA_08G359600…	-/-/-/-/-/-/-/-/-/-/-/-/-/-/-/-/-/-/-/-/-/-/-/-/-/-/-/-/-/-/-/-/-/-/-/-/-/-	gmx:100797497/gmx:100776641/gmx:100820428/gmx:100784721/gmx:100306376/gmx:100814656/gmx:100797625/gmx:100819679/gmx:100780706/gmx:100798087/gmx:100797625/gmx:100781093/gmx:100789357/gmx:100799026/gmx:100815506/gmx:102669841/gmx:100305817/gmx:102663906/gmx:100777699/gmx:100800955/gmx:100784033/gmx:100775301/gmx:100788688/gmx:100305817/gmx:100798946/gmx:100788187/gmx:100783244/gmx:100797494/gmx:100…	38
gmx04141	Protein processing in endoplasmic reticulum	75/1277	435/10635	0.000679714	0.042822	GLYMA_09G248600/GLYMA_15G143300/GLYMA_02G124500/GLYMA_03G218300/GLYMA_06G114800/GLYMA_14G050600/GLYMA_02G014000/GLYMA_11G140500/GLYMA_05G219600/GLYMA_12G095700/GLYMA_14G007700/GLYMA_19G072700/GLYMA_18G287900/GLYMA_11G146800/GLYMA_03G116600/GLYMA_14G219700/GLYMA_06G293400/GLYMA_08G069000/GLYMA_12G024500/GLYMA_02G266900/GLYMA_07G043600/GLYMA_18G244100/GLYMA_12G203900/GLYMA_17G072400/GLYMA_18G074100…	-/-/-/-/-/-/-/-/-/-/-/-/-/-/-/-/-/HSP17.3-B/-/-/-/-/-/-/-/-/-/-/-/-/-/-/-/-/-/-/HSP17.9-D/-/-/-/-/-/-/-/-/-/-/-/-/-/-/-/-/-/-/-/-/-/-/-/-/-/-/-/-/-/-/HSP17.5-E/-/-/-/-/-/-/-	gmx:100776652/gmx:100306687/gmx:100819778/gmx:100799701/gmx:100788687/gmx:100137076/gmx:100037471/gmx:100812707/gmx:100803843/gmx:547558/gmx:100806710/gmx:100805946/gmx:100783822/gmx:100790223/gmx:100800590/gmx:100779976/gmx:100786373/gmx:100526870/gmx:100820543/gmx:100811253/gmx:100803161/gmx:100801827/gmx:100780643/gmx:100782173/gmx:100194423/gmx:100787482/gmx:100785017/gmx:100813153/gmx:100500…	75
gmx00260	Glycine, serine and threonine metabolism	29/1277	138/10635	0.00172023	0.0722498	GLYMA_20G129400/GLYMA_08G282800/GLYMA_17G037900/GLYMA_15G178400/GLYMA_17G032300/GLYMA_06G107800/GLYMA_08G047800/GLYMA_10G261400/GLYMA_06G186300/GLYMA_15G276400/GLYMA_05G240700/GLYMA_09G070300/GLYMA_03G040600/GLYMA_11G236200/GLYMA_01G129400/GLYMA_07G241600/GLYMA_06G178400/GLYMA_15G027000/GLYMA_08G144400/GLYMA_11G042200/GLYMA_04G254300/GLYMA_18G143600/GLYMA_08G223300/GLYMA_20G145200/GLYMA_11G084400…	-/-/-/-/-/-/-/-/-/-/-/-/-/-/-/-/-/-/-/-/-/-/-/-/-/-/-/-/-	gmx:100808771/gmx:547524/gmx:100788043/gmx:100811186/gmx:100782004/gmx:100776419/gmx:100814757/gmx:100819264/gmx:100170755/gmx:100798399/gmx:100793061/gmx:547717/gmx:100170738/gmx:100819821/gmx:100170733/gmx:100809578/gmx:100798722/gmx:100805303/gmx:100790852/gmx:100306654/gmx:100793208/gmx:100783091/gmx:100817949/gmx:100802062/gmx:100779355/gmx:100820155/gmx:100815417/gmx:100784422/gmx:100804183	29
gmx00280	Valine, leucine and isoleucine degradation	24/1277	113/10635	0.00357275	0.112542	GLYMA_06G154300/GLYMA_17G037900/GLYMA_01G215500/GLYMA_15G178400/GLYMA_17G032300/GLYMA_05G226700/GLYMA_11G027000/GLYMA_04G243000/GLYMA_06G120300/GLYMA_02G131500/GLYMA_12G057400/GLYMA_17G222800/GLYMA_14G102600/GLYMA_08G204300/GLYMA_09G070300/GLYMA_03G040600/GLYMA_11G236200/GLYMA_01G129400/GLYMA_07G241600/GLYMA_17G028000/GLYMA_07G239200/GLYMA_07G235400/GLYMA_02G034000/GLYMA_03G070200	-/-/-/-/-/-/-/-/-/-/-/-/-/-/-/-/-/-/-/-/-/-/-/-	gmx:100779198/gmx:100788043/gmx:100788028/gmx:100811186/gmx:100782004/gmx:100784239/gmx:100782595/gmx:100789693/gmx:100796766/gmx:100791763/gmx:100817701/gmx:100808892/gmx:100790810/gmx:100810130/gmx:547717/gmx:100170738/gmx:100819821/gmx:100170733/gmx:100809578/gmx:100778785/gmx:100170725/gmx:100788349/gmx:100782019/gmx:100780597	24
gmx00590	Arachidonic acid metabolism	8/1277	27/10635	0.0115224	0.281227	GLYMA_04G023200/GLYMA_07G126200/GLYMA_07G102200/GLYMA_03G130900/GLYMA_10G105200/GLYMA_11G235800/GLYMA_11G236100/GLYMA_09G177000	-/-/-/-/-/-/-/-	gmx:100804696/gmx:100777131/gmx:100775694/gmx:100791261/gmx:100807526/gmx:100819288/gmx:100813586/gmx:100811576	8
gmx00195	Photosynthesis	27/1277	147/10635	0.0155125	0.281227	GLYMA_15G248600/GLYMA_11G114700/GLYMA_05G172300/GLYMA_06G113200/GLYMA_12G232700/GLYMA_04G020300/GLYMA_11G245400/GLYMA_02G282500/GLYMA_11G183300/GLYMA_05G074900/GLYMA_13G028200/GLYMA_12G231900/GLYMA_08G126800/GLYMA_09G087700/GLYMA_15G208300/ENSRNA050030608/GLYMA_12G232000/GLYMA_08G281300/GLYMA_06G217900/GLYMA_08G173700/GLYMA_13G357300/GLYMA_04G095000/GLYMA_05G168400/GLYMA_01G058600/GLYMA_08G304200…	-/-/-/-/-/-/-/-/-/-/-/-/-/-/psbM/IsrR/-/-/-/-/-/-/-/-/-/-/-	gmx:3989303/gmx:3989283/gmx:100779397/gmx:100779417/gmx:3989313/gmx:100306554/gmx:100814665/gmx:100813388/gmx:100785611/gmx:3989283/gmx:3989259/gmx:3989297/gmx:100305932/gmx:100785563/gmx:3989288/gmx:3989283/gmx:3989298/gmx:3989323/gmx:3989284/gmx:100499745/gmx:100500540/gmx:3989284/gmx:100813636/gmx:3989327/gmx:100802315/gmx:3989273/gmx:100784806	27
gmx00945	Stilbenoid, diarylheptanoid and gingerol biosynthesis	14/1277	63/10635	0.0156237	0.281227	GLYMA_16G150600/GLYMA_08G311500/GLYMA_08G312000/GLYMA_07G214700/GLYMA_13G072000/GLYMA_01G004200/GLYMA_18G103500/GLYMA_07G021600/GLYMA_10G061300/GLYMA_19G126000/GLYMA_02G103500/GLYMA_05G223400/GLYMA_08G220200/GLYMA_03G122000	-/-/-/-/-/-/-/-/-/CYP98A2/-/-/-/-	gmx:100305576/gmx:100777157/gmx:100779814/gmx:100811247/gmx:100802808/gmx:100800911/gmx:100803418/gmx:100820075/gmx:100814459/gmx:606506/gmx:100811247/gmx:100792717/gmx:100806561/gmx:100811080	14
gmx00073	Cutin, suberine and wax biosynthesis	13/1277	61/10635	0.026919	0.423975	GLYMA_12G087400/GLYMA_12G183400/GLYMA_17G015400/GLYMA_13G350300/GLYMA_07G069500/GLYMA_19G247500/GLYMA_07G009900/GLYMA_13G317600/GLYMA_03G101700/GLYMA_09G123800/GLYMA_07G114200/GLYMA_11G185100/GLYMA_03G101200	-/-/-/-/-/-/-/-/-/-/-/-/-	gmx:100798338/gmx:100805776/gmx:100783249/gmx:100784433/gmx:100779986/gmx:100813066/gmx:100788704/gmx:100788680/gmx:100818557/gmx:100799842/gmx:100805835/gmx:100788994/gmx:100805835	13
gmx00640	Propanoate metabolism	15/1277	75/10635	0.0312727	0.437818	GLYMA_06G154300/GLYMA_17G037900/GLYMA_17G032300/GLYMA_11G035200/GLYMA_17G140600/GLYMA_05G180100/GLYMA_04G243000/GLYMA_06G120300/GLYMA_17G222800/GLYMA_14G102600/GLYMA_07G241600/GLYMA_17G028000/GLYMA_07G239200/GLYMA_03G070200/GLYMA_15G248500	-/-/-/-/-/-/-/-/-/-/-/-/-/-/-	gmx:100779198/gmx:100788043/gmx:100782004/gmx:100810829/gmx:100803035/gmx:100799226/gmx:100789693/gmx:100796766/gmx:100808892/gmx:100790810/gmx:100809578/gmx:100778785/gmx:100170725/gmx:100780597/gmx:3989306	15
gmx00196	Photosynthesis - antenna proteins	9/1277	39/10635	0.0381224	0.467804	GLYMA_11G228800/GLYMA_08G180000/GLYMA_15G052400/GLYMA_05G128000/GLYMA_16G165500/GLYMA_16G165800/GLYMA_02G080800/GLYMA_17G262400/GLYMA_16G165200	-/-/-/-/-/-/-/-/-	gmx:100794604/gmx:100500118/gmx:100527463/gmx:547862/gmx:547819/gmx:100800351/gmx:100800351/gmx:100786260/gmx:100799813	9
gmx00270	Cysteine and methionine metabolism	40/1277	253/10635	0.0408401	0.467804	GLYMA_20G129400/GLYMA_11G244400/GLYMA_17G140600/GLYMA_06G117200/GLYMA_04G187600/GLYMA_01G007800/GLYMA_15G190500/GLYMA_18G278800/GLYMA_05G108900/GLYMA_08G047800/GLYMA_19G119200/GLYMA_10G261400/GLYMA_14G049500/GLYMA_10G159700/GLYMA_13G001200/GLYMA_12G159300/GLYMA_10G006500/GLYMA_19G242300/GLYMA_06G005700/GLYMA_17G039000/GLYMA_20G228900/GLYMA_05G211700/GLYMA_05G240700/GLYMA_10G172700/GLYMA_03G040600…	-/-/-/-/-/-/-/-/-/-/-/-/-/-/-/-/-/-/-/-/-/ACS1/-/-/-/-/-/-/-/-/-/-/-/-/-/-/-/-/-/-	gmx:100808771/gmx:100801680/gmx:100803035/gmx:100790622/gmx:100802765/gmx:100799480/gmx:100787994/gmx:100800410/gmx:100790271/gmx:100814757/gmx:100816974/gmx:100819264/gmx:100784455/gmx:100101867/gmx:100781016/gmx:606509/gmx:100811402/gmx:100794958/gmx:100809191/gmx:100799139/gmx:100101909/gmx:547976/gmx:100793061/gmx:100808736/gmx:100170738/gmx:100819821/gmx:100815091/gmx:100500592/gmx:100170733…	40
gmx00020	Citrate cycle (TCA cycle)	20/1277	113/10635	0.0476229	0.50004	GLYMA_17G037900/GLYMA_17G032300/GLYMA_20G114500/GLYMA_08G096300/GLYMA_12G098900/GLYMA_09G035600/GLYMA_12G159300/GLYMA_10G006500/GLYMA_11G080600/GLYMA_08G159900/GLYMA_01G081900/GLYMA_02G015800/GLYMA_07G241600/GLYMA_08G292800/GLYMA_09G203500/GLYMA_20G176300/GLYMA_02G241200/GLYMA_15G267000/GLYMA_04G089700/GLYMA_14G211000	-/-/-/-/-/-/-/-/-/-/-/-/-/-/-/-/-/-/-/IDH1	gmx:100788043/gmx:100782004/gmx:100813087/gmx:100798407/gmx:100778506/gmx:100800904/gmx:606509/gmx:100811402/gmx:100811955/gmx:100787121/gmx:100810836/gmx:100813552/gmx:100809578/gmx:100781250/gmx:100786257/gmx:100799926/gmx:100786103/gmx:100817228/gmx:100781710/gmx:100791166	20
gmx00410	beta-Alanine metabolism	19/1277	109/10635	0.0597847	0.579452	GLYMA_08G282800/GLYMA_15G178400/GLYMA_11G035200/GLYMA_14G209400/GLYMA_05G180100/GLYMA_15G276400/GLYMA_12G057400/GLYMA_17G222800/GLYMA_18G116300/GLYMA_14G102600/GLYMA_09G070300/GLYMA_06G178400/GLYMA_07G239200/GLYMA_18G143600/GLYMA_02G034000/GLYMA_20G145200/GLYMA_15G055500/GLYMA_18G043600/GLYMA_15G169600	-/-/-/-/-/-/-/-/-/-/-/-/-/-/-/-/-/-/-	gmx:547524/gmx:100811186/gmx:100810829/gmx:100806878/gmx:100799226/gmx:100798399/gmx:100817701/gmx:100808892/gmx:100785056/gmx:100790810/gmx:547717/gmx:100798722/gmx:100170725/gmx:100783091/gmx:100782019/gmx:100802062/gmx:100797867/gmx:547724/gmx:100783032	19
gmx00710	Carbon fixation in photosynthetic organisms	24/1277	146/10635	0.0674184	0.606766	GLYMA_03G246300/GLYMA_07G253700/GLYMA_19G046800/GLYMA_06G015900/GLYMA_19G106800/GLYMA_16G077800/GLYMA_14G189400/GLYMA_01G008500/GLYMA_17G020600/GLYMA_12G159300/GLYMA_10G006500/GLYMA_07G182300/GLYMA_13G146200/GLYMA_08G165400/GLYMA_13G336200/GLYMA_19G047000/GLYMA_15G038100/GLYMA_12G037400/GLYMA_09G203500/GLYMA_19G046600/GLYMA_13G046200/GLYMA_11G111100/GLYMA_04G089700/GLYMA_02G068800	-/-/-/-/-/-/-/-/-/-/-/-/-/-/-/-/-/-/-/-/-/-/-/-	gmx:100792666/gmx:100797319/gmx:547605/gmx:732571/gmx:732655/gmx:100784112/gmx:100778363/gmx:100796117/gmx:100786435/gmx:606509/gmx:100811402/gmx:100793620/gmx:100812398/gmx:100796458/gmx:547761/gmx:100500504/gmx:100796274/gmx:100775844/gmx:100786257/gmx:547605/gmx:100500504/gmx:100818383/gmx:100781710/gmx:732655	24
gmx00920	Sulfur metabolism	13/1277	71/10635	0.0782383	0.657202	GLYMA_11G254300/GLYMA_18G002800/GLYMA_10G159700/GLYMA_19G242300/GLYMA_20G228900/GLYMA_13G051000/GLYMA_07G058800/GLYMA_18G261600/GLYMA_07G261500/GLYMA_15G108700/GLYMA_02G299100/GLYMA_10G242600/GLYMA_20G151500	-/-/-/-/-/-/-/-/-/-/-/-/-	gmx:100788278/gmx:100794235/gmx:100101867/gmx:100794958/gmx:100101909/gmx:100805275/gmx:100815091/gmx:100794584/gmx:100819536/gmx:100799978/gmx:100820316/gmx:547634/gmx:100817530	13
gmx00261	Monobactam biosynthesis	5/1277	21/10635	0.098312	0.774207	GLYMA_08G047800/GLYMA_05G240700/GLYMA_13G051000/GLYMA_10G242600/GLYMA_20G151500	-/-/-/-/-	gmx:100814757/gmx:100793061/gmx:100805275/gmx:547634/gmx:100817530	5
gmx00591	Linoleic acid metabolism	11/1277	61/10635	0.108517	0.804299	GLYMA_05G098600/GLYMA_16G008700/GLYMA_07G039900/GLYMA_07G034900/GLYMA_20G144600/GLYMA_08G189800/GLYMA_03G130900/GLYMA_10G105200/GLYMA_04G105900/GLYMA_15G026400/GLYMA_07G007000	-/-/-/-/-/-/-/-/-/-/LOX1.4	gmx:100101853/gmx:100791000/gmx:100793614/gmx:100802459/gmx:100800451/gmx:100816880/gmx:100791261/gmx:100807526/gmx:100101853/gmx:100803358/gmx:547835	11
gmx00010	Glycolysis / Gluconeogenesis	45/1277	318/10635	0.135088	0.820302	GLYMA_17G037900/GLYMA_15G178400/GLYMA_12G015400/GLYMA_17G032300/GLYMA_08G199800/GLYMA_17G140600/GLYMA_19G017200/GLYMA_20G114500/GLYMA_08G096300/GLYMA_16G173100/GLYMA_07G253700/GLYMA_01G173300/GLYMA_11G095600/GLYMA_09G007900/GLYMA_14G189400/GLYMA_17G020600/GLYMA_05G000700/GLYMA_15G112300/GLYMA_07G182300/GLYMA_13G146200/GLYMA_08G165400/GLYMA_13G336200/GLYMA_12G057400/GLYMA_03G190500/GLYMA_14G156400…	-/-/-/-/-/-/-/-/-/-/-/-/-/-/-/-/-/-/-/-/-/-/-/-/-/-/-/-/-/-/-/-/-/-/-/-/-/-/-/-/-/-/-/-/-	gmx:100788043/gmx:100811186/gmx:100500200/gmx:100782004/gmx:100782166/gmx:100803035/gmx:100798134/gmx:100813087/gmx:100798407/gmx:100815822/gmx:100797319/gmx:100797902/gmx:100813589/gmx:100797925/gmx:100778363/gmx:100786435/gmx:547791/gmx:100804429/gmx:100793620/gmx:100812398/gmx:100796458/gmx:547761/gmx:100817701/gmx:100811084/gmx:547658/gmx:547717/gmx:100777690/gmx:100810836/gmx:100782747/gmx:1…	45
gmx04626	Plant-pathogen interaction	64/1277	468/10635	0.14438	0.820302	GLYMA_01G128100/GLYMA_02G124500/GLYMA_14G222000/GLYMA_08G123300/GLYMA_20G211700/GLYMA_05G212500/GLYMA_16G095700/GLYMA_10G179400/GLYMA_18G086900/GLYMA_05G213200/GLYMA_14G007700/GLYMA_11G199300/GLYMA_14G216300/GLYMA_03G042700/GLYMA_14G219700/GLYMA_05G085200/GLYMA_06G162300/GLYMA_17G124500/GLYMA_18G074100/GLYMA_17G034900/GLYMA_05G041900/GLYMA_05G245600/GLYMA_03G150600/GLYMA_01G068000/GLYMA_06G027700…	-/-/-/-/-/-/-/-/-/-/-/-/-/-/-/-/-/-/-/-/-/-/-/-/-/-/-/-/-/-/-/-/-/-/-/-/-/-/-/-/-/-/-/-/-/-/-/-/-/-/-/-/-/-/-/-/-/-/-/-/-/-/-/-	gmx:100127367/gmx:100819778/gmx:100816157/gmx:102668045/gmx:100500308/gmx:100781551/gmx:100776975/gmx:100782027/gmx:100806606/gmx:100777096/gmx:100806710/gmx:100794593/gmx:100791503/gmx:102666898/gmx:100779976/gmx:100786354/gmx:100793600/gmx:100791320/gmx:100194423/gmx:100527230/gmx:100791320/gmx:100500636/gmx:100791600/gmx:100785017/gmx:100778716/gmx:100819703/gmx:100127421/gmx:100777554/gmx:100…	64
gmx04016	MAPK signaling pathway - plant	46/1277	328/10635	0.146015	0.820302	GLYMA_16G026400	-/-/-/-/-/-/-/-/-/-/-/-/-/-/-/-/-/-/-/-/-/-/ACS1/-/-/-/-/-/-/-/-/-/-/-/-/-/-/-/-/-/-/-/-/-/-/-	gmx:547870/gmx:100127367/gmx:100790598/gmx:100781551/gmx:100788199/gmx:100782634/gmx:100820247/gmx:100804400/gmx:100499643/gmx:102666898/gmx:100799642/gmx:100787425/gmx:100793600/gmx:100805378/gmx:100777079/gmx:100796161/gmx:100798164/gmx:100527230/gmx:100101892/gmx:100776356/gmx:100127421/gmx:100775868/gmx:547976/gmx:100807302/gmx:100818568/gmx:100807235/gmx:100792229/gmx:100811653/gmx:100789207…	46
gmx04146	Peroxisome	27/1277	183/10635	0.14975	0.820302	GLYMA_11G035200/GLYMA_06G289700/GLYMA_10G010800/GLYMA_15G083100/GLYMA_05G180100/GLYMA_12G087400/GLYMA_12G183400/GLYMA_11G125400/GLYMA_12G178800/GLYMA_05G141300/GLYMA_17G089700/GLYMA_13G317600/GLYMA_17G116600/GLYMA_06G216700/GLYMA_19G218300/GLYMA_11G185100/GLYMA_13G079900/GLYMA_02G241200/GLYMA_20G050800/GLYMA_20G060300/GLYMA_07G235400/GLYMA_03G065400/GLYMA_03G239000/GLYMA_15G109800/GLYMA_13G232600…	-/-/-/-/-/-/-/-/-/-/-/-/-/-/-/-/-/-/-/-/-/-/-/-/-/IDH1/-	gmx:100810829/gmx:100801389/gmx:100790536/gmx:100817902/gmx:100799226/gmx:100798338/gmx:100805776/gmx:100820349/gmx:100527058/gmx:100170736/gmx:100784152/gmx:100788680/gmx:100793335/gmx:100780473/gmx:100818394/gmx:100788994/gmx:100803677/gmx:100786103/gmx:100778673/gmx:100797826/gmx:100788349/gmx:100801717/gmx:100820343/gmx:100499909/gmx:100785664/gmx:100791166/gmx:100775304	27
gmx00950	Isoquinoline alkaloid biosynthesis	10/1277	58/10635	0.151872	0.820302	GLYMA_08G282800/GLYMA_07G193300/GLYMA_13G183200/GLYMA_15G276400/GLYMA_06G178400/GLYMA_18G143600/GLYMA_13G183500/GLYMA_06G270400/GLYMA_20G145200/GLYMA_03G167900	-/-/-/-/-/-/-/-/-/-	gmx:547524/gmx:100801754/gmx:100798709/gmx:100798399/gmx:100798722/gmx:100783091/gmx:100801369/gmx:100792012/gmx:100802062/gmx:100791074	10
gmx00999	Biosynthesis of various plant secondary metabolites	18/1277	116/10635	0.152461	0.820302	GLYMA_09G178100/GLYMA_16G219500/GLYMA_19G239800/GLYMA_09G169700/GLYMA_15G190500/GLYMA_15G031400/GLYMA_07G258700/GLYMA_10G106600/GLYMA_17G039000/GLYMA_17G015500/GLYMA_07G100500/GLYMA_12G054500/GLYMA_09G170000/GLYMA_11G000500/GLYMA_17G039100/GLYMA_19G228400/GLYMA_13G278600/GLYMA_09G169800	-/-/-/-/-/-/-/-/-/-/-/-/-/-/-/-/-/-	gmx:100813194/gmx:100786750/gmx:100788604/gmx:100787305/gmx:100787994/gmx:100812431/gmx:100810985/gmx:547729/gmx:100799139/gmx:100790658/gmx:100814740/gmx:100806123/gmx:100799650/gmx:100781517/gmx:100777009/gmx:100803630/gmx:100812929/gmx:100786750	18
gmx00053	Ascorbate and aldarate metabolism	19/1277	124/10635	0.157465	0.820302	GLYMA_15G178400/GLYMA_13G076900/GLYMA_14G041300/GLYMA_10G291100/GLYMA_03G247000/GLYMA_05G224500/GLYMA_08G199300/GLYMA_12G057400/GLYMA_09G070300/GLYMA_02G209000/GLYMA_05G152300/GLYMA_03G070100/GLYMA_07G185100/GLYMA_02G034000/GLYMA_08G109100/GLYMA_17G069600/GLYMA_09G011100/GLYMA_03G066800/GLYMA_07G126600	-/-/-/-/-/-/-/-/-/-/-/-/-/-/-/-/-/-/-	gmx:100811186/gmx:100808812/gmx:102666289/gmx:100819803/gmx:100794772/gmx:100788665/gmx:100791726/gmx:100817701/gmx:547717/gmx:100799504/gmx:100818071/gmx:100781137/gmx:100809400/gmx:100782019/gmx:100778050/gmx:100818861/gmx:100799849/gmx:100792657/gmx:100777649	19
gmx00360	Phenylalanine metabolism	11/1277	66/10635	0.162758	0.820302	GLYMA_08G282800/GLYMA_15G276400/GLYMA_10G209800/GLYMA_06G178400/GLYMA_19G182300/GLYMA_05G149500/GLYMA_07G239200/GLYMA_18G143600/GLYMA_20G145200/GLYMA_20G180800/GLYMA_03G167900	-/-/-/-/-/-/-/-/-/-/-	gmx:547524/gmx:100798399/gmx:100801470/gmx:100798722/gmx:100811101/gmx:100807918/gmx:100170725/gmx:100783091/gmx:100802062/gmx:100818777/gmx:100791074	11
gmx00100	Steroid biosynthesis	11/1277	67/10635	0.174985	0.848002	GLYMA_U038300/GLYMA_11G103500/GLYMA_13G003000/GLYMA_08G063700/GLYMA_09G186700/GLYMA_03G130900/GLYMA_10G105200/GLYMA_06G049500/GLYMA_01G035100/GLYMA_20G127800/GLYMA_07G185500	-/-/-/-/-/-/-/-/-/-/-	gmx:100795522/gmx:100791799/gmx:100814197/gmx:100808856/gmx:100783250/gmx:100791261/gmx:100807526/gmx:100820031/gmx:100816716/gmx:100803830/gmx:100800329	11
gmx00660	C5-Branched dibasic acid metabolism	4/1277	19/10635	0.186812	0.871788	GLYMA_07G032200/GLYMA_13G241000/GLYMA_17G256100/GLYMA_04G196100	-/-/-/-	gmx:100809737/gmx:100812402/gmx:100780547/gmx:100798203	4
gmx00906	Carotenoid biosynthesis	12/1277	77/10635	0.20887	0.939917	GLYMA_09G132200/GLYMA_01G186200/GLYMA_02G104500/GLYMA_14G045100/GLYMA_10G231200/GLYMA_15G250100/GLYMA_14G082900/GLYMA_09G282900/GLYMA_11G055700/GLYMA_16G179100/GLYMA_07G215500/GLYMA_08G176300	-/-/-/-/-/-/-/-/-/-/-/-	gmx:100813368/gmx:100820171/gmx:100778086/gmx:100812604/gmx:547758/gmx:100814399/gmx:100779978/gmx:100782541/gmx:100820171/gmx:100785541/gmx:100811700/gmx:100814399	12
gmx04712	Circadian rhythm - plant	16/1277	108/10635	0.220733	0.959045	GLYMA_01G192100/GLYMA_03G261800/GLYMA_10G142600/GLYMA_17G149300/GLYMA_02G069500/GLYMA_05G214900/GLYMA_12G073900/GLYMA_04G228300/GLYMA_06G136600/GLYMA_05G239400/GLYMA_19G260900/GLYMA_07G048500/GLYMA_08G046500/GLYMA_08G109400/GLYMA_16G018000/GLYMA_05G067100	-/-/-/-/-/-/-/-/-/-/-/-/-/CHS1/-/-	gmx:100819679/gmx:778086/gmx:100820151/gmx:100789357/gmx:100814951/gmx:100813452/gmx:100785796/gmx:100784383/gmx:100777119/gmx:100301889/gmx:780540/gmx:100101859/gmx:100812253/gmx:732575/gmx:100802674/gmx:100789357	16
gmx00562	Inositol phosphate metabolism	21/1277	147/10635	0.228762	0.9608	GLYMA_20G170500/GLYMA_05G180600/GLYMA_11G238800/GLYMA_14G059200/GLYMA_10G221000/GLYMA_18G027100/GLYMA_11G218500/GLYMA_05G224500/GLYMA_08G199300/GLYMA_13G146200/GLYMA_13G336200/GLYMA_18G027200/GLYMA_11G230100/GLYMA_15G038100/GLYMA_08G138200/GLYMA_18G018600/GLYMA_07G107000/GLYMA_18G064000/GLYMA_09G011100/GLYMA_07G126600/GLYMA_20G040600	-/-/-/-/-/-/-/-/-/-/-/-/-/-/-/-/-/-/-/-/-	gmx:100780455/gmx:100800820/gmx:547604/gmx:547864/gmx:100799000/gmx:100784534/gmx:100810742/gmx:100788665/gmx:100791726/gmx:100812398/gmx:547761/gmx:100786997/gmx:100784534/gmx:100796274/gmx:100819908/gmx:106797152/gmx:100798039/gmx:100813744/gmx:100799849/gmx:100777649/gmx:100778146	21
gmx00450	Selenocompound metabolism	6/1277	36/10635	0.259169	1	GLYMA_13G001200/GLYMA_10G172700/GLYMA_13G051000/GLYMA_18G261600/GLYMA_10G242600/GLYMA_20G151500	-/-/-/-/-/-	gmx:100781016/gmx:100808736/gmx:100805275/gmx:100794584/gmx:547634/gmx:100817530	6
gmx00430	Taurine and hypotaurine metabolism	4/1277	22/10635	0.267454	1	GLYMA_07G126200/GLYMA_11G235800/GLYMA_18G043600/GLYMA_11G236100	-/-/-/-	gmx:100777131/gmx:100819288/gmx:547724/gmx:100813586	4
gmx01040	Biosynthesis of unsaturated fatty acids	7/1277	44/10635	0.272542	1	GLYMA_11G035200/GLYMA_05G180100/GLYMA_03G144500/GLYMA_08G279700/GLYMA_13G038600/GLYMA_07G071300/GLYMA_18G146900	-/-/-/-/-/-/-	gmx:100810829/gmx:100799226/gmx:547815/gmx:100527150/gmx:100816146/gmx:100797680/gmx:100818356	7
gmx01212	Fatty acid metabolism	20/1277	145/10635	0.287814	1	GLYMA_11G035200/GLYMA_10G010800/GLYMA_05G180100/GLYMA_03G144500/GLYMA_18G156100/GLYMA_08G279700/GLYMA_13G038600/GLYMA_05G129600/GLYMA_08G084300/GLYMA_08G204300/GLYMA_19G218300/GLYMA_08G345900/GLYMA_11G164500/GLYMA_13G079900/GLYMA_07G239200/GLYMA_20G060300/GLYMA_06G211300/GLYMA_17G027600/GLYMA_15G248500/GLYMA_18G146900	-/-/-/-/-/-/-/-/-/-/-/-/-/-/-/-/-/-/-/-	gmx:100810829/gmx:100790536/gmx:100799226/gmx:547815/gmx:100779679/gmx:100527150/gmx:100816146/gmx:548028/gmx:547575/gmx:100810130/gmx:100818394/gmx:100810475/gmx:100806812/gmx:100803677/gmx:100170725/gmx:100797826/gmx:100781381/gmx:100813542/gmx:3989306/gmx:100818356	20
gmx00900	Terpenoid backbone biosynthesis	16/1277	114/10635	0.290961	1	GLYMA_11G088000/GLYMA_01G215500/GLYMA_11G027000/GLYMA_09G198800/GLYMA_18G242300/GLYMA_20G058000/GLYMA_17G021800/GLYMA_16G113000/GLYMA_20G109900/GLYMA_01G156700/GLYMA_02G273800/GLYMA_16G089000/GLYMA_14G023000/GLYMA_03G239000/GLYMA_09G250200/GLYMA_09G196000	-/-/-/-/-/-/-/-/-/-/-/-/-/-/-/-	gmx:100790033/gmx:100788028/gmx:100782595/gmx:100794720/gmx:100789313/gmx:100779932/gmx:100789279/gmx:100815480/gmx:100800990/gmx:100786956/gmx:100787525/gmx:100805316/gmx:100170743/gmx:100820343/gmx:100783078/gmx:100811237	16
gmx00061	Fatty acid biosynthesis	13/1277	91/10635	0.294891	1	GLYMA_10G010800/GLYMA_18G156100/GLYMA_13G038600/GLYMA_05G129600/GLYMA_08G084300/GLYMA_08G204300/GLYMA_19G218300/GLYMA_08G345900/GLYMA_11G164500/GLYMA_13G079900/GLYMA_20G060300/GLYMA_06G211300/GLYMA_15G248500	-/-/-/-/-/-/-/-/-/-/-/-/-	gmx:100790536/gmx:100779679/gmx:100816146/gmx:548028/gmx:547575/gmx:100810130/gmx:100818394/gmx:100810475/gmx:100806812/gmx:100803677/gmx:100797826/gmx:100781381/gmx:3989306	13
gmx00630	Glyoxylate and dicarboxylate metabolism	21/1277	154/10635	0.30002	1	GLYMA_17G037900/GLYMA_17G032300/GLYMA_13G168700/GLYMA_05G045900/GLYMA_09G138100/GLYMA_06G107800/GLYMA_19G046800/GLYMA_12G098900/GLYMA_19G009100/GLYMA_05G141300/GLYMA_18G041100/GLYMA_12G159300/GLYMA_10G006500/GLYMA_11G080600/GLYMA_19G047000/GLYMA_07G241600/GLYMA_11G042200/GLYMA_04G254300/GLYMA_19G046600/GLYMA_13G046200/GLYMA_05G152100	-/-/-/-/-/-/-/-/-/-/-/-/-/-/-/-/-/-/-/-/-	gmx:100788043/gmx:100782004/gmx:100797606/gmx:100782820/gmx:100779306/gmx:100776419/gmx:547605/gmx:100778506/gmx:100797606/gmx:100170736/gmx:547953/gmx:606509/gmx:100811402/gmx:100811955/gmx:100500504/gmx:100809578/gmx:100306654/gmx:100793208/gmx:547605/gmx:100500504/gmx:100815417	21
gmx00460	Cyanoamino acid metabolism	14/1277	100/10635	0.311603	1	GLYMA_09G178100/GLYMA_06G107800/GLYMA_15G031400/GLYMA_07G258700/GLYMA_10G106600/GLYMA_17G015500/GLYMA_07G100500/GLYMA_07G126200/GLYMA_12G054500/GLYMA_13G278600/GLYMA_11G235800/GLYMA_04G254300/GLYMA_11G236100/GLYMA_05G152100	-/-/-/-/-/-/-/-/-/-/-/-/-/-	gmx:100813194/gmx:100776419/gmx:100812431/gmx:100810985/gmx:547729/gmx:100790658/gmx:100814740/gmx:100777131/gmx:100806123/gmx:100812929/gmx:100819288/gmx:100793208/gmx:100813586/gmx:100815417	14
gmx00561	Glycerolipid metabolism	23/1277	171/10635	0.312382	1	GLYMA_02G010600/GLYMA_15G178400/GLYMA_09G160400/GLYMA_09G184000/GLYMA_05G248100/GLYMA_03G078300/GLYMA_06G039200/GLYMA_19G200000/GLYMA_12G057400/GLYMA_17G041600/GLYMA_03G221300/GLYMA_10G011000/GLYMA_08G056600/GLYMA_20G121300/GLYMA_09G070300/GLYMA_03G130900/GLYMA_10G105200/GLYMA_03G070100/GLYMA_02G034000/GLYMA_13G118300/GLYMA_05G022500/GLYMA_03G066800/GLYMA_20G121200	-/-/-/-/-/-/-/-/-/-/-/-/-/-/-/-/-/-/-/-/-/-/-	gmx:100777014/gmx:100811186/gmx:547845/gmx:100779488/gmx:100795212/gmx:100803792/gmx:100785499/gmx:548059/gmx:100817701/gmx:100527582/gmx:100796162/gmx:100781133/gmx:100795212/gmx:100785459/gmx:547717/gmx:100791261/gmx:100807526/gmx:100781137/gmx:100782019/gmx:100776407/gmx:100802426/gmx:100792657/gmx:100784929	23
gmx00380	Tryptophan metabolism	15/1277	109/10635	0.326993	1	GLYMA_17G037900/GLYMA_15G178400/GLYMA_17G032300/GLYMA_13G048100/GLYMA_12G057400/GLYMA_09G070300/GLYMA_07G241600/GLYMA_04G227700/GLYMA_05G149500/GLYMA_07G239200/GLYMA_02G034000/GLYMA_06G295700/GLYMA_12G109800/GLYMA_19G206200/GLYMA_03G167900	-/-/-/-/-/-/-/-/-/-/-/-/-/-/-	gmx:100788043/gmx:100811186/gmx:100782004/gmx:100790426/gmx:100817701/gmx:547717/gmx:100809578/gmx:100780100/gmx:100807918/gmx:100170725/gmx:100782019/gmx:100812768/gmx:100800801/gmx:100777958/gmx:100791074	15
gmx00760	Nicotinate and nicotinamide metabolism	8/1277	55/10635	0.338254	1	GLYMA_12G234000/GLYMA_17G116600/GLYMA_19G222500/GLYMA_06G216700/GLYMA_16G096400/GLYMA_06G156000/GLYMA_13G264900/GLYMA_05G007600	-/-/-/-/-/-/-/-	gmx:100788107/gmx:100793335/gmx:100786323/gmx:100780473/gmx:100779772/gmx:100814918/gmx:100790441/gmx:100782806	8
gmx00860	Porphyrin metabolism	14/1277	102/10635	0.338887	1	GLYMA_06G002900/GLYMA_14G010400/GLYMA_04G249400/GLYMA_04G002900/GLYMA_11G027400/GLYMA_15G270200/GLYMA_04G243800/GLYMA_02G273800/GLYMA_08G007900/GLYMA_02G303400/GLYMA_17G132900/GLYMA_12G021100/GLYMA_08G150800/GLYMA_13G269900	GSA1/-/-/-/-/-/-/-/-/-/-/-/-/-	gmx:547795/gmx:100784443/gmx:100780485/gmx:100790574/gmx:732647/gmx:100781598/gmx:100792871/gmx:100787525/gmx:100819913/gmx:100786107/gmx:100783248/gmx:100812733/gmx:100810127/gmx:100803496	14
gmx00470	D-Amino acid metabolism	2/1277	10/10635	0.342032	1	GLYMA_11G244400/GLYMA_10G053600	-/-	gmx:100801680/gmx:100791677	2
gmx01232	Nucleotide metabolism	24/1277	184/10635	0.364437	1	GLYMA_03G109500/GLYMA_13G144800/GLYMA_07G256200/GLYMA_08G015000/GLYMA_05G208400/GLYMA_16G043400/GLYMA_19G141200/GLYMA_02G129200/GLYMA_16G096400/GLYMA_09G234300/GLYMA_03G065300/GLYMA_05G186900/GLYMA_02G182400/GLYMA_20G059200/GLYMA_03G138200/GLYMA_05G095600/GLYMA_08G264800/GLYMA_05G216700/GLYMA_16G056300/GLYMA_09G011500/GLYMA_08G147500/GLYMA_15G263100/GLYMA_08G295700/GLYMA_05G045200	-/-/-/-/-/-/-/-/-/-/-/-/-/-/-/-/-/-/-/-/-/-/-/-	gmx:547870/gmx:100801737/gmx:547521/gmx:100812448/gmx:100794993/gmx:100784833/gmx:100527163/gmx:100784513/gmx:100779772/gmx:100784319/gmx:100815584/gmx:548020/gmx:100812658/gmx:100781341/gmx:100808931/gmx:100800162/gmx:100819563/gmx:100527475/gmx:100820622/gmx:100813201/gmx:100800162/gmx:547665/gmx:100793831/gmx:100500478	24
gmx00480	Glutathione metabolism	27/1277	210/10635	0.38234	1	GLYMA_15G251900/GLYMA_07G256200/GLYMA_04G077300/GLYMA_18G284600/GLYMA_01G106100/GLYMA_14G031000/GLYMA_10G291100/GLYMA_15G252200/GLYMA_01G040000/GLYMA_08G118900/GLYMA_02G209000/GLYMA_07G126200/GLYMA_06G078400/GLYMA_13G135600/GLYMA_05G186900/GLYMA_15G251500/GLYMA_08G306800/GLYMA_13G135500/GLYMA_11G235800/GLYMA_02G096800/GLYMA_02G241200/GLYMA_16G056300/GLYMA_05G161600/GLYMA_11G236100/GLYMA_08G175200…	-/-/-/-/-/-/-/GST3/-/-/-/-/-/-/-/-/-/-/-/-/-/-/-/-/-/-/IDH1	gmx:548030/gmx:547521/gmx:100793027/gmx:100815891/gmx:100306119/gmx:547951/gmx:100819803/gmx:547925/gmx:100500281/gmx:100816011/gmx:100799504/gmx:100777131/gmx:100778704/gmx:100775492/gmx:548020/gmx:547936/gmx:547589/gmx:547597/gmx:100819288/gmx:100793694/gmx:100786103/gmx:100820622/gmx:547583/gmx:100813586/gmx:547580/gmx:100527034/gmx:100791166	27
gmx00941	Flavonoid biosynthesis	17/1277	130/10635	0.392368	1	GLYMA_16G150600/GLYMA_14G005700/GLYMA_08G311500/GLYMA_08G312000/GLYMA_07G214700/GLYMA_13G072000/GLYMA_01G004200/GLYMA_18G103500/GLYMA_07G021600/GLYMA_10G061300/GLYMA_19G126000/GLYMA_02G103500/GLYMA_05G223400/GLYMA_20G241600/GLYMA_08G109400/GLYMA_08G220200/GLYMA_03G122000	-/-/-/-/-/-/-/-/-/-/CYP98A2/-/-/CHI1B1/CHS1/-/-	gmx:100305576/gmx:547911/gmx:100777157/gmx:100779814/gmx:100811247/gmx:100802808/gmx:100800911/gmx:100803418/gmx:100820075/gmx:100814459/gmx:606506/gmx:100811247/gmx:100792717/gmx:732545/gmx:732575/gmx:100806561/gmx:100811080	17
gmx00310	Lysine degradation	9/1277	66/10635	0.396005	1	GLYMA_17G037900/GLYMA_15G178400/GLYMA_17G032300/GLYMA_12G057400/GLYMA_09G070300/GLYMA_17G044300/GLYMA_07G241600/GLYMA_07G239200/GLYMA_02G034000	-/-/-/-/-/-/-/-/-	gmx:100788043/gmx:100811186/gmx:100782004/gmx:100817701/gmx:547717/gmx:100811246/gmx:100809578/gmx:100170725/gmx:100782019	9
gmx00230	Purine metabolism	25/1277	196/10635	0.405233	1	GLYMA_03G109500/GLYMA_13G144800/GLYMA_07G256200/GLYMA_07G039600/GLYMA_08G015000/GLYMA_06G176400/GLYMA_05G208400/GLYMA_16G043400/GLYMA_19G141200/GLYMA_02G129200/GLYMA_16G096400/GLYMA_09G234300/GLYMA_13G051000/GLYMA_05G186900/GLYMA_02G182400/GLYMA_03G138200/GLYMA_18G036300/GLYMA_05G216700/GLYMA_16G056300/GLYMA_10G242600/GLYMA_20G151500/GLYMA_15G263100/GLYMA_08G295700/GLYMA_05G045200/GLYMA_10G156900	-/-/-/-/-/-/-/-/-/-/-/-/-/-/-/-/-/-/-/-/-/-/-/-/-	gmx:547870/gmx:100801737/gmx:547521/gmx:100789399/gmx:100812448/gmx:100815255/gmx:100794993/gmx:100784833/gmx:100527163/gmx:100784513/gmx:100779772/gmx:100784319/gmx:100805275/gmx:548020/gmx:100812658/gmx:100808931/gmx:100794589/gmx:100527475/gmx:100820622/gmx:547634/gmx:100817530/gmx:547665/gmx:100793831/gmx:100500478/gmx:547987	25
gmx00543	Exopolysaccharide biosynthesis	2/1277	12/10635	0.431811	1	GLYMA_07G058800/GLYMA_02G299100	-/-	gmx:100815091/gmx:100820316	2
gmx00909	Sesquiterpenoid and triterpenoid biosynthesis	5/1277	36/10635	0.437882	1	GLYMA_U038300/GLYMA_08G063700/GLYMA_13G321100/GLYMA_06G049500/GLYMA_07G185500	-/-/-/-/-	gmx:100795522/gmx:100808856/gmx:100812119/gmx:100820031/gmx:100800329	5
gmx00750	Vitamin B6 metabolism	4/1277	29/10635	0.466244	1	GLYMA_15G087200/GLYMA_15G027000/GLYMA_01G116100/GLYMA_11G084400	-/-/-/-	gmx:732627/gmx:100805303/gmx:100786227/gmx:100779355	4
gmx00905	Brassinosteroid biosynthesis	4/1277	29/10635	0.466244	1	GLYMA_19G033900/GLYMA_05G010200/GLYMA_11G228900/GLYMA_02G051600	-/-/-/-	gmx:100805958/gmx:100775843/gmx:100795125/gmx:100812489	4
gmx00620	Pyruvate metabolism	31/1277	252/10635	0.47172	1	GLYMA_17G037900/GLYMA_15G178400/GLYMA_12G015400/GLYMA_17G032300/GLYMA_05G045900/GLYMA_17G140600/GLYMA_20G114500/GLYMA_08G096300/GLYMA_16G173100/GLYMA_07G253700/GLYMA_16G077800/GLYMA_01G008500/GLYMA_17G020600/GLYMA_05G000700/GLYMA_12G159300/GLYMA_10G006500/GLYMA_12G057400/GLYMA_14G156400/GLYMA_09G070300/GLYMA_01G081900/GLYMA_02G015800/GLYMA_07G241600/GLYMA_08G292800/GLYMA_03G070100/GLYMA_09G203500…	-/-/-/-/-/-/-/-/-/-/-/-/-/-/-/-/-/-/-/-/-/-/-/-/-/-/-/-/-/-/-	gmx:100788043/gmx:100811186/gmx:100500200/gmx:100782004/gmx:100782820/gmx:100803035/gmx:100813087/gmx:100798407/gmx:100815822/gmx:100797319/gmx:100784112/gmx:100796117/gmx:100786435/gmx:547791/gmx:606509/gmx:100811402/gmx:100817701/gmx:547658/gmx:547717/gmx:100810836/gmx:100813552/gmx:100809578/gmx:100781250/gmx:100781137/gmx:100786257/gmx:100799926/gmx:100782019/gmx:100792657/gmx:100781710/gmx:3…	31
gmx04145	Phagosome	21/1277	170/10635	0.480041	1	GLYMA_09G248600/GLYMA_18G244100/GLYMA_08G014200/GLYMA_10G235100/GLYMA_04G202900/GLYMA_08G006500/GLYMA_02G258900/GLYMA_04G088500/GLYMA_12G168500/GLYMA_06G227200/GLYMA_05G199200/GLYMA_10G147600/GLYMA_06G024100/GLYMA_08G142600/GLYMA_06G162600/GLYMA_20G098400/GLYMA_06G090500/GLYMA_11G075300/GLYMA_05G207500/GLYMA_19G113000/GLYMA_04G023900	-/-/-/-/-/-/-/-/-/-/-/-/-/-/-/-/-/-/-/-/-	gmx:100776652/gmx:100801827/gmx:100776983/gmx:100788253/gmx:100802236/gmx:100785901/gmx:100789824/gmx:100779027/gmx:100789824/gmx:100817566/gmx:100810595/gmx:100037475/gmx:100819883/gmx:100810766/gmx:547851/gmx:100811997/gmx:100807401/gmx:100796361/gmx:100797652/gmx:100796371/gmx:100781525	21
gmx00650	Butanoate metabolism	7/1277	55/10635	0.496035	1	GLYMA_01G215500/GLYMA_11G027000/GLYMA_13G241000/GLYMA_07G239200/GLYMA_07G235400/GLYMA_18G043600/GLYMA_04G196100	-/-/-/-/-/-/-	gmx:100788028/gmx:100782595/gmx:100812402/gmx:100170725/gmx:100788349/gmx:547724/gmx:100798203	7
gmx00350	Tyrosine metabolism	13/1277	106/10635	0.512294	1	GLYMA_08G282800/GLYMA_12G015400/GLYMA_07G193300/GLYMA_13G183200/GLYMA_15G276400/GLYMA_14G156400/GLYMA_09G010000/GLYMA_06G178400/GLYMA_18G143600/GLYMA_13G183500/GLYMA_06G270400/GLYMA_20G145200/GLYMA_03G167900	-/-/-/-/-/-/-/-/-/-/-/-/-	gmx:547524/gmx:100500200/gmx:100801754/gmx:100798709/gmx:100798399/gmx:547658/gmx:100817986/gmx:100798722/gmx:100783091/gmx:100801369/gmx:100792012/gmx:100802062/gmx:100791074	13
gmx00903	Limonene and pinene degradation	3/1277	23/10635	0.533323	1	GLYMA_12G057400/GLYMA_07G239200/GLYMA_02G034000	-/-/-	gmx:100817701/gmx:100170725/gmx:100782019	3
gmx03440	Homologous recombination	11/1277	91/10635	0.538974	1	GLYMA_13G010700/GLYMA_03G165600/GLYMA_03G144600/GLYMA_05G186200/GLYMA_08G313300/GLYMA_15G174100/GLYMA_05G020600/GLYMA_17G053900/GLYMA_05G014200/GLYMA_11G104200/GLYMA_19G166900	-/-/-/-/-/-/-/-/-/-/-	gmx:100797849/gmx:100784883/gmx:100780072/gmx:100813276/gmx:100790704/gmx:100792409/gmx:100777091/gmx:100781271/gmx:100809336/gmx:100818578/gmx:100306420	11
gmx00730	Thiamine metabolism	6/1277	49/10635	0.545074	1	GLYMA_17G021800/GLYMA_09G234300/GLYMA_20G142000/GLYMA_06G269700/GLYMA_10G251500/GLYMA_12G135000	-/-/-/-/-/-	gmx:100789279/gmx:100784319/gmx:100794288/gmx:547461/gmx:100788953/gmx:547462	6
gmx00592	alpha-Linolenic acid metabolism	13/1277	110/10635	0.568698	1	GLYMA_11G035200/GLYMA_05G180100/GLYMA_16G008700/GLYMA_13G070900/GLYMA_07G039900/GLYMA_14G156400/GLYMA_14G223600/GLYMA_03G130900/GLYMA_10G105200/GLYMA_01G235600/GLYMA_11G122700/GLYMA_17G027600/GLYMA_14G078600	-/-/-/-/-/-/-/-/-/-/-/-/-	gmx:100810829/gmx:100799226/gmx:100791000/gmx:100817200/gmx:100793614/gmx:547658/gmx:100810271/gmx:100791261/gmx:100807526/gmx:100803381/gmx:100810890/gmx:100813542/gmx:100037481	13
gmx00051	Fructose and mannose metabolism	17/1277	144/10635	0.568709	1	GLYMA_08G199800/GLYMA_01G167500/GLYMA_11G071300/GLYMA_01G171900/GLYMA_04G030400/GLYMA_17G066200/GLYMA_11G095600/GLYMA_09G007900/GLYMA_14G189400/GLYMA_15G112300/GLYMA_07G182300/GLYMA_13G146200/GLYMA_13G336200/GLYMA_15G038100/GLYMA_12G037400/GLYMA_06G030500/GLYMA_11G111100	-/-/-/-/-/-/-/-/-/-/-/-/-/-/-/-/-	gmx:100782166/gmx:100777692/gmx:100784013/gmx:100792073/gmx:100814337/gmx:100804624/gmx:100813589/gmx:100797925/gmx:100778363/gmx:100804429/gmx:100793620/gmx:100812398/gmx:547761/gmx:100796274/gmx:100775844/gmx:100794126/gmx:100818383	17
gmx00500	Starch and sucrose metabolism	41/1277	349/10635	0.585722	1	GLYMA_09G178100/GLYMA_19G017200/GLYMA_15G031400/GLYMA_12G005100/GLYMA_13G092500/GLYMA_11G095600/GLYMA_17G067800/GLYMA_09G168300/GLYMA_18G092600/GLYMA_11G212700/GLYMA_08G137500/GLYMA_07G258700/GLYMA_10G106600/GLYMA_06G104800/GLYMA_07G172000/GLYMA_18G018100/GLYMA_20G026700/GLYMA_12G005200/GLYMA_05G219800/GLYMA_11G239300/GLYMA_12G197100/GLYMA_17G015500/GLYMA_17G138500/GLYMA_19G212800/GLYMA_02G086200…	-/-/-/-/-/-/-/-/-/-/-/-/-/-/-/-/-/-/-/-/-/-/-/-/-/-/-/-/-/-/-/-/-/-/-/-/-/-/-/-/-	gmx:100813194/gmx:100798134/gmx:100812431/gmx:100810057/gmx:100810498/gmx:100813589/gmx:100810498/gmx:100781448/gmx:100780600/gmx:100809674/gmx:100788735/gmx:100810985/gmx:547729/gmx:100815979/gmx:100818822/gmx:100815357/gmx:100818065/gmx:100819495/gmx:547539/gmx:100794430/gmx:100807365/gmx:100790658/gmx:100799487/gmx:100802045/gmx:100812116/gmx:100814740/gmx:100806123/gmx:100792097/gmx:547931/gm…	41
gmx00071	Fatty acid degradation	14/1277	120/10635	0.588347	1	GLYMA_15G178400/GLYMA_12G015400/GLYMA_11G035200/GLYMA_10G010800/GLYMA_05G180100/GLYMA_12G057400/GLYMA_14G156400/GLYMA_09G070300/GLYMA_19G218300/GLYMA_13G079900/GLYMA_07G239200/GLYMA_20G060300/GLYMA_02G034000/GLYMA_17G027600	-/-/-/-/-/-/-/-/-/-/-/-/-/-	gmx:100811186/gmx:100500200/gmx:100810829/gmx:100790536/gmx:100799226/gmx:100817701/gmx:547658/gmx:547717/gmx:100818394/gmx:100803677/gmx:100170725/gmx:100797826/gmx:100782019/gmx:100813542	14
gmx00780	Biotin metabolism	4/1277	34/10635	0.596122	1	GLYMA_18G156100/GLYMA_05G129600/GLYMA_08G084300/GLYMA_08G345900	-/-/-/-	gmx:100779679/gmx:548028/gmx:547575/gmx:100810475	4
gmx00910	Nitrogen metabolism	8/1277	70/10635	0.614579	1	GLYMA_02G213700/GLYMA_14G181400/GLYMA_13G084000/GLYMA_18G041100/GLYMA_18G138400/GLYMA_02G132100/GLYMA_07G212800/GLYMA_06G109200	-/-/-/-/-/-/-/-	gmx:100812124/gmx:100807954/gmx:100813471/gmx:547953/gmx:100808326/gmx:732631/gmx:100775519/gmx:732634	8
gmx00062	Fatty acid elongation	7/1277	62/10635	0.627694	1	GLYMA_10G179400/GLYMA_08G279700/GLYMA_U033000/GLYMA_20G210900/GLYMA_20G115500/GLYMA_07G071300/GLYMA_18G146900	-/-/-/-/-/-/-	gmx:100782027/gmx:100527150/gmx:100809149/gmx:100785983/gmx:100816997/gmx:100797680/gmx:100818356	7
gmx00565	Ether lipid metabolism	7/1277	62/10635	0.627694	1	GLYMA_06G033800/GLYMA_13G364900/GLYMA_07G080400/GLYMA_03G130900/GLYMA_10G105200/GLYMA_18G064000/GLYMA_20G040600	-/-/-/-/-/-/-	gmx:100775331/gmx:100784434/gmx:100805294/gmx:100791261/gmx:100807526/gmx:100813744/gmx:100778146	7
gmx00330	Arginine and proline metabolism	15/1277	134/10635	0.654472	1	GLYMA_19G043000/GLYMA_15G178400/GLYMA_05G141900/GLYMA_14G209400/GLYMA_18G278800/GLYMA_01G099800/GLYMA_12G057400/GLYMA_18G116300/GLYMA_09G070300/GLYMA_05G149500/GLYMA_02G128000/GLYMA_03G028000/GLYMA_02G034000/GLYMA_09G224600/GLYMA_15G169600	-/-/-/-/-/-/-/-/-/-/-/-/-/-/-	gmx:547749/gmx:100811186/gmx:732572/gmx:100806878/gmx:100800410/gmx:100798598/gmx:100817701/gmx:100785056/gmx:547717/gmx:100807918/gmx:547981/gmx:547994/gmx:100782019/gmx:100798614/gmx:100783032	15
gmx00940	Phenylpropanoid biosynthesis	39/1277	343/10635	0.669078	1	GLYMA_05G125900/GLYMA_13G306900/GLYMA_16G150600/GLYMA_10G222400/GLYMA_17G064400/GLYMA_13G369800/GLYMA_08G218100/GLYMA_02G234200/GLYMA_08G311500/GLYMA_08G312000/GLYMA_05G125800/GLYMA_07G214700/GLYMA_12G241800/GLYMA_13G072000/GLYMA_01G004200/GLYMA_18G103500/GLYMA_10G262400/GLYMA_05G103600/GLYMA_10G209800/GLYMA_07G021600/GLYMA_17G163200/GLYMA_10G061300/GLYMA_13G307000/GLYMA_19G126000/GLYMA_14G221200…	-/-/-/-/-/-/-/-/-/-/-/-/-/-/-/-/-/-/-/-/-/-/-/CYP98A2/-/-/-/-/-/-/-/-/-/-/-/-/-/-/-	gmx:100782631/gmx:102660930/gmx:100305576/gmx:100777390/gmx:100779668/gmx:100796771/gmx:100799994/gmx:100812478/gmx:100777157/gmx:100779814/gmx:100782093/gmx:100811247/gmx:100796737/gmx:100802808/gmx:100800911/gmx:100803418/gmx:100777558/gmx:100817540/gmx:100801470/gmx:100820075/gmx:100819937/gmx:100814459/gmx:547872/gmx:606506/gmx:100820588/gmx:547944/gmx:547513/gmx:547930/gmx:100811247/gmx:1007…	39
gmx04136	Autophagy - other	8/1277	75/10635	0.692691	1	GLYMA_17G140700/GLYMA_02G008800/GLYMA_05G058300/GLYMA_17G180900/GLYMA_11G031800/GLYMA_06G129600/GLYMA_08G146700/GLYMA_01G210200	-/-/-/-/-/-/-/-	gmx:100499835/gmx:100301894/gmx:100818620/gmx:100811916/gmx:100781703/gmx:100780847/gmx:100798585/gmx:100818315	8
gmx00300	Lysine biosynthesis	3/1277	29/10635	0.693853	1	GLYMA_08G047800/GLYMA_10G053600/GLYMA_05G240700	-/-/-	gmx:100814757/gmx:100791677/gmx:100793061	3
gmx00290	Valine, leucine and isoleucine biosynthesis	5/1277	48/10635	0.69895	1	GLYMA_07G032200/GLYMA_13G241000/GLYMA_17G256100/GLYMA_13G207900/GLYMA_04G196100	-/-/-/-/-	gmx:100809737/gmx:100812402/gmx:100780547/gmx:100806689/gmx:100798203	5
gmx00240	Pyrimidine metabolism	16/1277	147/10635	0.700909	1	GLYMA_03G109500/GLYMA_07G256200/GLYMA_16G043400/GLYMA_02G129200/GLYMA_16G096400/GLYMA_03G065300/GLYMA_05G186900/GLYMA_20G059200/GLYMA_05G095600/GLYMA_08G264800/GLYMA_05G216700/GLYMA_16G056300/GLYMA_09G011500/GLYMA_08G147500/GLYMA_15G055500/GLYMA_05G045200	-/-/-/-/-/-/-/-/-/-/-/-/-/-/-/-	gmx:547870/gmx:547521/gmx:100784833/gmx:100784513/gmx:100779772/gmx:100815584/gmx:548020/gmx:100781341/gmx:100800162/gmx:100819563/gmx:100527475/gmx:100820622/gmx:100813201/gmx:100800162/gmx:100797867/gmx:100500478	16
gmx00603	Glycosphingolipid biosynthesis - globo and isoglobo series	2/1277	21/10635	0.736913	1	GLYMA_09G160400/GLYMA_02G095200	-/-	gmx:547845/gmx:100790700	2
gmx00440	Phosphonate and phosphinate metabolism	1/1277	11/10635	0.755322	1	GLYMA_15G157500	-	gmx:100791886	1
gmx00965	Betalain biosynthesis	1/1277	11/10635	0.755322	1	GLYMA_03G167900	-	gmx:100791074	1
gmx03030	DNA replication	9/1277	89/10635	0.756665	1	GLYMA_03G144600/GLYMA_08G313300/GLYMA_03G219200/GLYMA_15G174100/GLYMA_09G047300/GLYMA_05G020600/GLYMA_05G014200/GLYMA_01G187400/GLYMA_07G238400	-/-/-/-/-/-/-/-/-	gmx:100780072/gmx:100790704/gmx:100802903/gmx:100792409/gmx:100794021/gmx:100777091/gmx:100809336/gmx:100798779/gmx:100799441	9
gmx00340	Histidine metabolism	4/1277	44/10635	0.791122	1	GLYMA_15G178400/GLYMA_12G057400/GLYMA_09G070300/GLYMA_02G034000	-/-/-/-	gmx:100811186/gmx:100817701/gmx:547717/gmx:100782019	4
gmx00790	Folate biosynthesis	6/1277	65/10635	0.808537	1	GLYMA_02G087800/GLYMA_15G268400/GLYMA_12G226400/GLYMA_13G267800/GLYMA_10G117200/GLYMA_08G132700	-/-/-/-/-/-	gmx:100815328/gmx:100776612/gmx:100798871/gmx:547881/gmx:100813755/gmx:100778763	6
gmx01210	2-Oxocarboxylic acid metabolism	11/1277	113/10635	0.812255	1	GLYMA_07G032200/GLYMA_12G098900/GLYMA_08G047800/GLYMA_11G080600/GLYMA_13G241000/GLYMA_05G240700/GLYMA_17G256100/GLYMA_13G207900/GLYMA_02G241200/GLYMA_04G196100/GLYMA_14G211000	-/-/-/-/-/-/-/-/-/-/IDH1	gmx:100809737/gmx:100778506/gmx:100814757/gmx:100811955/gmx:100812402/gmx:100793061/gmx:100780547/gmx:100806689/gmx:100786103/gmx:100798203/gmx:100791166	11
gmx00960	Tropane, piperidine and pyridine alkaloid biosynthesis	7/1277	76/10635	0.822642	1	GLYMA_08G282800/GLYMA_12G059100/GLYMA_15G276400/GLYMA_06G178400/GLYMA_18G143600/GLYMA_08G109400/GLYMA_20G145200	-/-/-/-/-/CHS1/-	gmx:547524/gmx:100780806/gmx:100798399/gmx:100798722/gmx:100783091/gmx:732575/gmx:100802062	7
gmx00052	Galactose metabolism	12/1277	126/10635	0.841927	1	GLYMA_09G160400/GLYMA_08G199800/GLYMA_05G204700/GLYMA_12G005100/GLYMA_11G095600/GLYMA_19G217700/GLYMA_14G010500/GLYMA_02G303300/GLYMA_17G138500/GLYMA_07G271200/GLYMA_05G003900/GLYMA_09G028000	-/-/-/-/-/-/-/-/-/-/-/-	gmx:547845/gmx:100782166/gmx:100803483/gmx:100810057/gmx:100813589/gmx:100815922/gmx:100785506/gmx:100785582/gmx:100799487/gmx:100805114/gmx:100790775/gmx:100802518	12
gmx00511	Other glycan degradation	3/1277	38/10635	0.851212	1	GLYMA_20G130400/GLYMA_14G056500/GLYMA_02G095200	-/-/-	gmx:100808977/gmx:100806533/gmx:100790700	3
gmx00030	Pentose phosphate pathway	12/1277	128/10635	0.856566	1	GLYMA_08G199800/GLYMA_19G017200/GLYMA_03G246300/GLYMA_18G284600/GLYMA_09G007900/GLYMA_14G189400/GLYMA_15G112300/GLYMA_07G182300/GLYMA_18G134600/GLYMA_12G037400/GLYMA_02G096800/GLYMA_11G111100	-/-/-/-/-/-/-/-/-/-/-/-	gmx:100782166/gmx:100798134/gmx:100792666/gmx:100815891/gmx:100797925/gmx:100778363/gmx:100804429/gmx:100793620/gmx:100775407/gmx:100775844/gmx:100793694/gmx:100818383	12
gmx00966	Glucosinolate biosynthesis	1/1277	16/10635	0.871039	1	GLYMA_17G256100	-	gmx:100780547	1
gmx00770	Pantothenate and CoA biosynthesis	8/1277	92/10635	0.876922	1	GLYMA_14G209400/GLYMA_12G057400/GLYMA_13G241000/GLYMA_18G116300/GLYMA_13G207900/GLYMA_02G034000/GLYMA_15G055500/GLYMA_04G196100	-/-/-/-/-/-/-/-	gmx:100806878/gmx:100817701/gmx:100812402/gmx:100785056/gmx:100806689/gmx:100782019/gmx:100797867/gmx:100798203	8
gmx00520	Amino sugar and nucleotide sugar metabolism	29/1277	292/10635	0.886709	1	GLYMA_18G272200/GLYMA_01G167500/GLYMA_17G076100/GLYMA_15G051500/GLYMA_19G017200/GLYMA_05G204700/GLYMA_01G160100/GLYMA_05G222000/GLYMA_11G095600/GLYMA_03G247000/GLYMA_19G124500/GLYMA_12G234300/GLYMA_08G180900/GLYMA_20G133900/GLYMA_07G271200/GLYMA_08G249900/GLYMA_05G152300/GLYMA_16G173000/GLYMA_18G224200/GLYMA_19G214100/GLYMA_10G018400/GLYMA_10G227700/GLYMA_08G109100/GLYMA_20G164700/GLYMA_17G069600…	-/-/-/-/-/-/-/-/-/-/-/-/-/-/-/-/-/-/-/-/-/-/-/-/-/-/-/-/-	gmx:100784882/gmx:100777692/gmx:100804105/gmx:100798939/gmx:100798134/gmx:100803483/gmx:100799642/gmx:100795881/gmx:100813589/gmx:100794772/gmx:100787207/gmx:100775641/gmx:100792948/gmx:100817869/gmx:100805114/gmx:100783948/gmx:100818071/gmx:100815291/gmx:100813219/gmx:100804687/gmx:100783463/gmx:100818728/gmx:100778050/gmx:547449/gmx:100818861/gmx:100790700/gmx:100796717/gmx:100798073/gmx:100794…	29
gmx00514	Other types of O-glycan biosynthesis	2/1277	30/10635	0.890588	1	GLYMA_17G215300/GLYMA_14G112600	-/-	gmx:100783788/gmx:100813136	2
gmx04122	Sulfur relay system	1/1277	19/10635	0.912197	1	GLYMA_15G268400	-	gmx:100776612	1
gmx00670	One carbon pool by folate	3/1277	45/10635	0.919552	1	GLYMA_06G107800/GLYMA_04G254300/GLYMA_05G152100	-/-/-	gmx:100776419/gmx:100793208/gmx:100815417	3
gmx00250	Alanine, aspartate and glutamate metabolism	10/1277	122/10635	0.931903	1	GLYMA_11G170300/GLYMA_18G041100/GLYMA_03G040600/GLYMA_11G236200/GLYMA_18G061100/GLYMA_01G129400/GLYMA_11G171400/GLYMA_18G043600/GLYMA_02G228100/GLYMA_05G007600	-/-/-/-/-/-/-/-/-/-	gmx:100798318/gmx:547953/gmx:100170738/gmx:100819821/gmx:547895/gmx:100170733/gmx:100798318/gmx:547724/gmx:100797022/gmx:100782806	10
gmx04130	SNARE interactions in vesicular transport	7/1277	91/10635	0.931915	1	GLYMA_03G161000/GLYMA_14G017700/GLYMA_16G154200/GLYMA_12G091300/GLYMA_16G151200/GLYMA_18G114700/GLYMA_02G195400	-/-/-/-/-/-/-	gmx:100814836/gmx:100782666/gmx:100306329/gmx:100808089/gmx:100816016/gmx:100780765/gmx:100809258	7
gmx03018	RNA degradation	21/1277	230/10635	0.932276	1	GLYMA_13G254900/GLYMA_08G199800/GLYMA_17G240400/GLYMA_20G171200/GLYMA_15G059900/GLYMA_08G065100/GLYMA_02G112000/GLYMA_05G127900/GLYMA_07G009600/GLYMA_10G127800/GLYMA_08G027700/GLYMA_08G330300/GLYMA_05G221200/GLYMA_10G193200/GLYMA_03G190500/GLYMA_14G084500/GLYMA_04G221900/GLYMA_20G079300/GLYMA_07G184300/GLYMA_20G197100/GLYMA_15G250500	-/-/-/-/-/-/-/-/-/-/-/-/-/-/-/-/-/-/-/-/-	gmx:100804559/gmx:100782166/gmx:100811385/gmx:100783163/gmx:100814039/gmx:100811003/gmx:100791930/gmx:100527929/gmx:100787285/gmx:100788248/gmx:100785694/gmx:100784997/gmx:100785694/gmx:100818544/gmx:100811084/gmx:100784442/gmx:100806652/gmx:100811995/gmx:100796791/gmx:100820546/gmx:100819369	21
gmx00531	Glycosaminoglycan degradation	2/1277	35/10635	0.934655	1	GLYMA_17G108200/GLYMA_02G095200	-/-	gmx:100792087/gmx:100790700	2
gmx00904	Diterpenoid biosynthesis	4/1277	60/10635	0.940568	1	GLYMA_13G218200/GLYMA_20G141200/GLYMA_13G259400/GLYMA_15G002200	-/-/-/-	gmx:100789739/gmx:100792172/gmx:100818088/gmx:100814223	4
gmx01250	Biosynthesis of nucleotide sugars	18/1277	205/10635	0.943829	1	GLYMA_18G272200/GLYMA_01G167500/GLYMA_19G017200/GLYMA_05G204700/GLYMA_05G222000/GLYMA_11G095600/GLYMA_03G247000/GLYMA_12G234300/GLYMA_05G224500/GLYMA_08G199300/GLYMA_07G271200/GLYMA_08G249900/GLYMA_05G152300/GLYMA_10G018400/GLYMA_08G109100/GLYMA_17G069600/GLYMA_07G126600/GLYMA_04G011900	-/-/-/-/-/-/-/-/-/-/-/-/-/-/-/-/-/-	gmx:100784882/gmx:100777692/gmx:100798134/gmx:100803483/gmx:100795881/gmx:100813589/gmx:100794772/gmx:100775641/gmx:100788665/gmx:100791726/gmx:100805114/gmx:100783948/gmx:100818071/gmx:100783463/gmx:100778050/gmx:100818861/gmx:100777649/gmx:100796717	18
gmx03430	Mismatch repair	4/1277	61/10635	0.9454	1	GLYMA_03G144600/GLYMA_15G174100/GLYMA_05G020600/GLYMA_05G014200	-/-/-/-	gmx:100780072/gmx:100792409/gmx:100777091/gmx:100809336	4
gmx03410	Base excision repair	5/1277	74/10635	0.952141	1	GLYMA_03G144600/GLYMA_08G313300/GLYMA_04G033700/GLYMA_15G217300/GLYMA_15G265200	-/-/-/-/-	gmx:100780072/gmx:100790704/gmx:100801163/gmx:100793449/gmx:100811352	5
gmx00908	Zeatin biosynthesis	4/1277	64/10635	0.957817	1	GLYMA_12G011500/GLYMA_19G187400/GLYMA_03G187000/GLYMA_03G187700	-/-/-/-	gmx:100808619/gmx:100527132/gmx:100802029/gmx:112997714	4
gmx04070	Phosphatidylinositol signaling system	11/1277	144/10635	0.966875	1	GLYMA_20G170500/GLYMA_14G059200/GLYMA_10G221000/GLYMA_18G027100/GLYMA_17G034900/GLYMA_18G027200/GLYMA_11G230100/GLYMA_07G107000/GLYMA_05G022500/GLYMA_09G011100/GLYMA_05G079700	-/-/-/-/-/-/-/-/-/-/-	gmx:100780455/gmx:547864/gmx:100799000/gmx:100784534/gmx:100527230/gmx:100786997/gmx:100784534/gmx:100798039/gmx:100802426/gmx:100799849/gmx:547966	11
gmx00564	Glycerophospholipid metabolism	19/1277	228/10635	0.971226	1	GLYMA_02G010600/GLYMA_06G033800/GLYMA_08G181700/GLYMA_06G176400/GLYMA_13G364900/GLYMA_06G039200/GLYMA_03G221300/GLYMA_10G011000/GLYMA_20G121300/GLYMA_07G080400/GLYMA_03G130900/GLYMA_10G105200/GLYMA_15G157500/GLYMA_18G064000/GLYMA_05G022500/GLYMA_06G215900/GLYMA_08G076400/GLYMA_20G121200/GLYMA_20G040600	-/-/-/-/-/-/-/-/-/-/-/-/-/-/-/-/-/-/-	gmx:100777014/gmx:100775331/gmx:100795577/gmx:100815255/gmx:100784434/gmx:100785499/gmx:100796162/gmx:100781133/gmx:100785459/gmx:100805294/gmx:100791261/gmx:100807526/gmx:100791886/gmx:100813744/gmx:100802426/gmx:100791683/gmx:100792053/gmx:100784929/gmx:100778146	19
gmx03060	Protein export	7/1277	103/10635	0.97123	1	GLYMA_05G219600/GLYMA_02G258900/GLYMA_05G219400/GLYMA_12G168500/GLYMA_06G227200/GLYMA_08G025700/GLYMA_06G116300	-/-/-/-/-/-/-	gmx:100803843/gmx:100789824/gmx:547839/gmx:100789824/gmx:100817566/gmx:547838/gmx:100306121	7
gmx00943	Isoflavonoid biosynthesis	4/1277	70/10635	0.975198	1	GLYMA_13G056100/GLYMA_08G248000/GLYMA_13G173500/GLYMA_16G175600	-/-/IFS2/GmIF7GT1	gmx:100127426/gmx:100779638/gmx:606705/gmx:100101902	4
gmx04120	Ubiquitin mediated proteolysis	21/1277	251/10635	0.975469	1	GLYMA_02G036000/GLYMA_14G118200/GLYMA_08G095600/GLYMA_19G195500/GLYMA_12G021800/GLYMA_06G074300/GLYMA_07G196500/GLYMA_17G042100/GLYMA_17G202700/GLYMA_13G117700/GLYMA_06G120600/GLYMA_13G176400/GLYMA_11G192900/GLYMA_13G176100/GLYMA_04G231500/GLYMA_13G179600/GLYMA_03G197600/GLYMA_07G199900/GLYMA_02G020000/GLYMA_11G219600/GLYMA_01G029200	-/-/-/-/-/-/-/-/-/-/-/-/-/-/-/-/-/-/-/-/-	gmx:100527579/gmx:100793275/gmx:100797350/gmx:100794617/gmx:100305664/gmx:100812023/gmx:100809740/gmx:100782546/gmx:100803569/gmx:100799042/gmx:100797840/gmx:100817214/gmx:100812709/gmx:100817214/gmx:100794617/gmx:100306246/gmx:100794617/gmx:100817214/gmx:100499775/gmx:547741/gmx:100527579	21
gmx00740	Riboflavin metabolism	2/1277	45/10635	0.977612	1	GLYMA_05G247800/GLYMA_08G132700	-/-	gmx:100817359/gmx:100778763	2
gmx00944	Flavone and flavonol biosynthesis	1/1277	30/10635	0.978574	1	GLYMA_13G056100	-	gmx:100127426	1
gmx03250	Viral life cycle - HIV-1	3/1277	66/10635	0.989407	1	GLYMA_11G184700/GLYMA_12G087700/GLYMA_05G224200	-/-/-	gmx:100791614/gmx:100801165/gmx:100789724	3
gmx03020	RNA polymerase	5/1277	93/10635	0.990447	1	GLYMA_09G066000/GLYMA_04G061000/GLYMA_02G181200/GLYMA_14G007900/GLYMA_15G235900	-/-/-/-/-	gmx:100790162/gmx:100815934/gmx:100779532/gmx:547985/gmx:100801412	5
gmx02010	ABC transporters	12/1277	175/10635	0.991333	1	GLYMA_08G071100/GLYMA_07G081000/GLYMA_20G174800/GLYMA_03G204800/GLYMA_19G202200/GLYMA_03G224100/GLYMA_10G217300/GLYMA_10G086800/GLYMA_07G015800/GLYMA_07G033500/GLYMA_02G008000/GLYMA_10G264900	-/-/-/-/-/-/-/-/-/-/-/-	gmx:100794527/gmx:100809399/gmx:100812367/gmx:100802030/gmx:100796008/gmx:100802547/gmx:100812127/gmx:100800934/gmx:100806025/gmx:100783377/gmx:100800034/gmx:100788256	12
gmx00220	Arginine biosynthesis	3/1277	74/10635	0.995346	1	GLYMA_18G041100/GLYMA_03G028000/GLYMA_09G224600	-/-/-	gmx:547953/gmx:547994/gmx:100798614	3
gmx00130	Ubiquinone and other terpenoid-quinone biosynthesis	7/1277	126/10635	0.995398	1	GLYMA_13G097800/GLYMA_17G064400/GLYMA_11G210400/GLYMA_13G249600/GLYMA_13G372000/GLYMA_01G232400/GLYMA_17G064600	-/-/-/-/-/-/-	gmx:100819685/gmx:100779668/gmx:100787771/gmx:100500685/gmx:547944/gmx:547930/gmx:548034	7
gmx03420	Nucleotide excision repair	6/1277	116/10635	0.996238	1	GLYMA_03G144600/GLYMA_08G313300/GLYMA_05G243000/GLYMA_15G174100/GLYMA_14G214000/GLYMA_05G020600	-/-/-/-/-/-	gmx:100780072/gmx:100790704/gmx:100786357/gmx:100792409/gmx:100818100/gmx:100777091	6
gmx00600	Sphingolipid metabolism	2/1277	63/10635	0.997022	1	GLYMA_09G160400/GLYMA_02G095200	-/-	gmx:547845/gmx:100790700	2
gmx00970	Aminoacyl-tRNA biosynthesis	5/1277	106/10635	0.997091	1	GLYMA_03G110500/GLYMA_08G311400/GLYMA_17G010800/GLYMA_07G245700/GLYMA_11G034100	-/-/-/-/-	gmx:100787365/gmx:100776622/gmx:100781232/gmx:100789811/gmx:100777060	5
gmx00563	Glycosylphosphatidylinositol (GPI)-anchor biosynthesis	1/1277	52/10635	0.99873	1	GLYMA_15G092700	-	gmx:100802825	1
gmx00400	Phenylalanine, tyrosine and tryptophan biosynthesis	3/1277	89/10635	0.999054	1	GLYMA_19G239800/GLYMA_14G176600/GLYMA_01G054500	-/-/-	gmx:100788604/gmx:100797019/gmx:100780534	3
gmx03013	Nucleocytoplasmic transport	13/1277	217/10635	0.999063	1	GLYMA_14G092900/GLYMA_19G052400/GLYMA_18G042700/GLYMA_15G246500/GLYMA_15G255400/GLYMA_06G222100/GLYMA_02G305200/GLYMA_14G008200/GLYMA_10G104900/GLYMA_10G297700/GLYMA_07G081200/GLYMA_05G114900/GLYMA_10G212900	-/-/-/-/-/-/-/-/-/-/-/-/-	gmx:100775515/gmx:100785429/gmx:100799026/gmx:100778001/gmx:100783566/gmx:100777616/gmx:100793167/gmx:100780148/gmx:100791060/gmx:100795105/gmx:100783192/gmx:110008577/gmx:100776330	13
gmx00510	N-Glycan biosynthesis	3/1277	90/10635	0.999151	1	GLYMA_19G003100/GLYMA_10G105900/GLYMA_11G110300	-/-/-	gmx:100811451/gmx:100789475/gmx:100814660	3
gmx04144	Endocytosis	26/1277	376/10635	0.999655	1	GLYMA_15G038500/GLYMA_11G140500/GLYMA_04G200800/GLYMA_18G287900/GLYMA_11G184700/GLYMA_13G364900/GLYMA_17G072400/GLYMA_05G172600/GLYMA_12G087700/GLYMA_15G173500/GLYMA_19G006400/GLYMA_05G006000/GLYMA_13G224000/GLYMA_12G064000/GLYMA_15G088000/GLYMA_07G080400/GLYMA_07G191000/GLYMA_18G289100/GLYMA_01G164900/GLYMA_02G205600/GLYMA_09G068000/GLYMA_08G142600/GLYMA_11G106900/GLYMA_11G062900/GLYMA_05G224200…	-/-/-/-/-/-/-/-/-/-/-/-/-/-/-/-/-/-/-/-/-/-/-/-/-/-	gmx:100812797/gmx:100812707/gmx:100797073/gmx:100783822/gmx:100791614/gmx:100784434/gmx:100782173/gmx:100780462/gmx:100801165/gmx:100791887/gmx:547532/gmx:547532/gmx:100788531/gmx:100816111/gmx:100788531/gmx:100805294/gmx:100814037/gmx:100787543/gmx:100804971/gmx:100790356/gmx:100526885/gmx:100810766/gmx:100802385/gmx:100778846/gmx:100789724/gmx:100811093	26
gmx00513	Various types of N-glycan biosynthesis	1/1277	73/10635	0.999915	1	GLYMA_02G095200	-	gmx:100790700	1
gmx03022	Basal transcription factors	2/1277	102/10635	0.99997	1	GLYMA_05G243000/GLYMA_06G309800	-/-	gmx:100786357/gmx:100781772	2
gmx00190	Oxidative phosphorylation	16/1277	308/10635	0.999988	1	GLYMA_15G010900/GLYMA_17G185800/GLYMA_14G010400/GLYMA_09G246700/GLYMA_13G097900/GLYMA_10G044700/GLYMA_06G189900/GLYMA_12G231900/GLYMA_08G222900/GLYMA_01G230900/GLYMA_12G232000/GLYMA_19G173600/GLYMA_02G303400/GLYMA_11G075300/GLYMA_02G184000/GLYMA_02G227700	-/-/-/-/-/-/-/-/-/-/-/-/-/-/-/-	gmx:100801050/gmx:15308533/gmx:100784443/gmx:100817799/gmx:100816905/gmx:100306101/gmx:100782459/gmx:3989297/gmx:100499703/gmx:100305937/gmx:3989298/gmx:100784203/gmx:100786107/gmx:100796361/gmx:3989273/gmx:100796490	16
gmx00040	Pentose and glucuronate interconversions	10/1277	233/10635	0.99999	1	GLYMA_05G044000/GLYMA_17G066200/GLYMA_10G277200/GLYMA_16G014100/GLYMA_19G231300/GLYMA_03G070100/GLYMA_17G126500/GLYMA_18G012200/GLYMA_03G066800/novel.465	-/-/-/-/-/-/-/-/-/-	gmx:100779940/gmx:100804624/gmx:100789303/gmx:100776623/gmx:100810565/gmx:100781137/gmx:100101868/gmx:100782388/gmx:100792657/gmx:547543	10
gmx03040	Spliceosome	19/1277	356/10635	0.999995	1	GLYMA_14G025900/GLYMA_11G140500/GLYMA_05G020900/GLYMA_18G287900/GLYMA_05G127900/GLYMA_14G196700/GLYMA_02G288900/GLYMA_17G072400/GLYMA_17G062400/GLYMA_13G224000/GLYMA_12G064000/GLYMA_18G004000/GLYMA_02G229800/GLYMA_15G088000/GLYMA_08G297800/GLYMA_17G078400/GLYMA_18G289100/GLYMA_02G205600/GLYMA_08G051400	-/-/-/-/-/-/-/-/-/-/-/-/-/-/-/-/-/-/-	gmx:100780500/gmx:100812707/gmx:100782808/gmx:100783822/gmx:100527929/gmx:100305817/gmx:100786807/gmx:100782173/gmx:100804021/gmx:100788531/gmx:100816111/gmx:100815173/gmx:100305817/gmx:100788531/gmx:100802834/gmx:100799124/gmx:100787543/gmx:100790356/gmx:100777152	19
gmx03015	mRNA surveillance pathway	8/1277	249/10635	1	1	GLYMA_20G203900/GLYMA_17G240400/GLYMA_20G112700/GLYMA_20G171200/GLYMA_02G306700/GLYMA_14G006400/GLYMA_15G255400/GLYMA_14G084500	-/-/-/-/-/-/-/-	gmx:100791655/gmx:100811385/gmx:100788774/gmx:100783163/gmx:100799330/gmx:100795907/gmx:100783566/gmx:100784442	8
gmx03050	Proteasome	1/1277	126/10635	1	1	GLYMA_18G186900	-	gmx:100788475	1
